# Supplementary material for: Experimental challenge with bovine respiratory syncytial virus in dairy calves: bronchial lymph node transcriptome response
Source: Sci Rep. 2019 Oct 14;9:14736. doi: 10.1038/s41598-019-51094-z (PMC6791843; doi:10.1038/s41598-019-51094-z)
Supplement: Supplementary file 2 — Supplementary Table S2. [file 41598_2019_51094_MOESM2_ESM.xlsx]

## Sheet: Sheet1
Experimental challenge with bovine respiratory syncytial virus in dairy calves: bronchial lymph node transcriptome response
Dayle Johnston, Bernadette Earley, Matthew S. McCabe, Ken Lemon, Catherine Duffy, Michael McMenamy, S. Louise Cosby, JaeWoo Kim, Gordon Blackshields, Jeremy F. Taylor and Sinead M. Waters
Supplementary Table S2. Description of the sequenced reads and mapping output assigned by STAR for the samples generated in the current study and for the samples obtained from Tizioto et al. (2015).
Data source	sample ID	total reads	unmapped reads	multimapped reads	uniquely aligned reads	reads assigned to a gene	reads assigned to no feature	ambiguous reads
Johnston, et al. 2019	1	26634649	1444201	841713	24356196	15051803	9187579	116814
Johnston, et al. 2019	2	27017594	1558047	803362	24660062	14911853	9627826	120383
Johnston, et al. 2019	3	24954131	1805625	730186	22424403	13492691	8822956	108756
Johnston, et al. 2019	4	27982013	1649138	849707	25491096	16125999	9248953	116144
Johnston, et al. 2019	5	28938196	2033650	889661	26020726	16205885	9682187	132654
Johnston, et al. 2019	6	25247121	1682347	754948	22815251	14328591	8386199	100461
Johnston, et al. 2019	7	30894379	1888836	1005202	28008435	18508452	9361635	138348
Johnston, et al. 2019	8	27103324	2125045	953956	24033095	16146216	7773227	113652
Johnston, et al. 2019	9	23781815	2147917	822424	20818434	13279577	7446556	92301
Johnston, et al. 2019	10	28333955	1719893	930098	25688577	16263223	9312624	112730
Johnston, et al. 2019	11	25927509	1906126	893284	23133520	14948233	8053717	131570
Johnston, et al. 2019	12	22412910	1898660	732923	19786614	12830420	6867514	88680
Johnston, et al. 2019	13	27309009	1856590	811067	24646908	14995344	9568482	83082
Johnston, et al. 2019	14	28832642	1875748	911479	26051667	17154712	8773129	123826
Johnston, et al. 2019	15	29945478	2448996	1565649	25936892	17706378	8100337	130177
Johnston, et al. 2019	16	28792313	2348665	895984	25555264	16574352	8877937	102975
Johnston, et al. 2019	17	25173667	2353172	827486	22002592	14659209	7241294	102089
Johnston, et al. 2019	18	25627537	1951890	854343	22827224	14573325	8165695	88204
Tizioto, et al. 2015 (reanalysed in Johnston et al. 2019)	SRR1956908	39645063	4695539	2065439	32884198	11058556	21767765	57877
Tizioto, et al. 2015 (reanalysed in Johnston et al. 2019)	SRR1952354	41402701	4706010	2095991	34600837	11344456	23201436	54945
Tizioto, et al. 2015 (reanalysed in Johnston et al. 2019)	SRR1952355	76335296	8282934	4189761	63862942	21238055	42524575	100312
Tizioto, et al. 2015 (reanalysed in Johnston et al. 2019)	SRR1952356	71586389	8439402	3286175	59861010	19042064	40731053	87893
Tizioto, et al. 2015 (reanalysed in Johnston et al. 2019)	SRR1952357	52240519	6334100	3777415	42129238	15588753	26465321	75164
Tizioto, et al. 2015 (reanalysed in Johnston et al. 2019)	SRR1952358	54706224	6785568	2993530	44927333	15251449	29607512	68372
Tizioto, et al. 2015 (reanalysed in Johnston et al. 2019)	SRR1952359	48464138	5870489	3078864	39514943	13889326	25559265	66352
Tizioto, et al. 2015 (reanalysed in Johnston et al. 2019)	SRR1952360	40258448	4398395	2348481	33511732	11414380	22043661	53691
* reads refer to fragments, not to paired-end reads (paired-end reads = read 1 plus read 2)
