# Supplementary material for: Experimental challenge with bovine respiratory syncytial virus in dairy calves: bronchial lymph node transcriptome response
Source: Sci Rep. 2019 Oct 14;9:14736. doi: 10.1038/s41598-019-51094-z (PMC6791843; doi:10.1038/s41598-019-51094-z)
Supplement: Supplementary file 3 — Supplementary Table S3. [file 41598_2019_51094_MOESM3_ESM.xlsx]

## Sheet: Sheet1
Experimental challenge with bovine respiratory syncytial virus in dairy calves: bronchial lymph node transcriptome response
Dayle Johnston, Bernadette Earley, Matthew S. McCabe, Ken Lemon, Catherine Duffy, Michael McMenamy, S. Louise Cosby, JaeWoo Kim, Gordon Blackshields, Jeremy F. Taylor and Sinead M. Waters
Supplementary Table S3. Differentially expressed genes between the BRSV challenged and control calves.
ensemble	gene_name	logFC	logCPM	PValue	FDR	fold change
ENSBTAG00000010057	GZMB	6.05572	5.3178	6.75627e-72	9.39729e-68	66.5203
ENSBTAG00000016864	LBP	5.70286	1.16636	3.38736e-05	0.00019044	52.0873
ENSBTAG00000038687	BPIFB3	5.30032	0.83254	5.83182e-16	6.71215e-14	39.4055
ENSBTAG00000038067	MT1A	4.67867	1.42786	4.6014e-11	1.30614e-09	25.6107
ENSBTAG00000015085	CLIC3	4.39204	1.98749	1.88023e-13	1.03368e-11	20.996
ENSBTAG00000021958	GZMA	4.07208	6.34398	1.09259e-38	5.06559e-35	16.8197
ENSBTAG00000030343	FGF23	4.02282	0.589328	1.39097e-11	4.60642e-10	16.2551
ENSBTAG00000005603	CXCL11	3.67922	4.27123	1.54519e-22	9.76911e-20	12.8102
ENSBTAG00000031647	LRG1	3.54113	1.43391	5.66431e-10	1.20922e-08	11.6409
ENSBTAG00000027865	gzmA	3.39879	1.05409	1.14976e-15	1.13418e-13	10.5472
ENSBTAG00000018223	CHI3L1	3.35734	5.56355	1.5577e-39	1.0833e-35	10.2485
ENSBTAG00000038412	BPIFB4	3.29342	-0.233072	1.14361e-06	9.74067e-06	9.80434
ENSBTAG00000021050	ECEL1	3.24761	-0.177558	2.96559e-11	8.85158e-10	9.49794
ENSBTAG00000019095	CCR10	3.21348	0.744488	3.73767e-08	4.80474e-07	9.27588
ENSBTAG00000019813	ADIPOQ	3.18292	2.19384	0.000189832	0.000863716	9.08141
ENSBTAG00000020755	SELP	3.09604	6.18209	6.19386e-24	7.17921e-21	8.55069
ENSBTAG00000047816		3.08426	2.05085	1.988e-10	4.80889e-09	8.48113
ENSBTAG00000038080		3.02847	1.67715	8.65318e-24	9.02341e-21	8.15945
ENSBTAG00000045588		2.97559	6.8958	4.48479e-16	5.3775e-14	7.86579
ENSBTAG00000014707	ISG15	2.97357	7.63817	1.01925e-08	1.53428e-07	7.85475
ENSBTAG00000047377		2.96728	2.18624	0.000200058	0.000902563	7.82059
ENSBTAG00000021949	NEFL	2.9664	1.36148	6.71623e-07	6.03073e-06	7.81584
ENSBTAG00000025258		2.95849	1.71053	2.07637e-08	2.862e-07	7.7731
ENSBTAG00000046322		2.92918	5.1309	8.11733e-08	9.44013e-07	7.61678
ENSBTAG00000047986		2.84879	6.43914	1.23889e-07	1.37964e-06	7.20397
ENSBTAG00000013055		2.83275	1.97091	7.38089e-23	5.4032e-20	7.12429
ENSBTAG00000046010	BHLHA15	2.79233	3.45099	3.12907e-09	5.42671e-08	6.92749
ENSBTAG00000047449		2.76157	3.9233	4.98129e-23	3.84915e-20	6.78135
ENSBTAG00000047764		2.74087	4.08012	0.00284258	0.00880958	6.68472
ENSBTAG00000015061		2.72011	-0.415563	3.82076e-05	0.000212063	6.58921
ENSBTAG00000019554	FBP2	2.71636	-0.0567624	6.08104e-10	1.28153e-08	6.57211
ENSBTAG00000047904		2.70172	0.530186	2.41137e-11	7.38761e-10	6.50577
ENSBTAG00000047529		2.66249	8.77475	3.45308e-11	1.01972e-09	6.33123
ENSBTAG00000022396	SAA3	2.65004	4.33456	2.95619e-09	5.16554e-08	6.27687
ENSBTAG00000021588	SCG2	2.6331	0.989936	2.31413e-05	0.000135984	6.20356
ENSBTAG00000014762	ISG20	2.62962	4.84699	7.47847e-12	2.60697e-10	6.18863
ENSBTAG00000038337	MZB1	2.62953	7.38453	8.78496e-11	2.35888e-09	6.18822
ENSBTAG00000014046	BPI	2.62917	2.84624	2.57552e-08	3.48133e-07	6.18668
ENSBTAG00000040432	CLDN3	2.62217	-0.246277	1.25279e-05	7.99313e-05	6.15676
ENSBTAG00000006855	TDRD1	2.62031	0.0149516	5.6098e-08	6.83845e-07	6.14882
ENSBTAG00000048268		2.61009	9.22268	1.40134e-08	2.0384e-07	6.10543
ENSBTAG00000011241	HPDL	2.60034	0.847721	2.2711e-10	5.39979e-09	6.06429
ENSBTAG00000007554	IFI6	2.56342	7.53856	3.5384e-14	2.38911e-12	5.91106
ENSBTAG00000021077	BOLA-DQB	2.558	5.96422	0.000243135	0.00106747	5.8889
ENSBTAG00000048049		2.55669	11.962	4.27385e-10	9.49601e-09	5.88358
ENSBTAG00000014628	OAS2	2.53049	7.1532	1.30121e-06	1.09159e-05	5.77769
ENSBTAG00000048030		2.50178	4.89253	1.15056e-10	3.0081e-09	5.66384
ENSBTAG00000010433	M-SAA3.2	2.48502	7.2011	3.13974e-13	1.60554e-11	5.59842
ENSBTAG00000047700		2.46886	8.07271	4.26391e-10	9.48908e-09	5.53608
ENSBTAG00000016151	VTN	2.45723	3.45207	4.52097e-18	9.24737e-16	5.49163
ENSBTAG00000018531	JCHAIN	2.45309	11.443	1.93512e-11	6.1451e-10	5.47587
ENSBTAG00000014113	CCL8	2.44184	4.9215	1.46154e-09	2.76204e-08	5.43336
ENSBTAG00000039122	PLA2G5	2.41823	3.49171	4.08944e-09	6.81197e-08	5.34516
ENSBTAG00000047177		2.41083	9.23655	2.95415e-09	5.16554e-08	5.31779
ENSBTAG00000013452	AQP9	2.41069	-0.442468	1.01666e-06	8.75047e-06	5.3173
ENSBTAG00000039861	OAS1Y	2.40478	7.90514	4.77587e-09	7.82421e-08	5.29554
ENSBTAG00000003408		2.40196	10.2017	8.1519e-10	1.63614e-08	5.28521
ENSBTAG00000046158	CFB	2.37063	5.84061	2.04593e-28	4.74282e-25	5.17165
ENSBTAG00000039035	HSPA6	2.34639	1.97095	4.74748e-07	4.42875e-06	5.08551
ENSBTAG00000026944		2.34538	0.0854752	2.52801e-06	1.97651e-05	5.08196
ENSBTAG00000015441	ACTG2	2.33425	5.25359	2.13784e-07	2.2108e-06	5.04289
ENSBTAG00000001219		2.33179	11.8543	1.75103e-11	5.66397e-10	5.03429
ENSBTAG00000046744	PALM3	2.32381	5.53183	1.28362e-22	8.57064e-20	5.00653
ENSBTAG00000048048		2.31923	4.62116	4.18173e-09	6.94907e-08	4.99065
ENSBTAG00000003492		2.31842	1.49564	4.3315e-09	7.18078e-08	4.98785
ENSBTAG00000046161		2.30975	9.33818	1.76015e-07	1.86458e-06	4.95795
ENSBTAG00000010828		2.30693	4.03636	2.15202e-15	1.98228e-13	4.94827
ENSBTAG00000038277		2.29929	1.43172	7.7512e-10	1.5716e-08	4.92215
ENSBTAG00000008471	MX2	2.29163	8.81925	2.93807e-06	2.26402e-05	4.8961
ENSBTAG00000046076		2.27383	8.08904	1.29217e-05	8.22617e-05	4.83607
ENSBTAG00000000720	CTSL	2.26895	2.02477	0.000178629	0.000818859	4.81972
ENSBTAG00000038639	CXCL9	2.22469	7.69851	1.33575e-25	2.32237e-22	4.6741
ENSBTAG00000003152	IFI27	2.20123	6.7624	2.5503e-11	7.76197e-10	4.59872
ENSBTAG00000014529	GBP4	2.19915	6.57071	2.04724e-13	1.10798e-11	4.59207
ENSBTAG00000030913	MX1	2.19021	8.72825	9.8695e-06	6.52137e-05	4.56372
ENSBTAG00000044125		2.16404	1.40394	4.14742e-07	3.95655e-06	4.48167
ENSBTAG00000004547	OLR1	2.1599	1.573	8.81694e-12	3.04305e-10	4.46884
ENSBTAG00000007881	IFIT1	2.14765	7.05081	1.52124e-05	9.45859e-05	4.43106
ENSBTAG00000013877	HORMAD2	2.14191	0.168671	3.7625e-09	6.34335e-08	4.41346
ENSBTAG00000035013		2.13947	-0.870381	0.00326672	0.00989746	4.406
ENSBTAG00000013036	YDJC	2.12215	1.799	2.85154e-06	2.201e-05	4.35343
ENSBTAG00000007883		2.10447	6.70052	1.80346e-05	0.000109539	4.30041
ENSBTAG00000031160	IGLL1	2.09867	12.5645	7.97274e-08	9.27974e-07	4.28314
ENSBTAG00000046509	TENT5C	2.08331	5.3596	1.06968e-11	3.63771e-10	4.23778
ENSBTAG00000017204		2.0777	-0.0502186	0.0374919	0.0778787	4.22134
ENSBTAG00000009150	SPON1	2.07519	5.0314	2.65876e-14	1.89468e-12	4.21399
ENSBTAG00000038159		2.06157	0.369019	1.74394e-08	2.46509e-07	4.1744
ENSBTAG00000000310	MFAP5	2.05633	1.78937	0.00138049	0.00479792	4.15927
ENSBTAG00000016163	OSM	2.03789	1.05315	2.65124e-07	2.67606e-06	4.10646
ENSBTAG00000018189	CSTB	2.01421	2.24077	1.12811e-08	1.68538e-07	4.03958
ENSBTAG00000034349	IFI44	2.00581	7.13927	1.18454e-08	1.75996e-07	4.01614
ENSBTAG00000038173	HIST1H2BN	1.99604	1.11559	2.22619e-11	6.94045e-10	3.98903
ENSBTAG00000013054	MFSD2A	1.98577	2.02622	2.69213e-18	5.76075e-16	3.96075
ENSBTAG00000039932		1.97455	-0.722442	0.00177834	0.00594017	3.93005
ENSBTAG00000008951	ALPL	1.96054	4.40342	8.78344e-15	7.18641e-13	3.89209
ENSBTAG00000007424	LIF	1.96006	3.60738	2.80962e-13	1.47468e-11	3.89078
ENSBTAG00000009768	IFIT3	1.95657	6.60948	3.36383e-05	0.00018927	3.88138
ENSBTAG00000014177	C6	1.9493	3.6844	9.08244e-24	9.02341e-21	3.86186
ENSBTAG00000009705	SERPINF1	1.94661	3.43031	1.40103e-08	2.0384e-07	3.85468
ENSBTAG00000006256	PTPRO	1.94537	3.35143	1.75935e-21	7.89379e-19	3.85137
ENSBTAG00000016061	RSAD2	1.94487	7.49666	0.000555645	0.00218134	3.85002
ENSBTAG00000002092	PI16	1.9428	2.56459	0.000421219	0.00172164	3.8445
ENSBTAG00000014424	DDN	1.93472	1.97278	9.98543e-09	1.50801e-07	3.82305
ENSBTAG00000047801	CRELD2	1.9289	5.18329	2.78148e-11	8.3921e-10	3.80766
ENSBTAG00000017895	CLEC10A	1.9235	2.02165	2.34042e-05	0.00013747	3.79342
ENSBTAG00000011465	MYBPH	1.91874	1.089	2.43633e-08	3.3125e-07	3.78093
ENSBTAG00000010411	ADAMTS8	1.91165	0.357374	2.25231e-05	0.000132799	3.7624
ENSBTAG00000025441	HSPA1A	1.89936	7.85234	2.31458e-17	4.02418e-15	3.73047
ENSBTAG00000018016	NUPR1	1.89343	5.8489	3.87922e-25	5.99513e-22	3.71518
ENSBTAG00000005043	TIMP1	1.88969	5.95246	1.91096e-22	1.15563e-19	3.70555
ENSBTAG00000023659	MT2A	1.88561	4.38884	1.16538e-14	9.31568e-13	3.6951
ENSBTAG00000023611	ZBTB32	1.8793	5.47871	4.47864e-16	5.3775e-14	3.67896
ENSBTAG00000039803	MYO7B	1.87356	0.670843	0.00403517	0.0118258	3.66434
ENSBTAG00000026148		1.8642	1.2079	1.88912e-10	4.57765e-09	3.64066
ENSBTAG00000039154		1.85989	-0.138143	1.60437e-07	1.72598e-06	3.62981
ENSBTAG00000024182		1.85643	0.697842	0.00169727	0.00572437	3.62111
ENSBTAG00000000042	PYCR1	1.85244	5.08032	6.82075e-14	4.21644e-12	3.61111
ENSBTAG00000023730	TUBB3	1.83951	3.16627	4.44899e-10	9.838e-09	3.57888
ENSBTAG00000019979	CMPK2	1.83768	5.7805	2.10327e-06	1.68322e-05	3.57434
ENSBTAG00000010913	SRXN1	1.83443	1.52904	2.72967e-12	1.10691e-10	3.5663
ENSBTAG00000037634		1.83015	5.94704	8.14727e-09	1.27041e-07	3.55575
ENSBTAG00000009849	PLAC8	1.82586	4.66956	1.17571e-14	9.34456e-13	3.54517
ENSBTAG00000008216	RRM2	1.82443	8.68901	1.9383e-16	2.54338e-14	3.54168
ENSBTAG00000014652	TRPM8	1.8235	-0.416342	0.000128251	0.000612582	3.53938
ENSBTAG00000031107	HS3ST3A1	1.80655	0.0404371	1.54508e-05	9.57185e-05	3.49805
ENSBTAG00000031797	MANF	1.80252	6.19417	1.81031e-23	1.57372e-20	3.48829
ENSBTAG00000037527	OAS1X	1.7849	8.05095	2.99684e-06	2.30675e-05	3.44595
ENSBTAG00000004735	CCNE1	1.78347	4.55122	1.84462e-26	3.66525e-23	3.44253
ENSBTAG00000001725	CXCL10	1.78324	8.16836	3.74326e-11	1.08695e-09	3.44199
ENSBTAG00000031756		1.77993	-0.399682	3.92982e-05	0.000216898	3.43409
ENSBTAG00000001858		1.77084	2.38669	0.0202503	0.0466636	3.41253
ENSBTAG00000019237	TXNDC5	1.7669	6.48072	7.66436e-09	1.2032e-07	3.40322
ENSBTAG00000012419	BCL2L15	1.76582	3.93468	2.92531e-11	8.75014e-10	3.40067
ENSBTAG00000011467	BATF2	1.76146	3.23578	1.55438e-11	5.12321e-10	3.39042
ENSBTAG00000000648	ADAMTS5	1.76142	2.69297	1.61263e-15	1.55765e-13	3.39032
ENSBTAG00000012406	ZBP1	1.75957	7.82041	2.83001e-05	0.000162655	3.38597
ENSBTAG00000037832	ASPHD2	1.74763	3.55638	4.09085e-07	3.90794e-06	3.35807
ENSBTAG00000014921	IL6	1.74551	1.75623	8.68448e-06	5.82132e-05	3.35313
ENSBTAG00000003528		1.7343	0.635463	4.22301e-05	0.000230027	3.32718
ENSBTAG00000039702	FCRL3	1.73309	5.2137	4.72568e-13	2.32259e-11	3.3244
ENSBTAG00000008021		1.72616	6.51266	4.13774e-07	3.95002e-06	3.30846
ENSBTAG00000009112	TRAM2	1.70867	4.89685	4.71045e-10	1.02853e-08	3.2686
ENSBTAG00000020269	MISP	1.70843	2.30105	2.4105e-07	2.46607e-06	3.26805
ENSBTAG00000007450	C2	1.70526	6.18127	8.52129e-11	2.30365e-09	3.26087
ENSBTAG00000038148	SOWAHB	1.70373	0.639881	4.95439e-07	4.58792e-06	3.25742
ENSBTAG00000038737	P2RY6	1.70131	5.47547	3.57479e-20	1.27492e-17	3.25197
ENSBTAG00000007259	ELFN2	1.7007	1.20016	1.12606e-06	9.60292e-06	3.25059
ENSBTAG00000045857	FAM195A	1.69674	2.95053	8.09244e-07	7.10144e-06	3.24168
ENSBTAG00000017143	PDIA4	1.69534	8.70111	5.47587e-13	2.64833e-11	3.23853
ENSBTAG00000014127	PTGS2	1.68667	4.13531	1.62525e-16	2.23759e-14	3.21913
ENSBTAG00000047441		1.68052	5.64135	3.49977e-24	4.4253e-21	3.20543
ENSBTAG00000039937	TNFRSF8	1.68017	2.75574	8.94152e-16	9.49371e-14	3.20466
ENSBTAG00000005168	CROCC2	1.67955	2.25958	0.000319378	0.00135434	3.20328
ENSBTAG00000034918	IFIT2	1.67485	5.83769	5.28716e-05	0.000280042	3.19287
ENSBTAG00000019015	IFITM3	1.67304	6.73029	1.43272e-08	2.0758e-07	3.18886
ENSBTAG00000013108	HK2	1.66921	5.08465	4.13511e-23	3.38325e-20	3.1804
ENSBTAG00000000067	SDF2L1	1.66815	3.61247	1.70378e-05	0.000104488	3.17808
ENSBTAG00000046813		1.66393	6.65597	3.88027e-06	2.87775e-05	3.16878
ENSBTAG00000011936	ATP8B4	1.66364	5.28404	9.09378e-10	1.81211e-08	3.16814
ENSBTAG00000047121		1.66135	8.69422	0.00016807	0.000777672	3.16313
ENSBTAG00000014705	HES4	1.64561	1.57248	0.00299552	0.00919547	3.12879
ENSBTAG00000037800	APOBEC3Z1	1.64558	0.225889	0.000265443	0.00114946	3.12875
ENSBTAG00000039016		1.6449	1.39918	3.69873e-10	8.36513e-09	3.12727
ENSBTAG00000002719	ORC1	1.64428	5.81386	1.91951e-16	2.54271e-14	3.12592
ENSBTAG00000020000	RAP1GAP2	1.63602	4.002	5.61476e-13	2.70227e-11	3.10808
ENSBTAG00000004048	MCHR1	1.63356	0.893655	7.43024e-05	0.000380232	3.10279
ENSBTAG00000000243	HEBP2	1.62003	1.27021	6.67527e-05	0.000345153	3.07382
ENSBTAG00000010878	HYDIN	1.606	-0.27498	7.57058e-05	0.000386419	3.04407
ENSBTAG00000042398	RF00407	1.60461	0.401028	0.000627108	0.00241686	3.04113
ENSBTAG00000012185	CLEC4E	1.60178	2.89757	8.42748e-08	9.76002e-07	3.03518
ENSBTAG00000045668	RF00045	1.59984	0.565981	5.58762e-07	5.11978e-06	3.03111
ENSBTAG00000047769		1.58983	0.0356176	0.000962865	0.00350474	3.01014
ENSBTAG00000046383		1.58825	3.60114	5.86307e-05	0.000306808	3.00684
ENSBTAG00000013577	SLC1A5	1.58709	6.50713	1.179e-16	1.7082e-14	3.00442
ENSBTAG00000014229	SYT17	1.58692	1.06158	8.66216e-07	7.55373e-06	3.00407
ENSBTAG00000032265	RTP4	1.58619	5.82836	1.23643e-07	1.37911e-06	3.00255
ENSBTAG00000004558	C10H15orf48	1.58562	2.90986	4.47639e-10	9.88288e-09	3.00136
ENSBTAG00000019264	EDEM3	1.58415	6.03639	6.04255e-12	2.14951e-10	2.99832
ENSBTAG00000007836	PPA1	1.58214	7.09481	3.39401e-37	1.18018e-33	2.99413
ENSBTAG00000016931	E2F7	1.58057	2.77698	5.30222e-10	1.14162e-08	2.99087
ENSBTAG00000013210	ADAMTS4	1.57904	2.96724	4.79373e-10	1.04344e-08	2.9877
ENSBTAG00000012586	HSPD1	1.57429	8.8697	3.9803e-22	2.12931e-19	2.97789
ENSBTAG00000007214	ELL2	1.57407	6.46203	3.18097e-12	1.24631e-10	2.97743
ENSBTAG00000046839		1.56972	5.1518	9.62241e-07	8.32326e-06	2.96846
ENSBTAG00000017896	ST8SIA2	1.56669	-0.559199	0.000950947	0.00346976	2.96225
ENSBTAG00000014912	FMOD	1.56279	5.059	3.65037e-10	8.29624e-09	2.95424
ENSBTAG00000000835	BCAS1	1.5589	-0.308876	0.000360918	0.00150842	2.94629
ENSBTAG00000025496	SORD	1.55488	2.62238	4.84318e-07	4.49992e-06	2.9381
ENSBTAG00000008607	ARID3A	1.54862	4.87096	1.13629e-10	2.98202e-09	2.92537
ENSBTAG00000006523	SOD2	1.54851	3.56474	7.82373e-09	1.22545e-07	2.92515
ENSBTAG00000008493	AQP3	1.54628	5.39254	4.03503e-14	2.68915e-12	2.92064
ENSBTAG00000019018		1.53762	6.18307	0.000245958	0.00107783	2.90316
ENSBTAG00000020536	HERC6	1.53632	7.93893	3.08086e-06	2.36488e-05	2.90054
ENSBTAG00000047302		1.53408	1.00965	0.000993369	0.00360281	2.89604
ENSBTAG00000021786	AUNIP	1.53317	1.96438	8.68582e-09	1.34384e-07	2.89422
ENSBTAG00000040378		1.53104	-0.527536	0.00181643	0.00604709	2.88994
ENSBTAG00000000783	TGFA	1.52417	-0.0615617	1.36743e-05	8.61003e-05	2.8762
ENSBTAG00000009562	ZNF593	1.52373	2.69156	3.03759e-08	4.02763e-07	2.87534
ENSBTAG00000039556	WIPI1	1.52291	3.15066	4.98573e-07	4.61387e-06	2.87371
ENSBTAG00000006078		1.51866	3.4566	5.03291e-16	5.98314e-14	2.86524
ENSBTAG00000008703	EIF2AK2	1.51265	7.08885	5.48365e-13	2.64833e-11	2.85334
ENSBTAG00000005042		1.50679	1.13254	2.1599e-05	0.00012797	2.84177
ENSBTAG00000023309		1.50486	2.91843	0.00249087	0.00788833	2.83797
ENSBTAG00000023600	APOD	1.50119	4.89293	9.12294e-17	1.39441e-14	2.83075
ENSBTAG00000048125	ENTPD2	1.50081	3.51626	1.04131e-09	2.03994e-08	2.83002
ENSBTAG00000042256	RF00090	1.49669	0.359406	7.63115e-06	5.19538e-05	2.82194
ENSBTAG00000003362	HSP90B1	1.49425	10.4176	2.06756e-14	1.55332e-12	2.81717
ENSBTAG00000016406	MCM10	1.49394	5.54952	7.30168e-12	2.55174e-10	2.81656
ENSBTAG00000031889		1.48737	-0.247245	0.000193124	0.000876111	2.80377
ENSBTAG00000002845	CDH10	1.48021	1.16502	3.60989e-06	2.71802e-05	2.78989
ENSBTAG00000007605	FKBP4	1.47998	7.54519	5.88743e-16	6.71215e-14	2.78945
ENSBTAG00000039962	DCTPP1	1.47843	3.99249	4.11384e-15	3.62149e-13	2.78646
ENSBTAG00000039657	HIST1H2AC	1.47793	2.84366	1.11547e-08	1.67008e-07	2.78549
ENSBTAG00000044150	UCK2	1.47218	5.34565	1.89702e-21	7.99566e-19	2.7744
ENSBTAG00000010371	CHAC1	1.47016	0.257837	0.00202959	0.00664851	2.77053
ENSBTAG00000002215	GFPT2	1.46822	4.79678	1.29401e-22	8.57064e-20	2.7668
ENSBTAG00000030423	CLEC1B	1.4682	1.45372	0.000705057	0.00267575	2.76676
ENSBTAG00000001666	NIP7	1.46343	4.8185	8.80096e-19	2.11056e-16	2.75763
ENSBTAG00000013103	COL1A1	1.46118	9.05513	3.52258e-11	1.02726e-09	2.75333
ENSBTAG00000007273	TF	1.45937	2.79263	0.0028716	0.00887776	2.74989
ENSBTAG00000013300	KCNMA1	1.45746	2.17716	8.51806e-07	7.44207e-06	2.74625
ENSBTAG00000047107	TNIP3	1.45371	1.74428	7.87125e-08	9.19753e-07	2.73911
ENSBTAG00000018015	IL27	1.45319	1.3396	0.000100995	0.000495676	2.73813
ENSBTAG00000015086	HSD11B1	1.45148	0.481549	1.18705e-05	7.62972e-05	2.73488
ENSBTAG00000032068	PLA2G4F	1.44712	0.442836	2.37304e-06	1.87218e-05	2.72664
ENSBTAG00000018142	DTL	1.44516	4.731	3.41287e-14	2.32694e-12	2.72294
ENSBTAG00000017645		1.44421	1.39451	3.16961e-09	5.48334e-08	2.72114
ENSBTAG00000025101	ASGR2	1.44245	0.966598	1.2152e-07	1.35761e-06	2.71782
ENSBTAG00000003366	DDX58	1.44101	7.44471	3.97079e-05	0.000218472	2.71511
ENSBTAG00000035129		1.4365	2.45738	0.000138344	0.000655613	2.70664
ENSBTAG00000039477	TPBG	1.43621	0.436291	4.65198e-06	3.35778e-05	2.70608
ENSBTAG00000038625		1.43539	3.90598	8.76176e-12	3.03152e-10	2.70455
ENSBTAG00000025257	CCL4	1.43495	4.55654	3.18021e-12	1.24631e-10	2.70373
ENSBTAG00000015303	MPP6	1.43494	3.65877	1.10283e-11	3.72313e-10	2.70371
ENSBTAG00000007799	MTFR2	1.43316	4.68486	2.39991e-16	3.09077e-14	2.70038
ENSBTAG00000014791	CTH	1.42894	3.0277	2.28765e-11	7.08325e-10	2.69249
ENSBTAG00000017367	IFIT5	1.42867	7.36456	4.92917e-08	6.10071e-07	2.69199
ENSBTAG00000016712	CLCA3	1.42305	1.14717	0.00507754	0.01441	2.68151
ENSBTAG00000009886	KDELR3	1.41928	4.33855	4.10031e-11	1.18077e-09	2.67453
ENSBTAG00000023002	JPH2	1.41763	0.40253	0.0020778	0.00679043	2.67146
ENSBTAG00000005293	CDC25C	1.41341	3.82765	1.03659e-13	6.1348e-12	2.66366
ENSBTAG00000012529	IFNG	1.41331	1.06956	6.69624e-07	6.02804e-06	2.66347
ENSBTAG00000008023	RHBDL2	1.41032	2.14954	1.65811e-10	4.08912e-09	2.65796
ENSBTAG00000046681	RF00045	1.40987	2.16188	4.52436e-10	9.95717e-09	2.65713
ENSBTAG00000017056	PKLR	1.40982	2.16984	2.68151e-05	0.000155146	2.65705
ENSBTAG00000009211	UBE2S	1.40921	5.93973	6.68512e-13	3.1627e-11	2.65591
ENSBTAG00000048184		1.40577	4.26143	3.63233e-06	2.73135e-05	2.64959
ENSBTAG00000032591	CTHRC1	1.40346	-0.511963	0.00917992	0.0238571	2.64534
ENSBTAG00000016042	TM6SF2	1.39896	0.820866	9.83967e-09	1.49247e-07	2.63711
ENSBTAG00000001781	TOMM40	1.39851	5.88768	8.78844e-19	2.11056e-16	2.63629
ENSBTAG00000045907	TNFSF13B	1.39374	2.22225	1.35423e-10	3.48929e-09	2.62759
ENSBTAG00000004943	CCNA2	1.39177	6.32408	7.39738e-14	4.52178e-12	2.62401
ENSBTAG00000003074	SLC16A6	1.38852	4.25471	1.69389e-12	7.25901e-11	2.61811
ENSBTAG00000009586	CDC25A	1.38806	4.86856	2.29803e-13	1.21997e-11	2.61726
ENSBTAG00000012335	UBA7	1.38515	7.58082	2.14106e-06	1.70757e-05	2.612
ENSBTAG00000043377	RF00138	1.38392	1.83473	2.41129e-07	2.46607e-06	2.60976
ENSBTAG00000002620	DNA2	1.3827	4.02407	1.58933e-14	1.23497e-12	2.60755
ENSBTAG00000019743	CHTF18	1.38071	4.47645	2.41114e-07	2.46607e-06	2.60397
ENSBTAG00000008223	NLRC4	1.37871	3.71291	1.84382e-09	3.36117e-08	2.60035
ENSBTAG00000030932	IFI44L	1.37513	7.67797	4.03215e-05	0.000221061	2.59392
ENSBTAG00000014898	HK3	1.37378	4.47649	3.32964e-14	2.29515e-12	2.59149
ENSBTAG00000002824	DPEP3	1.37238	1.70611	9.81105e-08	1.12219e-06	2.58897
ENSBTAG00000014906	VCAN	1.37169	4.29947	7.31948e-07	6.48864e-06	2.58774
ENSBTAG00000030483	KLK7	1.37164	-0.158369	0.0017699	0.00591909	2.58765
ENSBTAG00000027407	TNFRSF6B	1.37052	0.0742156	0.0237434	0.0534293	2.58564
ENSBTAG00000012684	CCL19	1.37036	9.44633	6.38502e-14	3.9647e-12	2.58535
ENSBTAG00000003634	CISD1	1.36825	5.01722	2.93855e-17	5.04596e-15	2.58158
ENSBTAG00000021607	NDUFAF2	1.36503	1.79025	1.81512e-06	1.47468e-05	2.57582
ENSBTAG00000013368	ANKRD22	1.36373	2.3552	5.2573e-07	4.84263e-06	2.5735
ENSBTAG00000003220	ACKR1	1.36153	3.70727	9.21175e-16	9.63355e-14	2.56957
ENSBTAG00000038640	HIGD1A	1.35978	5.41506	5.95178e-22	2.95655e-19	2.56647
ENSBTAG00000024177		1.35778	-0.421543	0.000852886	0.00315584	2.56291
ENSBTAG00000017026	DEPDC1B	1.35515	4.00896	1.50218e-10	3.77145e-09	2.55823
ENSBTAG00000006731	SLC7A5	1.34823	6.27307	1.76878e-16	2.36557e-14	2.546
ENSBTAG00000019460	MOXD1	1.34797	0.00991346	0.00253149	0.00799874	2.54553
ENSBTAG00000032450		1.34785	3.36474	5.57711e-12	2.01798e-10	2.54533
ENSBTAG00000006972	TRIP13	1.34434	5.03908	6.95419e-16	7.73807e-14	2.53913
ENSBTAG00000012467	MASP1	1.34403	3.39748	1.836e-05	0.000111293	2.53859
ENSBTAG00000031769	H2B	1.34193	0.256672	0.000104955	0.000512579	2.5349
ENSBTAG00000012589	HSPE1	1.33934	7.46302	2.47705e-19	6.89066e-17	2.53036
ENSBTAG00000015978	ANXA1	1.33893	7.1957	2.14999e-15	1.98228e-13	2.52964
ENSBTAG00000014857		1.33787	6.02622	5.91555e-37	1.64559e-33	2.52777
ENSBTAG00000046611		1.33782	1.74744	0.0348409	0.0733148	2.5277
ENSBTAG00000016097	CACNA1F	1.33762	0.336521	5.22672e-05	0.000277581	2.52734
ENSBTAG00000008428	UPP1	1.3351	1.36564	9.07245e-06	6.05802e-05	2.52294
ENSBTAG00000003151	DNAJB11	1.33292	6.5736	1.60471e-13	9.07315e-12	2.51913
ENSBTAG00000017280	C3	1.33257	6.38164	1.21766e-10	3.17162e-09	2.51851
ENSBTAG00000017287	DRAM1	1.32933	5.32538	4.19679e-10	9.35468e-09	2.51285
ENSBTAG00000045854		1.32824	3.35173	4.09008e-06	3.01318e-05	2.51096
ENSBTAG00000002478	AGMAT	1.32441	2.67103	3.77916e-08	4.84464e-07	2.5043
ENSBTAG00000014228	TFEC	1.31925	5.46028	1.82764e-21	7.94395e-19	2.49536
ENSBTAG00000021322	TM4SF20	1.31898	3.11885	0.00121888	0.00431055	2.4949
ENSBTAG00000011913	CKAP4	1.31836	5.69713	2.30045e-15	2.10506e-13	2.49382
ENSBTAG00000046604	GREM1	1.3138	3.97306	6.72651e-10	1.3964e-08	2.48595
ENSBTAG00000005970	XBP1	1.31156	7.89765	1.98229e-14	1.49846e-12	2.4821
ENSBTAG00000020895	LOXL4	1.3092	-0.349526	0.00118461	0.00421184	2.47805
ENSBTAG00000010384	CDC6	1.30831	5.58346	2.88333e-12	1.15242e-10	2.47652
ENSBTAG00000014199	TBX21	1.30469	5.62955	2.37805e-12	9.9031e-11	2.4703
ENSBTAG00000019892	HAS2	1.30174	2.29596	7.7647e-05	0.000395167	2.46526
ENSBTAG00000038128	BOLA-DQA5	1.29858	7.07374	0.000507582	0.00202407	2.45987
ENSBTAG00000015298	TNFRSF13B	1.29727	2.49638	2.41111e-06	1.89577e-05	2.45763
ENSBTAG00000032026	GMPPB	1.29665	5.48163	1.26269e-10	3.27052e-09	2.45658
ENSBTAG00000005002	GALE	1.29602	4.29481	1.98603e-13	1.08328e-11	2.45551
ENSBTAG00000038490	CLEC4A	1.2919	3.07988	1.52642e-09	2.86124e-08	2.4485
ENSBTAG00000005012	HSPH1	1.29149	7.61785	8.02524e-16	8.65295e-14	2.44781
ENSBTAG00000006833	LMAN1	1.29058	6.94904	2.11847e-13	1.13767e-11	2.44626
ENSBTAG00000031500	SHMT2	1.29006	7.83412	1.00173e-18	2.32217e-16	2.44538
ENSBTAG00000046580	DHX58	1.28886	7.15778	1.05852e-05	6.92192e-05	2.44335
ENSBTAG00000019225	SLC39A14	1.28546	6.32367	1.53619e-19	4.74818e-17	2.4376
ENSBTAG00000016698	SLAMF8	1.28289	3.91361	1.7643e-12	7.52751e-11	2.43326
ENSBTAG00000010986		1.27994	0.357382	0.0199036	0.0459561	2.42829
ENSBTAG00000022613	CYCS	1.27887	5.81373	1.70871e-19	5.16661e-17	2.42648
ENSBTAG00000006551	ESCO2	1.2749	5.11931	8.03574e-14	4.88075e-12	2.41982
ENSBTAG00000032719	TFRC	1.27336	6.45056	1.43785e-20	5.40515e-18	2.41724
ENSBTAG00000046235	SRSF12	1.26983	2.09208	0.000117573	0.000566838	2.41133
ENSBTAG00000048067	EPOP	1.26685	0.636367	0.00132812	0.00464959	2.40636
ENSBTAG00000002929	IRF4	1.2666	6.44593	2.08837e-14	1.55332e-12	2.40594
ENSBTAG00000016388	SLCO4A1	1.26493	3.98607	2.61503e-07	2.65028e-06	2.40315
ENSBTAG00000000629	MMS22L	1.26399	4.71002	8.27853e-14	5.00635e-12	2.40159
ENSBTAG00000003212	NNAT	1.26272	-0.590068	0.0267846	0.0590594	2.39948
ENSBTAG00000012739	C1QBP	1.26195	6.756	2.143e-22	1.24196e-19	2.39819
ENSBTAG00000012135	LARP1B	1.26052	3.67128	1.76981e-10	4.34148e-09	2.39582
ENSBTAG00000005304	SRM	1.26007	5.73933	1.74588e-17	3.11325e-15	2.39507
ENSBTAG00000047265		1.25922	3.9635	2.24941e-10	5.36656e-09	2.39366
ENSBTAG00000003165	ADAMTS9	1.25862	3.40585	1.85717e-09	3.38107e-08	2.39267
ENSBTAG00000047776		1.25549	3.4083	1.0916e-05	7.10361e-05	2.38748
ENSBTAG00000039413		1.25527	0.00549923	0.000364712	0.00152199	2.38712
ENSBTAG00000016688		1.25474	1.81973	1.175e-07	1.31906e-06	2.38624
ENSBTAG00000018994	TNFSF10	1.25441	6.82472	4.13644e-12	1.54246e-10	2.3857
ENSBTAG00000021287	SLC16A7	1.24944	2.10011	2.75529e-09	4.83271e-08	2.3775
ENSBTAG00000046931		1.24736	0.616436	1.31361e-05	8.33142e-05	2.37406
ENSBTAG00000016548	TEX12	1.24726	5.01081	4.26023e-17	7.05423e-15	2.37391
ENSBTAG00000013126	EMG1	1.24684	5.10471	4.94865e-17	8.09774e-15	2.37322
ENSBTAG00000010339	ABHD11	1.24635	3.73221	4.23561e-12	1.57522e-10	2.37241
ENSBTAG00000023635	CLEC6A	1.24476	3.42547	3.85408e-09	6.4742e-08	2.36979
ENSBTAG00000009396	EXO1	1.23865	4.47008	6.66472e-10	1.39176e-08	2.35977
ENSBTAG00000006072	LRRC59	1.23852	6.46283	6.2557e-19	1.61131e-16	2.35956
ENSBTAG00000011954	SEC11C	1.23811	5.77597	2.43161e-10	5.76171e-09	2.35889
ENSBTAG00000046857		1.23765	0.919228	0.00175061	0.00586305	2.35814
ENSBTAG00000043249	RF00410	1.23718	0.100773	0.000528802	0.00209309	2.35737
ENSBTAG00000037526	FABP4	1.23459	2.20412	0.00718701	0.0193205	2.35314
ENSBTAG00000016711	PPIF	1.23301	3.77316	1.64639e-13	9.23371e-12	2.35057
ENSBTAG00000000892	CGAS	1.2324	3.8897	3.71599e-08	4.78572e-07	2.34957
ENSBTAG00000017233		1.2314	2.00468	1.49346e-05	9.29905e-05	2.34794
ENSBTAG00000025617	RPS4Y1	1.23058	6.80569	8.72715e-19	2.11056e-16	2.34662
ENSBTAG00000012894	SAMD9	1.23055	8.62065	2.38346e-07	2.443e-06	2.34657
ENSBTAG00000018655	MYDGF	1.22883	5.4342	1.77205e-17	3.11992e-15	2.34377
ENSBTAG00000044006	GINS2	1.22609	4.59755	6.11909e-10	1.2876e-08	2.33933
ENSBTAG00000017679	PAK5	1.22243	0.565039	0.000115013	0.000556035	2.33339
ENSBTAG00000020227	FAM72A	1.22075	4.13201	4.27729e-09	7.09938e-08	2.33067
ENSBTAG00000038698		1.21794	2.31297	0.0288144	0.0626708	2.32614
ENSBTAG00000002416		1.2168	6.87665	1.52697e-09	2.86124e-08	2.3243
ENSBTAG00000046014	GPR146	1.21612	0.323771	0.027915	0.0610584	2.32321
ENSBTAG00000016661	USP18	1.21228	6.96592	1.31414e-05	8.33142e-05	2.31704
ENSBTAG00000011207	CNN1	1.20943	4.51078	0.00194538	0.00640888	2.31246
ENSBTAG00000017889	CCT5	1.20374	7.87966	6.72955e-20	2.18645e-17	2.30336
ENSBTAG00000021703	MED12L	1.20297	4.24815	1.01723e-07	1.15688e-06	2.30213
ENSBTAG00000004680	SLC13A5	1.20081	1.96174	0.000113075	0.00054838	2.29868
ENSBTAG00000001008	PRF1	1.19591	5.48455	1.06872e-10	2.83681e-09	2.29089
ENSBTAG00000034193	BCO2	1.19441	3.51395	3.65567e-09	6.17821e-08	2.28851
ENSBTAG00000014239	CCNB1	1.19428	6.11086	7.46532e-11	2.04803e-09	2.28831
ENSBTAG00000020538	HERC5	1.19398	6.25016	1.81597e-05	0.000110202	2.28783
ENSBTAG00000036298		1.19381	0.830432	0.00330418	0.00999954	2.28756
ENSBTAG00000047158	LRFN1	1.19277	1.21942	0.00374109	0.0111114	2.28591
ENSBTAG00000019665	IL1RN	1.19248	4.02973	1.63676e-09	3.03543e-08	2.28546
ENSBTAG00000047680	IRF7	1.18959	6.41803	0.00242534	0.00772832	2.28087
ENSBTAG00000000428	BAK1	1.18871	5.40698	1.25997e-07	1.39975e-06	2.27949
ENSBTAG00000024914		1.18839	-0.297895	0.00190887	0.00630802	2.27898
ENSBTAG00000001027	SERPINH1	1.18756	7.29077	4.23709e-18	8.79607e-16	2.27768
ENSBTAG00000044077	POLR3G	1.18442	2.52079	1.90213e-08	2.6563e-07	2.27272
ENSBTAG00000001465	P2RY1	1.18385	1.98512	4.96786e-06	3.54167e-05	2.27183
ENSBTAG00000011079	C18H19orf48	1.18335	3.39525	4.91467e-07	4.55721e-06	2.27103
ENSBTAG00000025220	FAM155A	1.18272	0.327083	0.000317807	0.00134939	2.27004
ENSBTAG00000017318	TMEM178A	1.18115	0.0332802	0.000411802	0.00168612	2.26757
ENSBTAG00000011154	SDC1	1.17903	3.49636	1.11371e-10	2.93383e-09	2.26425
ENSBTAG00000014102	WDR77	1.17707	6.04091	9.43155e-17	1.42591e-14	2.26116
ENSBTAG00000031814	SDS	1.17119	4.47657	0.00914737	0.0237858	2.25197
ENSBTAG00000001920	POLQ	1.17047	5.03325	2.81679e-16	3.52962e-14	2.25085
ENSBTAG00000048135		1.17012	9.99138	0.0158524	0.0380247	2.2503
ENSBTAG00000000046	SURF2	1.16894	3.38655	2.87908e-09	5.04346e-08	2.24846
ENSBTAG00000007619	PUSL1	1.16237	2.99073	1.6117e-10	3.99592e-09	2.23825
ENSBTAG00000005607	ERCC6L	1.16224	5.16928	1.56929e-10	3.91871e-09	2.23805
ENSBTAG00000015437	NTMT1	1.16169	3.62295	7.88892e-10	1.59645e-08	2.23719
ENSBTAG00000007638	PIF1	1.16025	2.65487	1.1264e-05	7.28705e-05	2.23496
ENSBTAG00000017271	MASTL	1.15851	3.9629	4.84902e-09	7.92539e-08	2.23226
ENSBTAG00000011889	NOC4L	1.15753	4.15173	2.65733e-11	8.06195e-10	2.23075
ENSBTAG00000012137	NTN1	1.15732	0.45781	0.00248462	0.0078775	2.23042
ENSBTAG00000028359	RF00012	1.15712	-0.36341	0.0100768	0.0258175	2.23012
ENSBTAG00000043151	RF00282	1.15684	0.10413	0.00772586	0.0205545	2.22968
ENSBTAG00000007127		1.15575	1.28107	2.71794e-06	2.10959e-05	2.228
ENSBTAG00000017054		1.15474	-0.5424	0.00978915	0.0251863	2.22644
ENSBTAG00000014803	CPZ	1.15407	3.56722	5.66837e-10	1.20922e-08	2.22541
ENSBTAG00000035319	MAD2L1	1.15316	5.36538	3.18947e-11	9.45893e-10	2.22401
ENSBTAG00000034295	LAG3	1.15269	4.92327	9.85523e-19	2.32217e-16	2.22328
ENSBTAG00000008683	LDHA	1.15264	7.19343	8.32405e-18	1.60805e-15	2.22321
ENSBTAG00000039813	GZMB	1.15181	3.21614	7.67427e-06	5.21963e-05	2.22192
ENSBTAG00000002006	THBS1	1.15117	8.06089	6.20094e-14	3.86766e-12	2.22094
ENSBTAG00000003653	LYAR	1.1469	6.26766	6.0532e-18	1.18583e-15	2.21438
ENSBTAG00000001154	DGAT2	1.14587	1.61341	0.0183969	0.0430198	2.2128
ENSBTAG00000006557	RHEBL1	1.14505	0.653768	1.20657e-05	7.72659e-05	2.21154
ENSBTAG00000018137	A2M	1.14487	9.83537	1.39586e-14	1.10313e-12	2.21126
ENSBTAG00000020283	DUSP5	1.14431	4.46347	1.9161e-11	6.09862e-10	2.21041
ENSBTAG00000046118		1.14402	1.88876	0.000110803	0.000539243	2.20995
ENSBTAG00000031327	TRMT61A	1.14363	3.44253	0.0059677	0.0165052	2.20936
ENSBTAG00000009846	MTHFD1L	1.14006	6.7812	4.81089e-20	1.63206e-17	2.2039
ENSBTAG00000006347	UTP4	1.13844	5.91913	2.29817e-19	6.52353e-17	2.20142
ENSBTAG00000001740	HAPLN3	1.13817	1.77768	0.00277358	0.00862457	2.20101
ENSBTAG00000009076	ADD2	1.13598	0.478681	0.00464746	0.0133618	2.19767
ENSBTAG00000006549	CALHM6	1.1357	3.06493	1.09038e-07	1.23002e-06	2.19726
ENSBTAG00000006085	DDOST	1.1353	7.19819	1.10128e-16	1.61238e-14	2.19665
ENSBTAG00000024490		1.13515	0.923803	0.0128668	0.0317827	2.19641
ENSBTAG00000004221	ESM1	1.13389	2.8842	1.56732e-05	9.70176e-05	2.1945
ENSBTAG00000004428	H2AFZ	1.13293	7.63533	1.52674e-10	3.81932e-09	2.19304
ENSBTAG00000008180	SPDL1	1.13057	5.09517	2.26968e-10	5.39979e-09	2.18945
ENSBTAG00000047570		1.1298	3.64332	6.07255e-05	0.000316578	2.18829
ENSBTAG00000009455	IL12RB2	1.12902	3.71194	8.91443e-10	1.77892e-08	2.1871
ENSBTAG00000012628	SLC1A2	1.12695	-0.11497	0.000724506	0.00274283	2.18396
ENSBTAG00000007121	TK1	1.12583	6.32108	7.16819e-13	3.34572e-11	2.18227
ENSBTAG00000005631	VARS	1.12549	7.24979	1.12813e-15	1.1208e-13	2.18175
ENSBTAG00000031214		1.12248	4.84158	0.000110035	0.000536067	2.1772
ENSBTAG00000000706	ADAMTS1	1.11998	5.23774	7.77671e-12	2.70416e-10	2.17345
ENSBTAG00000021686	MELK	1.11913	5.07731	2.65514e-10	6.25938e-09	2.17216
ENSBTAG00000020589	ENTPD1	1.11892	5.0099	4.63754e-13	2.2955e-11	2.17184
ENSBTAG00000046005		1.11888	4.95187	2.07948e-10	4.99924e-09	2.17179
ENSBTAG00000009012	PTX3	1.11816	-0.241661	0.0241104	0.0541152	2.17071
ENSBTAG00000008124	GK	1.11747	3.74836	1.04092e-13	6.1348e-12	2.16966
ENSBTAG00000021864	TXNDC17	1.11699	3.37771	2.40228e-14	1.72234e-12	2.16894
ENSBTAG00000001143		1.11665	6.61303	9.62399e-16	9.98956e-14	2.16843
ENSBTAG00000024091	MALL	1.1137	1.5189	4.74201e-05	0.000254954	2.164
ENSBTAG00000007169	P2RX1	1.11358	0.429291	0.000455894	0.00184172	2.16382
ENSBTAG00000005288	GFRA3	1.11327	1.77136	8.65541e-05	0.000432584	2.16336
ENSBTAG00000000638	CDT1	1.11296	4.9695	9.09553e-07	7.9118e-06	2.16289
ENSBTAG00000006138	SEMA3C	1.1124	0.3531	0.00939978	0.0243285	2.16206
ENSBTAG00000027676	IL18BP	1.11129	4.31264	4.7564e-07	4.4341e-06	2.16038
ENSBTAG00000038330		1.11015	3.51623	0.0018834	0.00623273	2.15867
ENSBTAG00000013472	COL1A2	1.1092	8.78642	7.38466e-07	6.52976e-06	2.15726
ENSBTAG00000018383	ATAD5	1.10872	5.56637	8.91855e-14	5.3469e-12	2.15655
ENSBTAG00000011138	CCDC58	1.10816	4.65955	1.03211e-16	1.54361e-14	2.1557
ENSBTAG00000003619	SEC24D	1.10773	6.50316	2.00539e-11	6.32494e-10	2.15506
ENSBTAG00000014162	ACKR2	1.10771	1.22162	0.000430377	0.00175237	2.15504
ENSBTAG00000015904	RORA	1.10703	3.58388	4.44548e-10	9.838e-09	2.15401
ENSBTAG00000016886	MT3	1.10509	1.89173	0.0101167	0.0259092	2.15113
ENSBTAG00000017120	PHB	1.10492	6.63492	4.9693e-19	1.30411e-16	2.15086
ENSBTAG00000008909	PNPT1	1.10474	6.78905	4.02721e-07	3.85509e-06	2.1506
ENSBTAG00000010937	APOO	1.10439	3.3735	2.01557e-11	6.34267e-10	2.15007
ENSBTAG00000001543	BRI3BP	1.10421	3.59633	1.44022e-10	3.629e-09	2.14981
ENSBTAG00000046050	RF00045	1.10311	2.33934	3.35439e-07	3.30192e-06	2.14818
ENSBTAG00000019278	KNTC1	1.10196	5.49131	2.28457e-11	7.08325e-10	2.14646
ENSBTAG00000013009	AURKA	1.10044	5.48547	1.13731e-11	3.83022e-10	2.1442
ENSBTAG00000007662	HSPA5	1.10008	9.18674	3.31061e-17	5.61551e-15	2.14367
ENSBTAG00000006881	SLC35B1	1.09998	6.05607	1.12804e-15	1.1208e-13	2.14352
ENSBTAG00000021961	SPR	1.09941	4.03125	5.75795e-13	2.75214e-11	2.14267
ENSBTAG00000002018	EIF5A	1.09918	8.51907	1.99772e-15	1.86485e-13	2.14233
ENSBTAG00000015046	MST1R	1.0991	2.35347	1.0819e-07	1.22244e-06	2.14221
ENSBTAG00000020907	PSMC3IP	1.09865	4.48348	4.90707e-10	1.06518e-08	2.14155
ENSBTAG00000002580	MYH14	1.09852	1.16892	0.0128613	0.0317827	2.14135
ENSBTAG00000046041		1.09764	4.07181	0.0112917	0.0284162	2.14004
ENSBTAG00000020855	PTPN4	1.09672	2.91095	6.45036e-07	5.82207e-06	2.13868
ENSBTAG00000015749	STEAP1	1.09568	-0.336491	0.00311791	0.00952076	2.13714
ENSBTAG00000034220	CDKN2A	1.09438	-0.518565	0.0170327	0.0403936	2.13521
ENSBTAG00000006374	NHP2	1.09403	4.88618	9.09803e-16	9.5867e-14	2.13469
ENSBTAG00000011324	EMILIN1	1.09306	6.38252	1.07685e-06	9.21721e-06	2.13327
ENSBTAG00000016335	NPM3	1.0924	4.52331	1.52102e-12	6.61119e-11	2.13228
ENSBTAG00000015107	SLC16A1	1.0909	5.78462	1.22062e-16	1.73539e-14	2.13007
ENSBTAG00000047186	NME2	1.08905	6.03971	8.98533e-15	7.3086e-13	2.12733
ENSBTAG00000042482	RF00560	1.08817	2.39477	1.64955e-05	0.000101565	2.12604
ENSBTAG00000037775		1.08543	2.28154	0.00574784	0.0159702	2.122
ENSBTAG00000011677	HIST1H1C	1.08474	2.23835	0.000421517	0.00172185	2.12099
ENSBTAG00000008406	TREX1	1.08243	4.16842	0.000548749	0.00215975	2.1176
ENSBTAG00000007870	FKBP14	1.08104	5.26136	1.23924e-10	3.21579e-09	2.11556
ENSBTAG00000039355	MADCAM1	1.08011	2.87814	0.000293391	0.00125562	2.11419
ENSBTAG00000047959		1.07889	-0.0402354	0.0110855	0.0280087	2.11241
ENSBTAG00000010564	ELOVL6	1.07858	4.33336	3.65161e-08	4.71589e-07	2.11195
ENSBTAG00000015193	BOLA3	1.07837	3.35738	3.06423e-09	5.32755e-08	2.11164
ENSBTAG00000004937	SEC61A1	1.07835	7.41965	8.07921e-11	2.20774e-09	2.11162
ENSBTAG00000018216	SKA1	1.07803	4.19806	1.74562e-09	3.20738e-08	2.11115
ENSBTAG00000012726	PSMB5	1.0779	5.74998	2.01358e-19	5.83477e-17	2.11097
ENSBTAG00000002219	ATAD3A	1.07652	5.67078	6.33974e-15	5.40978e-13	2.10895
ENSBTAG00000000242		1.0765	1.13261	1.65402e-06	1.35888e-05	2.10891
ENSBTAG00000012849	COL4A1	1.07559	7.5783	6.91337e-10	1.42456e-08	2.10758
ENSBTAG00000000480	IFRD2	1.07425	4.94542	0.000999127	0.00361829	2.10562
ENSBTAG00000018563	SFRP2	1.07392	4.27908	0.00347543	0.0104461	2.10515
ENSBTAG00000007431	CEMIP	1.07376	5.80298	0.0050672	0.0143953	2.10491
ENSBTAG00000006656	RANBP1	1.07292	4.85387	1.13363e-08	1.6918e-07	2.10369
ENSBTAG00000044208	DUSP4	1.07284	2.97023	4.65808e-06	3.35869e-05	2.10356
ENSBTAG00000033222	CALR3	1.07191	-0.313708	0.0125508	0.0311131	2.10221
ENSBTAG00000017665	DHRS4	1.06874	4.53071	3.70345e-15	3.28097e-13	2.09761
ENSBTAG00000008184		1.06746	7.54647	6.23542e-17	9.96879e-15	2.09574
ENSBTAG00000039080	SLC22A3	1.06737	3.66608	7.57718e-07	6.69149e-06	2.09561
ENSBTAG00000045102	RF01294	1.06656	0.776744	0.0197992	0.0457453	2.09443
ENSBTAG00000011814		1.06609	2.38405	1.39254e-06	1.1612e-05	2.09376
ENSBTAG00000019376	FNDC3B	1.06491	6.0895	3.56403e-09	6.06015e-08	2.09203
ENSBTAG00000011832	ALDH18A1	1.06486	6.64966	1.06845e-13	6.19928e-12	2.09197
ENSBTAG00000046602	PALM2	1.06471	-0.385892	0.00683203	0.0185237	2.09175
ENSBTAG00000004560	CLEC4F	1.0644	8.61292	0.0112397	0.028316	2.0913
ENSBTAG00000002900		1.0642	0.338236	0.000267013	0.00115589	2.09101
ENSBTAG00000039520	SIRPB1	1.06253	4.20606	1.36452e-05	8.59924e-05	2.08859
ENSBTAG00000047361	NME2	1.06216	6.16267	1.12582e-14	9.05146e-13	2.08805
ENSBTAG00000008074	C1QTNF6	1.0618	6.51549	7.4866e-16	8.26437e-14	2.08754
ENSBTAG00000009938	XCL1	1.06149	0.592437	0.00301273	0.00923689	2.08709
ENSBTAG00000020803		1.06047	3.8913	8.41424e-06	5.66749e-05	2.08561
ENSBTAG00000015145	S100A11	1.05855	6.41829	1.61553e-17	2.95556e-15	2.08284
ENSBTAG00000040098		1.05847	-0.381505	0.0185428	0.0432867	2.08272
ENSBTAG00000046594		1.05662	3.70407	2.78266e-07	2.78847e-06	2.08006
ENSBTAG00000042950	RF00279	1.05421	1.2739	1.77355e-06	1.44767e-05	2.07658
ENSBTAG00000004931	POLE2	1.05369	4.39203	9.94664e-13	4.49416e-11	2.07583
ENSBTAG00000012088	FBLN1	1.05306	4.22001	0.00182469	0.00606877	2.07493
ENSBTAG00000018065	YARS	1.05243	7.126	3.14706e-22	1.7509e-19	2.07402
ENSBTAG00000006165	PRDX4	1.0514	5.47432	7.58775e-15	6.26203e-13	2.07254
ENSBTAG00000010109	CDK1	1.05009	5.70408	5.77062e-12	2.06333e-10	2.07065
ENSBTAG00000001066	PILRA	1.0496	5.81794	1.0087e-09	1.98164e-08	2.06995
ENSBTAG00000010798	SLC23A1	1.04951	0.526046	0.00729808	0.0195589	2.06982
ENSBTAG00000014215	CCDC86	1.04899	5.20554	9.9562e-16	1.01081e-13	2.06907
ENSBTAG00000011343	XAF1	1.04884	6.23964	9.86152e-05	0.000484678	2.06887
ENSBTAG00000006270	HSP90AA1	1.0481	10.7094	2.82852e-12	1.14366e-10	2.0678
ENSBTAG00000014536	SFXN1	1.04574	5.71365	1.66151e-12	7.17701e-11	2.06443
ENSBTAG00000021693	RPP25	1.04544	0.93908	0.000139008	0.00065831	2.064
ENSBTAG00000002953	TXN	1.04476	6.05481	1.04881e-21	4.86262e-19	2.06302
ENSBTAG00000014261	TARS	1.04373	7.99571	1.23718e-23	1.1472e-20	2.06155
ENSBTAG00000007435	NOLC1	1.04346	7.66918	4.40533e-15	3.8537e-13	2.06117
ENSBTAG00000026704	CENPW	1.0421	3.84124	1.20478e-07	1.34705e-06	2.05922
ENSBTAG00000001938	CKS2	1.04153	6.38151	4.00712e-08	5.09927e-07	2.05842
ENSBTAG00000018339	ATP5MC1	1.04126	5.37051	5.8815e-16	6.71215e-14	2.05803
ENSBTAG00000022520	BRCA1	1.04103	6.2112	3.06118e-11	9.09786e-10	2.0577
ENSBTAG00000026676	SDC3	1.04076	6.78421	4.04798e-05	0.000221754	2.05731
ENSBTAG00000017133	GINS4	1.04038	4.02177	1.00531e-10	2.67871e-09	2.05677
ENSBTAG00000007837	SELENOI	1.04034	4.02648	4.50626e-09	7.4087e-08	2.05671
ENSBTAG00000013510	TOR2A	1.03943	3.7125	8.54615e-11	2.30365e-09	2.05541
ENSBTAG00000009819	CDC20	1.03934	6.03022	4.01904e-07	3.84992e-06	2.05529
ENSBTAG00000014223		1.03889	2.66181	4.57435e-08	5.7165e-07	2.05464
ENSBTAG00000002882	LMNB1	1.03839	7.64415	8.26959e-10	1.65737e-08	2.05394
ENSBTAG00000002579	FBL	1.03822	6.91965	3.19968e-13	1.63019e-11	2.0537
ENSBTAG00000031279	SELENOM	1.03814	2.50169	0.00224245	0.00723215	2.05358
ENSBTAG00000016218	PTGES2	1.03741	4.01957	1.79194e-08	2.51758e-07	2.05254
ENSBTAG00000010101	BYSL	1.03706	4.67989	8.91941e-13	4.08092e-11	2.05205
ENSBTAG00000005355	BAG2	1.03662	5.21191	1.63672e-14	1.26473e-12	2.05141
ENSBTAG00000002829	TCP1	1.03513	7.99481	1.18766e-15	1.16332e-13	2.0493
ENSBTAG00000039197	SLC2A9	1.03446	2.53587	1.7701e-05	0.000107823	2.04835
ENSBTAG00000027803		1.03393	3.35454	0.000352834	0.00147774	2.04759
ENSBTAG00000006197	ZDHHC21	1.03358	3.04314	4.35786e-07	4.1331e-06	2.04709
ENSBTAG00000016819	FABP3	1.03219	6.57116	1.86707e-11	5.96991e-10	2.04513
ENSBTAG00000008142	IFIH1	1.03059	7.09602	3.87072e-05	0.000214237	2.04286
ENSBTAG00000005063	THEM6	1.02863	1.56787	0.00260562	0.00819685	2.04009
ENSBTAG00000039709	PARPBP	1.02851	4.36299	1.20372e-08	1.78113e-07	2.03991
ENSBTAG00000009097	FANCI	1.02809	5.54379	6.67109e-08	7.99209e-07	2.03932
ENSBTAG00000014614	ACTA2	1.02692	7.04326	3.84883e-05	0.000213365	2.03767
ENSBTAG00000047942	DESI1	1.02672	4.7426	1.22272e-16	1.73539e-14	2.03739
ENSBTAG00000015408	DTYMK	1.02643	3.96613	1.76299e-05	0.00010755	2.03697
ENSBTAG00000014380	MCM2	1.02554	7.05805	2.75046e-06	2.13245e-05	2.03571
ENSBTAG00000032372	HASPIN	1.02438	3.66935	1.70067e-08	2.40883e-07	2.03409
ENSBTAG00000014146	SPCS3	1.02408	5.07989	9.50974e-12	3.2499e-10	2.03366
ENSBTAG00000016433	FANCB	1.02403	1.6739	0.00102695	0.00370431	2.03358
ENSBTAG00000006045	P4HB	1.02355	8.97209	1.05499e-13	6.19151e-12	2.03291
ENSBTAG00000018810	THBS2	1.02335	5.42129	0.000116613	0.000563183	2.03264
ENSBTAG00000007430	MYBBP1A	1.02333	7.30756	3.6206e-13	1.80855e-11	2.0326
ENSBTAG00000015663	STIP1	1.02215	7.70876	6.76184e-12	2.38707e-10	2.03095
ENSBTAG00000007280		1.02183	2.273	1.15545e-05	7.46104e-05	2.0305
ENSBTAG00000010276	RECQL4	1.02146	5.19917	1.08611e-06	9.28499e-06	2.02997
ENSBTAG00000015438		1.02105	8.34391	6.3843e-10	1.33734e-08	2.02939
ENSBTAG00000021141	CD8A	1.02053	7.26639	5.65411e-13	2.71183e-11	2.02867
ENSBTAG00000011786	CLUH	1.02016	6.43426	2.50229e-16	3.19306e-14	2.02814
ENSBTAG00000019348		1.01867	1.67602	0.00652817	0.0178355	2.02606
ENSBTAG00000009615	ANXA2	1.01848	7.67263	7.20662e-15	6.00221e-13	2.02578
ENSBTAG00000007866	HS3ST3B1	1.01794	0.711122	0.00274199	0.00853605	2.02502
ENSBTAG00000015280	KIF2C	1.01772	5.37562	5.46363e-08	6.68369e-07	2.02472
ENSBTAG00000005841		1.01568	2.4104	0.00183481	0.00609952	2.02186
ENSBTAG00000015509	NAMPT	1.01549	5.96915	3.43141e-13	1.74188e-11	2.02159
ENSBTAG00000001107	CACYBP	1.01486	7.24938	9.95183e-13	4.49416e-11	2.02071
ENSBTAG00000011951	MRTO4	1.01412	6.41771	6.96208e-17	1.1004e-14	2.01967
ENSBTAG00000000132	EIF4A1	1.01403	9.65606	8.88448e-17	1.37305e-14	2.01954
ENSBTAG00000003314	SKA3	1.01205	5.04642	6.37978e-09	1.02127e-07	2.01677
ENSBTAG00000044175	CENPK	1.012	3.99416	1.50739e-08	2.17042e-07	2.01671
ENSBTAG00000002050	COA7	1.0113	3.08228	1.77905e-08	2.50454e-07	2.01573
ENSBTAG00000001174	MRPL15	1.00919	5.95719	5.9581e-15	5.11744e-13	2.01278
ENSBTAG00000026070		1.00821	1.13415	0.0170302	0.0403936	2.01141
ENSBTAG00000008024	UCHL3	1.00608	5.40327	1.70437e-16	2.30156e-14	2.00845
ENSBTAG00000039426	DPEP2	1.00599	3.71011	4.4954e-07	4.23048e-06	2.00832
ENSBTAG00000008441	SOCS3	1.00578	4.95984	7.05388e-06	4.84028e-05	2.00802
ENSBTAG00000017605	AK2	1.00537	7.52087	1.3583e-17	2.51902e-15	2.00745
ENSBTAG00000003297	OASL	1.00438	2.47739	8.77054e-05	0.000438023	2.00608
ENSBTAG00000022489		1.00375	9.75567	0.000309582	0.00131721	2.0052
ENSBTAG00000047059	TIMM17A	1.00033	4.8012	1.00245e-13	5.95858e-12	2.00045
ENSBTAG00000009239	SLC16A10	1.0001	0.810405	0.000189371	0.000861897	2.00013
ENSBTAG00000019192	LHX8	-1.00066	0.344652	0.0155934	0.0375305	-2.00091
ENSBTAG00000020318	DBNDD1	-1.00196	1.45743	1.29861e-06	1.09006e-05	-2.00272
ENSBTAG00000012119	PTPRZ1	-1.00204	2.05441	2.77238e-05	0.000159806	-2.00283
ENSBTAG00000047402	FAM170B	-1.00236	2.55305	2.81502e-05	0.000161995	-2.00327
ENSBTAG00000002035	ARL5C	-1.00385	3.63025	1.93124e-08	2.69154e-07	-2.00535
ENSBTAG00000038415	SLC6A12	-1.0054	3.06449	1.29478e-05	8.23836e-05	-2.0075
ENSBTAG00000007821	NPHS1	-1.00557	2.94459	0.0001043	0.000510274	-2.00774
ENSBTAG00000039933	LRRC3C	-1.01028	-0.0368112	0.00048321	0.00193743	-2.01431
ENSBTAG00000000570	RET	-1.0135	0.652421	0.0051695	0.0146381	-2.01881
ENSBTAG00000005997		-1.0138	4.91031	1.25406e-12	5.59061e-11	-2.01922
ENSBTAG00000017268	PROCA1	-1.01488	3.67508	2.06852e-08	2.85427e-07	-2.02073
ENSBTAG00000017151	SH3TC2	-1.01494	1.55613	6.99049e-07	6.22875e-06	-2.02082
ENSBTAG00000046155	RGN	-1.01549	0.949908	4.55461e-06	3.30293e-05	-2.02158
ENSBTAG00000005247	FRMD3	-1.01838	2.81282	2.9214e-05	0.00016708	-2.02565
ENSBTAG00000011115	CH25H	-1.01983	3.3095	5.34905e-06	3.78433e-05	-2.02767
ENSBTAG00000012489	TMEM266	-1.02199	1.6422	7.76821e-06	5.26807e-05	-2.03072
ENSBTAG00000003275	ANK1	-1.02226	1.25073	4.06708e-05	0.000222712	-2.0311
ENSBTAG00000007642	ADORA3	-1.02231	4.82722	1.06214e-13	6.19928e-12	-2.03117
ENSBTAG00000000512	SNTA1	-1.02265	-0.131671	0.0014943	0.00514078	-2.03165
ENSBTAG00000013078	DNAH11	-1.0234	3.33418	1.04207e-05	6.83684e-05	-2.03271
ENSBTAG00000014176	REM1	-1.02657	2.16937	3.3886e-07	3.33325e-06	-2.03717
ENSBTAG00000008132	SOX13	-1.02724	3.58532	2.21817e-07	2.28368e-06	-2.03813
ENSBTAG00000011927	RDH5	-1.02735	1.7757	5.72124e-08	6.93782e-07	-2.03827
ENSBTAG00000004948	FAM84A	-1.02879	2.35608	0.00107441	0.00386449	-2.04032
ENSBTAG00000015685	KIF12	-1.03136	0.645688	0.00184967	0.00614306	-2.04394
ENSBTAG00000015314	ASL	-1.03324	4.65591	2.2481e-13	1.19804e-11	-2.04661
ENSBTAG00000002450		-1.03365	5.33637	1.88519e-07	1.97746e-06	-2.0472
ENSBTAG00000019876	DSC1	-1.03527	0.940509	0.000282716	0.00121442	-2.04949
ENSBTAG00000010123	APOE	-1.03608	8.33855	0.000918802	0.00336483	-2.05066
ENSBTAG00000017684	NMUR1	-1.03626	1.14348	0.00255745	0.0080643	-2.0509
ENSBTAG00000015377	EPHB1	-1.03645	1.19872	0.000386559	0.00159639	-2.05118
ENSBTAG00000014020	RTKN2	-1.04081	2.87071	9.79408e-08	1.12212e-06	-2.05738
ENSBTAG00000013779	HSPA12A	-1.04798	-0.501015	0.00157054	0.00536461	-2.06763
ENSBTAG00000008900	CELA1	-1.04839	2.15731	0.000121578	0.000585055	-2.06822
ENSBTAG00000016948	PTH1R	-1.0501	2.5473	1.26079e-09	2.41216e-08	-2.07068
ENSBTAG00000009075	RNF207	-1.05132	-0.176232	0.000170374	0.000786241	-2.07242
ENSBTAG00000006948	GARNL3	-1.05172	2.15284	4.36804e-09	7.22415e-08	-2.073
ENSBTAG00000010849	ANKRD23	-1.05501	2.94341	2.48652e-11	7.60109e-10	-2.07774
ENSBTAG00000006676	FIBIN	-1.05725	1.36705	0.00127579	0.00448331	-2.08096
ENSBTAG00000005219	KLHL4	-1.05765	1.70539	3.97741e-05	0.00021875	-2.08154
ENSBTAG00000005805	EPHX4	-1.05841	0.851863	0.00673228	0.0182997	-2.08264
ENSBTAG00000019455	MYO5B	-1.06131	1.643	7.43805e-05	0.000380388	-2.08683
ENSBTAG00000008366	STAC2	-1.06319	2.47069	1.17607e-05	7.57314e-05	-2.08954
ENSBTAG00000003454	RGS20	-1.06413	0.602348	6.71683e-05	0.000347174	-2.09091
ENSBTAG00000020260	SYN2	-1.06416	3.23621	2.37847e-06	1.87541e-05	-2.09095
ENSBTAG00000008193		-1.06445	-0.202428	0.00140855	0.00488366	-2.09137
ENSBTAG00000027409	SLC4A11	-1.06548	0.603955	1.86443e-05	0.000112897	-2.09286
ENSBTAG00000014069	PDK4	-1.06612	5.26718	1.21878e-07	1.36051e-06	-2.0938
ENSBTAG00000017843	CD40LG	-1.06705	4.8505	1.45078e-11	4.79309e-10	-2.09514
ENSBTAG00000017427	FAM180A	-1.06723	1.21032	1.09759e-05	7.12966e-05	-2.0954
ENSBTAG00000009797	RIMBP2	-1.0691	1.81809	1.20571e-05	7.72466e-05	-2.09812
ENSBTAG00000003432	ZAN	-1.06937	1.81649	4.17241e-05	0.000227852	-2.09852
ENSBTAG00000020578	PRDM6	-1.07138	0.268984	0.000124814	0.00059781	-2.10145
ENSBTAG00000012126	PNPLA7	-1.07235	4.93197	1.52035e-07	1.64693e-06	-2.10285
ENSBTAG00000008513	RHEX	-1.07273	2.56235	1.59071e-07	1.71381e-06	-2.10341
ENSBTAG00000010498	SLC40A1	-1.07342	7.99251	3.15056e-08	4.14972e-07	-2.10442
ENSBTAG00000019241	FGF11	-1.07567	0.527654	0.001164	0.00414918	-2.1077
ENSBTAG00000001112	SMOX	-1.07842	2.49779	8.82998e-09	1.36076e-07	-2.11173
ENSBTAG00000027425	CCDC190	-1.07922	-0.251106	0.0333808	0.0706608	-2.11289
ENSBTAG00000011373	MAML3	-1.08082	3.13651	2.69443e-12	1.09581e-10	-2.11524
ENSBTAG00000009430	MYRIP	-1.08089	1.46919	3.26206e-05	0.000184214	-2.11535
ENSBTAG00000001618	ALPK3	-1.08199	3.57357	3.38889e-08	4.42177e-07	-2.11696
ENSBTAG00000011213		-1.086	1.29841	1.53695e-07	1.66103e-06	-2.12285
ENSBTAG00000015569	ENKUR	-1.08886	-0.383804	0.000370678	0.00154133	-2.12706
ENSBTAG00000003776	MSANTD1	-1.09149	-0.0684728	0.000325287	0.00137688	-2.13094
ENSBTAG00000029076	RF00001	-1.0915	1.18627	2.4801e-05	0.000145062	-2.13096
ENSBTAG00000000905	RAB6B	-1.09182	1.10998	5.81731e-06	4.07962e-05	-2.13142
ENSBTAG00000026796		-1.09289	1.85745	0.00109922	0.00394453	-2.13301
ENSBTAG00000011349	CDH24	-1.09364	2.87094	4.93617e-09	8.04891e-08	-2.13412
ENSBTAG00000018062	KIAA1522	-1.09402	1.4984	3.72941e-06	2.78883e-05	-2.13468
ENSBTAG00000018726	RIMS3	-1.09436	-0.139385	0.000714233	0.00270689	-2.13519
ENSBTAG00000009182	CLCN1	-1.09454	0.962257	3.68998e-05	0.000205542	-2.13545
ENSBTAG00000018650	HEPACAM	-1.09583	0.782739	3.14586e-05	0.000178595	-2.13736
ENSBTAG00000021359		-1.09619	2.37103	3.45888e-09	5.90302e-08	-2.13789
ENSBTAG00000001279	MPP2	-1.09767	1.52763	4.19425e-06	3.08502e-05	-2.14008
ENSBTAG00000018297	PLEKHH1	-1.09858	3.10294	1.86262e-12	7.9227e-11	-2.14144
ENSBTAG00000014575	COL4A5	-1.09904	3.8119	3.71703e-06	2.78257e-05	-2.14211
ENSBTAG00000008626	KCNN1	-1.10031	2.08248	0.000110475	0.000537944	-2.14401
ENSBTAG00000031359		-1.1045	-0.0310928	0.00386224	0.0114031	-2.15024
ENSBTAG00000017504	FAIM2	-1.10574	1.52985	6.57001e-07	5.92238e-06	-2.15209
ENSBTAG00000007275	TREM2	-1.10736	2.55541	0.00023469	0.00103464	-2.15452
ENSBTAG00000006086	MMP28	-1.10894	2.26317	6.30323e-05	0.000327622	-2.15687
ENSBTAG00000020989	SUSD4	-1.11209	2.96461	4.65583e-05	0.000250902	-2.16159
ENSBTAG00000004732	SPTB	-1.11302	3.53086	0.000247444	0.00108366	-2.16298
ENSBTAG00000001139	ACHE	-1.11333	2.60743	2.13427e-05	0.000126807	-2.16345
ENSBTAG00000019291	GRB14	-1.11403	-0.447759	0.00154455	0.00528882	-2.16449
ENSBTAG00000047543		-1.11461	2.95649	8.76579e-10	1.75177e-08	-2.16537
ENSBTAG00000029942	bta-mir-29c	-1.11466	-0.135219	0.0001252	0.000599244	-2.16544
ENSBTAG00000002319		-1.11733	3.64342	2.37239e-09	4.22007e-08	-2.16945
ENSBTAG00000008336	HPCA	-1.12273	0.686709	3.46588e-06	2.62137e-05	-2.17759
ENSBTAG00000019024	JAZF1	-1.12415	2.39214	3.91948e-11	1.13339e-09	-2.17973
ENSBTAG00000008950	TRMT9B	-1.12443	0.758249	3.96832e-05	0.000218422	-2.18016
ENSBTAG00000017867	YPEL1	-1.1245	0.34508	2.58671e-05	0.000150314	-2.18025
ENSBTAG00000008869	GPC2	-1.12484	0.359184	2.20434e-05	0.000130247	-2.18077
ENSBTAG00000015562	PLBD1	-1.12663	4.8209	4.7241e-25	6.57075e-22	-2.18348
ENSBTAG00000003721	CHST1	-1.12699	3.983	3.50943e-10	8.00208e-09	-2.18402
ENSBTAG00000018031	PODXL2	-1.12789	-0.199831	0.00139798	0.00485263	-2.18539
ENSBTAG00000001183	KLHL33	-1.12958	0.90666	5.73304e-05	0.000300569	-2.18796
ENSBTAG00000005884	WDR31	-1.12998	-0.0746943	0.0445568	0.0901047	-2.18855
ENSBTAG00000001511	BCL6	-1.13229	5.96123	2.0444e-12	8.64304e-11	-2.19206
ENSBTAG00000007762	ASIC3	-1.13242	3.90867	3.91356e-08	4.9985e-07	-2.19226
ENSBTAG00000009331	CPAMD8	-1.13625	0.580756	1.80149e-05	0.000109475	-2.19808
ENSBTAG00000016413	DUSP26	-1.13676	-0.479696	0.00562417	0.0156955	-2.19886
ENSBTAG00000011990	ALOX15	-1.14111	-0.423974	0.0137595	0.0336759	-2.20551
ENSBTAG00000004218	SYNDIG1L	-1.14204	1.89795	9.19707e-05	0.000456864	-2.20693
ENSBTAG00000020099	STMN2	-1.14279	0.408576	0.011491	0.0288551	-2.20808
ENSBTAG00000020127	TKTL1	-1.1437	0.995664	1.85808e-06	1.50519e-05	-2.20947
ENSBTAG00000002691	ELMOD1	-1.14676	-0.304899	0.00283375	0.00878417	-2.21417
ENSBTAG00000019623	GRID1	-1.14832	0.128669	0.000462697	0.00186487	-2.21656
ENSBTAG00000015261	CARD14	-1.14919	0.873975	1.89601e-05	0.000114559	-2.21789
ENSBTAG00000048016		-1.15322	0.302033	0.000881458	0.0032443	-2.22409
ENSBTAG00000001474	NRGN	-1.15576	0.247251	0.000365853	0.00152458	-2.22801
ENSBTAG00000038286	PPDPFL	-1.15684	-0.236152	0.000219656	0.000979229	-2.22968
ENSBTAG00000034281	MGAT4D	-1.15783	0.50861	0.000169965	0.000784617	-2.23121
ENSBTAG00000016556	GCSAM	-1.15815	4.34969	1.64323e-11	5.39048e-10	-2.23172
ENSBTAG00000025402	IL17D	-1.15826	0.148712	0.000516065	0.00204894	-2.23189
ENSBTAG00000018147	NXPH2	-1.15828	-0.566643	0.000502369	0.00200501	-2.23191
ENSBTAG00000007365	NEIL1	-1.159	4.07587	2.08107e-10	4.99924e-09	-2.23303
ENSBTAG00000012036	HR	-1.16004	1.85191	7.94764e-08	9.25827e-07	-2.23464
ENSBTAG00000008739	SAMD11	-1.16138	1.79406	5.01273e-08	6.18793e-07	-2.23671
ENSBTAG00000008017	UNC79	-1.16249	2.15477	0.000527328	0.00208844	-2.23844
ENSBTAG00000015273	CAND2	-1.16578	-0.129617	6.03726e-05	0.000315093	-2.24355
ENSBTAG00000031454	PRSS42	-1.16633	-0.0728782	0.000637713	0.00245501	-2.24441
ENSBTAG00000001359	B3GNT7	-1.16675	0.723326	0.000566888	0.00221858	-2.24506
ENSBTAG00000017188	ISM1	-1.16693	0.982806	0.000328831	0.00139061	-2.24533
ENSBTAG00000020264	CCDC181	-1.16904	1.73289	1.91723e-07	2.00653e-06	-2.24862
ENSBTAG00000015656	WSCD1	-1.16945	1.75167	3.69273e-07	3.59428e-06	-2.24926
ENSBTAG00000031383	SMIM24	-1.1715	0.181167	4.00329e-05	0.000219825	-2.25246
ENSBTAG00000010833	IL17RE	-1.17252	0.668701	2.25734e-05	0.000132983	-2.25406
ENSBTAG00000034385	GPR162	-1.1738	2.33163	1.62748e-08	2.32648e-07	-2.25604
ENSBTAG00000006804	KIRREL3	-1.17719	2.34412	7.33001e-10	1.49711e-08	-2.26136
ENSBTAG00000022058	ACACB	-1.17825	1.09287	0.000144795	0.000683393	-2.26302
ENSBTAG00000003403	PADI2	-1.17841	2.5486	5.73299e-07	5.23573e-06	-2.26328
ENSBTAG00000044778	RF00026	-1.18056	-0.233094	4.78015e-05	0.000256608	-2.26665
ENSBTAG00000006541	ATP2A1	-1.18337	2.64849	3.09152e-12	1.22507e-10	-2.27106
ENSBTAG00000015017	GAL3ST4	-1.18462	1.55523	3.6908e-10	8.36081e-09	-2.27304
ENSBTAG00000025246	ZIC2	-1.18822	-0.493887	0.000528785	0.00209309	-2.27872
ENSBTAG00000001136	KIAA1324	-1.18868	2.54765	8.09078e-07	7.10144e-06	-2.27943
ENSBTAG00000017751	RGS9	-1.18929	3.42112	2.87673e-12	1.15242e-10	-2.2804
ENSBTAG00000004863	RIC3	-1.18949	1.75214	0.00234916	0.00753564	-2.28073
ENSBTAG00000012348	LRRC71	-1.19107	0.234773	1.0517e-05	6.88707e-05	-2.28322
ENSBTAG00000013867	DLGAP3	-1.19222	0.887484	2.03791e-05	0.000121915	-2.28504
ENSBTAG00000011237	PKHD1	-1.19469	-0.173318	8.29678e-05	0.000416847	-2.28896
ENSBTAG00000031462	FAM209A	-1.19797	-0.524008	0.000331688	0.00140141	-2.29416
ENSBTAG00000012247	MXRA8	-1.1999	3.63238	1.3372e-06	1.11975e-05	-2.29724
ENSBTAG00000007493		-1.20044	0.233871	4.48864e-06	3.26189e-05	-2.2981
ENSBTAG00000003515	SNCG	-1.20387	0.870949	1.29532e-06	1.08796e-05	-2.30358
ENSBTAG00000018481		-1.20539	0.194579	7.44406e-05	0.00038052	-2.306
ENSBTAG00000044643	bta-mir-2346	-1.207	-0.115853	5.38256e-06	3.80417e-05	-2.30857
ENSBTAG00000020647	RASL11B	-1.20752	1.20241	1.69194e-05	0.000103808	-2.3094
ENSBTAG00000016692	DSCAML1	-1.20779	0.955328	2.82908e-05	0.000162655	-2.30984
ENSBTAG00000014382	KANK4	-1.20947	0.930946	5.60222e-07	5.1264e-06	-2.31253
ENSBTAG00000017951	POLD4	-1.21482	5.36104	2.20218e-12	9.2538e-11	-2.32112
ENSBTAG00000046328	XG	-1.216	2.29246	1.28724e-09	2.45263e-08	-2.32301
ENSBTAG00000018156	KRTCAP3	-1.21723	2.41745	3.45197e-13	1.74594e-11	-2.32499
ENSBTAG00000027033		-1.21837	0.0651779	0.00867981	0.0227402	-2.32684
ENSBTAG00000004770	SCN4A	-1.21942	0.283825	7.49482e-06	5.12011e-05	-2.32853
ENSBTAG00000005372	DLGAP1	-1.22365	-0.112297	2.37667e-05	0.000139364	-2.33537
ENSBTAG00000019060	CLDN11	-1.23055	3.15733	1.44218e-06	1.20115e-05	-2.34657
ENSBTAG00000023648		-1.23141	0.824303	0.000302768	0.00129297	-2.34796
ENSBTAG00000019947	SYT7	-1.23303	1.68285	0.000124676	0.000597354	-2.35059
ENSBTAG00000046277	RGS4	-1.23495	-0.239226	0.000399573	0.00164136	-2.35373
ENSBTAG00000002249	NAALADL1	-1.24078	1.42608	6.77635e-07	6.06767e-06	-2.36327
ENSBTAG00000012866	THBS4	-1.24094	2.03739	1.42404e-07	1.55597e-06	-2.36352
ENSBTAG00000021015	FAM196A	-1.2448	-0.077215	0.00144371	0.0049902	-2.36986
ENSBTAG00000026977	PTPRQ	-1.24531	1.23042	0.000284957	0.00122254	-2.37069
ENSBTAG00000017541	TBX20	-1.24592	-0.72929	0.00122884	0.00434136	-2.3717
ENSBTAG00000043558	ND1	-1.24699	10.8277	3.16689e-12	1.24631e-10	-2.37346
ENSBTAG00000040088	SLC9B2	-1.25005	2.79441	5.22648e-10	1.12881e-08	-2.3785
ENSBTAG00000020828		-1.25126	0.931852	7.03006e-05	0.000361483	-2.3805
ENSBTAG00000038756	GLB1L3	-1.2541	2.63543	3.50992e-07	3.44042e-06	-2.38519
ENSBTAG00000025126		-1.25427	1.49856	1.67501e-09	3.0981e-08	-2.38546
ENSBTAG00000004685	SRGAP3	-1.26135	1.87853	2.71785e-10	6.38556e-09	-2.3972
ENSBTAG00000001365	C1QTNF9	-1.26383	3.06785	3.24448e-05	0.00018337	-2.40133
ENSBTAG00000039231	MTURN	-1.26903	3.95071	2.12264e-14	1.57042e-12	-2.41
ENSBTAG00000009835	CACNA1G	-1.26995	0.327457	1.5146e-06	1.25545e-05	-2.41153
ENSBTAG00000006643	C6H4orf19	-1.27319	0.461543	1.40413e-05	8.82072e-05	-2.41695
ENSBTAG00000007906	ZACN	-1.28308	-0.527467	0.000820978	0.00305157	-2.43359
ENSBTAG00000039847		-1.2836	2.16404	1.03176e-07	1.17054e-06	-2.43446
ENSBTAG00000001338	CCR3	-1.2862	0.842592	4.76458e-06	3.4213e-05	-2.43885
ENSBTAG00000015936	BRINP1	-1.28871	0.843162	4.48285e-08	5.62745e-07	-2.44309
ENSBTAG00000027182	NR3C2	-1.28912	0.704626	1.23068e-08	1.81715e-07	-2.44378
ENSBTAG00000020880	ARMH4	-1.29243	0.438887	1.87036e-06	1.51425e-05	-2.4494
ENSBTAG00000014699	FAM81A	-1.29255	-0.358862	2.6752e-05	0.00015491	-2.4496
ENSBTAG00000013148	CLDN1	-1.29495	1.22463	1.11967e-09	2.17812e-08	-2.45369
ENSBTAG00000035975	SCIMP	-1.29721	3.82556	4.46185e-09	7.34437e-08	-2.45753
ENSBTAG00000012682	UNC13A	-1.29938	-0.578228	9.01823e-05	0.000449425	-2.46124
ENSBTAG00000017146	GRIK4	-1.30153	0.447116	1.21626e-06	1.02902e-05	-2.4649
ENSBTAG00000032617	FBXO44	-1.30837	3.81629	1.97008e-19	5.83017e-17	-2.47662
ENSBTAG00000019473	IGLON5	-1.31434	-0.355759	0.000320177	0.00135731	-2.48689
ENSBTAG00000019585	MYOM1	-1.31927	1.09542	2.59686e-08	3.50677e-07	-2.4954
ENSBTAG00000013976	AGBL3	-1.3204	0.181278	5.53968e-06	3.90529e-05	-2.49735
ENSBTAG00000040559		-1.32173	2.34422	1.08461e-08	1.62564e-07	-2.49966
ENSBTAG00000009269	GRIK3	-1.32221	1.40054	4.37507e-07	4.13683e-06	-2.5005
ENSBTAG00000009649	DRC1	-1.32486	0.0492923	7.85818e-06	5.32389e-05	-2.50508
ENSBTAG00000001852	BREH1	-1.32527	1.76559	1.61019e-10	3.99592e-09	-2.5058
ENSBTAG00000007732	ARPP21	-1.32712	2.60302	4.44865e-09	7.33993e-08	-2.50901
ENSBTAG00000021092	ATP6V0D2	-1.32809	4.39927	3.3642e-08	4.39367e-07	-2.51071
ENSBTAG00000005888	MDGA1	-1.33482	1.138	2.06982e-05	0.000123453	-2.52245
ENSBTAG00000009418	FAM131B	-1.33573	-0.232034	4.21783e-06	3.09746e-05	-2.52403
ENSBTAG00000012441	SMAD7	-1.34259	3.85397	5.62592e-21	2.23574e-18	-2.53606
ENSBTAG00000008323	SNAP25	-1.34491	0.857648	1.23861e-06	1.04538e-05	-2.54015
ENSBTAG00000000933	CCDC183	-1.34705	0.778497	3.3492e-09	5.7725e-08	-2.54391
ENSBTAG00000018607	TSPEAR	-1.36078	1.81335	2.53997e-08	3.44668e-07	-2.56823
ENSBTAG00000003054	INSRR	-1.36743	1.14357	1.77691e-06	1.44956e-05	-2.58011
ENSBTAG00000018432	SLC6A15	-1.37336	0.217843	0.00317738	0.00967794	-2.59074
ENSBTAG00000015539	RAPGEF5	-1.3734	4.26049	5.8307e-11	1.63506e-09	-2.5908
ENSBTAG00000025642	RYR3	-1.37925	2.762	0.00608309	0.0167777	-2.60133
ENSBTAG00000018326	FXYD7	-1.38185	2.7667	9.94697e-16	1.01081e-13	-2.60602
ENSBTAG00000014149	LCN2	-1.38526	2.18867	6.80091e-05	0.000350737	-2.61219
ENSBTAG00000014064	FGFR2	-1.38556	2.11159	3.51992e-11	1.02726e-09	-2.61273
ENSBTAG00000019058	IQSEC3	-1.38827	-0.0122047	0.000412141	0.00168701	-2.61765
ENSBTAG00000022893	CD1B	-1.39193	1.16443	2.92367e-06	2.25417e-05	-2.6243
ENSBTAG00000013760	COL4A6	-1.39493	2.23381	3.65966e-08	4.71754e-07	-2.62976
ENSBTAG00000017564	CGN	-1.39679	3.62731	4.1928e-10	9.35468e-09	-2.63316
ENSBTAG00000006474	EPCAM	-1.40202	1.28748	1.46055e-06	1.21282e-05	-2.6427
ENSBTAG00000005857	SLC6A1	-1.40889	0.662716	2.69388e-07	2.70927e-06	-2.65533
ENSBTAG00000007492	ADAMTSL2	-1.41257	2.21431	4.62815e-05	0.000249701	-2.66212
ENSBTAG00000006977	PLP1	-1.41791	1.47868	2.65682e-09	4.68361e-08	-2.67199
ENSBTAG00000002781	GCNT4	-1.4249	3.51324	2.39498e-11	7.35359e-10	-2.68497
ENSBTAG00000004503	NPY	-1.42593	-0.0509952	2.80406e-05	0.000161498	-2.68688
ENSBTAG00000018575	TRHDE	-1.42951	0.528509	0.00783181	0.0207966	-2.69356
ENSBTAG00000002738	S1PR2	-1.42994	5.08712	1.33379e-10	3.44826e-09	-2.69436
ENSBTAG00000018164	FNDC4	-1.44275	1.01441	7.33136e-08	8.67845e-07	-2.71838
ENSBTAG00000020141	FREM1	-1.45251	0.85176	1.87132e-07	1.96885e-06	-2.73684
ENSBTAG00000003329	FST	-1.45703	2.00304	1.66714e-08	2.36717e-07	-2.74542
ENSBTAG00000010704	LRRC4	-1.45968	0.724365	7.55573e-09	1.19018e-07	-2.75047
ENSBTAG00000020341	MOV10L1	-1.45977	0.530375	4.50102e-07	4.2329e-06	-2.75065
ENSBTAG00000011680	PAPLN	-1.46242	2.94468	0.00013045	0.000622019	-2.7557
ENSBTAG00000008495	AP3B2	-1.46533	3.56053	1.94585e-11	6.1651e-10	-2.76126
ENSBTAG00000044191	ABCC12	-1.46585	0.708708	3.58321e-05	0.000200237	-2.76225
ENSBTAG00000008852	SIGLEC10	-1.46617	5.4217	5.68304e-14	3.62593e-12	-2.76287
ENSBTAG00000046379	SLC34A3	-1.46796	0.161132	5.51754e-06	3.89166e-05	-2.7663
ENSBTAG00000033367	DDO	-1.4681	-0.0796148	0.000275609	0.00118683	-2.76658
ENSBTAG00000038616		-1.47196	1.3795	1.31282e-05	8.33142e-05	-2.77399
ENSBTAG00000032517	BCL7A	-1.47498	2.21187	1.81633e-09	3.31975e-08	-2.7798
ENSBTAG00000008509	SLC38A3	-1.47672	-0.276638	8.31803e-06	5.61084e-05	-2.78315
ENSBTAG00000009198	ASB9	-1.47714	1.75483	5.85559e-10	1.24154e-08	-2.78396
ENSBTAG00000012215	CPNE7	-1.48032	0.86589	3.06654e-10	7.06167e-09	-2.79011
ENSBTAG00000018673	TRIM17	-1.49214	0.775184	1.40577e-07	1.54202e-06	-2.81306
ENSBTAG00000015094	VNN1	-1.49645	-0.324505	4.40143e-05	0.000238766	-2.82147
ENSBTAG00000004498	ESR2	-1.50996	-0.110129	2.61629e-06	2.03751e-05	-2.84802
ENSBTAG00000017818	MOG	-1.5266	0.957749	1.34094e-05	8.47778e-05	-2.88105
ENSBTAG00000004988	CCKAR	-1.52711	-0.578294	0.00025545	0.00111277	-2.88208
ENSBTAG00000006024	ISLR	-1.52791	1.10327	2.42054e-08	3.29426e-07	-2.88368
ENSBTAG00000043991	SLIT1	-1.52801	1.32432	0.000382965	0.0015839	-2.88387
ENSBTAG00000011131	NMUR2	-1.52817	0.144308	3.77382e-08	4.84225e-07	-2.88419
ENSBTAG00000034883	CCR4	-1.52845	4.70025	4.35569e-10	9.66241e-09	-2.88477
ENSBTAG00000007348	STRA6	-1.52901	2.13769	6.58078e-07	5.92824e-06	-2.88587
ENSBTAG00000006567	VIPR1	-1.53842	0.41335	4.87227e-05	0.000260648	-2.90476
ENSBTAG00000004303	SLC27A2	-1.54042	-0.220767	2.4601e-06	1.92884e-05	-2.90879
ENSBTAG00000005019		-1.54746	2.11825	7.28501e-08	8.6383e-07	-2.92302
ENSBTAG00000014538	HPCAL4	-1.55867	0.725577	1.12241e-09	2.17878e-08	-2.94581
ENSBTAG00000012630	PAMR1	-1.56818	0.110543	5.40693e-05	0.000285408	-2.96531
ENSBTAG00000003512	MYH7B	-1.56853	0.472429	2.54419e-08	3.44806e-07	-2.96603
ENSBTAG00000011692	C25H16orf45	-1.57347	1.92696	0.00324975	0.00985624	-2.9762
ENSBTAG00000005910	LEPR	-1.59149	0.542616	0.000753045	0.00283774	-3.01361
ENSBTAG00000010977	FRZB	-1.59296	-0.251204	0.000143791	0.000679342	-3.01667
ENSBTAG00000032132	ELL3	-1.59426	5.31916	3.10908e-14	2.17307e-12	-3.01939
ENSBTAG00000004750	VSTM2L	-1.60128	3.94048	1.24033e-12	5.56509e-11	-3.03413
ENSBTAG00000010610	DDIT4L	-1.60787	0.516758	1.93668e-07	2.02384e-06	-3.04802
ENSBTAG00000011981	MYBL1	-1.60993	4.31086	8.90271e-13	4.08092e-11	-3.05236
ENSBTAG00000016542	LAMB3	-1.62043	3.4171	1.19136e-13	6.84734e-12	-3.07467
ENSBTAG00000017718	CCL22	-1.63382	6.07615	1.52417e-07	1.6488e-06	-3.10334
ENSBTAG00000006187	MFAP4	-1.63571	3.12857	1.89603e-12	8.04021e-11	-3.1074
ENSBTAG00000020402	TDRD9	-1.63648	2.49964	0.000209811	0.000941071	-3.10905
ENSBTAG00000013242	MYMK	-1.63698	-0.499637	1.02297e-05	6.73376e-05	-3.11014
ENSBTAG00000013923	QPCT	-1.6407	3.27538	5.80545e-10	1.23279e-08	-3.11818
ENSBTAG00000034586	MAL	-1.64357	0.579659	4.41811e-14	2.89866e-12	-3.12438
ENSBTAG00000026531		-1.65487	2.26903	6.67412e-10	1.39176e-08	-3.14894
ENSBTAG00000015058	CDH4	-1.65512	0.21222	1.73861e-06	1.41999e-05	-3.1495
ENSBTAG00000020887	CACNA1E	-1.65632	0.14473	4.67647e-10	1.02433e-08	-3.15211
ENSBTAG00000005234	LYPD1	-1.6574	1.31087	2.94782e-06	2.27028e-05	-3.15447
ENSBTAG00000017529	CA8	-1.65956	-0.0558601	0.00049591	0.00198321	-3.15921
ENSBTAG00000016063	DNER	-1.65992	1.59572	6.77918e-07	6.06767e-06	-3.15999
ENSBTAG00000008672	GABRD	-1.66181	0.743734	1.79711e-11	5.75944e-10	-3.16413
ENSBTAG00000031679	HSD17B13	-1.66992	0.0691476	1.83063e-06	1.48641e-05	-3.18197
ENSBTAG00000005685	HSD11B2	-1.671	-0.203818	1.91322e-06	1.54177e-05	-3.18435
ENSBTAG00000005128	VPREB3	-1.67685	4.20716	2.41621e-08	3.29236e-07	-3.19729
ENSBTAG00000004789	LGR6	-1.67999	0.0630244	1.60382e-05	9.90562e-05	-3.20425
ENSBTAG00000046648	CPA4	-1.68857	2.50636	3.30626e-12	1.28814e-10	-3.22337
ENSBTAG00000011741	COL13A1	-1.69695	2.95568	6.62405e-15	5.61792e-13	-3.24214
ENSBTAG00000016739	RASAL1	-1.69922	4.01631	6.06487e-17	9.80887e-15	-3.24726
ENSBTAG00000005150	HMGB3	-1.70154	2.15171	2.27954e-12	9.55004e-11	-3.25249
ENSBTAG00000015470	SYPL2	-1.70688	1.66486	0.000167562	0.000775822	-3.26454
ENSBTAG00000001818	MEF2B	-1.71395	3.78806	7.12315e-10	1.4641e-08	-3.28059
ENSBTAG00000018453	ANKRD37	-1.72681	0.175143	8.86109e-09	1.36337e-07	-3.30995
ENSBTAG00000047420	BTNL9	-1.73273	0.385151	4.77828e-07	4.45151e-06	-3.32355
ENSBTAG00000006807	KRT35	-1.74174	-0.800022	2.07371e-06	1.66244e-05	-3.34439
ENSBTAG00000020679	CNTN1	-1.75209	2.19847	1.63923e-13	9.2308e-12	-3.36847
ENSBTAG00000039470		-1.75498	2.45747	1.27743e-07	1.41576e-06	-3.37523
ENSBTAG00000017075	STX1A	-1.76173	2.51688	9.47747e-05	0.000468951	-3.39104
ENSBTAG00000010382	MUC13	-1.76228	-0.100017	3.26773e-07	3.23034e-06	-3.39234
ENSBTAG00000033056	PLD5	-1.78445	-0.306746	6.25845e-09	1.00634e-07	-3.44488
ENSBTAG00000010496	STAG3	-1.78961	6.38962	1.369e-16	1.90671e-14	-3.45721
ENSBTAG00000020665	GFRA2	-1.79451	1.58538	1.21161e-09	2.33411e-08	-3.46899
ENSBTAG00000035147	C19H17orf67	-1.79666	1.03634	1.94092e-14	1.49151e-12	-3.47416
ENSBTAG00000023393	AIRE	-1.81847	1.1224	1.07902e-10	2.85868e-09	-3.52708
ENSBTAG00000019159	PVALB	-1.82246	0.268255	2.17003e-07	2.24242e-06	-3.53683
ENSBTAG00000014533	KEL	-1.82893	3.58646	0.00036973	0.00153877	-3.55273
ENSBTAG00000038268		-1.82895	-0.346157	5.94425e-07	5.40383e-06	-3.55279
ENSBTAG00000000102	GPR75	-1.83152	-0.809555	4.47605e-07	4.21951e-06	-3.55911
ENSBTAG00000002430	COL17A1	-1.83708	3.15645	3.03346e-11	9.03477e-10	-3.57287
ENSBTAG00000039380		-1.84501	0.0354229	1.12315e-09	2.17878e-08	-3.59256
ENSBTAG00000008160	MBOAT2	-1.84923	2.04875	1.39048e-10	3.55517e-09	-3.60307
ENSBTAG00000039817		-1.85182	-0.528886	4.83918e-08	6.02041e-07	-3.60955
ENSBTAG00000039340	SCN4B	-1.90564	3.43445	3.19315e-16	3.96549e-14	-3.74675
ENSBTAG00000003833	SLC35G2	-1.9361	-0.478888	1.48938e-09	2.80702e-08	-3.82669
ENSBTAG00000000604	GPNMB	-1.9489	4.67448	5.46199e-13	2.64833e-11	-3.8608
ENSBTAG00000039256		-1.95536	-0.158596	3.40335e-06	2.58109e-05	-3.87812
ENSBTAG00000016360	TVP23A	-1.95687	-0.0473503	3.68832e-09	6.22583e-08	-3.88218
ENSBTAG00000020750	AFF2	-1.98391	3.51419	1.76171e-11	5.6853e-10	-3.95564
ENSBTAG00000021643	EFCAB12	-1.99028	-0.364497	1.70486e-07	1.81848e-06	-3.97313
ENSBTAG00000034678		-1.99186	0.470542	1.05291e-05	6.88846e-05	-3.97751
ENSBTAG00000003595	FAM216B	-2.00682	0.197745	4.83163e-07	4.49219e-06	-4.01896
ENSBTAG00000013476	CPA5	-2.02008	3.15472	7.41222e-14	4.52178e-12	-4.05606
ENSBTAG00000024904	IQCN	-2.04173	1.77451	4.11789e-17	6.90069e-15	-4.1174
ENSBTAG00000004145	ANO4	-2.05398	-0.751742	5.95761e-08	7.2056e-07	-4.15251
ENSBTAG00000043563	ND5	-2.05777	9.65689	7.11662e-13	3.33283e-11	-4.16342
ENSBTAG00000008240	GALNT15	-2.06839	0.296799	3.33323e-14	2.29515e-12	-4.19419
ENSBTAG00000024318		-2.07656	0.419799	2.06287e-10	4.97269e-09	-4.218
ENSBTAG00000001021	CYP1A1	-2.08316	-0.282647	6.95562e-08	8.28303e-07	-4.23734
ENSBTAG00000044033	EDIL3	-2.09538	0.460685	1.78781e-10	4.37794e-09	-4.27338
ENSBTAG00000039041		-2.09762	4.29832	4.19753e-05	0.000229125	-4.28003
ENSBTAG00000014439	KMO	-2.13824	1.31803	4.06342e-10	9.11581e-09	-4.40225
ENSBTAG00000006359	EPHA1	-2.15172	0.0758071	3.54311e-08	4.58855e-07	-4.44356
ENSBTAG00000007148	F2	-2.16884	-0.42597	3.57235e-09	6.06593e-08	-4.49661
ENSBTAG00000045923	BOLA-DYB	-2.17401	0.39235	7.0514e-11	1.9383e-09	-4.51276
ENSBTAG00000045768		-2.18144	-0.00925542	6.06324e-05	0.000316211	-4.53605
ENSBTAG00000001191	CCL17	-2.21276	2.41033	9.78087e-10	1.92694e-08	-4.6356
ENSBTAG00000019132	DMP1	-2.21352	2.82046	1.3868e-10	3.5523e-09	-4.63806
ENSBTAG00000022779	OLFM4	-2.33494	-0.208046	3.01496e-07	3.0061e-06	-5.04528
ENSBTAG00000009186	PAX9	-2.3523	-0.450704	1.46369e-05	9.13753e-05	-5.10639
ENSBTAG00000047363	DEFB13	-2.40795	0.087752	7.80686e-05	0.000397023	-5.30719
ENSBTAG00000008571	CUX2	-2.45843	-0.274314	1.76429e-09	3.2374e-08	-5.49618
ENSBTAG00000020373	C3orf67	-2.46664	0.912245	3.29496e-10	7.55019e-09	-5.52756
ENSBTAG00000002635	PGLYRP1	-2.53648	0.274991	0.000176285	0.000810027	-5.8017
ENSBTAG00000031933	ALOX12E	-2.54922	2.92057	1.64091e-16	2.23759e-14	-5.85316
ENSBTAG00000014218	DKK1	-2.61686	0.986204	1.63409e-08	2.33113e-07	-6.13413
ENSBTAG00000018849	AICDA	-2.62529	1.64264	3.27701e-08	4.29594e-07	-6.1701
ENSBTAG00000021325	SLC19A3	-2.64905	0.301701	1.03223e-15	1.04038e-13	-6.27255
ENSBTAG00000002581	BOLA-DYA	-2.70949	0.766122	4.44133e-21	1.8169e-18	-6.54092
ENSBTAG00000008793	RNASE1	-2.80965	2.41344	8.46562e-18	1.61299e-15	-7.01116
ENSBTAG00000020285	PRG3	-2.85495	-0.294137	3.32973e-06	2.52801e-05	-7.23479
ENSBTAG00000007052	BDKRB1	-2.8796	1.26827	9.98495e-10	1.96437e-08	-7.35946
ENSBTAG00000004594	MMP7	-3.00567	0.143441	2.22799e-11	6.94045e-10	-8.03149
ENSBTAG00000013849	RGS13	-3.01103	4.80741	1.1628e-11	3.89719e-10	-8.06142
ENSBTAG00000007415	SLC7A8	-3.274	1.01633	1.35637e-18	3.04286e-16	-9.67322
ENSBTAG00000031135	CTXN3	-3.32156	-0.172497	9.3864e-22	4.50191e-19	-9.99747
ENSBTAG00000003120	ZNF385B	-3.50894	1.73393	3.72857e-12	1.41696e-10	-11.384
ENSBTAG00000006263	GP2	-3.80531	3.98661	1.28715e-13	7.36745e-12	-13.9802
