# Supplementary material for: Experimental challenge with bovine respiratory syncytial virus in dairy calves: bronchial lymph node transcriptome response
Source: Sci Rep. 2019 Oct 14;9:14736. doi: 10.1038/s41598-019-51094-z (PMC6791843; doi:10.1038/s41598-019-51094-z)
Supplement: Supplementary file 4 — Supplementary Table S4. [file 41598_2019_51094_MOESM4_ESM.xlsx]

## Sheet: Sheet1
Experimental challenge with bovine respiratory syncytial virus in dairy calves: bronchial lymph node transcriptome response
Dayle Johnston, Bernadette Earley, Matthew S. McCabe, Ken Lemon, Catherine Duffy, Michael McMenamy, S. Louise Cosby, JaeWoo Kim, Gordon Blackshields, Jeremy F. Taylor and Sinead M. Waters
Supplementary Table S4. Over-represented Gene Ontology terms among the DEG (g:Profiler analysis).
#	signf	p-value	T	Q	Q&T	Q&T/Q	Q&T/T	term ID	t type	t group	t name	t depth	Q&T list
1	!	6.59e-17	944	927	112	0.121	0.119	GO:0006952	BP	1	defense response	3	ENSBTAG00000000648	ENSBTAG00000000892	ENSBTAG00000001008	ENSBTAG00000001191	ENSBTAG00000001219	ENSBTAG00000001338	ENSBTAG00000001511	ENSBTAG00000001725	ENSBTAG00000002006	ENSBTAG00000002635	ENSBTAG00000002929	ENSBTAG00000003220	ENSBTAG00000003297	ENSBTAG00000003366	ENSBTAG00000005150	ENSBTAG00000005234	ENSBTAG00000005603	ENSBTAG00000006977	ENSBTAG00000007052	ENSBTAG00000007148	ENSBTAG00000007169	ENSBTAG00000007881	ENSBTAG00000008021	ENSBTAG00000008142	ENSBTAG00000008223	ENSBTAG00000008441	ENSBTAG00000008471	ENSBTAG00000008703	ENSBTAG00000008900	ENSBTAG00000009012	ENSBTAG00000009768	ENSBTAG00000009938	ENSBTAG00000010057	ENSBTAG00000010123	ENSBTAG00000010433	ENSBTAG00000011467	ENSBTAG00000012185
1	!	3.75e-16	963	775	101	0.13	0.105	GO:0006955	BP	1	immune response	2	ENSBTAG00000000720	ENSBTAG00000000892	ENSBTAG00000001008	ENSBTAG00000001191	ENSBTAG00000001219	ENSBTAG00000001511	ENSBTAG00000001725	ENSBTAG00000002006	ENSBTAG00000002581	ENSBTAG00000002635	ENSBTAG00000002929	ENSBTAG00000003297	ENSBTAG00000003366	ENSBTAG00000003408	ENSBTAG00000005128	ENSBTAG00000005150	ENSBTAG00000005603	ENSBTAG00000005970	ENSBTAG00000007148	ENSBTAG00000007424	ENSBTAG00000007450	ENSBTAG00000007881	ENSBTAG00000008021	ENSBTAG00000008142	ENSBTAG00000008223	ENSBTAG00000008703	ENSBTAG00000009396	ENSBTAG00000010057	ENSBTAG00000012185	ENSBTAG00000012441	ENSBTAG00000012467	ENSBTAG00000012529	ENSBTAG00000012586	ENSBTAG00000012684	ENSBTAG00000012739	ENSBTAG00000014046	ENSBTAG00000014113
1	!	4.07e-16	1661	927	160	0.173	0.096	GO:0002376	BP	1	immune system process	1	ENSBTAG00000000310	ENSBTAG00000000428	ENSBTAG00000000570	ENSBTAG00000000604	ENSBTAG00000000720	ENSBTAG00000000892	ENSBTAG00000001008	ENSBTAG00000001191	ENSBTAG00000001219	ENSBTAG00000001511	ENSBTAG00000001725	ENSBTAG00000001920	ENSBTAG00000002006	ENSBTAG00000002581	ENSBTAG00000002635	ENSBTAG00000002929	ENSBTAG00000003297	ENSBTAG00000003329	ENSBTAG00000003366	ENSBTAG00000003403	ENSBTAG00000003408	ENSBTAG00000005128	ENSBTAG00000005150	ENSBTAG00000005603	ENSBTAG00000005910	ENSBTAG00000005970	ENSBTAG00000006085	ENSBTAG00000006086	ENSBTAG00000006256	ENSBTAG00000006804	ENSBTAG00000007148	ENSBTAG00000007275	ENSBTAG00000007424	ENSBTAG00000007450	ENSBTAG00000007881	ENSBTAG00000008021	ENSBTAG00000008132
1	!	4.96e-14	488	771	64	0.083	0.131	GO:0002252	BP	1	immune effector process	2	ENSBTAG00000000892	ENSBTAG00000001008	ENSBTAG00000001219	ENSBTAG00000001511	ENSBTAG00000001725	ENSBTAG00000002635	ENSBTAG00000002929	ENSBTAG00000003297	ENSBTAG00000003366	ENSBTAG00000005970	ENSBTAG00000007148	ENSBTAG00000007450	ENSBTAG00000007881	ENSBTAG00000008021	ENSBTAG00000008142	ENSBTAG00000008471	ENSBTAG00000009396	ENSBTAG00000009768	ENSBTAG00000010057	ENSBTAG00000012185	ENSBTAG00000012441	ENSBTAG00000012467	ENSBTAG00000012529	ENSBTAG00000012586	ENSBTAG00000012739	ENSBTAG00000014177	ENSBTAG00000014199	ENSBTAG00000014628	ENSBTAG00000014707	ENSBTAG00000014762	ENSBTAG00000014921	ENSBTAG00000015904	ENSBTAG00000015978	ENSBTAG00000016864	ENSBTAG00000017280	ENSBTAG00000017367	ENSBTAG00000017843
1	!	2.68e-12	1462	927	137	0.148	0.094	GO:0009605	BP	1	response to external stimulus	2	ENSBTAG00000000428	ENSBTAG00000000648	ENSBTAG00000000892	ENSBTAG00000001008	ENSBTAG00000001136	ENSBTAG00000001191	ENSBTAG00000001219	ENSBTAG00000001338	ENSBTAG00000001511	ENSBTAG00000001725	ENSBTAG00000002006	ENSBTAG00000002635	ENSBTAG00000002929	ENSBTAG00000003297	ENSBTAG00000003362	ENSBTAG00000003366	ENSBTAG00000003403	ENSBTAG00000004503	ENSBTAG00000005288	ENSBTAG00000005603	ENSBTAG00000005970	ENSBTAG00000006086	ENSBTAG00000006138	ENSBTAG00000006256	ENSBTAG00000007052	ENSBTAG00000007148	ENSBTAG00000007169	ENSBTAG00000007275	ENSBTAG00000007348	ENSBTAG00000007430	ENSBTAG00000007762	ENSBTAG00000007881	ENSBTAG00000008021	ENSBTAG00000008142	ENSBTAG00000008223	ENSBTAG00000008441	ENSBTAG00000008471
1	!	2.43e-11	2477	771	173	0.224	0.07	GO:0006950	BP	1	response to stress	2	ENSBTAG00000000042	ENSBTAG00000000067	ENSBTAG00000000428	ENSBTAG00000000629	ENSBTAG00000000648	ENSBTAG00000000892	ENSBTAG00000001008	ENSBTAG00000001136	ENSBTAG00000001191	ENSBTAG00000001219	ENSBTAG00000001338	ENSBTAG00000001465	ENSBTAG00000001511	ENSBTAG00000001725	ENSBTAG00000001920	ENSBTAG00000002006	ENSBTAG00000002620	ENSBTAG00000002635	ENSBTAG00000002929	ENSBTAG00000003220	ENSBTAG00000003297	ENSBTAG00000003362	ENSBTAG00000003366	ENSBTAG00000004789	ENSBTAG00000005012	ENSBTAG00000005150	ENSBTAG00000005234	ENSBTAG00000005603	ENSBTAG00000005970	ENSBTAG00000006045	ENSBTAG00000006270	ENSBTAG00000006523	ENSBTAG00000006541	ENSBTAG00000006972	ENSBTAG00000006977	ENSBTAG00000007052	ENSBTAG00000007148
1	!	1.19e-10	613	776	67	0.086	0.109	GO:0009607	BP	1	response to biotic stimulus	2	ENSBTAG00000000428	ENSBTAG00000000648	ENSBTAG00000000892	ENSBTAG00000001008	ENSBTAG00000001219	ENSBTAG00000001725	ENSBTAG00000002635	ENSBTAG00000002929	ENSBTAG00000003297	ENSBTAG00000003366	ENSBTAG00000004218	ENSBTAG00000005603	ENSBTAG00000005970	ENSBTAG00000007052	ENSBTAG00000007148	ENSBTAG00000007275	ENSBTAG00000007881	ENSBTAG00000008021	ENSBTAG00000008142	ENSBTAG00000008223	ENSBTAG00000008471	ENSBTAG00000008703	ENSBTAG00000009455	ENSBTAG00000009768	ENSBTAG00000011467	ENSBTAG00000012185	ENSBTAG00000012529	ENSBTAG00000012586	ENSBTAG00000012684	ENSBTAG00000012739	ENSBTAG00000014046	ENSBTAG00000014149	ENSBTAG00000014199	ENSBTAG00000014628	ENSBTAG00000014707	ENSBTAG00000014762	ENSBTAG00000014921
1	!	3.29e-10	352	865	50	0.058	0.142	GO:0098542	BP	1	defense response to other organism	3	ENSBTAG00000000648	ENSBTAG00000000892	ENSBTAG00000001008	ENSBTAG00000001219	ENSBTAG00000001725	ENSBTAG00000002635	ENSBTAG00000002929	ENSBTAG00000003297	ENSBTAG00000003366	ENSBTAG00000007148	ENSBTAG00000007881	ENSBTAG00000008021	ENSBTAG00000008142	ENSBTAG00000008223	ENSBTAG00000008471	ENSBTAG00000009768	ENSBTAG00000011467	ENSBTAG00000012185	ENSBTAG00000012529	ENSBTAG00000012739	ENSBTAG00000014046	ENSBTAG00000014628	ENSBTAG00000014707	ENSBTAG00000014762	ENSBTAG00000014921	ENSBTAG00000016061	ENSBTAG00000016864	ENSBTAG00000017367	ENSBTAG00000018015	ENSBTAG00000018531	ENSBTAG00000018849	ENSBTAG00000020538	ENSBTAG00000023635	ENSBTAG00000030483	ENSBTAG00000030913	ENSBTAG00000030932	ENSBTAG00000034918
1	!	4.78e-10	573	774	63	0.081	0.11	GO:0051707	BP	1	response to other organism	2	ENSBTAG00000000428	ENSBTAG00000000648	ENSBTAG00000000892	ENSBTAG00000001008	ENSBTAG00000001219	ENSBTAG00000001725	ENSBTAG00000002635	ENSBTAG00000002929	ENSBTAG00000003297	ENSBTAG00000003366	ENSBTAG00000005603	ENSBTAG00000005970	ENSBTAG00000007052	ENSBTAG00000007148	ENSBTAG00000007275	ENSBTAG00000007881	ENSBTAG00000008021	ENSBTAG00000008142	ENSBTAG00000008223	ENSBTAG00000008471	ENSBTAG00000008703	ENSBTAG00000009455	ENSBTAG00000009768	ENSBTAG00000011467	ENSBTAG00000012185	ENSBTAG00000012529	ENSBTAG00000012684	ENSBTAG00000012739	ENSBTAG00000014046	ENSBTAG00000014149	ENSBTAG00000014199	ENSBTAG00000014628	ENSBTAG00000014707	ENSBTAG00000014762	ENSBTAG00000014921	ENSBTAG00000015046	ENSBTAG00000016864
1	!	6.05e-10	576	774	63	0.081	0.109	GO:0043207	BP	1	response to external biotic stimulus	3	ENSBTAG00000000428	ENSBTAG00000000648	ENSBTAG00000000892	ENSBTAG00000001008	ENSBTAG00000001219	ENSBTAG00000001725	ENSBTAG00000002635	ENSBTAG00000002929	ENSBTAG00000003297	ENSBTAG00000003366	ENSBTAG00000005603	ENSBTAG00000005970	ENSBTAG00000007052	ENSBTAG00000007148	ENSBTAG00000007275	ENSBTAG00000007881	ENSBTAG00000008021	ENSBTAG00000008142	ENSBTAG00000008223	ENSBTAG00000008471	ENSBTAG00000008703	ENSBTAG00000009455	ENSBTAG00000009768	ENSBTAG00000011467	ENSBTAG00000012185	ENSBTAG00000012529	ENSBTAG00000012684	ENSBTAG00000012739	ENSBTAG00000014046	ENSBTAG00000014149	ENSBTAG00000014199	ENSBTAG00000014628	ENSBTAG00000014707	ENSBTAG00000014762	ENSBTAG00000014921	ENSBTAG00000015046	ENSBTAG00000016864
1	!	3.17e-09	104	482	20	0.041	0.192	GO:0002377	BP	1	immunoglobulin production	3	ENSBTAG00000001511	ENSBTAG00000001920	ENSBTAG00000003408	ENSBTAG00000005128	ENSBTAG00000005970	ENSBTAG00000009396	ENSBTAG00000012586	ENSBTAG00000014199	ENSBTAG00000017843	ENSBTAG00000018383	ENSBTAG00000018849	ENSBTAG00000031160	ENSBTAG00000032719	ENSBTAG00000038337	ENSBTAG00000039702	ENSBTAG00000045923	ENSBTAG00000046322	ENSBTAG00000047529	ENSBTAG00000047986	ENSBTAG00000048030
1	!	2.99e-08	219	742	33	0.044	0.151	GO:0009615	BP	1	response to virus	3	ENSBTAG00000000892	ENSBTAG00000001008	ENSBTAG00000001725	ENSBTAG00000003297	ENSBTAG00000003366	ENSBTAG00000007881	ENSBTAG00000008021	ENSBTAG00000008142	ENSBTAG00000008471	ENSBTAG00000008703	ENSBTAG00000009768	ENSBTAG00000012529	ENSBTAG00000012684	ENSBTAG00000012739	ENSBTAG00000014149	ENSBTAG00000014199	ENSBTAG00000014628	ENSBTAG00000014707	ENSBTAG00000014762	ENSBTAG00000014921	ENSBTAG00000015046	ENSBTAG00000017367	ENSBTAG00000017889	ENSBTAG00000018015	ENSBTAG00000020538	ENSBTAG00000030913	ENSBTAG00000030932	ENSBTAG00000034918	ENSBTAG00000037527	ENSBTAG00000038639	ENSBTAG00000039861	ENSBTAG00000045588	ENSBTAG00000046580
1	!	3.06e-08	41	918	16	0.017	0.39	GO:0006956	BP	1	complement activation	4	ENSBTAG00000001219	ENSBTAG00000007450	ENSBTAG00000012467	ENSBTAG00000012739	ENSBTAG00000014177	ENSBTAG00000017280	ENSBTAG00000018137	ENSBTAG00000020989	ENSBTAG00000046076	ENSBTAG00000046158	ENSBTAG00000046161	ENSBTAG00000046813	ENSBTAG00000047177	ENSBTAG00000047377	ENSBTAG00000048048	ENSBTAG00000048135
1	!	9.35e-08	50	918	17	0.019	0.34	GO:0072376	BP	1	protein activation cascade	1	ENSBTAG00000001219	ENSBTAG00000007450	ENSBTAG00000012088	ENSBTAG00000012467	ENSBTAG00000012739	ENSBTAG00000014177	ENSBTAG00000017280	ENSBTAG00000018137	ENSBTAG00000020989	ENSBTAG00000046076	ENSBTAG00000046158	ENSBTAG00000046161	ENSBTAG00000046813	ENSBTAG00000047177	ENSBTAG00000047377	ENSBTAG00000048048	ENSBTAG00000048135
1	!	1.52e-07	626	926	68	0.073	0.109	GO:0034097	BP	18	response to cytokine	2	ENSBTAG00000000102	ENSBTAG00000001107	ENSBTAG00000001174	ENSBTAG00000001191	ENSBTAG00000001338	ENSBTAG00000001725	ENSBTAG00000002215	ENSBTAG00000003220	ENSBTAG00000003366	ENSBTAG00000003403	ENSBTAG00000005043	ENSBTAG00000005304	ENSBTAG00000005603	ENSBTAG00000005910	ENSBTAG00000005970	ENSBTAG00000006085	ENSBTAG00000007275	ENSBTAG00000007881	ENSBTAG00000008142	ENSBTAG00000008441	ENSBTAG00000008471	ENSBTAG00000008703	ENSBTAG00000008909	ENSBTAG00000009455	ENSBTAG00000009768	ENSBTAG00000009938	ENSBTAG00000010704	ENSBTAG00000010833	ENSBTAG00000011343	ENSBTAG00000011990	ENSBTAG00000012441	ENSBTAG00000012529	ENSBTAG00000012684	ENSBTAG00000013108	ENSBTAG00000014113	ENSBTAG00000014127	ENSBTAG00000014162
1	!	2e-07	454	927	55	0.059	0.121	GO:0045087	BP	1	innate immune response	3	ENSBTAG00000000892	ENSBTAG00000001191	ENSBTAG00000001219	ENSBTAG00000002635	ENSBTAG00000002929	ENSBTAG00000003366	ENSBTAG00000005150	ENSBTAG00000007881	ENSBTAG00000008021	ENSBTAG00000008142	ENSBTAG00000008223	ENSBTAG00000008703	ENSBTAG00000009012	ENSBTAG00000009938	ENSBTAG00000010057	ENSBTAG00000012185	ENSBTAG00000012467	ENSBTAG00000012529	ENSBTAG00000012586	ENSBTAG00000012684	ENSBTAG00000012739	ENSBTAG00000014113	ENSBTAG00000014149	ENSBTAG00000014628	ENSBTAG00000014707	ENSBTAG00000015094	ENSBTAG00000016061	ENSBTAG00000016864	ENSBTAG00000017718	ENSBTAG00000018137	ENSBTAG00000018531	ENSBTAG00000023635	ENSBTAG00000024490	ENSBTAG00000025257	ENSBTAG00000030913	ENSBTAG00000031500	ENSBTAG00000032450
1	!	3.19e-07	401	382	31	0.081	0.077	GO:0006954	BP	1	inflammatory response	4	ENSBTAG00000001191	ENSBTAG00000001511	ENSBTAG00000001725	ENSBTAG00000002006	ENSBTAG00000003220	ENSBTAG00000005603	ENSBTAG00000006977	ENSBTAG00000007052	ENSBTAG00000007148	ENSBTAG00000008223	ENSBTAG00000010433	ENSBTAG00000012684	ENSBTAG00000012739	ENSBTAG00000014113	ENSBTAG00000014127	ENSBTAG00000014177	ENSBTAG00000015904	ENSBTAG00000015978	ENSBTAG00000017280	ENSBTAG00000017843	ENSBTAG00000018016	ENSBTAG00000018137	ENSBTAG00000018223	ENSBTAG00000019665	ENSBTAG00000020755	ENSBTAG00000022396	ENSBTAG00000023600	ENSBTAG00000025257	ENSBTAG00000034883	ENSBTAG00000038639	ENSBTAG00000039937
1	!	5.13e-07	169	865	29	0.034	0.172	GO:0051607	BP	1	defense response to virus	4	ENSBTAG00000000892	ENSBTAG00000001008	ENSBTAG00000001725	ENSBTAG00000003297	ENSBTAG00000003366	ENSBTAG00000007881	ENSBTAG00000008021	ENSBTAG00000008142	ENSBTAG00000008471	ENSBTAG00000009768	ENSBTAG00000012529	ENSBTAG00000012739	ENSBTAG00000014628	ENSBTAG00000014707	ENSBTAG00000014762	ENSBTAG00000014921	ENSBTAG00000016061	ENSBTAG00000017367	ENSBTAG00000018015	ENSBTAG00000020538	ENSBTAG00000030913	ENSBTAG00000030932	ENSBTAG00000034918	ENSBTAG00000037527	ENSBTAG00000038639	ENSBTAG00000039861	ENSBTAG00000045588	ENSBTAG00000046580	ENSBTAG00000047680
1	!	5.3e-07	140	165	13	0.079	0.093	GO:0006457	BP	52	protein folding	1	ENSBTAG00000002829	ENSBTAG00000003151	ENSBTAG00000003362	ENSBTAG00000005012	ENSBTAG00000005355	ENSBTAG00000006165	ENSBTAG00000007605	ENSBTAG00000008184	ENSBTAG00000012586	ENSBTAG00000012589	ENSBTAG00000016711	ENSBTAG00000017889	ENSBTAG00000025441
1	!	1.17e-06	165	918	29	0.032	0.176	GO:0002460	BP	1	adaptive immune response based on somatic recombination of immune receptors built from immunoglobulin superfamily domains	4	ENSBTAG00000001219	ENSBTAG00000001511	ENSBTAG00000002929	ENSBTAG00000009396	ENSBTAG00000012441	ENSBTAG00000012586	ENSBTAG00000012739	ENSBTAG00000014199	ENSBTAG00000014921	ENSBTAG00000015904	ENSBTAG00000015978	ENSBTAG00000016061	ENSBTAG00000017280	ENSBTAG00000017843	ENSBTAG00000018015	ENSBTAG00000018383	ENSBTAG00000018849	ENSBTAG00000023393	ENSBTAG00000027676	ENSBTAG00000032719	ENSBTAG00000045923	ENSBTAG00000046076	ENSBTAG00000046161	ENSBTAG00000046813	ENSBTAG00000047177	ENSBTAG00000047377	ENSBTAG00000047680	ENSBTAG00000048048	ENSBTAG00000048135
1	!	2.06e-06	699	338	38	0.112	0.054	GO:0006259	BP	20	DNA metabolic process	1	ENSBTAG00000000629	ENSBTAG00000001511	ENSBTAG00000001920	ENSBTAG00000002620	ENSBTAG00000002829	ENSBTAG00000004735	ENSBTAG00000004931	ENSBTAG00000005150	ENSBTAG00000006270	ENSBTAG00000006972	ENSBTAG00000007121	ENSBTAG00000007365	ENSBTAG00000007430	ENSBTAG00000008184	ENSBTAG00000009396	ENSBTAG00000010109	ENSBTAG00000010384	ENSBTAG00000012586	ENSBTAG00000014199	ENSBTAG00000014762	ENSBTAG00000016406	ENSBTAG00000016548	ENSBTAG00000016931	ENSBTAG00000017120	ENSBTAG00000017133	ENSBTAG00000017843	ENSBTAG00000017889	ENSBTAG00000017951	ENSBTAG00000018142	ENSBTAG00000018383	ENSBTAG00000020907	ENSBTAG00000021958	ENSBTAG00000022520	ENSBTAG00000027865	ENSBTAG00000032719	ENSBTAG00000039962	ENSBTAG00000044006
1	!	3.03e-06	85	918	20	0.022	0.235	GO:0019724	BP	1	B cell mediated immunity	5	ENSBTAG00000001219	ENSBTAG00000001511	ENSBTAG00000009396	ENSBTAG00000012586	ENSBTAG00000012739	ENSBTAG00000014199	ENSBTAG00000017280	ENSBTAG00000017843	ENSBTAG00000018383	ENSBTAG00000018849	ENSBTAG00000032719	ENSBTAG00000045923	ENSBTAG00000046076	ENSBTAG00000046161	ENSBTAG00000046813	ENSBTAG00000047177	ENSBTAG00000047377	ENSBTAG00000047680	ENSBTAG00000048048	ENSBTAG00000048135
1	!	3.03e-06	85	918	20	0.022	0.235	GO:0016064	BP	1	immunoglobulin mediated immune response	6	ENSBTAG00000001219	ENSBTAG00000001511	ENSBTAG00000009396	ENSBTAG00000012586	ENSBTAG00000012739	ENSBTAG00000014199	ENSBTAG00000017280	ENSBTAG00000017843	ENSBTAG00000018383	ENSBTAG00000018849	ENSBTAG00000032719	ENSBTAG00000045923	ENSBTAG00000046076	ENSBTAG00000046161	ENSBTAG00000046813	ENSBTAG00000047177	ENSBTAG00000047377	ENSBTAG00000047680	ENSBTAG00000048048	ENSBTAG00000048135
1	!	3.95e-06	168	482	21	0.044	0.125	GO:0002440	BP	1	production of molecular mediator of immune response	2	ENSBTAG00000001511	ENSBTAG00000001920	ENSBTAG00000003408	ENSBTAG00000005128	ENSBTAG00000005970	ENSBTAG00000009396	ENSBTAG00000012441	ENSBTAG00000012586	ENSBTAG00000014199	ENSBTAG00000017843	ENSBTAG00000018383	ENSBTAG00000018849	ENSBTAG00000031160	ENSBTAG00000032719	ENSBTAG00000038337	ENSBTAG00000039702	ENSBTAG00000045923	ENSBTAG00000046322	ENSBTAG00000047529	ENSBTAG00000047986	ENSBTAG00000048030
1	!	7.67e-06	67	877	17	0.019	0.254	GO:0070098	BP	68	chemokine-mediated signaling pathway	1	ENSBTAG00000000102	ENSBTAG00000001191	ENSBTAG00000001338	ENSBTAG00000001725	ENSBTAG00000003220	ENSBTAG00000003403	ENSBTAG00000005603	ENSBTAG00000007275	ENSBTAG00000009938	ENSBTAG00000012684	ENSBTAG00000014113	ENSBTAG00000014162	ENSBTAG00000017718	ENSBTAG00000019095	ENSBTAG00000025257	ENSBTAG00000034883	ENSBTAG00000038639
1	!	9.82e-06	857	818	73	0.089	0.085	GO:0002682	BP	1	regulation of immune system process	2	ENSBTAG00000000604	ENSBTAG00000000892	ENSBTAG00000001219	ENSBTAG00000001511	ENSBTAG00000001725	ENSBTAG00000002006	ENSBTAG00000002635	ENSBTAG00000002929	ENSBTAG00000003366	ENSBTAG00000003403	ENSBTAG00000005603	ENSBTAG00000005970	ENSBTAG00000006086	ENSBTAG00000007275	ENSBTAG00000007424	ENSBTAG00000007450	ENSBTAG00000007881	ENSBTAG00000008132	ENSBTAG00000008142	ENSBTAG00000008223	ENSBTAG00000008493	ENSBTAG00000008703	ENSBTAG00000012185	ENSBTAG00000012441	ENSBTAG00000012467	ENSBTAG00000012529	ENSBTAG00000012586	ENSBTAG00000012684	ENSBTAG00000012739	ENSBTAG00000012866	ENSBTAG00000014046	ENSBTAG00000014177	ENSBTAG00000014199	ENSBTAG00000014921	ENSBTAG00000015094	ENSBTAG00000015298	ENSBTAG00000015904
1	!	9.96e-06	237	918	34	0.037	0.143	GO:0002250	BP	1	adaptive immune response	3	ENSBTAG00000000720	ENSBTAG00000001219	ENSBTAG00000001511	ENSBTAG00000002929	ENSBTAG00000009396	ENSBTAG00000011990	ENSBTAG00000012441	ENSBTAG00000012529	ENSBTAG00000012586	ENSBTAG00000012739	ENSBTAG00000014199	ENSBTAG00000014921	ENSBTAG00000015904	ENSBTAG00000015978	ENSBTAG00000016061	ENSBTAG00000017280	ENSBTAG00000017843	ENSBTAG00000018015	ENSBTAG00000018383	ENSBTAG00000018531	ENSBTAG00000018849	ENSBTAG00000023393	ENSBTAG00000023635	ENSBTAG00000027676	ENSBTAG00000032719	ENSBTAG00000045923	ENSBTAG00000046076	ENSBTAG00000046161	ENSBTAG00000046813	ENSBTAG00000047177	ENSBTAG00000047377	ENSBTAG00000047680	ENSBTAG00000048048	ENSBTAG00000048135
1	!	3.47e-05	58	712	14	0.02	0.241	GO:0002526	BP	1	acute inflammatory response	5	ENSBTAG00000007148	ENSBTAG00000010433	ENSBTAG00000012739	ENSBTAG00000014127	ENSBTAG00000014177	ENSBTAG00000014921	ENSBTAG00000015094	ENSBTAG00000016864	ENSBTAG00000017280	ENSBTAG00000018016	ENSBTAG00000018137	ENSBTAG00000019665	ENSBTAG00000020989	ENSBTAG00000022396
1	!	5.29e-05	7	19	3	0.158	0.429	GO:0008626	BP	32	granzyme-mediated apoptotic signaling pathway	1	ENSBTAG00000010057	ENSBTAG00000013055	ENSBTAG00000038080
1	!	5.44e-05	129	918	23	0.025	0.178	GO:0006959	BP	1	humoral immune response	3	ENSBTAG00000001219	ENSBTAG00000002635	ENSBTAG00000007148	ENSBTAG00000007450	ENSBTAG00000009396	ENSBTAG00000012467	ENSBTAG00000012529	ENSBTAG00000012739	ENSBTAG00000014177	ENSBTAG00000017280	ENSBTAG00000018137	ENSBTAG00000018531	ENSBTAG00000020989	ENSBTAG00000023393	ENSBTAG00000030483	ENSBTAG00000046076	ENSBTAG00000046158	ENSBTAG00000046161	ENSBTAG00000046813	ENSBTAG00000047177	ENSBTAG00000047377	ENSBTAG00000048048	ENSBTAG00000048135
1	!	6.71e-05	606	280	29	0.104	0.048	GO:0002684	BP	1	positive regulation of immune system process	2	ENSBTAG00000001219	ENSBTAG00000001511	ENSBTAG00000001725	ENSBTAG00000002006	ENSBTAG00000002929	ENSBTAG00000005603	ENSBTAG00000005970	ENSBTAG00000007424	ENSBTAG00000007450	ENSBTAG00000008493	ENSBTAG00000012586	ENSBTAG00000012684	ENSBTAG00000012739	ENSBTAG00000014177	ENSBTAG00000014199	ENSBTAG00000015978	ENSBTAG00000016556	ENSBTAG00000017280	ENSBTAG00000017843	ENSBTAG00000018137	ENSBTAG00000018383	ENSBTAG00000020755	ENSBTAG00000032719	ENSBTAG00000034295	ENSBTAG00000038337	ENSBTAG00000038639	ENSBTAG00000039702	ENSBTAG00000045923	ENSBTAG00000046158
1	!	9.63e-05	568	926	57	0.062	0.1	GO:0071345	BP	18	cellular response to cytokine stimulus	3	ENSBTAG00000000102	ENSBTAG00000001107	ENSBTAG00000001174	ENSBTAG00000001191	ENSBTAG00000001338	ENSBTAG00000001725	ENSBTAG00000002215	ENSBTAG00000003220	ENSBTAG00000003403	ENSBTAG00000005304	ENSBTAG00000005603	ENSBTAG00000005910	ENSBTAG00000005970	ENSBTAG00000007275	ENSBTAG00000007881	ENSBTAG00000008441	ENSBTAG00000008909	ENSBTAG00000009455	ENSBTAG00000009768	ENSBTAG00000009938	ENSBTAG00000010704	ENSBTAG00000010833	ENSBTAG00000011990	ENSBTAG00000012441	ENSBTAG00000012529	ENSBTAG00000012684	ENSBTAG00000013108	ENSBTAG00000014113	ENSBTAG00000014127	ENSBTAG00000014162	ENSBTAG00000014380	ENSBTAG00000014791	ENSBTAG00000014921	ENSBTAG00000015261	ENSBTAG00000015904	ENSBTAG00000016163	ENSBTAG00000016886
1	!	0.000108	72	613	14	0.023	0.194	GO:0072676	BP	49	lymphocyte migration	1	ENSBTAG00000001191	ENSBTAG00000001725	ENSBTAG00000003403	ENSBTAG00000005603	ENSBTAG00000011115	ENSBTAG00000012684	ENSBTAG00000014113	ENSBTAG00000014199	ENSBTAG00000016556	ENSBTAG00000017718	ENSBTAG00000023393	ENSBTAG00000023600	ENSBTAG00000025257	ENSBTAG00000038639
1	!	0.000165	170	388	17	0.044	0.1	GO:0002449	BP	1	lymphocyte mediated immunity	4	ENSBTAG00000001219	ENSBTAG00000001511	ENSBTAG00000009396	ENSBTAG00000010057	ENSBTAG00000012441	ENSBTAG00000012586	ENSBTAG00000012739	ENSBTAG00000014199	ENSBTAG00000017280	ENSBTAG00000017843	ENSBTAG00000018383	ENSBTAG00000023393	ENSBTAG00000032719	ENSBTAG00000034295	ENSBTAG00000045923	ENSBTAG00000047177	ENSBTAG00000048048
1	!	0.000251	39	918	12	0.013	0.308	GO:0006911	BP	11	phagocytosis, engulfment	3	ENSBTAG00000001219	ENSBTAG00000002006	ENSBTAG00000007275	ENSBTAG00000011990	ENSBTAG00000017280	ENSBTAG00000046076	ENSBTAG00000046161	ENSBTAG00000046813	ENSBTAG00000047177	ENSBTAG00000047377	ENSBTAG00000048048	ENSBTAG00000048135
1	!	0.000302	225	852	29	0.034	0.129	GO:0002697	BP	1	regulation of immune effector process	3	ENSBTAG00000000892	ENSBTAG00000001511	ENSBTAG00000002635	ENSBTAG00000003366	ENSBTAG00000005970	ENSBTAG00000007881	ENSBTAG00000012441	ENSBTAG00000012529	ENSBTAG00000012586	ENSBTAG00000012739	ENSBTAG00000014177	ENSBTAG00000014199	ENSBTAG00000014921	ENSBTAG00000015978	ENSBTAG00000016061	ENSBTAG00000016864	ENSBTAG00000017280	ENSBTAG00000017843	ENSBTAG00000018015	ENSBTAG00000018137	ENSBTAG00000018383	ENSBTAG00000020538	ENSBTAG00000020989	ENSBTAG00000030483	ENSBTAG00000032719	ENSBTAG00000034295	ENSBTAG00000038337	ENSBTAG00000039702	ENSBTAG00000046580
1	!	0.00038	76	643	14	0.022	0.184	GO:0050871	BP	1	positive regulation of B cell activation	3	ENSBTAG00000001219	ENSBTAG00000001511	ENSBTAG00000005970	ENSBTAG00000012529	ENSBTAG00000014199	ENSBTAG00000014921	ENSBTAG00000018383	ENSBTAG00000032719	ENSBTAG00000039702	ENSBTAG00000046076	ENSBTAG00000046161	ENSBTAG00000046813	ENSBTAG00000047177	ENSBTAG00000048048
1	!	0.00041	130	207	11	0.053	0.085	GO:0071897	BP	20	DNA biosynthetic process	1	ENSBTAG00000002829	ENSBTAG00000004931	ENSBTAG00000006270	ENSBTAG00000007121	ENSBTAG00000007430	ENSBTAG00000008184	ENSBTAG00000016548	ENSBTAG00000017120	ENSBTAG00000017889	ENSBTAG00000017951	ENSBTAG00000018142
1	!	0.00042	376	865	40	0.046	0.106	GO:0050778	BP	1	positive regulation of immune response	2	ENSBTAG00000000892	ENSBTAG00000001219	ENSBTAG00000002635	ENSBTAG00000002929	ENSBTAG00000003366	ENSBTAG00000005970	ENSBTAG00000007450	ENSBTAG00000008142	ENSBTAG00000008223	ENSBTAG00000012467	ENSBTAG00000012529	ENSBTAG00000012586	ENSBTAG00000012739	ENSBTAG00000014177	ENSBTAG00000014199	ENSBTAG00000015978	ENSBTAG00000016061	ENSBTAG00000016097	ENSBTAG00000016556	ENSBTAG00000016864	ENSBTAG00000017280	ENSBTAG00000018137	ENSBTAG00000018383	ENSBTAG00000020989	ENSBTAG00000030483	ENSBTAG00000032719	ENSBTAG00000034295	ENSBTAG00000039702	ENSBTAG00000044077	ENSBTAG00000045923	ENSBTAG00000046076	ENSBTAG00000046158	ENSBTAG00000046161	ENSBTAG00000046580	ENSBTAG00000046813	ENSBTAG00000047107	ENSBTAG00000047177
1	!	0.000435	44	273	8	0.029	0.182	GO:0002637	BP	1	regulation of immunoglobulin production	5	ENSBTAG00000001511	ENSBTAG00000005970	ENSBTAG00000014199	ENSBTAG00000017843	ENSBTAG00000018383	ENSBTAG00000032719	ENSBTAG00000038337	ENSBTAG00000039702
1	!	0.000781	105	643	16	0.025	0.152	GO:0050864	BP	1	regulation of B cell activation	2	ENSBTAG00000001219	ENSBTAG00000001511	ENSBTAG00000005970	ENSBTAG00000012529	ENSBTAG00000014199	ENSBTAG00000014921	ENSBTAG00000015298	ENSBTAG00000018383	ENSBTAG00000032719	ENSBTAG00000038337	ENSBTAG00000039702	ENSBTAG00000046076	ENSBTAG00000046161	ENSBTAG00000046813	ENSBTAG00000047177	ENSBTAG00000048048
1	!	0.000852	1345	829	95	0.115	0.071	GO:0051704	BP	1	multi-organism process	1	ENSBTAG00000000428	ENSBTAG00000000648	ENSBTAG00000000706	ENSBTAG00000000892	ENSBTAG00000001008	ENSBTAG00000001219	ENSBTAG00000001511	ENSBTAG00000001725	ENSBTAG00000002635	ENSBTAG00000002781	ENSBTAG00000002824	ENSBTAG00000002829	ENSBTAG00000002929	ENSBTAG00000003297	ENSBTAG00000003366	ENSBTAG00000005043	ENSBTAG00000005603	ENSBTAG00000005685	ENSBTAG00000005910	ENSBTAG00000005970	ENSBTAG00000006045	ENSBTAG00000006165	ENSBTAG00000006804	ENSBTAG00000006855	ENSBTAG00000006972	ENSBTAG00000007052	ENSBTAG00000007148	ENSBTAG00000007169	ENSBTAG00000007275	ENSBTAG00000007424	ENSBTAG00000007605	ENSBTAG00000007881	ENSBTAG00000008021	ENSBTAG00000008142	ENSBTAG00000008223	ENSBTAG00000008471	ENSBTAG00000008703
1	!	0.000913	42	441	9	0.02	0.214	GO:0002381	BP	1	immunoglobulin production involved in immunoglobulin mediated immune response	7	ENSBTAG00000001511	ENSBTAG00000009396	ENSBTAG00000012586	ENSBTAG00000014199	ENSBTAG00000017843	ENSBTAG00000018383	ENSBTAG00000018849	ENSBTAG00000032719	ENSBTAG00000045923
1	!	0.000969	23	918	9	0.01	0.391	GO:0006958	BP	1	complement activation, classical pathway	5	ENSBTAG00000001219	ENSBTAG00000012739	ENSBTAG00000046076	ENSBTAG00000046161	ENSBTAG00000046813	ENSBTAG00000047177	ENSBTAG00000047377	ENSBTAG00000048048	ENSBTAG00000048135
1	!	0.00151	4683	933	282	0.302	0.06	GO:0051179	BP	11	localization	1	ENSBTAG00000000243	ENSBTAG00000000428	ENSBTAG00000000512	ENSBTAG00000000570	ENSBTAG00000000604	ENSBTAG00000000638	ENSBTAG00000000905	ENSBTAG00000001008	ENSBTAG00000001139	ENSBTAG00000001154	ENSBTAG00000001191	ENSBTAG00000001219	ENSBTAG00000001465	ENSBTAG00000001511	ENSBTAG00000001725	ENSBTAG00000001781	ENSBTAG00000002006	ENSBTAG00000002018	ENSBTAG00000002319	ENSBTAG00000002579	ENSBTAG00000002691	ENSBTAG00000002829	ENSBTAG00000002953	ENSBTAG00000003074	ENSBTAG00000003165	ENSBTAG00000003212	ENSBTAG00000003275	ENSBTAG00000003362	ENSBTAG00000003366	ENSBTAG00000003403	ENSBTAG00000003515	ENSBTAG00000003619	ENSBTAG00000004145	ENSBTAG00000004303	ENSBTAG00000004547	ENSBTAG00000004558	ENSBTAG00000004680
1	!	0.00151	221	388	18	0.046	0.081	GO:0002443	BP	1	leukocyte mediated immunity	3	ENSBTAG00000001219	ENSBTAG00000001511	ENSBTAG00000007148	ENSBTAG00000009396	ENSBTAG00000010057	ENSBTAG00000012441	ENSBTAG00000012586	ENSBTAG00000012739	ENSBTAG00000014199	ENSBTAG00000017280	ENSBTAG00000017843	ENSBTAG00000018383	ENSBTAG00000023393	ENSBTAG00000032719	ENSBTAG00000034295	ENSBTAG00000045923	ENSBTAG00000047177	ENSBTAG00000048048
1	!	0.00197	8	204	4	0.02	0.5	GO:0045623	BP	1	negative regulation of T-helper cell differentiation	2	ENSBTAG00000001511	ENSBTAG00000012441	ENSBTAG00000014199	ENSBTAG00000015978
1	!	0.00208	46	441	9	0.02	0.196	GO:0016445	BP	1	somatic diversification of immunoglobulins	3	ENSBTAG00000001511	ENSBTAG00000001920	ENSBTAG00000009396	ENSBTAG00000012586	ENSBTAG00000014199	ENSBTAG00000017843	ENSBTAG00000018383	ENSBTAG00000018849	ENSBTAG00000032719
1	!	0.00223	14	110	4	0.036	0.286	GO:1904874	BP	13	positive regulation of telomerase RNA localization to Cajal body	1	ENSBTAG00000002829	ENSBTAG00000006374	ENSBTAG00000008184	ENSBTAG00000017889
1	!	0.00238	47	918	12	0.013	0.255	GO:0099024	BP	11	plasma membrane invagination	2	ENSBTAG00000001219	ENSBTAG00000002006	ENSBTAG00000007275	ENSBTAG00000011990	ENSBTAG00000017280	ENSBTAG00000046076	ENSBTAG00000046161	ENSBTAG00000046813	ENSBTAG00000047177	ENSBTAG00000047377	ENSBTAG00000048048	ENSBTAG00000048135
1	!	0.00242	185	336	15	0.045	0.081	GO:0006310	BP	20	DNA recombination	2	ENSBTAG00000000629	ENSBTAG00000001511	ENSBTAG00000001920	ENSBTAG00000005150	ENSBTAG00000006972	ENSBTAG00000009396	ENSBTAG00000012586	ENSBTAG00000014199	ENSBTAG00000017133	ENSBTAG00000017843	ENSBTAG00000018383	ENSBTAG00000020907	ENSBTAG00000022520	ENSBTAG00000032719	ENSBTAG00000044006
1	!	0.00249	45	613	10	0.016	0.222	GO:0048247	BP	49	lymphocyte chemotaxis	2	ENSBTAG00000001191	ENSBTAG00000001725	ENSBTAG00000003403	ENSBTAG00000005603	ENSBTAG00000011115	ENSBTAG00000012684	ENSBTAG00000014113	ENSBTAG00000017718	ENSBTAG00000025257	ENSBTAG00000038639
1	!	0.00249	32	918	10	0.011	0.312	GO:0002455	BP	1	humoral immune response mediated by circulating immunoglobulin	4	ENSBTAG00000001219	ENSBTAG00000009396	ENSBTAG00000012739	ENSBTAG00000046076	ENSBTAG00000046161	ENSBTAG00000046813	ENSBTAG00000047177	ENSBTAG00000047377	ENSBTAG00000048048	ENSBTAG00000048135
1	!	0.00258	466	918	46	0.05	0.099	GO:0050776	BP	1	regulation of immune response	1	ENSBTAG00000000892	ENSBTAG00000001219	ENSBTAG00000001511	ENSBTAG00000002635	ENSBTAG00000002929	ENSBTAG00000003366	ENSBTAG00000005970	ENSBTAG00000007450	ENSBTAG00000008142	ENSBTAG00000008223	ENSBTAG00000011990	ENSBTAG00000012185	ENSBTAG00000012441	ENSBTAG00000012467	ENSBTAG00000012529	ENSBTAG00000012586	ENSBTAG00000012739	ENSBTAG00000014177	ENSBTAG00000014199	ENSBTAG00000015978	ENSBTAG00000016061	ENSBTAG00000016097	ENSBTAG00000016556	ENSBTAG00000016864	ENSBTAG00000017280	ENSBTAG00000018015	ENSBTAG00000018137	ENSBTAG00000018383	ENSBTAG00000020989	ENSBTAG00000030483	ENSBTAG00000032719	ENSBTAG00000034295	ENSBTAG00000039702	ENSBTAG00000044077	ENSBTAG00000045923	ENSBTAG00000046076	ENSBTAG00000046158
1	!	0.00267	5445	188	84	0.447	0.015	GO:1901564	BP	2	organonitrogen compound metabolic process	3	ENSBTAG00000000042	ENSBTAG00000000132	ENSBTAG00000000604	ENSBTAG00000000648	ENSBTAG00000001027	ENSBTAG00000001174	ENSBTAG00000002006	ENSBTAG00000002018	ENSBTAG00000002215	ENSBTAG00000002579	ENSBTAG00000002929	ENSBTAG00000003362	ENSBTAG00000004735	ENSBTAG00000004943	ENSBTAG00000005012	ENSBTAG00000005043	ENSBTAG00000005293	ENSBTAG00000005304	ENSBTAG00000005355	ENSBTAG00000005603	ENSBTAG00000005631	ENSBTAG00000005970	ENSBTAG00000006045	ENSBTAG00000006085	ENSBTAG00000006165	ENSBTAG00000006256	ENSBTAG00000006374	ENSBTAG00000007121	ENSBTAG00000007424	ENSBTAG00000007435	ENSBTAG00000007554	ENSBTAG00000007605	ENSBTAG00000008024	ENSBTAG00000008240	ENSBTAG00000008703	ENSBTAG00000009211	ENSBTAG00000009586
1	!	0.00281	1431	188	34	0.181	0.024	GO:0044281	BP	2	small molecule metabolic process	2	ENSBTAG00000000042	ENSBTAG00000002006	ENSBTAG00000002215	ENSBTAG00000002953	ENSBTAG00000005002	ENSBTAG00000005603	ENSBTAG00000005631	ENSBTAG00000006045	ENSBTAG00000006165	ENSBTAG00000007121	ENSBTAG00000008124	ENSBTAG00000008216	ENSBTAG00000008683	ENSBTAG00000011832	ENSBTAG00000013108	ENSBTAG00000014127	ENSBTAG00000014261	ENSBTAG00000014898	ENSBTAG00000015314	ENSBTAG00000015509	ENSBTAG00000016711	ENSBTAG00000017605	ENSBTAG00000018065	ENSBTAG00000018339	ENSBTAG00000021961	ENSBTAG00000022613	ENSBTAG00000023600	ENSBTAG00000031500	ENSBTAG00000031933	ENSBTAG00000038639	ENSBTAG00000039962	ENSBTAG00000043563	ENSBTAG00000044150	ENSBTAG00000047186
1	!	0.00283	7140	829	364	0.439	0.051	GO:0050896	BP	1	response to stimulus	1	ENSBTAG00000000042	ENSBTAG00000000067	ENSBTAG00000000102	ENSBTAG00000000428	ENSBTAG00000000604	ENSBTAG00000000629	ENSBTAG00000000638	ENSBTAG00000000648	ENSBTAG00000000720	ENSBTAG00000000783	ENSBTAG00000000892	ENSBTAG00000001008	ENSBTAG00000001021	ENSBTAG00000001066	ENSBTAG00000001107	ENSBTAG00000001136	ENSBTAG00000001174	ENSBTAG00000001191	ENSBTAG00000001219	ENSBTAG00000001279	ENSBTAG00000001338	ENSBTAG00000001465	ENSBTAG00000001511	ENSBTAG00000001725	ENSBTAG00000001920	ENSBTAG00000002006	ENSBTAG00000002035	ENSBTAG00000002215	ENSBTAG00000002581	ENSBTAG00000002620	ENSBTAG00000002635	ENSBTAG00000002738	ENSBTAG00000002929	ENSBTAG00000003054	ENSBTAG00000003120	ENSBTAG00000003220	ENSBTAG00000003297
1	!	0.00291	261	865	30	0.035	0.115	GO:0002253	BP	1	activation of immune response	3	ENSBTAG00000000892	ENSBTAG00000001219	ENSBTAG00000002635	ENSBTAG00000002929	ENSBTAG00000003366	ENSBTAG00000007450	ENSBTAG00000008142	ENSBTAG00000008223	ENSBTAG00000012467	ENSBTAG00000012586	ENSBTAG00000012739	ENSBTAG00000014177	ENSBTAG00000016061	ENSBTAG00000016097	ENSBTAG00000016556	ENSBTAG00000016864	ENSBTAG00000017280	ENSBTAG00000018137	ENSBTAG00000020989	ENSBTAG00000039702	ENSBTAG00000046076	ENSBTAG00000046158	ENSBTAG00000046161	ENSBTAG00000046580	ENSBTAG00000046813	ENSBTAG00000047107	ENSBTAG00000047177	ENSBTAG00000047377	ENSBTAG00000047680	ENSBTAG00000048048
1	!	0.00351	9	204	4	0.02	0.444	GO:0043371	BP	1	negative regulation of CD4-positive, alpha-beta T cell differentiation	1	ENSBTAG00000001511	ENSBTAG00000012441	ENSBTAG00000014199	ENSBTAG00000015978
1	!	0.00368	1999	724	114	0.157	0.057	GO:0070887	BP	44	cellular response to chemical stimulus	1	ENSBTAG00000000042	ENSBTAG00000000067	ENSBTAG00000000102	ENSBTAG00000000428	ENSBTAG00000000892	ENSBTAG00000001021	ENSBTAG00000001107	ENSBTAG00000001174	ENSBTAG00000001191	ENSBTAG00000001338	ENSBTAG00000001465	ENSBTAG00000001725	ENSBTAG00000002006	ENSBTAG00000002215	ENSBTAG00000003220	ENSBTAG00000003362	ENSBTAG00000003366	ENSBTAG00000003403	ENSBTAG00000004428	ENSBTAG00000004498	ENSBTAG00000005012	ENSBTAG00000005234	ENSBTAG00000005304	ENSBTAG00000005603	ENSBTAG00000005970	ENSBTAG00000006045	ENSBTAG00000006086	ENSBTAG00000006165	ENSBTAG00000006256	ENSBTAG00000006523	ENSBTAG00000007492	ENSBTAG00000007605	ENSBTAG00000007881	ENSBTAG00000008142	ENSBTAG00000008336	ENSBTAG00000008441	ENSBTAG00000008493
1	!	0.00379	37	441	8	0.018	0.216	GO:0002208	BP	1	somatic diversification of immunoglobulins involved in immune response	8	ENSBTAG00000001511	ENSBTAG00000009396	ENSBTAG00000012586	ENSBTAG00000014199	ENSBTAG00000017843	ENSBTAG00000018383	ENSBTAG00000018849	ENSBTAG00000032719
1	!	0.00379	37	441	8	0.018	0.216	GO:0002204	BP	1	somatic recombination of immunoglobulin genes involved in immune response	2	ENSBTAG00000001511	ENSBTAG00000009396	ENSBTAG00000012586	ENSBTAG00000014199	ENSBTAG00000017843	ENSBTAG00000018383	ENSBTAG00000018849	ENSBTAG00000032719
1	!	0.00379	37	441	8	0.018	0.216	GO:0045190	BP	1	isotype switching	3	ENSBTAG00000001511	ENSBTAG00000009396	ENSBTAG00000012586	ENSBTAG00000014199	ENSBTAG00000017843	ENSBTAG00000018383	ENSBTAG00000018849	ENSBTAG00000032719
1	!	0.00395	9608	241	157	0.651	0.016	GO:0008152	BP	2	metabolic process	1	ENSBTAG00000000042	ENSBTAG00000000132	ENSBTAG00000000604	ENSBTAG00000000629	ENSBTAG00000000648	ENSBTAG00000000706	ENSBTAG00000001027	ENSBTAG00000001174	ENSBTAG00000001219	ENSBTAG00000001511	ENSBTAG00000001920	ENSBTAG00000002006	ENSBTAG00000002018	ENSBTAG00000002215	ENSBTAG00000002579	ENSBTAG00000002620	ENSBTAG00000002829	ENSBTAG00000002929	ENSBTAG00000002953	ENSBTAG00000003151	ENSBTAG00000003362	ENSBTAG00000003634	ENSBTAG00000004735	ENSBTAG00000004931	ENSBTAG00000004943	ENSBTAG00000005002	ENSBTAG00000005012	ENSBTAG00000005043	ENSBTAG00000005150	ENSBTAG00000005293	ENSBTAG00000005304	ENSBTAG00000005355	ENSBTAG00000005603	ENSBTAG00000005631	ENSBTAG00000005970	ENSBTAG00000006045	ENSBTAG00000006085
1	!	0.00398	482	933	47	0.05	0.098	GO:0098657	BP	11	import into cell	4	ENSBTAG00000001139	ENSBTAG00000001219	ENSBTAG00000002006	ENSBTAG00000004547	ENSBTAG00000005910	ENSBTAG00000007273	ENSBTAG00000007275	ENSBTAG00000007450	ENSBTAG00000008323	ENSBTAG00000009012	ENSBTAG00000009615	ENSBTAG00000010123	ENSBTAG00000011990	ENSBTAG00000012628	ENSBTAG00000014162	ENSBTAG00000014218	ENSBTAG00000015978	ENSBTAG00000016151	ENSBTAG00000017204	ENSBTAG00000017280	ENSBTAG00000019225	ENSBTAG00000019237	ENSBTAG00000019813	ENSBTAG00000019947	ENSBTAG00000020895	ENSBTAG00000024318	ENSBTAG00000025220	ENSBTAG00000026531	ENSBTAG00000032719	ENSBTAG00000034678	ENSBTAG00000039041	ENSBTAG00000039080	ENSBTAG00000039256	ENSBTAG00000039380	ENSBTAG00000039470	ENSBTAG00000039817	ENSBTAG00000039847
1	!	0.00523	17	110	4	0.036	0.235	GO:1904872	BP	13	regulation of telomerase RNA localization to Cajal body	3	ENSBTAG00000002829	ENSBTAG00000006374	ENSBTAG00000008184	ENSBTAG00000017889
1	!	0.00539	429	933	43	0.046	0.1	GO:0006897	BP	11	endocytosis	1	ENSBTAG00000001139	ENSBTAG00000001219	ENSBTAG00000002006	ENSBTAG00000004547	ENSBTAG00000005910	ENSBTAG00000007273	ENSBTAG00000007275	ENSBTAG00000007450	ENSBTAG00000008323	ENSBTAG00000009012	ENSBTAG00000009615	ENSBTAG00000010123	ENSBTAG00000011990	ENSBTAG00000014162	ENSBTAG00000014218	ENSBTAG00000015978	ENSBTAG00000016151	ENSBTAG00000017204	ENSBTAG00000017280	ENSBTAG00000019237	ENSBTAG00000019813	ENSBTAG00000019947	ENSBTAG00000020895	ENSBTAG00000024318	ENSBTAG00000026531	ENSBTAG00000032719	ENSBTAG00000034678	ENSBTAG00000039041	ENSBTAG00000039256	ENSBTAG00000039380	ENSBTAG00000039470	ENSBTAG00000039817	ENSBTAG00000039847	ENSBTAG00000040088	ENSBTAG00000045768	ENSBTAG00000046076	ENSBTAG00000046161
1	!	0.00592	108	829	17	0.021	0.157	GO:0015718	BP	37	monocarboxylic acid transport	1	ENSBTAG00000002006	ENSBTAG00000003074	ENSBTAG00000004303	ENSBTAG00000005857	ENSBTAG00000008509	ENSBTAG00000009239	ENSBTAG00000010123	ENSBTAG00000011131	ENSBTAG00000013054	ENSBTAG00000015107	ENSBTAG00000015978	ENSBTAG00000016819	ENSBTAG00000017268	ENSBTAG00000021287	ENSBTAG00000032068	ENSBTAG00000038415	ENSBTAG00000039122
1	!	0.00621	1957	926	134	0.145	0.068	GO:0010033	BP	18	response to organic substance	1	ENSBTAG00000000067	ENSBTAG00000000102	ENSBTAG00000000428	ENSBTAG00000000570	ENSBTAG00000000638	ENSBTAG00000000720	ENSBTAG00000000892	ENSBTAG00000001021	ENSBTAG00000001107	ENSBTAG00000001154	ENSBTAG00000001174	ENSBTAG00000001191	ENSBTAG00000001338	ENSBTAG00000001465	ENSBTAG00000001725	ENSBTAG00000002006	ENSBTAG00000002215	ENSBTAG00000003220	ENSBTAG00000003362	ENSBTAG00000003366	ENSBTAG00000003403	ENSBTAG00000004428	ENSBTAG00000004498	ENSBTAG00000004988	ENSBTAG00000005043	ENSBTAG00000005234	ENSBTAG00000005304	ENSBTAG00000005603	ENSBTAG00000005910	ENSBTAG00000005970	ENSBTAG00000006085	ENSBTAG00000006676	ENSBTAG00000007052	ENSBTAG00000007169	ENSBTAG00000007275	ENSBTAG00000007492	ENSBTAG00000007605
1	!	0.0067	18	110	4	0.036	0.222	GO:0090685	BP	13	RNA localization to nucleus	1	ENSBTAG00000002829	ENSBTAG00000006374	ENSBTAG00000008184	ENSBTAG00000017889
1	!	0.0067	18	110	4	0.036	0.222	GO:0090670	BP	13	RNA localization to Cajal body	2	ENSBTAG00000002829	ENSBTAG00000006374	ENSBTAG00000008184	ENSBTAG00000017889
1	!	0.0067	18	110	4	0.036	0.222	GO:0090672	BP	13	telomerase RNA localization	1	ENSBTAG00000002829	ENSBTAG00000006374	ENSBTAG00000008184	ENSBTAG00000017889
1	!	0.0067	18	110	4	0.036	0.222	GO:0090671	BP	13	telomerase RNA localization to Cajal body	2	ENSBTAG00000002829	ENSBTAG00000006374	ENSBTAG00000008184	ENSBTAG00000017889
1	!	0.00734	92	248	9	0.036	0.098	GO:1990823	BP	18	response to leukemia inhibitory factor	3	ENSBTAG00000001107	ENSBTAG00000001174	ENSBTAG00000002215	ENSBTAG00000005304	ENSBTAG00000005970	ENSBTAG00000012441	ENSBTAG00000013108	ENSBTAG00000014791	ENSBTAG00000032719
1	!	0.00734	92	248	9	0.036	0.098	GO:1990830	BP	18	cellular response to leukemia inhibitory factor	4	ENSBTAG00000001107	ENSBTAG00000001174	ENSBTAG00000002215	ENSBTAG00000005304	ENSBTAG00000005970	ENSBTAG00000012441	ENSBTAG00000013108	ENSBTAG00000014791	ENSBTAG00000032719
1	!	0.00751	217	643	22	0.034	0.101	GO:0042113	BP	1	B cell activation	1	ENSBTAG00000000428	ENSBTAG00000001219	ENSBTAG00000001511	ENSBTAG00000005970	ENSBTAG00000009396	ENSBTAG00000012529	ENSBTAG00000012586	ENSBTAG00000014199	ENSBTAG00000014921	ENSBTAG00000015298	ENSBTAG00000017843	ENSBTAG00000018383	ENSBTAG00000018849	ENSBTAG00000032719	ENSBTAG00000038337	ENSBTAG00000039702	ENSBTAG00000045923	ENSBTAG00000046076	ENSBTAG00000046161	ENSBTAG00000046813	ENSBTAG00000047177	ENSBTAG00000048048
1	!	0.00851	90	24	4	0.167	0.044	GO:0002687	BP	1	positive regulation of leukocyte migration	1	ENSBTAG00000005603	ENSBTAG00000012739	ENSBTAG00000020755	ENSBTAG00000038639
1	!	0.00904	11	204	4	0.02	0.364	GO:2000515	BP	1	negative regulation of CD4-positive, alpha-beta T cell activation	1	ENSBTAG00000001511	ENSBTAG00000012441	ENSBTAG00000014199	ENSBTAG00000015978
1	!	0.0104	44	742	10	0.013	0.227	GO:0002292	BP	61	T cell differentiation involved in immune response	1	ENSBTAG00000001511	ENSBTAG00000002929	ENSBTAG00000012185	ENSBTAG00000012441	ENSBTAG00000012529	ENSBTAG00000014199	ENSBTAG00000014921	ENSBTAG00000015904	ENSBTAG00000015978	ENSBTAG00000018015
1	!	0.0105	42	441	8	0.018	0.19	GO:0016447	BP	1	somatic recombination of immunoglobulin gene segments	1	ENSBTAG00000001511	ENSBTAG00000009396	ENSBTAG00000012586	ENSBTAG00000014199	ENSBTAG00000017843	ENSBTAG00000018383	ENSBTAG00000018849	ENSBTAG00000032719
1	!	0.0107	8167	240	137	0.571	0.017	GO:0006807	BP	2	nitrogen compound metabolic process	2	ENSBTAG00000000042	ENSBTAG00000000132	ENSBTAG00000000604	ENSBTAG00000000629	ENSBTAG00000000648	ENSBTAG00000000706	ENSBTAG00000001027	ENSBTAG00000001174	ENSBTAG00000001219	ENSBTAG00000001511	ENSBTAG00000001920	ENSBTAG00000002006	ENSBTAG00000002018	ENSBTAG00000002215	ENSBTAG00000002579	ENSBTAG00000002620	ENSBTAG00000002829	ENSBTAG00000002929	ENSBTAG00000002953	ENSBTAG00000003151	ENSBTAG00000003362	ENSBTAG00000004735	ENSBTAG00000004931	ENSBTAG00000004943	ENSBTAG00000005012	ENSBTAG00000005043	ENSBTAG00000005150	ENSBTAG00000005293	ENSBTAG00000005304	ENSBTAG00000005355	ENSBTAG00000005603	ENSBTAG00000005631	ENSBTAG00000005970	ENSBTAG00000006045	ENSBTAG00000006085	ENSBTAG00000006165	ENSBTAG00000006256
1	!	0.0107	124	927	19	0.02	0.153	GO:0006909	BP	11	phagocytosis	2	ENSBTAG00000001219	ENSBTAG00000002006	ENSBTAG00000005910	ENSBTAG00000007275	ENSBTAG00000007450	ENSBTAG00000009012	ENSBTAG00000011990	ENSBTAG00000015978	ENSBTAG00000017280	ENSBTAG00000019237	ENSBTAG00000019813	ENSBTAG00000019947	ENSBTAG00000046076	ENSBTAG00000046161	ENSBTAG00000046813	ENSBTAG00000047177	ENSBTAG00000047377	ENSBTAG00000048048	ENSBTAG00000048135
1	!	0.0116	54	918	12	0.013	0.222	GO:0010324	BP	11	membrane invagination	1	ENSBTAG00000001219	ENSBTAG00000002006	ENSBTAG00000007275	ENSBTAG00000011990	ENSBTAG00000017280	ENSBTAG00000046076	ENSBTAG00000046161	ENSBTAG00000046813	ENSBTAG00000047177	ENSBTAG00000047377	ENSBTAG00000048048	ENSBTAG00000048135
1	!	0.012	114	334	11	0.033	0.096	GO:0006261	BP	20	DNA-dependent DNA replication	1	ENSBTAG00000000629	ENSBTAG00000001920	ENSBTAG00000002620	ENSBTAG00000004735	ENSBTAG00000004931	ENSBTAG00000010384	ENSBTAG00000016406	ENSBTAG00000016931	ENSBTAG00000017133	ENSBTAG00000017951	ENSBTAG00000044006
1	!	0.012	368	898	37	0.041	0.101	GO:0031347	BP	1	regulation of defense response	1	ENSBTAG00000000892	ENSBTAG00000001511	ENSBTAG00000002635	ENSBTAG00000002929	ENSBTAG00000003366	ENSBTAG00000007148	ENSBTAG00000007881	ENSBTAG00000008142	ENSBTAG00000008223	ENSBTAG00000008441	ENSBTAG00000010123	ENSBTAG00000012586	ENSBTAG00000012739	ENSBTAG00000014127	ENSBTAG00000014177	ENSBTAG00000014921	ENSBTAG00000015904	ENSBTAG00000015978	ENSBTAG00000016061	ENSBTAG00000016864	ENSBTAG00000017280	ENSBTAG00000018015	ENSBTAG00000018137	ENSBTAG00000018164	ENSBTAG00000019813	ENSBTAG00000020538	ENSBTAG00000020989	ENSBTAG00000023600	ENSBTAG00000025402	ENSBTAG00000030483	ENSBTAG00000034295	ENSBTAG00000037526	ENSBTAG00000039702	ENSBTAG00000044077	ENSBTAG00000046580	ENSBTAG00000047107	ENSBTAG00000047680
1	!	0.0122	258	462	20	0.043	0.078	GO:0044772	BP	41	mitotic cell cycle phase transition	3	ENSBTAG00000000604	ENSBTAG00000001938	ENSBTAG00000004735	ENSBTAG00000004943	ENSBTAG00000005293	ENSBTAG00000006656	ENSBTAG00000006972	ENSBTAG00000009097	ENSBTAG00000009211	ENSBTAG00000010109	ENSBTAG00000010384	ENSBTAG00000014239	ENSBTAG00000015978	ENSBTAG00000016931	ENSBTAG00000017271	ENSBTAG00000018142	ENSBTAG00000018383	ENSBTAG00000022520	ENSBTAG00000035319	ENSBTAG00000046005
1	!	0.0127	9	280	4	0.014	0.444	GO:0030449	BP	1	regulation of complement activation	5	ENSBTAG00000012739	ENSBTAG00000014177	ENSBTAG00000017280	ENSBTAG00000018137
1	!	0.0132	1295	258	38	0.147	0.029	GO:0006915	BP	23	apoptotic process	3	ENSBTAG00000001511	ENSBTAG00000002006	ENSBTAG00000002018	ENSBTAG00000002829	ENSBTAG00000003120	ENSBTAG00000003362	ENSBTAG00000004750	ENSBTAG00000005012	ENSBTAG00000005970	ENSBTAG00000006045	ENSBTAG00000006541	ENSBTAG00000007430	ENSBTAG00000007554	ENSBTAG00000008703	ENSBTAG00000010057	ENSBTAG00000010109	ENSBTAG00000012419	ENSBTAG00000012586	ENSBTAG00000012684	ENSBTAG00000012739	ENSBTAG00000013009	ENSBTAG00000013055	ENSBTAG00000013108	ENSBTAG00000014127	ENSBTAG00000014791	ENSBTAG00000015978	ENSBTAG00000016711	ENSBTAG00000017843	ENSBTAG00000018016	ENSBTAG00000018655	ENSBTAG00000018994	ENSBTAG00000021958	ENSBTAG00000022520	ENSBTAG00000022613	ENSBTAG00000027865	ENSBTAG00000032132	ENSBTAG00000038080
1	!	0.0134	57	233	7	0.03	0.123	GO:0002200	BP	1	somatic diversification of immune receptors	2	ENSBTAG00000001511	ENSBTAG00000001920	ENSBTAG00000012586	ENSBTAG00000014199	ENSBTAG00000017843	ENSBTAG00000018383	ENSBTAG00000032719
1	!	0.0134	12	204	4	0.02	0.333	GO:0046639	BP	1	negative regulation of alpha-beta T cell differentiation	1	ENSBTAG00000001511	ENSBTAG00000012441	ENSBTAG00000014199	ENSBTAG00000015978
1	!	0.014	342	771	32	0.042	0.094	GO:0002694	BP	1	regulation of leukocyte activation	3	ENSBTAG00000000604	ENSBTAG00000001219	ENSBTAG00000001511	ENSBTAG00000002006	ENSBTAG00000002635	ENSBTAG00000005970	ENSBTAG00000008132	ENSBTAG00000012441	ENSBTAG00000012529	ENSBTAG00000012586	ENSBTAG00000014046	ENSBTAG00000014199	ENSBTAG00000014921	ENSBTAG00000015094	ENSBTAG00000015298	ENSBTAG00000015904	ENSBTAG00000015978	ENSBTAG00000016864	ENSBTAG00000017843	ENSBTAG00000018015	ENSBTAG00000018383	ENSBTAG00000032719	ENSBTAG00000034295	ENSBTAG00000038337	ENSBTAG00000039702	ENSBTAG00000045923	ENSBTAG00000046076	ENSBTAG00000046161	ENSBTAG00000046813	ENSBTAG00000047177	ENSBTAG00000047377	ENSBTAG00000048048
1	!	0.0144	7	110	3	0.027	0.429	GO:1903405	BP	48	protein localization to nuclear body	2	ENSBTAG00000002829	ENSBTAG00000008184	ENSBTAG00000017889
1	!	0.0144	7	110	3	0.027	0.429	GO:1904867	BP	48	protein localization to Cajal body	3	ENSBTAG00000002829	ENSBTAG00000008184	ENSBTAG00000017889
1	!	0.0144	7	110	3	0.027	0.429	GO:1904869	BP	48	regulation of protein localization to Cajal body	4	ENSBTAG00000002829	ENSBTAG00000008184	ENSBTAG00000017889
1	!	0.0144	7	110	3	0.027	0.429	GO:1904871	BP	48	positive regulation of protein localization to Cajal body	4	ENSBTAG00000002829	ENSBTAG00000008184	ENSBTAG00000017889
1	!	0.0148	284	462	21	0.045	0.074	GO:0044770	BP	41	cell cycle phase transition	2	ENSBTAG00000000604	ENSBTAG00000001938	ENSBTAG00000004735	ENSBTAG00000004943	ENSBTAG00000005293	ENSBTAG00000006656	ENSBTAG00000006972	ENSBTAG00000009097	ENSBTAG00000009211	ENSBTAG00000009586	ENSBTAG00000010109	ENSBTAG00000010384	ENSBTAG00000014239	ENSBTAG00000015978	ENSBTAG00000016931	ENSBTAG00000017271	ENSBTAG00000018142	ENSBTAG00000018383	ENSBTAG00000022520	ENSBTAG00000035319	ENSBTAG00000046005
1	!	0.015	91	273	9	0.033	0.099	GO:0002700	BP	1	regulation of production of molecular mediator of immune response	4	ENSBTAG00000001511	ENSBTAG00000005970	ENSBTAG00000012441	ENSBTAG00000014199	ENSBTAG00000017843	ENSBTAG00000018383	ENSBTAG00000032719	ENSBTAG00000038337	ENSBTAG00000039702
1	!	0.0151	58	233	7	0.03	0.121	GO:0002312	BP	1	B cell activation involved in immune response	2	ENSBTAG00000001511	ENSBTAG00000005970	ENSBTAG00000012586	ENSBTAG00000014199	ENSBTAG00000017843	ENSBTAG00000018383	ENSBTAG00000032719
1	!	0.0152	666	829	53	0.064	0.08	GO:0001775	BP	1	cell activation	1	ENSBTAG00000000428	ENSBTAG00000000604	ENSBTAG00000001008	ENSBTAG00000001219	ENSBTAG00000001465	ENSBTAG00000001511	ENSBTAG00000001725	ENSBTAG00000002006	ENSBTAG00000002635	ENSBTAG00000002929	ENSBTAG00000005234	ENSBTAG00000005910	ENSBTAG00000005970	ENSBTAG00000006085	ENSBTAG00000007148	ENSBTAG00000007169	ENSBTAG00000008132	ENSBTAG00000009396	ENSBTAG00000010123	ENSBTAG00000011467	ENSBTAG00000012185	ENSBTAG00000012441	ENSBTAG00000012529	ENSBTAG00000012586	ENSBTAG00000012684	ENSBTAG00000014046	ENSBTAG00000014199	ENSBTAG00000014921	ENSBTAG00000015094	ENSBTAG00000015298	ENSBTAG00000015377	ENSBTAG00000015904	ENSBTAG00000015978	ENSBTAG00000016061	ENSBTAG00000016864	ENSBTAG00000017843	ENSBTAG00000018015
1	!	0.0155	89	280	9	0.032	0.101	GO:0002822	BP	1	regulation of adaptive immune response based on somatic recombination of immune receptors built from immunoglobulin superfamily domains	3	ENSBTAG00000001511	ENSBTAG00000012441	ENSBTAG00000012586	ENSBTAG00000014199	ENSBTAG00000015978	ENSBTAG00000017280	ENSBTAG00000018383	ENSBTAG00000032719	ENSBTAG00000045923
1	!	0.0158	1408	258	40	0.155	0.028	GO:0008219	BP	23	cell death	1	ENSBTAG00000000042	ENSBTAG00000000604	ENSBTAG00000001511	ENSBTAG00000002006	ENSBTAG00000002018	ENSBTAG00000002829	ENSBTAG00000003120	ENSBTAG00000003362	ENSBTAG00000004750	ENSBTAG00000005012	ENSBTAG00000005970	ENSBTAG00000006045	ENSBTAG00000006541	ENSBTAG00000007430	ENSBTAG00000007554	ENSBTAG00000008703	ENSBTAG00000010057	ENSBTAG00000010109	ENSBTAG00000012419	ENSBTAG00000012586	ENSBTAG00000012684	ENSBTAG00000012739	ENSBTAG00000013009	ENSBTAG00000013055	ENSBTAG00000013108	ENSBTAG00000014127	ENSBTAG00000014791	ENSBTAG00000015978	ENSBTAG00000016711	ENSBTAG00000017843	ENSBTAG00000018016	ENSBTAG00000018655	ENSBTAG00000018994	ENSBTAG00000021958	ENSBTAG00000022520	ENSBTAG00000022613	ENSBTAG00000027865
1	!	0.0159	1444	151	28	0.185	0.019	GO:0006508	BP	27	proteolysis	1	ENSBTAG00000000648	ENSBTAG00000001027	ENSBTAG00000002006	ENSBTAG00000003362	ENSBTAG00000005043	ENSBTAG00000005970	ENSBTAG00000007554	ENSBTAG00000008024	ENSBTAG00000010057	ENSBTAG00000010828	ENSBTAG00000012441	ENSBTAG00000012586	ENSBTAG00000012726	ENSBTAG00000012739	ENSBTAG00000013055	ENSBTAG00000013476	ENSBTAG00000014127	ENSBTAG00000014177	ENSBTAG00000016151	ENSBTAG00000018137	ENSBTAG00000018142	ENSBTAG00000021958	ENSBTAG00000022613	ENSBTAG00000027865	ENSBTAG00000031500	ENSBTAG00000038080	ENSBTAG00000045588	ENSBTAG00000046158
1	!	0.0168	22	693	7	0.01	0.318	GO:0006953	BP	1	acute-phase response	6	ENSBTAG00000007148	ENSBTAG00000010433	ENSBTAG00000014127	ENSBTAG00000014921	ENSBTAG00000016864	ENSBTAG00000019665	ENSBTAG00000022396
1	!	0.017	187	933	24	0.026	0.128	GO:0006898	BP	11	receptor-mediated endocytosis	2	ENSBTAG00000001139	ENSBTAG00000004547	ENSBTAG00000007273	ENSBTAG00000008323	ENSBTAG00000009615	ENSBTAG00000010123	ENSBTAG00000014162	ENSBTAG00000014218	ENSBTAG00000016151	ENSBTAG00000017204	ENSBTAG00000020895	ENSBTAG00000024318	ENSBTAG00000026531	ENSBTAG00000032719	ENSBTAG00000034678	ENSBTAG00000039041	ENSBTAG00000039256	ENSBTAG00000039380	ENSBTAG00000039470	ENSBTAG00000039817	ENSBTAG00000039847	ENSBTAG00000040088	ENSBTAG00000045768	ENSBTAG00000046604
1	!	0.0182	8655	191	116	0.607	0.013	GO:0044238	BP	2	primary metabolic process	2	ENSBTAG00000000042	ENSBTAG00000000132	ENSBTAG00000000604	ENSBTAG00000000629	ENSBTAG00000000648	ENSBTAG00000001027	ENSBTAG00000001174	ENSBTAG00000001920	ENSBTAG00000002006	ENSBTAG00000002018	ENSBTAG00000002215	ENSBTAG00000002579	ENSBTAG00000002620	ENSBTAG00000002829	ENSBTAG00000002929	ENSBTAG00000002953	ENSBTAG00000003151	ENSBTAG00000003362	ENSBTAG00000004735	ENSBTAG00000004931	ENSBTAG00000004943	ENSBTAG00000005002	ENSBTAG00000005012	ENSBTAG00000005043	ENSBTAG00000005293	ENSBTAG00000005355	ENSBTAG00000005603	ENSBTAG00000005631	ENSBTAG00000005970	ENSBTAG00000006045	ENSBTAG00000006085	ENSBTAG00000006165	ENSBTAG00000006256	ENSBTAG00000006347	ENSBTAG00000006374	ENSBTAG00000006972	ENSBTAG00000007121
1	!	0.0198	1318	258	38	0.147	0.029	GO:0012501	BP	23	programmed cell death	2	ENSBTAG00000001511	ENSBTAG00000002006	ENSBTAG00000002018	ENSBTAG00000002829	ENSBTAG00000003120	ENSBTAG00000003362	ENSBTAG00000004750	ENSBTAG00000005012	ENSBTAG00000005970	ENSBTAG00000006045	ENSBTAG00000006541	ENSBTAG00000007430	ENSBTAG00000007554	ENSBTAG00000008703	ENSBTAG00000010057	ENSBTAG00000010109	ENSBTAG00000012419	ENSBTAG00000012586	ENSBTAG00000012684	ENSBTAG00000012739	ENSBTAG00000013009	ENSBTAG00000013055	ENSBTAG00000013108	ENSBTAG00000014127	ENSBTAG00000014791	ENSBTAG00000015978	ENSBTAG00000016711	ENSBTAG00000017843	ENSBTAG00000018016	ENSBTAG00000018655	ENSBTAG00000018994	ENSBTAG00000021958	ENSBTAG00000022520	ENSBTAG00000022613	ENSBTAG00000027865	ENSBTAG00000032132	ENSBTAG00000038080
1	!	0.0205	143	336	12	0.036	0.084	GO:0002285	BP	1	lymphocyte activation involved in immune response	1	ENSBTAG00000001511	ENSBTAG00000002929	ENSBTAG00000005970	ENSBTAG00000009396	ENSBTAG00000012441	ENSBTAG00000012586	ENSBTAG00000014199	ENSBTAG00000015904	ENSBTAG00000015978	ENSBTAG00000017843	ENSBTAG00000018383	ENSBTAG00000032719
1	!	0.0207	365	771	33	0.043	0.09	GO:0050865	BP	1	regulation of cell activation	2	ENSBTAG00000000604	ENSBTAG00000001219	ENSBTAG00000001511	ENSBTAG00000002006	ENSBTAG00000002635	ENSBTAG00000005970	ENSBTAG00000008132	ENSBTAG00000012441	ENSBTAG00000012529	ENSBTAG00000012586	ENSBTAG00000014046	ENSBTAG00000014199	ENSBTAG00000014921	ENSBTAG00000015094	ENSBTAG00000015298	ENSBTAG00000015904	ENSBTAG00000015978	ENSBTAG00000016864	ENSBTAG00000017843	ENSBTAG00000018015	ENSBTAG00000018383	ENSBTAG00000020755	ENSBTAG00000032719	ENSBTAG00000034295	ENSBTAG00000038337	ENSBTAG00000039702	ENSBTAG00000045923	ENSBTAG00000046076	ENSBTAG00000046161	ENSBTAG00000046813	ENSBTAG00000047177	ENSBTAG00000047377	ENSBTAG00000048048
1	!	0.021	10	280	4	0.014	0.4	GO:2000257	BP	1	regulation of protein activation cascade	2	ENSBTAG00000012739	ENSBTAG00000014177	ENSBTAG00000017280	ENSBTAG00000018137
1	!	0.0213	113	230	9	0.039	0.08	GO:2000241	BP	14	regulation of reproductive process	1	ENSBTAG00000005043	ENSBTAG00000006165	ENSBTAG00000007424	ENSBTAG00000010109	ENSBTAG00000012739	ENSBTAG00000013009	ENSBTAG00000014102	ENSBTAG00000014127	ENSBTAG00000018016
1	!	0.0227	8994	191	119	0.623	0.013	GO:0071704	BP	2	organic substance metabolic process	2	ENSBTAG00000000042	ENSBTAG00000000132	ENSBTAG00000000604	ENSBTAG00000000629	ENSBTAG00000000648	ENSBTAG00000001027	ENSBTAG00000001174	ENSBTAG00000001920	ENSBTAG00000002006	ENSBTAG00000002018	ENSBTAG00000002215	ENSBTAG00000002579	ENSBTAG00000002620	ENSBTAG00000002829	ENSBTAG00000002929	ENSBTAG00000002953	ENSBTAG00000003151	ENSBTAG00000003362	ENSBTAG00000004735	ENSBTAG00000004931	ENSBTAG00000004943	ENSBTAG00000005002	ENSBTAG00000005012	ENSBTAG00000005043	ENSBTAG00000005293	ENSBTAG00000005304	ENSBTAG00000005355	ENSBTAG00000005603	ENSBTAG00000005631	ENSBTAG00000005970	ENSBTAG00000006045	ENSBTAG00000006085	ENSBTAG00000006165	ENSBTAG00000006256	ENSBTAG00000006347	ENSBTAG00000006374	ENSBTAG00000006972
1	!	0.0229	8	110	3	0.027	0.375	GO:1904851	BP	36	positive regulation of establishment of protein localization to telomere	1	ENSBTAG00000002829	ENSBTAG00000008184	ENSBTAG00000017889
1	!	0.024	33	172	5	0.029	0.152	GO:0007566	BP	64	embryo implantation	1	ENSBTAG00000005043	ENSBTAG00000007424	ENSBTAG00000007605	ENSBTAG00000012739	ENSBTAG00000014127
1	!	0.0244	3482	933	213	0.228	0.061	GO:0006810	BP	11	transport	3	ENSBTAG00000000243	ENSBTAG00000000428	ENSBTAG00000000512	ENSBTAG00000000905	ENSBTAG00000001008	ENSBTAG00000001139	ENSBTAG00000001219	ENSBTAG00000001465	ENSBTAG00000001511	ENSBTAG00000001725	ENSBTAG00000001781	ENSBTAG00000002006	ENSBTAG00000002018	ENSBTAG00000002691	ENSBTAG00000002829	ENSBTAG00000002953	ENSBTAG00000003074	ENSBTAG00000003212	ENSBTAG00000003275	ENSBTAG00000003362	ENSBTAG00000003366	ENSBTAG00000003515	ENSBTAG00000003619	ENSBTAG00000004145	ENSBTAG00000004303	ENSBTAG00000004547	ENSBTAG00000004558	ENSBTAG00000004680	ENSBTAG00000004770	ENSBTAG00000004937	ENSBTAG00000004988	ENSBTAG00000005042	ENSBTAG00000005603	ENSBTAG00000005857	ENSBTAG00000005910	ENSBTAG00000005970	ENSBTAG00000005997
1	!	0.0245	3598	933	219	0.235	0.061	GO:0051234	BP	11	establishment of localization	2	ENSBTAG00000000243	ENSBTAG00000000428	ENSBTAG00000000512	ENSBTAG00000000638	ENSBTAG00000000905	ENSBTAG00000001008	ENSBTAG00000001139	ENSBTAG00000001219	ENSBTAG00000001465	ENSBTAG00000001511	ENSBTAG00000001725	ENSBTAG00000001781	ENSBTAG00000002006	ENSBTAG00000002018	ENSBTAG00000002691	ENSBTAG00000002829	ENSBTAG00000002953	ENSBTAG00000003074	ENSBTAG00000003212	ENSBTAG00000003275	ENSBTAG00000003362	ENSBTAG00000003366	ENSBTAG00000003515	ENSBTAG00000003619	ENSBTAG00000004145	ENSBTAG00000004303	ENSBTAG00000004547	ENSBTAG00000004558	ENSBTAG00000004680	ENSBTAG00000004770	ENSBTAG00000004937	ENSBTAG00000004988	ENSBTAG00000005012	ENSBTAG00000005042	ENSBTAG00000005603	ENSBTAG00000005857	ENSBTAG00000005910
1	!	0.0247	71	204	7	0.034	0.099	GO:0002698	BP	1	negative regulation of immune effector process	1	ENSBTAG00000001511	ENSBTAG00000012441	ENSBTAG00000012739	ENSBTAG00000014199	ENSBTAG00000015978	ENSBTAG00000018137	ENSBTAG00000039702
1	!	0.0249	25	918	8	0.009	0.32	GO:0006910	BP	11	phagocytosis, recognition	3	ENSBTAG00000001219	ENSBTAG00000046076	ENSBTAG00000046161	ENSBTAG00000046813	ENSBTAG00000047177	ENSBTAG00000047377	ENSBTAG00000048048	ENSBTAG00000048135
1	!	0.0274	39	742	9	0.012	0.231	GO:0002294	BP	61	CD4-positive, alpha-beta T cell differentiation involved in immune response	3	ENSBTAG00000001511	ENSBTAG00000002929	ENSBTAG00000012441	ENSBTAG00000012529	ENSBTAG00000014199	ENSBTAG00000014921	ENSBTAG00000015904	ENSBTAG00000015978	ENSBTAG00000018015
1	!	0.0274	27	589	7	0.012	0.259	GO:0006270	BP	20	DNA replication initiation	2	ENSBTAG00000000638	ENSBTAG00000004735	ENSBTAG00000010384	ENSBTAG00000014380	ENSBTAG00000016406	ENSBTAG00000017133	ENSBTAG00000044006
1	!	0.0288	96	280	9	0.032	0.094	GO:0002819	BP	1	regulation of adaptive immune response	2	ENSBTAG00000001511	ENSBTAG00000012441	ENSBTAG00000012586	ENSBTAG00000014199	ENSBTAG00000015978	ENSBTAG00000017280	ENSBTAG00000018383	ENSBTAG00000032719	ENSBTAG00000045923
1	!	0.0315	44	488	8	0.016	0.182	GO:0002548	BP	4	monocyte chemotaxis	1	ENSBTAG00000001191	ENSBTAG00000001725	ENSBTAG00000006256	ENSBTAG00000012684	ENSBTAG00000014113	ENSBTAG00000015978	ENSBTAG00000017718	ENSBTAG00000025257
1	!	0.033	218	268	13	0.049	0.06	GO:0050867	BP	1	positive regulation of cell activation	3	ENSBTAG00000001219	ENSBTAG00000001511	ENSBTAG00000002006	ENSBTAG00000005970	ENSBTAG00000012586	ENSBTAG00000014199	ENSBTAG00000015978	ENSBTAG00000017843	ENSBTAG00000018383	ENSBTAG00000020755	ENSBTAG00000032719	ENSBTAG00000039702	ENSBTAG00000045923
1	!	0.0342	40	742	9	0.012	0.225	GO:0002287	BP	61	alpha-beta T cell activation involved in immune response	1	ENSBTAG00000001511	ENSBTAG00000002929	ENSBTAG00000012441	ENSBTAG00000012529	ENSBTAG00000014199	ENSBTAG00000014921	ENSBTAG00000015904	ENSBTAG00000015978	ENSBTAG00000018015
1	!	0.0342	40	742	9	0.012	0.225	GO:0002293	BP	61	alpha-beta T cell differentiation involved in immune response	2	ENSBTAG00000001511	ENSBTAG00000002929	ENSBTAG00000012441	ENSBTAG00000012529	ENSBTAG00000014199	ENSBTAG00000014921	ENSBTAG00000015904	ENSBTAG00000015978	ENSBTAG00000018015
1	!	0.0342	9	110	3	0.027	0.333	GO:0070203	BP	36	regulation of establishment of protein localization to telomere	2	ENSBTAG00000002829	ENSBTAG00000008184	ENSBTAG00000017889
1	!	0.04	821	472	41	0.087	0.05	GO:0022402	BP	41	cell cycle process	1	ENSBTAG00000000604	ENSBTAG00000001938	ENSBTAG00000002006	ENSBTAG00000002620	ENSBTAG00000002824	ENSBTAG00000004735	ENSBTAG00000004943	ENSBTAG00000005293	ENSBTAG00000006656	ENSBTAG00000006972	ENSBTAG00000007424	ENSBTAG00000007430	ENSBTAG00000008180	ENSBTAG00000009097	ENSBTAG00000009211	ENSBTAG00000009586	ENSBTAG00000010109	ENSBTAG00000010384	ENSBTAG00000010496	ENSBTAG00000013009	ENSBTAG00000013877	ENSBTAG00000014127	ENSBTAG00000014239	ENSBTAG00000015107	ENSBTAG00000015280	ENSBTAG00000015437	ENSBTAG00000015978	ENSBTAG00000016548	ENSBTAG00000016931	ENSBTAG00000017271	ENSBTAG00000018142	ENSBTAG00000018383	ENSBTAG00000019278	ENSBTAG00000020907	ENSBTAG00000021786	ENSBTAG00000022520	ENSBTAG00000025441
1	!	0.0413	134	24	4	0.167	0.03	GO:0002685	BP	1	regulation of leukocyte migration	1	ENSBTAG00000005603	ENSBTAG00000012739	ENSBTAG00000020755	ENSBTAG00000038639
1	!	0.0426	480	462	28	0.061	0.058	GO:1903047	BP	41	mitotic cell cycle process	2	ENSBTAG00000000604	ENSBTAG00000001938	ENSBTAG00000002620	ENSBTAG00000004735	ENSBTAG00000004943	ENSBTAG00000005293	ENSBTAG00000006656	ENSBTAG00000006972	ENSBTAG00000008180	ENSBTAG00000009097	ENSBTAG00000009211	ENSBTAG00000010109	ENSBTAG00000010384	ENSBTAG00000013009	ENSBTAG00000014239	ENSBTAG00000015280	ENSBTAG00000015978	ENSBTAG00000016931	ENSBTAG00000017271	ENSBTAG00000018142	ENSBTAG00000018383	ENSBTAG00000019278	ENSBTAG00000022520	ENSBTAG00000025441	ENSBTAG00000032372	ENSBTAG00000035319	ENSBTAG00000044006	ENSBTAG00000046005
1	!	0.043	296	771	28	0.036	0.095	GO:0051249	BP	1	regulation of lymphocyte activation	1	ENSBTAG00000000604	ENSBTAG00000001219	ENSBTAG00000001511	ENSBTAG00000002635	ENSBTAG00000005970	ENSBTAG00000008132	ENSBTAG00000012441	ENSBTAG00000012529	ENSBTAG00000012586	ENSBTAG00000014199	ENSBTAG00000014921	ENSBTAG00000015094	ENSBTAG00000015298	ENSBTAG00000015978	ENSBTAG00000017843	ENSBTAG00000018015	ENSBTAG00000018383	ENSBTAG00000032719	ENSBTAG00000034295	ENSBTAG00000038337	ENSBTAG00000039702	ENSBTAG00000045923	ENSBTAG00000046076	ENSBTAG00000046161	ENSBTAG00000046813	ENSBTAG00000047177	ENSBTAG00000047377	ENSBTAG00000048048
1	!	0.0454	1161	258	34	0.132	0.029	GO:0010941	BP	23	regulation of cell death	2	ENSBTAG00000000042	ENSBTAG00000000604	ENSBTAG00000001511	ENSBTAG00000002006	ENSBTAG00000002018	ENSBTAG00000002829	ENSBTAG00000003362	ENSBTAG00000004750	ENSBTAG00000005012	ENSBTAG00000005970	ENSBTAG00000006045	ENSBTAG00000007430	ENSBTAG00000007554	ENSBTAG00000008703	ENSBTAG00000010109	ENSBTAG00000012419	ENSBTAG00000012586	ENSBTAG00000012684	ENSBTAG00000012739	ENSBTAG00000013009	ENSBTAG00000014127	ENSBTAG00000014791	ENSBTAG00000015978	ENSBTAG00000016711	ENSBTAG00000017843	ENSBTAG00000018016	ENSBTAG00000018655	ENSBTAG00000018994	ENSBTAG00000021958	ENSBTAG00000022520	ENSBTAG00000022613	ENSBTAG00000027865	ENSBTAG00000032132	ENSBTAG00000039937
1	!	0.0487	10	110	3	0.027	0.3	GO:1904816	BP	36	positive regulation of protein localization to chromosome, telomeric region	1	ENSBTAG00000002829	ENSBTAG00000008184	ENSBTAG00000017889
1	!	0.0487	10	110	3	0.027	0.3	GO:0070202	BP	36	regulation of establishment of protein localization to chromosome	1	ENSBTAG00000002829	ENSBTAG00000008184	ENSBTAG00000017889
1	!	0.0487	10	110	3	0.027	0.3	GO:1990173	BP	48	protein localization to nucleoplasm	1	ENSBTAG00000002829	ENSBTAG00000008184	ENSBTAG00000017889
#	signf	p-value	T	Q	Q&T	Q&T/Q	Q&T/T	term ID	t type	t group	t name	t depth	Q&T list
1	!	5.56e-10	3351	905	237	0.262	0.071	GO:0005576	CC	51	extracellular region	1	ENSBTAG00000000132	ENSBTAG00000000243	ENSBTAG00000000310	ENSBTAG00000000648	ENSBTAG00000000706	ENSBTAG00000000720	ENSBTAG00000000783	ENSBTAG00000000835	ENSBTAG00000001107	ENSBTAG00000001136	ENSBTAG00000001139	ENSBTAG00000001191	ENSBTAG00000001219	ENSBTAG00000001365	ENSBTAG00000001725	ENSBTAG00000001781	ENSBTAG00000002006	ENSBTAG00000002092	ENSBTAG00000002319	ENSBTAG00000002430	ENSBTAG00000002478	ENSBTAG00000002579	ENSBTAG00000002635	ENSBTAG00000002829	ENSBTAG00000003165	ENSBTAG00000003329	ENSBTAG00000003362	ENSBTAG00000003403	ENSBTAG00000003408	ENSBTAG00000003492	ENSBTAG00000003515	ENSBTAG00000003634	ENSBTAG00000004221	ENSBTAG00000004303	ENSBTAG00000004428	ENSBTAG00000004503	ENSBTAG00000004547
1	!	7.84e-10	2995	375	114	0.304	0.038	GO:0044421	CC	51	extracellular region part	2	ENSBTAG00000000132	ENSBTAG00000000648	ENSBTAG00000000706	ENSBTAG00000001107	ENSBTAG00000001191	ENSBTAG00000001219	ENSBTAG00000001725	ENSBTAG00000001781	ENSBTAG00000002006	ENSBTAG00000002319	ENSBTAG00000002430	ENSBTAG00000002579	ENSBTAG00000002829	ENSBTAG00000003165	ENSBTAG00000003362	ENSBTAG00000003408	ENSBTAG00000003634	ENSBTAG00000004428	ENSBTAG00000004547	ENSBTAG00000004594	ENSBTAG00000005002	ENSBTAG00000005012	ENSBTAG00000005043	ENSBTAG00000005603	ENSBTAG00000006045	ENSBTAG00000006165	ENSBTAG00000006187	ENSBTAG00000006256	ENSBTAG00000006263	ENSBTAG00000006270	ENSBTAG00000006731	ENSBTAG00000006833	ENSBTAG00000007415	ENSBTAG00000007424	ENSBTAG00000007450	ENSBTAG00000007605	ENSBTAG00000007836
1	!	3.09e-09	2860	375	109	0.291	0.038	GO:0005615	CC	51	extracellular space	3	ENSBTAG00000000132	ENSBTAG00000000648	ENSBTAG00000001107	ENSBTAG00000001191	ENSBTAG00000001219	ENSBTAG00000001725	ENSBTAG00000001781	ENSBTAG00000002006	ENSBTAG00000002579	ENSBTAG00000002829	ENSBTAG00000003165	ENSBTAG00000003362	ENSBTAG00000003408	ENSBTAG00000003634	ENSBTAG00000004428	ENSBTAG00000004547	ENSBTAG00000004594	ENSBTAG00000005002	ENSBTAG00000005012	ENSBTAG00000005043	ENSBTAG00000005603	ENSBTAG00000006045	ENSBTAG00000006165	ENSBTAG00000006187	ENSBTAG00000006256	ENSBTAG00000006263	ENSBTAG00000006270	ENSBTAG00000006731	ENSBTAG00000006833	ENSBTAG00000007415	ENSBTAG00000007424	ENSBTAG00000007450	ENSBTAG00000007605	ENSBTAG00000007836	ENSBTAG00000008024	ENSBTAG00000008074	ENSBTAG00000008184
1	!	1.18e-06	402	884	48	0.054	0.119	GO:0031012	CC	51	extracellular matrix	3	ENSBTAG00000000132	ENSBTAG00000000310	ENSBTAG00000000648	ENSBTAG00000000706	ENSBTAG00000001139	ENSBTAG00000001740	ENSBTAG00000002006	ENSBTAG00000002319	ENSBTAG00000002430	ENSBTAG00000003165	ENSBTAG00000003362	ENSBTAG00000004594	ENSBTAG00000005043	ENSBTAG00000006045	ENSBTAG00000006086	ENSBTAG00000006187	ENSBTAG00000007492	ENSBTAG00000008184	ENSBTAG00000008869	ENSBTAG00000008951	ENSBTAG00000009150	ENSBTAG00000009615	ENSBTAG00000009705	ENSBTAG00000010123	ENSBTAG00000010411	ENSBTAG00000011324	ENSBTAG00000011913	ENSBTAG00000012088	ENSBTAG00000012119	ENSBTAG00000012137	ENSBTAG00000012586	ENSBTAG00000012866	ENSBTAG00000013103	ENSBTAG00000013210	ENSBTAG00000013472	ENSBTAG00000013760	ENSBTAG00000014064
1	!	7.73e-06	2108	175	47	0.269	0.022	GO:0070062	CC	51	extracellular exosome	4	ENSBTAG00000000132	ENSBTAG00000001781	ENSBTAG00000002006	ENSBTAG00000002579	ENSBTAG00000002829	ENSBTAG00000003362	ENSBTAG00000003634	ENSBTAG00000005002	ENSBTAG00000005012	ENSBTAG00000005043	ENSBTAG00000006045	ENSBTAG00000006165	ENSBTAG00000006256	ENSBTAG00000006263	ENSBTAG00000006731	ENSBTAG00000006833	ENSBTAG00000007415	ENSBTAG00000007605	ENSBTAG00000007836	ENSBTAG00000008024	ENSBTAG00000008184	ENSBTAG00000008683	ENSBTAG00000008951	ENSBTAG00000009615	ENSBTAG00000011913	ENSBTAG00000012586	ENSBTAG00000012726	ENSBTAG00000013577	ENSBTAG00000014177	ENSBTAG00000014261	ENSBTAG00000015085	ENSBTAG00000015107	ENSBTAG00000015145	ENSBTAG00000015509	ENSBTAG00000015978	ENSBTAG00000016151	ENSBTAG00000017605
1	!	8.3e-06	15	918	9	0.01	0.6	GO:0042571	CC	51	immunoglobulin complex, circulating	2	ENSBTAG00000001219	ENSBTAG00000018531	ENSBTAG00000046076	ENSBTAG00000046161	ENSBTAG00000046813	ENSBTAG00000047177	ENSBTAG00000047377	ENSBTAG00000048048	ENSBTAG00000048135
1	!	9.72e-06	2123	175	47	0.269	0.022	GO:1903561	CC	51	extracellular vesicle	3	ENSBTAG00000000132	ENSBTAG00000001781	ENSBTAG00000002006	ENSBTAG00000002579	ENSBTAG00000002829	ENSBTAG00000003362	ENSBTAG00000003634	ENSBTAG00000005002	ENSBTAG00000005012	ENSBTAG00000005043	ENSBTAG00000006045	ENSBTAG00000006165	ENSBTAG00000006256	ENSBTAG00000006263	ENSBTAG00000006731	ENSBTAG00000006833	ENSBTAG00000007415	ENSBTAG00000007605	ENSBTAG00000007836	ENSBTAG00000008024	ENSBTAG00000008184	ENSBTAG00000008683	ENSBTAG00000008951	ENSBTAG00000009615	ENSBTAG00000011913	ENSBTAG00000012586	ENSBTAG00000012726	ENSBTAG00000013577	ENSBTAG00000014177	ENSBTAG00000014261	ENSBTAG00000015085	ENSBTAG00000015107	ENSBTAG00000015145	ENSBTAG00000015509	ENSBTAG00000015978	ENSBTAG00000016151	ENSBTAG00000017605
1	!	9.87e-06	2124	175	47	0.269	0.022	GO:0043230	CC	51	extracellular organelle	3	ENSBTAG00000000132	ENSBTAG00000001781	ENSBTAG00000002006	ENSBTAG00000002579	ENSBTAG00000002829	ENSBTAG00000003362	ENSBTAG00000003634	ENSBTAG00000005002	ENSBTAG00000005012	ENSBTAG00000005043	ENSBTAG00000006045	ENSBTAG00000006165	ENSBTAG00000006256	ENSBTAG00000006263	ENSBTAG00000006731	ENSBTAG00000006833	ENSBTAG00000007415	ENSBTAG00000007605	ENSBTAG00000007836	ENSBTAG00000008024	ENSBTAG00000008184	ENSBTAG00000008683	ENSBTAG00000008951	ENSBTAG00000009615	ENSBTAG00000011913	ENSBTAG00000012586	ENSBTAG00000012726	ENSBTAG00000013577	ENSBTAG00000014177	ENSBTAG00000014261	ENSBTAG00000015085	ENSBTAG00000015107	ENSBTAG00000015145	ENSBTAG00000015509	ENSBTAG00000015978	ENSBTAG00000016151	ENSBTAG00000017605
1	!	3.42e-05	179	918	28	0.031	0.156	GO:0009897	CC	40	external side of plasma membrane	2	ENSBTAG00000001219	ENSBTAG00000001725	ENSBTAG00000002006	ENSBTAG00000005288	ENSBTAG00000006045	ENSBTAG00000007148	ENSBTAG00000007169	ENSBTAG00000007273	ENSBTAG00000009455	ENSBTAG00000011154	ENSBTAG00000013300	ENSBTAG00000014652	ENSBTAG00000015978	ENSBTAG00000017843	ENSBTAG00000020755	ENSBTAG00000021141	ENSBTAG00000032719	ENSBTAG00000034295	ENSBTAG00000034883	ENSBTAG00000038639	ENSBTAG00000045923	ENSBTAG00000046076	ENSBTAG00000046161	ENSBTAG00000046813	ENSBTAG00000047177	ENSBTAG00000047377	ENSBTAG00000048048	ENSBTAG00000048135
1	!	4.59e-05	509	824	50	0.061	0.098	GO:0009986	CC	40	cell surface	1	ENSBTAG00000001139	ENSBTAG00000001219	ENSBTAG00000001465	ENSBTAG00000001725	ENSBTAG00000002006	ENSBTAG00000003165	ENSBTAG00000005288	ENSBTAG00000006045	ENSBTAG00000006474	ENSBTAG00000007148	ENSBTAG00000007169	ENSBTAG00000008021	ENSBTAG00000009455	ENSBTAG00000009615	ENSBTAG00000011154	ENSBTAG00000012247	ENSBTAG00000012586	ENSBTAG00000012628	ENSBTAG00000012739	ENSBTAG00000013300	ENSBTAG00000014064	ENSBTAG00000014652	ENSBTAG00000015046	ENSBTAG00000015978	ENSBTAG00000016692	ENSBTAG00000016864	ENSBTAG00000017120	ENSBTAG00000017143	ENSBTAG00000017843	ENSBTAG00000018607	ENSBTAG00000019095	ENSBTAG00000019813	ENSBTAG00000020755	ENSBTAG00000021141	ENSBTAG00000026676	ENSBTAG00000032265	ENSBTAG00000032719
1	!	0.000129	19	918	9	0.01	0.474	GO:0019814	CC	51	immunoglobulin complex	1	ENSBTAG00000001219	ENSBTAG00000018531	ENSBTAG00000046076	ENSBTAG00000046161	ENSBTAG00000046813	ENSBTAG00000047177	ENSBTAG00000047377	ENSBTAG00000048048	ENSBTAG00000048135
1	!	0.000236	84	866	17	0.02	0.202	GO:0062023	CC	51	collagen-containing extracellular matrix	4	ENSBTAG00000000706	ENSBTAG00000001139	ENSBTAG00000002319	ENSBTAG00000002430	ENSBTAG00000005043	ENSBTAG00000009615	ENSBTAG00000012088	ENSBTAG00000012137	ENSBTAG00000012866	ENSBTAG00000013103	ENSBTAG00000013472	ENSBTAG00000013760	ENSBTAG00000014575	ENSBTAG00000016542	ENSBTAG00000018810	ENSBTAG00000020141	ENSBTAG00000048125
1	!	0.000493	69	866	15	0.017	0.217	GO:0005604	CC	51	basement membrane	5	ENSBTAG00000000706	ENSBTAG00000001139	ENSBTAG00000002319	ENSBTAG00000002430	ENSBTAG00000005043	ENSBTAG00000009615	ENSBTAG00000012088	ENSBTAG00000012137	ENSBTAG00000012866	ENSBTAG00000013760	ENSBTAG00000014575	ENSBTAG00000016542	ENSBTAG00000018810	ENSBTAG00000020141	ENSBTAG00000048125
1	!	0.000501	45	660	11	0.017	0.244	GO:0005788	CC	6	endoplasmic reticulum lumen	1	ENSBTAG00000000067	ENSBTAG00000001027	ENSBTAG00000003151	ENSBTAG00000003362	ENSBTAG00000004303	ENSBTAG00000011927	ENSBTAG00000013510	ENSBTAG00000017143	ENSBTAG00000019237	ENSBTAG00000019264	ENSBTAG00000038337
1	!	0.000644	9611	278	182	0.655	0.019	GO:0043227	CC	51	membrane-bounded organelle	1	ENSBTAG00000000042	ENSBTAG00000000132	ENSBTAG00000000604	ENSBTAG00000000629	ENSBTAG00000000706	ENSBTAG00000001008	ENSBTAG00000001027	ENSBTAG00000001107	ENSBTAG00000001174	ENSBTAG00000001511	ENSBTAG00000001666	ENSBTAG00000001781	ENSBTAG00000001920	ENSBTAG00000002006	ENSBTAG00000002018	ENSBTAG00000002219	ENSBTAG00000002579	ENSBTAG00000002620	ENSBTAG00000002719	ENSBTAG00000002829	ENSBTAG00000002929	ENSBTAG00000002953	ENSBTAG00000003120	ENSBTAG00000003151	ENSBTAG00000003362	ENSBTAG00000003619	ENSBTAG00000003634	ENSBTAG00000003653	ENSBTAG00000004547	ENSBTAG00000004594	ENSBTAG00000004735	ENSBTAG00000004931	ENSBTAG00000004937	ENSBTAG00000004943	ENSBTAG00000005002	ENSBTAG00000005012	ENSBTAG00000005043
1	!	0.00095	1428	165	32	0.194	0.022	GO:0005739	CC	9	mitochondrion	1	ENSBTAG00000000042	ENSBTAG00000001174	ENSBTAG00000001781	ENSBTAG00000002219	ENSBTAG00000002620	ENSBTAG00000002953	ENSBTAG00000003634	ENSBTAG00000005631	ENSBTAG00000006072	ENSBTAG00000006165	ENSBTAG00000007554	ENSBTAG00000007799	ENSBTAG00000008124	ENSBTAG00000009846	ENSBTAG00000011138	ENSBTAG00000011832	ENSBTAG00000012586	ENSBTAG00000012589	ENSBTAG00000012739	ENSBTAG00000013108	ENSBTAG00000014898	ENSBTAG00000015107	ENSBTAG00000016711	ENSBTAG00000017120	ENSBTAG00000017605	ENSBTAG00000017665	ENSBTAG00000018339	ENSBTAG00000022613	ENSBTAG00000024904	ENSBTAG00000031500	ENSBTAG00000039962	ENSBTAG00000047059
1	!	0.00111	88	918	17	0.019	0.193	GO:0072562	CC	51	blood microparticle	3	ENSBTAG00000001219	ENSBTAG00000007148	ENSBTAG00000007273	ENSBTAG00000010123	ENSBTAG00000015441	ENSBTAG00000016151	ENSBTAG00000017280	ENSBTAG00000018137	ENSBTAG00000018531	ENSBTAG00000032719	ENSBTAG00000046076	ENSBTAG00000046161	ENSBTAG00000046813	ENSBTAG00000047177	ENSBTAG00000047377	ENSBTAG00000048048	ENSBTAG00000048135
1	!	0.00122	2979	175	53	0.303	0.018	GO:0031982	CC	51	vesicle	2	ENSBTAG00000000132	ENSBTAG00000001781	ENSBTAG00000002006	ENSBTAG00000002579	ENSBTAG00000002829	ENSBTAG00000003362	ENSBTAG00000003634	ENSBTAG00000005002	ENSBTAG00000005012	ENSBTAG00000005043	ENSBTAG00000006045	ENSBTAG00000006165	ENSBTAG00000006256	ENSBTAG00000006263	ENSBTAG00000006731	ENSBTAG00000006833	ENSBTAG00000007415	ENSBTAG00000007605	ENSBTAG00000007836	ENSBTAG00000008024	ENSBTAG00000008184	ENSBTAG00000008240	ENSBTAG00000008683	ENSBTAG00000008951	ENSBTAG00000009615	ENSBTAG00000010057	ENSBTAG00000010828	ENSBTAG00000011913	ENSBTAG00000012586	ENSBTAG00000012726	ENSBTAG00000013055	ENSBTAG00000013577	ENSBTAG00000014177	ENSBTAG00000014261	ENSBTAG00000015085	ENSBTAG00000015107	ENSBTAG00000015145
1	!	0.0021	3252	278	80	0.288	0.025	GO:0031974	CC	6	membrane-enclosed lumen	1	ENSBTAG00000000132	ENSBTAG00000000629	ENSBTAG00000001027	ENSBTAG00000001107	ENSBTAG00000001174	ENSBTAG00000001511	ENSBTAG00000001666	ENSBTAG00000002219	ENSBTAG00000002579	ENSBTAG00000002620	ENSBTAG00000002719	ENSBTAG00000002829	ENSBTAG00000002929	ENSBTAG00000003120	ENSBTAG00000003151	ENSBTAG00000003362	ENSBTAG00000003653	ENSBTAG00000004547	ENSBTAG00000004735	ENSBTAG00000004931	ENSBTAG00000004943	ENSBTAG00000005012	ENSBTAG00000005293	ENSBTAG00000006072	ENSBTAG00000006347	ENSBTAG00000006374	ENSBTAG00000007214	ENSBTAG00000007430	ENSBTAG00000007435	ENSBTAG00000007605	ENSBTAG00000008607	ENSBTAG00000010101	ENSBTAG00000010109	ENSBTAG00000010384	ENSBTAG00000010496	ENSBTAG00000010849	ENSBTAG00000011373
1	!	0.0021	3252	278	80	0.288	0.025	GO:0043233	CC	6	organelle lumen	2	ENSBTAG00000000132	ENSBTAG00000000629	ENSBTAG00000001027	ENSBTAG00000001107	ENSBTAG00000001174	ENSBTAG00000001511	ENSBTAG00000001666	ENSBTAG00000002219	ENSBTAG00000002579	ENSBTAG00000002620	ENSBTAG00000002719	ENSBTAG00000002829	ENSBTAG00000002929	ENSBTAG00000003120	ENSBTAG00000003151	ENSBTAG00000003362	ENSBTAG00000003653	ENSBTAG00000004547	ENSBTAG00000004735	ENSBTAG00000004931	ENSBTAG00000004943	ENSBTAG00000005012	ENSBTAG00000005293	ENSBTAG00000006072	ENSBTAG00000006347	ENSBTAG00000006374	ENSBTAG00000007214	ENSBTAG00000007430	ENSBTAG00000007435	ENSBTAG00000007605	ENSBTAG00000008607	ENSBTAG00000010101	ENSBTAG00000010109	ENSBTAG00000010384	ENSBTAG00000010496	ENSBTAG00000010849	ENSBTAG00000011373
1	!	0.0021	3252	278	80	0.288	0.025	GO:0070013	CC	6	intracellular organelle lumen	1	ENSBTAG00000000132	ENSBTAG00000000629	ENSBTAG00000001027	ENSBTAG00000001107	ENSBTAG00000001174	ENSBTAG00000001511	ENSBTAG00000001666	ENSBTAG00000002219	ENSBTAG00000002579	ENSBTAG00000002620	ENSBTAG00000002719	ENSBTAG00000002829	ENSBTAG00000002929	ENSBTAG00000003120	ENSBTAG00000003151	ENSBTAG00000003362	ENSBTAG00000003653	ENSBTAG00000004547	ENSBTAG00000004735	ENSBTAG00000004931	ENSBTAG00000004943	ENSBTAG00000005012	ENSBTAG00000005293	ENSBTAG00000006072	ENSBTAG00000006347	ENSBTAG00000006374	ENSBTAG00000007214	ENSBTAG00000007430	ENSBTAG00000007435	ENSBTAG00000007605	ENSBTAG00000008607	ENSBTAG00000010101	ENSBTAG00000010109	ENSBTAG00000010384	ENSBTAG00000010496	ENSBTAG00000010849	ENSBTAG00000011373
1	!	0.00309	1753	926	124	0.134	0.071	GO:0044459	CC	40	plasma membrane part	1	ENSBTAG00000000570	ENSBTAG00000000604	ENSBTAG00000000783	ENSBTAG00000001136	ENSBTAG00000001219	ENSBTAG00000001279	ENSBTAG00000001725	ENSBTAG00000002006	ENSBTAG00000002581	ENSBTAG00000003054	ENSBTAG00000003074	ENSBTAG00000003366	ENSBTAG00000004680	ENSBTAG00000004770	ENSBTAG00000004988	ENSBTAG00000005288	ENSBTAG00000005857	ENSBTAG00000005888	ENSBTAG00000006045	ENSBTAG00000006256	ENSBTAG00000006270	ENSBTAG00000006359	ENSBTAG00000006474	ENSBTAG00000006549	ENSBTAG00000006731	ENSBTAG00000007148	ENSBTAG00000007169	ENSBTAG00000007273	ENSBTAG00000007348	ENSBTAG00000007415	ENSBTAG00000007762	ENSBTAG00000008323	ENSBTAG00000008493	ENSBTAG00000008509	ENSBTAG00000009076	ENSBTAG00000009182	ENSBTAG00000009239
1	!	0.00539	45	855	11	0.013	0.244	GO:0044420	CC	51	extracellular matrix component	4	ENSBTAG00000000310	ENSBTAG00000001139	ENSBTAG00000006187	ENSBTAG00000012088	ENSBTAG00000012119	ENSBTAG00000013103	ENSBTAG00000013472	ENSBTAG00000013760	ENSBTAG00000014575	ENSBTAG00000016542	ENSBTAG00000048125
1	!	0.013	203	26	5	0.192	0.025	GO:0030141	CC	31	secretory granule	1	ENSBTAG00000010057	ENSBTAG00000012586	ENSBTAG00000013055	ENSBTAG00000020755	ENSBTAG00000038080
1	!	0.0236	692	244	24	0.098	0.035	GO:0044429	CC	9	mitochondrial part	2	ENSBTAG00000001174	ENSBTAG00000001781	ENSBTAG00000002219	ENSBTAG00000002620	ENSBTAG00000003634	ENSBTAG00000006072	ENSBTAG00000008124	ENSBTAG00000010109	ENSBTAG00000010937	ENSBTAG00000012586	ENSBTAG00000012589	ENSBTAG00000012739	ENSBTAG00000013108	ENSBTAG00000014536	ENSBTAG00000016711	ENSBTAG00000016819	ENSBTAG00000017120	ENSBTAG00000017605	ENSBTAG00000018339	ENSBTAG00000022613	ENSBTAG00000031500	ENSBTAG00000043558	ENSBTAG00000043563	ENSBTAG00000047059
1	!	0.0409	334	388	20	0.052	0.06	GO:0098552	CC	40	side of membrane	1	ENSBTAG00000001219	ENSBTAG00000001725	ENSBTAG00000002006	ENSBTAG00000006045	ENSBTAG00000007148	ENSBTAG00000009455	ENSBTAG00000011154	ENSBTAG00000015978	ENSBTAG00000016739	ENSBTAG00000017751	ENSBTAG00000017843	ENSBTAG00000020755	ENSBTAG00000021141	ENSBTAG00000032719	ENSBTAG00000034295	ENSBTAG00000034883	ENSBTAG00000038639	ENSBTAG00000045923	ENSBTAG00000047177	ENSBTAG00000048048
#	signf	p-value	T	Q	Q&T	Q&T/Q	Q&T/T	term ID	t type	t group	t name	t depth	Q&T list
1	!	8.73e-05	1854	230	50	0.217	0.027	GO:0097367	MF	30	carbohydrate derivative binding	1	ENSBTAG00000000132	ENSBTAG00000000604	ENSBTAG00000000648	ENSBTAG00000000706	ENSBTAG00000001143	ENSBTAG00000001920	ENSBTAG00000002006	ENSBTAG00000002215	ENSBTAG00000002219	ENSBTAG00000002719	ENSBTAG00000002829	ENSBTAG00000003362	ENSBTAG00000005012	ENSBTAG00000005603	ENSBTAG00000005631	ENSBTAG00000005997	ENSBTAG00000006270	ENSBTAG00000006541	ENSBTAG00000006972	ENSBTAG00000007121	ENSBTAG00000007605	ENSBTAG00000007662	ENSBTAG00000008124	ENSBTAG00000008184	ENSBTAG00000008703	ENSBTAG00000009211	ENSBTAG00000009846	ENSBTAG00000010109	ENSBTAG00000010913	ENSBTAG00000011741	ENSBTAG00000011832	ENSBTAG00000012586	ENSBTAG00000012589	ENSBTAG00000012739	ENSBTAG00000013009	ENSBTAG00000013108	ENSBTAG00000014261
1	!	0.000129	19	918	9	0.01	0.474	GO:0034987	MF	5	immunoglobulin receptor binding	1	ENSBTAG00000001219	ENSBTAG00000018531	ENSBTAG00000046076	ENSBTAG00000046161	ENSBTAG00000046813	ENSBTAG00000047177	ENSBTAG00000047377	ENSBTAG00000048048	ENSBTAG00000048135
1	!	0.000661	162	19	5	0.263	0.031	GO:0004252	MF	21	serine-type endopeptidase activity	2	ENSBTAG00000010057	ENSBTAG00000013055	ENSBTAG00000021958	ENSBTAG00000038080	ENSBTAG00000046158
1	!	0.000753	58	933	14	0.015	0.241	GO:0005044	MF	12	scavenger receptor activity	2	ENSBTAG00000014162	ENSBTAG00000016151	ENSBTAG00000017204	ENSBTAG00000020895	ENSBTAG00000024318	ENSBTAG00000026531	ENSBTAG00000034678	ENSBTAG00000039041	ENSBTAG00000039256	ENSBTAG00000039380	ENSBTAG00000039470	ENSBTAG00000039817	ENSBTAG00000039847	ENSBTAG00000045768
1	!	0.00121	183	19	5	0.263	0.027	GO:0008236	MF	21	serine-type peptidase activity	1	ENSBTAG00000010057	ENSBTAG00000013055	ENSBTAG00000021958	ENSBTAG00000038080	ENSBTAG00000046158
1	!	0.00138	188	19	5	0.263	0.027	GO:0017171	MF	21	serine hydrolase activity	1	ENSBTAG00000010057	ENSBTAG00000013055	ENSBTAG00000021958	ENSBTAG00000038080	ENSBTAG00000046158
1	!	0.00316	74	207	8	0.039	0.108	GO:0051082	MF	55	unfolded protein binding	1	ENSBTAG00000001027	ENSBTAG00000002829	ENSBTAG00000003151	ENSBTAG00000003362	ENSBTAG00000006270	ENSBTAG00000008184	ENSBTAG00000012589	ENSBTAG00000017889
1	!	0.0051	1302	210	34	0.162	0.026	GO:0030554	MF	60	adenyl nucleotide binding	2	ENSBTAG00000000132	ENSBTAG00000001920	ENSBTAG00000002219	ENSBTAG00000002719	ENSBTAG00000002829	ENSBTAG00000003362	ENSBTAG00000005012	ENSBTAG00000005355	ENSBTAG00000005631	ENSBTAG00000005997	ENSBTAG00000006270	ENSBTAG00000006541	ENSBTAG00000006972	ENSBTAG00000007121	ENSBTAG00000007605	ENSBTAG00000007662	ENSBTAG00000008124	ENSBTAG00000008184	ENSBTAG00000008703	ENSBTAG00000009211	ENSBTAG00000009846	ENSBTAG00000010913	ENSBTAG00000011832	ENSBTAG00000012586	ENSBTAG00000012589	ENSBTAG00000013108	ENSBTAG00000014261	ENSBTAG00000014898	ENSBTAG00000017605	ENSBTAG00000017889	ENSBTAG00000018065	ENSBTAG00000018383	ENSBTAG00000025441	ENSBTAG00000044150
1	!	0.00545	77	933	15	0.016	0.195	GO:0038024	MF	12	cargo receptor activity	1	ENSBTAG00000014162	ENSBTAG00000016151	ENSBTAG00000017204	ENSBTAG00000020895	ENSBTAG00000024318	ENSBTAG00000026531	ENSBTAG00000032719	ENSBTAG00000034678	ENSBTAG00000039041	ENSBTAG00000039256	ENSBTAG00000039380	ENSBTAG00000039470	ENSBTAG00000039817	ENSBTAG00000039847	ENSBTAG00000045768
1	!	0.0056	135	888	20	0.023	0.148	GO:0005539	MF	30	glycosaminoglycan binding	2	ENSBTAG00000000604	ENSBTAG00000000648	ENSBTAG00000000706	ENSBTAG00000001725	ENSBTAG00000001740	ENSBTAG00000002006	ENSBTAG00000002635	ENSBTAG00000005603	ENSBTAG00000007148	ENSBTAG00000007275	ENSBTAG00000007431	ENSBTAG00000010123	ENSBTAG00000011741	ENSBTAG00000012739	ENSBTAG00000012866	ENSBTAG00000014113	ENSBTAG00000014906	ENSBTAG00000018531	ENSBTAG00000018810	ENSBTAG00000020755
1	!	0.00769	1449	210	36	0.171	0.025	GO:0008144	MF	60	drug binding	1	ENSBTAG00000000132	ENSBTAG00000001920	ENSBTAG00000002219	ENSBTAG00000002719	ENSBTAG00000002829	ENSBTAG00000003362	ENSBTAG00000005012	ENSBTAG00000005631	ENSBTAG00000005997	ENSBTAG00000006270	ENSBTAG00000006541	ENSBTAG00000006972	ENSBTAG00000007121	ENSBTAG00000007605	ENSBTAG00000007662	ENSBTAG00000008124	ENSBTAG00000008184	ENSBTAG00000008703	ENSBTAG00000009211	ENSBTAG00000009846	ENSBTAG00000010913	ENSBTAG00000011832	ENSBTAG00000012586	ENSBTAG00000012589	ENSBTAG00000013108	ENSBTAG00000014261	ENSBTAG00000014898	ENSBTAG00000017605	ENSBTAG00000017889	ENSBTAG00000018065	ENSBTAG00000018223	ENSBTAG00000018383	ENSBTAG00000023659	ENSBTAG00000025441	ENSBTAG00000031500	ENSBTAG00000044150
1	!	0.0084	53	737	11	0.015	0.208	GO:0003725	MF	54	double-stranded RNA binding	2	ENSBTAG00000000132	ENSBTAG00000003297	ENSBTAG00000003366	ENSBTAG00000008142	ENSBTAG00000008703	ENSBTAG00000012586	ENSBTAG00000014628	ENSBTAG00000032719	ENSBTAG00000037527	ENSBTAG00000039861	ENSBTAG00000046580
1	!	0.00888	1276	219	34	0.155	0.027	GO:0005524	MF	60	ATP binding	4	ENSBTAG00000000132	ENSBTAG00000001920	ENSBTAG00000002219	ENSBTAG00000002719	ENSBTAG00000002829	ENSBTAG00000003362	ENSBTAG00000005012	ENSBTAG00000005631	ENSBTAG00000005997	ENSBTAG00000006270	ENSBTAG00000006541	ENSBTAG00000006972	ENSBTAG00000007121	ENSBTAG00000007605	ENSBTAG00000007662	ENSBTAG00000008124	ENSBTAG00000008184	ENSBTAG00000008703	ENSBTAG00000009211	ENSBTAG00000009846	ENSBTAG00000010109	ENSBTAG00000010913	ENSBTAG00000011832	ENSBTAG00000012586	ENSBTAG00000012589	ENSBTAG00000013108	ENSBTAG00000014261	ENSBTAG00000014898	ENSBTAG00000017605	ENSBTAG00000017889	ENSBTAG00000018065	ENSBTAG00000018383	ENSBTAG00000025441	ENSBTAG00000044150
1	!	0.0122	39	488	8	0.016	0.205	GO:0008009	MF	47	chemokine activity	1	ENSBTAG00000001191	ENSBTAG00000001725	ENSBTAG00000005603	ENSBTAG00000012684	ENSBTAG00000014113	ENSBTAG00000017718	ENSBTAG00000025257	ENSBTAG00000038639
1	!	0.0126	1297	219	34	0.155	0.026	GO:0032559	MF	60	adenyl ribonucleotide binding	3	ENSBTAG00000000132	ENSBTAG00000001920	ENSBTAG00000002219	ENSBTAG00000002719	ENSBTAG00000002829	ENSBTAG00000003362	ENSBTAG00000005012	ENSBTAG00000005631	ENSBTAG00000005997	ENSBTAG00000006270	ENSBTAG00000006541	ENSBTAG00000006972	ENSBTAG00000007121	ENSBTAG00000007605	ENSBTAG00000007662	ENSBTAG00000008124	ENSBTAG00000008184	ENSBTAG00000008703	ENSBTAG00000009211	ENSBTAG00000009846	ENSBTAG00000010109	ENSBTAG00000010913	ENSBTAG00000011832	ENSBTAG00000012586	ENSBTAG00000012589	ENSBTAG00000013108	ENSBTAG00000014261	ENSBTAG00000014898	ENSBTAG00000017605	ENSBTAG00000017889	ENSBTAG00000018065	ENSBTAG00000018383	ENSBTAG00000025441	ENSBTAG00000044150
1	!	0.0151	40	129	5	0.039	0.125	GO:0048306	MF	53	calcium-dependent protein binding	1	ENSBTAG00000009615	ENSBTAG00000015145	ENSBTAG00000015978	ENSBTAG00000018137	ENSBTAG00000020755
1	!	0.0155	4	22	2	0.091	0.5	GO:0048248	MF	8	CXCR3 chemokine receptor binding	1	ENSBTAG00000005603	ENSBTAG00000038639
1	!	0.0168	47	918	11	0.012	0.234	GO:0003823	MF	45	antigen binding	1	ENSBTAG00000001219	ENSBTAG00000022893	ENSBTAG00000045923	ENSBTAG00000046076	ENSBTAG00000046161	ENSBTAG00000046813	ENSBTAG00000047177	ENSBTAG00000047377	ENSBTAG00000047776	ENSBTAG00000048048	ENSBTAG00000048135
1	!	0.0177	1428	195	33	0.169	0.023	GO:0003723	MF	54	RNA binding	1	ENSBTAG00000000132	ENSBTAG00000001027	ENSBTAG00000001174	ENSBTAG00000001666	ENSBTAG00000002018	ENSBTAG00000002579	ENSBTAG00000002829	ENSBTAG00000003362	ENSBTAG00000003653	ENSBTAG00000006045	ENSBTAG00000006072	ENSBTAG00000006347	ENSBTAG00000006374	ENSBTAG00000007430	ENSBTAG00000007435	ENSBTAG00000007605	ENSBTAG00000008184	ENSBTAG00000008703	ENSBTAG00000009615	ENSBTAG00000010101	ENSBTAG00000011786	ENSBTAG00000011832	ENSBTAG00000011913	ENSBTAG00000011951	ENSBTAG00000012586	ENSBTAG00000012739	ENSBTAG00000013126	ENSBTAG00000016335	ENSBTAG00000017143	ENSBTAG00000017889	ENSBTAG00000018065	ENSBTAG00000025617	ENSBTAG00000032719
1	!	0.0315	44	488	8	0.016	0.182	GO:0042379	MF	47	chemokine receptor binding	1	ENSBTAG00000001191	ENSBTAG00000001725	ENSBTAG00000005603	ENSBTAG00000012684	ENSBTAG00000014113	ENSBTAG00000017718	ENSBTAG00000025257	ENSBTAG00000038639
1	!	0.0364	1652	230	40	0.174	0.024	GO:0017076	MF	60	purine nucleotide binding	1	ENSBTAG00000000132	ENSBTAG00000001143	ENSBTAG00000001920	ENSBTAG00000002219	ENSBTAG00000002719	ENSBTAG00000002829	ENSBTAG00000003362	ENSBTAG00000005012	ENSBTAG00000005355	ENSBTAG00000005631	ENSBTAG00000005997	ENSBTAG00000006270	ENSBTAG00000006541	ENSBTAG00000006972	ENSBTAG00000007121	ENSBTAG00000007605	ENSBTAG00000007662	ENSBTAG00000008124	ENSBTAG00000008184	ENSBTAG00000008703	ENSBTAG00000009211	ENSBTAG00000009846	ENSBTAG00000010109	ENSBTAG00000010913	ENSBTAG00000011832	ENSBTAG00000012586	ENSBTAG00000012589	ENSBTAG00000013009	ENSBTAG00000013108	ENSBTAG00000014261	ENSBTAG00000014529	ENSBTAG00000014857	ENSBTAG00000014898	ENSBTAG00000017605	ENSBTAG00000017889	ENSBTAG00000018065	ENSBTAG00000018383
1	!	0.0378	2313	250	54	0.216	0.023	GO:0043168	MF	38	anion binding	1	ENSBTAG00000000132	ENSBTAG00000000604	ENSBTAG00000000648	ENSBTAG00000000706	ENSBTAG00000001143	ENSBTAG00000001920	ENSBTAG00000002006	ENSBTAG00000002219	ENSBTAG00000002719	ENSBTAG00000002829	ENSBTAG00000003362	ENSBTAG00000005012	ENSBTAG00000005603	ENSBTAG00000005631	ENSBTAG00000005997	ENSBTAG00000006270	ENSBTAG00000006541	ENSBTAG00000006972	ENSBTAG00000007121	ENSBTAG00000007605	ENSBTAG00000007662	ENSBTAG00000008124	ENSBTAG00000008184	ENSBTAG00000008703	ENSBTAG00000009211	ENSBTAG00000009615	ENSBTAG00000009846	ENSBTAG00000010109	ENSBTAG00000010913	ENSBTAG00000011741	ENSBTAG00000011832	ENSBTAG00000012586	ENSBTAG00000012589	ENSBTAG00000012739	ENSBTAG00000013009	ENSBTAG00000013108	ENSBTAG00000014261
1	!	0.0457	2103	210	44	0.21	0.021	GO:0036094	MF	43	small molecule binding	1	ENSBTAG00000000132	ENSBTAG00000001143	ENSBTAG00000001920	ENSBTAG00000002219	ENSBTAG00000002719	ENSBTAG00000002829	ENSBTAG00000003362	ENSBTAG00000005012	ENSBTAG00000005355	ENSBTAG00000005631	ENSBTAG00000005997	ENSBTAG00000006270	ENSBTAG00000006541	ENSBTAG00000006833	ENSBTAG00000006972	ENSBTAG00000007121	ENSBTAG00000007605	ENSBTAG00000007662	ENSBTAG00000008124	ENSBTAG00000008184	ENSBTAG00000008703	ENSBTAG00000009211	ENSBTAG00000009846	ENSBTAG00000010913	ENSBTAG00000011832	ENSBTAG00000012586	ENSBTAG00000012589	ENSBTAG00000012739	ENSBTAG00000013108	ENSBTAG00000014102	ENSBTAG00000014261	ENSBTAG00000014529	ENSBTAG00000014857	ENSBTAG00000014898	ENSBTAG00000017605	ENSBTAG00000017889	ENSBTAG00000018065
#	signf	p-value	T	Q	Q&T	Q&T/Q	Q&T/T	term ID	t type	t group	t name	t depth	Q&T list
1	!	1.61e-05	142	270	15	0.056	0.106	KEGG:04141	keg	25	Protein processing in endoplasmic reticulum	1	ENSBTAG00000003151	ENSBTAG00000003362	ENSBTAG00000003619	ENSBTAG00000004937	ENSBTAG00000005012	ENSBTAG00000005355	ENSBTAG00000005970	ENSBTAG00000006045	ENSBTAG00000006270	ENSBTAG00000006833	ENSBTAG00000008703	ENSBTAG00000011913	ENSBTAG00000017143	ENSBTAG00000019264	ENSBTAG00000025441
1	!	3.31e-05	49	33	5	0.152	0.102	KEGG:04940	keg	17	Type I diabetes mellitus	1	ENSBTAG00000002581	ENSBTAG00000010057	ENSBTAG00000012586	ENSBTAG00000013055	ENSBTAG00000038080
1	!	5.58e-05	39	812	11	0.014	0.282	KEGG:05332	keg	33	Graft-versus-host disease	1	ENSBTAG00000001008	ENSBTAG00000002581	ENSBTAG00000010057	ENSBTAG00000012529	ENSBTAG00000013055	ENSBTAG00000014921	ENSBTAG00000021077	ENSBTAG00000038080	ENSBTAG00000038128	ENSBTAG00000039813	ENSBTAG00000045923
1	!	0.000164	43	812	11	0.014	0.256	KEGG:05330	keg	65	Allograft rejection	1	ENSBTAG00000001008	ENSBTAG00000002581	ENSBTAG00000010057	ENSBTAG00000012529	ENSBTAG00000013055	ENSBTAG00000017843	ENSBTAG00000021077	ENSBTAG00000038080	ENSBTAG00000038128	ENSBTAG00000039813	ENSBTAG00000045923
1	!	0.000625	154	865	21	0.024	0.136	KEGG:05164	keg	50	Influenza A	1	ENSBTAG00000001725	ENSBTAG00000002581	ENSBTAG00000003366	ENSBTAG00000008142	ENSBTAG00000008441	ENSBTAG00000008703	ENSBTAG00000012529	ENSBTAG00000014628	ENSBTAG00000014921	ENSBTAG00000016061	ENSBTAG00000018994	ENSBTAG00000021077	ENSBTAG00000022613	ENSBTAG00000025441	ENSBTAG00000030913	ENSBTAG00000037527	ENSBTAG00000038128	ENSBTAG00000039035	ENSBTAG00000039861	ENSBTAG00000045923	ENSBTAG00000047680
1	!	0.00211	54	33	4	0.121	0.074	KEGG:05320	keg	58	Autoimmune thyroid disease	1	ENSBTAG00000002581	ENSBTAG00000010057	ENSBTAG00000013055	ENSBTAG00000038080
1	!	0.00547	131	812	17	0.021	0.13	KEGG:04514	keg	57	Cell adhesion molecules (CAMs)	1	ENSBTAG00000002581	ENSBTAG00000010704	ENSBTAG00000011154	ENSBTAG00000013148	ENSBTAG00000014906	ENSBTAG00000015058	ENSBTAG00000017843	ENSBTAG00000019060	ENSBTAG00000020679	ENSBTAG00000020755	ENSBTAG00000021077	ENSBTAG00000021141	ENSBTAG00000026676	ENSBTAG00000038128	ENSBTAG00000039355	ENSBTAG00000040432	ENSBTAG00000045923
1	!	0.00558	41	812	9	0.011	0.22	KEGG:04672	keg	42	Intestinal immune network for IgA production	1	ENSBTAG00000002581	ENSBTAG00000014921	ENSBTAG00000017843	ENSBTAG00000018849	ENSBTAG00000019095	ENSBTAG00000021077	ENSBTAG00000038128	ENSBTAG00000039355	ENSBTAG00000045923
1	!	0.0105	73	269	8	0.03	0.11	KEGG:04914	keg	39	Progesterone-mediated oocyte maturation	1	ENSBTAG00000004943	ENSBTAG00000005293	ENSBTAG00000006270	ENSBTAG00000009586	ENSBTAG00000010109	ENSBTAG00000013009	ENSBTAG00000014239	ENSBTAG00000035319
1	!	0.0117	173	865	20	0.023	0.116	KEGG:05168	keg	46	Herpes simplex infection	1	ENSBTAG00000001066	ENSBTAG00000002581	ENSBTAG00000003366	ENSBTAG00000007881	ENSBTAG00000008142	ENSBTAG00000008441	ENSBTAG00000008703	ENSBTAG00000010109	ENSBTAG00000012529	ENSBTAG00000012739	ENSBTAG00000014628	ENSBTAG00000014921	ENSBTAG00000017280	ENSBTAG00000021077	ENSBTAG00000022613	ENSBTAG00000037527	ENSBTAG00000038128	ENSBTAG00000039861	ENSBTAG00000045923	ENSBTAG00000047680
1	!	0.0129	70	750	11	0.015	0.157	KEGG:04512	keg	15	ECM-receptor interaction	1	ENSBTAG00000002006	ENSBTAG00000011154	ENSBTAG00000012849	ENSBTAG00000012866	ENSBTAG00000013103	ENSBTAG00000013472	ENSBTAG00000013760	ENSBTAG00000014575	ENSBTAG00000016151	ENSBTAG00000016542	ENSBTAG00000018810
1	!	0.0132	48	750	9	0.012	0.188	KEGG:05144	keg	22	Malaria	1	ENSBTAG00000002006	ENSBTAG00000003220	ENSBTAG00000011154	ENSBTAG00000012529	ENSBTAG00000012866	ENSBTAG00000014921	ENSBTAG00000017843	ENSBTAG00000018810	ENSBTAG00000020755
1	!	0.0133	90	661	12	0.018	0.133	KEGG:00240	keg	34	Pyrimidine metabolism	1	ENSBTAG00000004931	ENSBTAG00000007121	ENSBTAG00000008216	ENSBTAG00000008428	ENSBTAG00000008909	ENSBTAG00000015408	ENSBTAG00000017951	ENSBTAG00000019979	ENSBTAG00000020589	ENSBTAG00000039962	ENSBTAG00000044077	ENSBTAG00000044150
1	!	0.0143	155	19	4	0.211	0.026	KEGG:05202	keg	63	Transcriptional misregulation in cancer	1	ENSBTAG00000010057	ENSBTAG00000013055	ENSBTAG00000018016	ENSBTAG00000038080
1	!	0.0174	152	854	18	0.021	0.118	KEGG:05322	keg	66	Systemic lupus erythematosus	1	ENSBTAG00000002581	ENSBTAG00000007450	ENSBTAG00000012529	ENSBTAG00000014177	ENSBTAG00000017280	ENSBTAG00000017843	ENSBTAG00000021077	ENSBTAG00000024177	ENSBTAG00000024182	ENSBTAG00000031756	ENSBTAG00000031769	ENSBTAG00000031889	ENSBTAG00000038128	ENSBTAG00000038173	ENSBTAG00000038277	ENSBTAG00000039657	ENSBTAG00000040378	ENSBTAG00000045923
1	!	0.024	49	812	9	0.011	0.184	KEGG:05150	keg	7	Staphylococcus aureus infection	1	ENSBTAG00000002581	ENSBTAG00000007450	ENSBTAG00000012467	ENSBTAG00000017280	ENSBTAG00000020755	ENSBTAG00000021077	ENSBTAG00000038128	ENSBTAG00000045923	ENSBTAG00000046158
1	!	0.0323	108	269	9	0.033	0.083	KEGG:04110	keg	29	Cell cycle	1	ENSBTAG00000002719	ENSBTAG00000004735	ENSBTAG00000004943	ENSBTAG00000005293	ENSBTAG00000009586	ENSBTAG00000010109	ENSBTAG00000010384	ENSBTAG00000014239	ENSBTAG00000035319
#	signf	p-value	T	Q	Q&T	Q&T/Q	Q&T/T	term ID	t type	t group	t name	t depth	Q&T list
1	!	1.81e-06	111	848	22	0.026	0.198	REAC:R-BTA-202733	rea	16	Cell surface interactions at the vascular wall	1	ENSBTAG00000001219	ENSBTAG00000004547	ENSBTAG00000005128	ENSBTAG00000006474	ENSBTAG00000006731	ENSBTAG00000007148	ENSBTAG00000007415	ENSBTAG00000011154	ENSBTAG00000015107	ENSBTAG00000018531	ENSBTAG00000019291	ENSBTAG00000020755	ENSBTAG00000026676	ENSBTAG00000031160	ENSBTAG00000039016	ENSBTAG00000039520	ENSBTAG00000046161	ENSBTAG00000047121	ENSBTAG00000047177	ENSBTAG00000047700	ENSBTAG00000048049	ENSBTAG00000048268
1	!	5.53e-05	30	701	10	0.014	0.333	REAC:R-BTA-1169410	rea	26	Antiviral mechanism by IFN-stimulated genes	2	ENSBTAG00000000132	ENSBTAG00000003366	ENSBTAG00000007881	ENSBTAG00000008471	ENSBTAG00000008703	ENSBTAG00000012335	ENSBTAG00000014707	ENSBTAG00000016661	ENSBTAG00000020538	ENSBTAG00000030913
1	!	5.53e-05	30	701	10	0.014	0.333	REAC:R-BTA-1169408	rea	26	ISG15 antiviral mechanism	3	ENSBTAG00000000132	ENSBTAG00000003366	ENSBTAG00000007881	ENSBTAG00000008471	ENSBTAG00000008703	ENSBTAG00000012335	ENSBTAG00000014707	ENSBTAG00000016661	ENSBTAG00000020538	ENSBTAG00000030913
1	!	0.00204	10	493	5	0.01	0.5	REAC:R-BTA-5690714	rea	3	CD22 mediated BCR regulation	1	ENSBTAG00000001219	ENSBTAG00000046161	ENSBTAG00000047177	ENSBTAG00000048049	ENSBTAG00000048268
1	!	0.00218	33	328	7	0.021	0.212	REAC:R-BTA-6791312	rea	56	TP53 Regulates Transcription of Cell Cycle Genes	1	ENSBTAG00000004735	ENSBTAG00000004943	ENSBTAG00000005293	ENSBTAG00000010109	ENSBTAG00000013009	ENSBTAG00000014239	ENSBTAG00000016931
1	!	0.00399	48	493	9	0.018	0.188	REAC:R-BTA-977606	rea	24	Regulation of Complement cascade	2	ENSBTAG00000007148	ENSBTAG00000007450	ENSBTAG00000014177	ENSBTAG00000016151	ENSBTAG00000017280	ENSBTAG00000046158	ENSBTAG00000046161	ENSBTAG00000047177	ENSBTAG00000048268
1	!	0.00467	67	701	12	0.017	0.179	REAC:R-BTA-913531	rea	26	Interferon Signaling	1	ENSBTAG00000000132	ENSBTAG00000003366	ENSBTAG00000007881	ENSBTAG00000008441	ENSBTAG00000008471	ENSBTAG00000008703	ENSBTAG00000012335	ENSBTAG00000012529	ENSBTAG00000014707	ENSBTAG00000016661	ENSBTAG00000020538	ENSBTAG00000030913
1	!	0.00486	24	918	8	0.009	0.333	REAC:R-BTA-166663	rea	24	Initial triggering of complement	2	ENSBTAG00000007450	ENSBTAG00000012467	ENSBTAG00000017280	ENSBTAG00000046158	ENSBTAG00000046161	ENSBTAG00000047177	ENSBTAG00000048135	ENSBTAG00000048268
1	!	0.00652	37	750	9	0.012	0.243	REAC:R-BTA-5173214	rea	67	O-glycosylation of TSR domain-containing proteins	1	ENSBTAG00000000648	ENSBTAG00000000706	ENSBTAG00000002006	ENSBTAG00000003165	ENSBTAG00000007492	ENSBTAG00000009150	ENSBTAG00000010411	ENSBTAG00000013210	ENSBTAG00000018810
1	!	0.00693	1657	807	107	0.133	0.065	REAC:R-BTA-168256	rea	19	Immune System	1	ENSBTAG00000000132	ENSBTAG00000000243	ENSBTAG00000000720	ENSBTAG00000001066	ENSBTAG00000001219	ENSBTAG00000002219	ENSBTAG00000002635	ENSBTAG00000003362	ENSBTAG00000003366	ENSBTAG00000003403	ENSBTAG00000003492	ENSBTAG00000003619	ENSBTAG00000004303	ENSBTAG00000004547	ENSBTAG00000006045	ENSBTAG00000006078	ENSBTAG00000006085	ENSBTAG00000006165	ENSBTAG00000006270	ENSBTAG00000007148	ENSBTAG00000007169	ENSBTAG00000007275	ENSBTAG00000007424	ENSBTAG00000007450	ENSBTAG00000007881	ENSBTAG00000008021	ENSBTAG00000008323	ENSBTAG00000008441	ENSBTAG00000008471	ENSBTAG00000008703	ENSBTAG00000008852	ENSBTAG00000009198	ENSBTAG00000009211	ENSBTAG00000009455	ENSBTAG00000009615	ENSBTAG00000009819	ENSBTAG00000010382
1	!	0.0135	265	902	29	0.032	0.109	REAC:R-BTA-1474244	rea	62	Extracellular matrix organization	1	ENSBTAG00000000310	ENSBTAG00000000648	ENSBTAG00000000720	ENSBTAG00000001027	ENSBTAG00000002006	ENSBTAG00000002430	ENSBTAG00000004594	ENSBTAG00000005043	ENSBTAG00000006045	ENSBTAG00000006187	ENSBTAG00000011154	ENSBTAG00000011741	ENSBTAG00000012088	ENSBTAG00000012849	ENSBTAG00000013103	ENSBTAG00000013210	ENSBTAG00000013472	ENSBTAG00000013760	ENSBTAG00000014575	ENSBTAG00000014906	ENSBTAG00000016151	ENSBTAG00000016542	ENSBTAG00000018137	ENSBTAG00000019132	ENSBTAG00000020895	ENSBTAG00000026676	ENSBTAG00000027033	ENSBTAG00000030483	ENSBTAG00000039355
1	!	0.0136	518	420	30	0.071	0.058	REAC:R-BTA-69278	rea	35	Cell Cycle, Mitotic	2	ENSBTAG00000002620	ENSBTAG00000002719	ENSBTAG00000002882	ENSBTAG00000004428	ENSBTAG00000004735	ENSBTAG00000004931	ENSBTAG00000004943	ENSBTAG00000005293	ENSBTAG00000005607	ENSBTAG00000006270	ENSBTAG00000006551	ENSBTAG00000008180	ENSBTAG00000009586	ENSBTAG00000010109	ENSBTAG00000010384	ENSBTAG00000012726	ENSBTAG00000013009	ENSBTAG00000014239	ENSBTAG00000016406	ENSBTAG00000017133	ENSBTAG00000017271	ENSBTAG00000017951	ENSBTAG00000018216	ENSBTAG00000019278	ENSBTAG00000035319	ENSBTAG00000038173	ENSBTAG00000038277	ENSBTAG00000039657	ENSBTAG00000044006	ENSBTAG00000044175
1	!	0.0142	301	920	32	0.035	0.106	REAC:R-BTA-69620	rea	35	Cell Cycle Checkpoints	2	ENSBTAG00000002620	ENSBTAG00000002719	ENSBTAG00000004735	ENSBTAG00000004943	ENSBTAG00000005293	ENSBTAG00000005607	ENSBTAG00000008180	ENSBTAG00000009396	ENSBTAG00000009586	ENSBTAG00000009819	ENSBTAG00000010109	ENSBTAG00000010384	ENSBTAG00000011814	ENSBTAG00000012726	ENSBTAG00000014239	ENSBTAG00000014380	ENSBTAG00000015280	ENSBTAG00000016406	ENSBTAG00000018216	ENSBTAG00000019278	ENSBTAG00000022520	ENSBTAG00000024177	ENSBTAG00000024182	ENSBTAG00000031756	ENSBTAG00000031889	ENSBTAG00000034220	ENSBTAG00000035013	ENSBTAG00000035129	ENSBTAG00000035319	ENSBTAG00000038173	ENSBTAG00000038277	ENSBTAG00000044175
1	!	0.0195	58	493	9	0.018	0.155	REAC:R-BTA-166658	rea	24	Complement cascade	1	ENSBTAG00000007148	ENSBTAG00000007450	ENSBTAG00000014177	ENSBTAG00000016151	ENSBTAG00000017280	ENSBTAG00000046158	ENSBTAG00000046161	ENSBTAG00000047177	ENSBTAG00000048268
1	!	0.0226	151	209	10	0.048	0.066	REAC:R-BTA-69242	rea	35	S Phase	3	ENSBTAG00000002620	ENSBTAG00000002719	ENSBTAG00000004735	ENSBTAG00000004931	ENSBTAG00000004943	ENSBTAG00000006551	ENSBTAG00000009586	ENSBTAG00000010384	ENSBTAG00000012726	ENSBTAG00000017951
1	!	0.0241	11	110	3	0.027	0.273	REAC:R-BTA-390471	rea	10	Association of TriC/CCT with target proteins during biosynthesis	1	ENSBTAG00000002829	ENSBTAG00000008184	ENSBTAG00000017889
1	!	0.0281	592	420	32	0.076	0.054	REAC:R-BTA-1640170	rea	35	Cell Cycle	1	ENSBTAG00000002620	ENSBTAG00000002719	ENSBTAG00000002882	ENSBTAG00000004428	ENSBTAG00000004735	ENSBTAG00000004931	ENSBTAG00000004943	ENSBTAG00000005293	ENSBTAG00000005607	ENSBTAG00000006270	ENSBTAG00000006551	ENSBTAG00000008180	ENSBTAG00000009396	ENSBTAG00000009586	ENSBTAG00000010109	ENSBTAG00000010384	ENSBTAG00000012726	ENSBTAG00000013009	ENSBTAG00000014239	ENSBTAG00000016406	ENSBTAG00000017133	ENSBTAG00000017271	ENSBTAG00000017951	ENSBTAG00000018216	ENSBTAG00000019278	ENSBTAG00000022520	ENSBTAG00000035319	ENSBTAG00000038173	ENSBTAG00000038277	ENSBTAG00000039657	ENSBTAG00000044006	ENSBTAG00000044175
1	!	0.0355	26	269	5	0.019	0.192	REAC:R-BTA-69273	rea	28	Cyclin A/B1/B2 associated events during G2/M transition	1	ENSBTAG00000004943	ENSBTAG00000005293	ENSBTAG00000009586	ENSBTAG00000010109	ENSBTAG00000014239
1	!	0.0486	128	274	10	0.036	0.078	REAC:R-BTA-69306	rea	59	DNA Replication	1	ENSBTAG00000002620	ENSBTAG00000002719	ENSBTAG00000004735	ENSBTAG00000004931	ENSBTAG00000004943	ENSBTAG00000010384	ENSBTAG00000012726	ENSBTAG00000016406	ENSBTAG00000017133	ENSBTAG00000017951
1	!	0.049	6	280	3	0.011	0.5	REAC:R-BTA-174577	rea	24	Activation of C3 and C5	2	ENSBTAG00000007450	ENSBTAG00000017280	ENSBTAG00000046158
[truncated: 327 more columns]
