# Supplementary material for: Experimental challenge with bovine respiratory syncytial virus in dairy calves: bronchial lymph node transcriptome response
Source: Sci Rep. 2019 Oct 14;9:14736. doi: 10.1038/s41598-019-51094-z (PMC6791843; doi:10.1038/s41598-019-51094-z)
Supplement: Supplementary file 5 — Supplementary Table S5. [file 41598_2019_51094_MOESM5_ESM.xlsx]

## Sheet: functional chart DAVID all 2 fo
	Experimental challenge with bovine respiratory syncytial virus in dairy calves: bronchial lymph node transcriptome response
	Dayle Johnston, Bernadette Earley, Matthew S. McCabe, Ken Lemon, Catherine Duffy, Michael McMenamy, S. Louise Cosby, JaeWoo Kim, Gordon Blackshields, Jeremy F. Taylor and Sinead M. Waters
	Supplementary Table S5. Over-represented Gene Ontology terms among the DEG (DAVID analysis).
Category	Term	Count	%	PValue	Genes	List Total	Pop Hits	Pop Total	Fold Enrichment	Bonferroni	Benjamini	FDR
UP_KEYWORDS	Signal	215	26.7081	8.28887e-18	ENSBTAG00000047363, ENSBTAG00000039340, ENSBTAG00000003054, ENSBTAG00000016948, ENSBTAG00000006085, ENSBTAG00000005888, ENSBTAG00000002824, ENSBTAG00000006086, ENSBTAG00000003721, ENSBTAG00000005063, ENSBTAG00000009455, ENSBTAG00000016151, ENSBTAG00000010382, ENSBTAG00000005288, ENSBTAG00000031383, ENSBTAG00000003329, ENSBTAG00000044033, ENSBTAG00000039122, ENSBTAG00000017818, ENSBTAG00000030483,…	779	2817	17808	1.74473	2.63586e-15	2.63586e-15	1.11748e-14
UP_KEYWORDS	Secreted	92	11.4286	4.8714e-15	ENSBTAG00000008900, ENSBTAG00000047363, ENSBTAG00000014113, ENSBTAG00000019665, ENSBTAG00000006187, ENSBTAG00000043991, ENSBTAG00000007273, ENSBTAG00000002635, ENSBTAG00000017280, ENSBTAG00000027865, ENSBTAG00000010977, ENSBTAG00000019813, ENSBTAG00000010937, ENSBTAG00000012866, ENSBTAG00000017843, ENSBTAG00000018563, ENSBTAG00000013472, ENSBTAG00000018223, ENSBTAG00000005063, ENSBTAG00000002430,…	779	868	17808	2.42296	1.55342e-12	7.76712e-13	6.58362e-12
UP_SEQ_FEATURE	signal peptide	102	12.6708	2.87699e-15	ENSBTAG00000008900, ENSBTAG00000039340, ENSBTAG00000007273, ENSBTAG00000017280, ENSBTAG00000016948, ENSBTAG00000027865, ENSBTAG00000010977, ENSBTAG00000017143, ENSBTAG00000002006, ENSBTAG00000006085, ENSBTAG00000005063, ENSBTAG00000020665, ENSBTAG00000009455, ENSBTAG00000003329, ENSBTAG00000017818, ENSBTAG00000020880, ENSBTAG00000019225, ENSBTAG00000013923, ENSBTAG00000038128, ENSBTAG00000018810,…	295	1010	6267	2.14544	2.34679e-12	2.34679e-12	4.44089e-12
UP_KEYWORDS	Disulfide bond	138	17.1429	5.023e-14	ENSBTAG00000008900, ENSBTAG00000047363, ENSBTAG00000039340, ENSBTAG00000003054, ENSBTAG00000043991, ENSBTAG00000007273, ENSBTAG00000010704, ENSBTAG00000006541, ENSBTAG00000017280, ENSBTAG00000016948, ENSBTAG00000027865, ENSBTAG00000002006, ENSBTAG00000025101, ENSBTAG00000017143, ENSBTAG00000010977, ENSBTAG00000017895, ENSBTAG00000014803, ENSBTAG00000002824, ENSBTAG00000006086, ENSBTAG00000038616,…	779	1643	17808	1.92008	1.59579e-11	5.3193e-12	6.7657e-11
UP_KEYWORDS	Glycoprotein	105	13.0435	1.06465e-12	ENSBTAG00000008900, ENSBTAG00000039340, ENSBTAG00000007273, ENSBTAG00000017280, ENSBTAG00000016948, ENSBTAG00000027865, ENSBTAG00000010977, ENSBTAG00000002006, ENSBTAG00000002824, ENSBTAG00000020665, ENSBTAG00000007642, ENSBTAG00000009455, ENSBTAG00000003329, ENSBTAG00000017818, ENSBTAG00000020880, ENSBTAG00000019225, ENSBTAG00000013923, ENSBTAG00000000648, ENSBTAG00000011927, ENSBTAG00000018810,…	779	1157	17808	2.0746	3.38541e-10	8.46352e-11	1.43525e-09
UP_SEQ_FEATURE	glycosylation site:N-linked (GlcNAc...)	91	11.3043	4.47123e-11	ENSBTAG00000008900, ENSBTAG00000006187, ENSBTAG00000019665, ENSBTAG00000039340, ENSBTAG00000003362, ENSBTAG00000007273, ENSBTAG00000017280, ENSBTAG00000016948, ENSBTAG00000027865, ENSBTAG00000002006, ENSBTAG00000010977, ENSBTAG00000017843, ENSBTAG00000012866, ENSBTAG00000007348, ENSBTAG00000008493, ENSBTAG00000018223, ENSBTAG00000020665, ENSBTAG00000007642, ENSBTAG00000009455, ENSBTAG00000002430,…	295	988	6267	1.95669	3.63511e-08	1.81756e-08	6.87789e-08
GOTERM_CC_DIRECT	GO:0005615~extracellular space	86	10.6832	1.53033e-09	ENSBTAG00000008900, ENSBTAG00000014113, ENSBTAG00000019665, ENSBTAG00000043991, ENSBTAG00000007273, ENSBTAG00000031160, ENSBTAG00000025402, ENSBTAG00000018994, ENSBTAG00000017280, ENSBTAG00000014614, ENSBTAG00000009938, ENSBTAG00000002006, ENSBTAG00000007259, ENSBTAG00000010977, ENSBTAG00000019813, ENSBTAG00000014803, ENSBTAG00000012866, ENSBTAG00000005888, ENSBTAG00000017843, ENSBTAG00000018563,…	708	950	15461	1.97687	5.70815e-07	5.70815e-07	2.1128e-06
UP_SEQ_FEATURE	disulfide bond	74	9.19255	2.83211e-08	ENSBTAG00000008900, ENSBTAG00000014113, ENSBTAG00000019665, ENSBTAG00000039340, ENSBTAG00000003362, ENSBTAG00000007273, ENSBTAG00000002635, ENSBTAG00000006541, ENSBTAG00000017280, ENSBTAG00000016948, ENSBTAG00000027865, ENSBTAG00000002006, ENSBTAG00000010977, ENSBTAG00000017143, ENSBTAG00000019813, ENSBTAG00000017843, ENSBTAG00000012866, ENSBTAG00000018223, ENSBTAG00000013476, ENSBTAG00000006977,…	295	830	6267	1.89405	2.30248e-05	7.675e-06	4.35651e-05
GOTERM_BP_DIRECT	GO:0006955~immune response	30	3.72671	1.39089e-07	ENSBTAG00000031160, ENSBTAG00000037527, ENSBTAG00000018994, ENSBTAG00000010828, ENSBTAG00000034883, ENSBTAG00000014177, ENSBTAG00000002006, ENSBTAG00000017843, ENSBTAG00000007424, ENSBTAG00000039861, ENSBTAG00000003297, ENSBTAG00000038639, ENSBTAG00000027033, ENSBTAG00000016151, ENSBTAG00000014046, ENSBTAG00000021077, ENSBTAG00000019095, ENSBTAG00000039813, ENSBTAG00000045907, ENSBTAG00000027407,…	628	215	13824	3.07154	0.000298719	0.000298719	0.000241132
UP_KEYWORDS	Calcium	40	4.96894	7.17213e-06	ENSBTAG00000008900, ENSBTAG00000006187, ENSBTAG00000019876, ENSBTAG00000003362, ENSBTAG00000046155, ENSBTAG00000020127, ENSBTAG00000006541, ENSBTAG00000014538, ENSBTAG00000002006, ENSBTAG00000012866, ENSBTAG00000021588, ENSBTAG00000011990, ENSBTAG00000013472, ENSBTAG00000006086, ENSBTAG00000020589, ENSBTAG00000002845, ENSBTAG00000007148, ENSBTAG00000015058, ENSBTAG00000047801, ENSBTAG00000032068,…	779	418	17808	2.18757	0.00227815	0.000380052	0.00966883
UP_KEYWORDS	Immunity	22	2.73292	6.63864e-06	ENSBTAG00000021077, ENSBTAG00000021141, ENSBTAG00000004547, ENSBTAG00000012739, ENSBTAG00000002635, ENSBTAG00000017280, ENSBTAG00000005150, ENSBTAG00000014628, ENSBTAG00000000892, ENSBTAG00000014177, ENSBTAG00000038128, ENSBTAG00000016864, ENSBTAG00000030913, ENSBTAG00000008471, ENSBTAG00000016061, ENSBTAG00000046158, ENSBTAG00000002581, ENSBTAG00000008223, ENSBTAG00000007450, ENSBTAG00000023635,…	779	160	17808	3.14326	0.00210887	0.00042213	0.00894965
GOTERM_BP_DIRECT	GO:0051607~defense response to virus	21	2.6087	8.20744e-07	ENSBTAG00000021141, ENSBTAG00000014707, ENSBTAG00000014762, ENSBTAG00000037527, ENSBTAG00000014628, ENSBTAG00000000892, ENSBTAG00000001008, ENSBTAG00000012529, ENSBTAG00000009768, ENSBTAG00000039861, ENSBTAG00000003297, ENSBTAG00000008021, ENSBTAG00000034918, ENSBTAG00000017367, ENSBTAG00000030913, ENSBTAG00000008471, ENSBTAG00000001725, ENSBTAG00000045588, ENSBTAG00000016061, ENSBTAG00000038639,…	628	125	13824	3.69814	0.00176141	0.000881091	0.00142287
UP_KEYWORDS	Innate immunity	16	1.98758	2.18812e-05	ENSBTAG00000012739, ENSBTAG00000002635, ENSBTAG00000017280, ENSBTAG00000005150, ENSBTAG00000014628, ENSBTAG00000000892, ENSBTAG00000014177, ENSBTAG00000016864, ENSBTAG00000030913, ENSBTAG00000008471, ENSBTAG00000016061, ENSBTAG00000046158, ENSBTAG00000008223, ENSBTAG00000007450, ENSBTAG00000023635, ENSBTAG00000015978	779	98	17808	3.73226	0.00693416	0.00099355	0.0294956
INTERPRO	IPR007110:Immunoglobulin-like domain	43	5.34161	1.54383e-06	ENSBTAG00000039340, ENSBTAG00000006138, ENSBTAG00000019585, ENSBTAG00000047420, ENSBTAG00000006804, ENSBTAG00000010704, ENSBTAG00000031160, ENSBTAG00000007275, ENSBTAG00000039702, ENSBTAG00000004750, ENSBTAG00000022893, ENSBTAG00000001066, ENSBTAG00000001618, ENSBTAG00000039520, ENSBTAG00000016698, ENSBTAG00000005888, ENSBTAG00000016692, ENSBTAG00000017204, ENSBTAG00000008852, ENSBTAG00000045854,…	740	435	16802	2.24444	0.00202191	0.00101147	0.00252329
GOTERM_BP_DIRECT	GO:0006954~inflammatory response	28	3.47826	1.56433e-06	ENSBTAG00000008900, ENSBTAG00000014113, ENSBTAG00000004547, ENSBTAG00000020755, ENSBTAG00000025402, ENSBTAG00000017280, ENSBTAG00000009938, ENSBTAG00000034883, ENSBTAG00000002006, ENSBTAG00000017843, ENSBTAG00000018223, ENSBTAG00000012684, ENSBTAG00000006977, ENSBTAG00000038639, ENSBTAG00000008223, ENSBTAG00000025257, ENSBTAG00000001191, ENSBTAG00000017718, ENSBTAG00000014162, ENSBTAG00000001338,…	628	215	13824	2.86678	0.00335455	0.00111944	0.00271197
INTERPRO	IPR013783:Immunoglobulin-like fold	54	6.70807	1.02277e-06	ENSBTAG00000039340, ENSBTAG00000003054, ENSBTAG00000047420, ENSBTAG00000010704, ENSBTAG00000006804, ENSBTAG00000031160, ENSBTAG00000007275, ENSBTAG00000039702, ENSBTAG00000022893, ENSBTAG00000005888, ENSBTAG00000017204, ENSBTAG00000009455, ENSBTAG00000006359, ENSBTAG00000045854, ENSBTAG00000006256, ENSBTAG00000014064, ENSBTAG00000017818, ENSBTAG00000006024, ENSBTAG00000011237, ENSBTAG00000039355,…	740	599	16802	2.0469	0.00133995	0.00133995	0.00167166
UP_KEYWORDS	Extracellular matrix	17	2.1118	3.96454e-05	ENSBTAG00000006187, ENSBTAG00000009615, ENSBTAG00000000310, ENSBTAG00000014906, ENSBTAG00000013210, ENSBTAG00000000648, ENSBTAG00000013760, ENSBTAG00000012088, ENSBTAG00000012866, ENSBTAG00000013472, ENSBTAG00000013103, ENSBTAG00000009150, ENSBTAG00000014912, ENSBTAG00000002430, ENSBTAG00000014575, ENSBTAG00000012849, ENSBTAG00000019132	779	115	17808	3.37932	0.0125283	0.00157469	0.0534355
GOTERM_CC_DIRECT	GO:0005788~endoplasmic reticulum lumen	12	1.49068	1.23402e-05	ENSBTAG00000004303, ENSBTAG00000019264, ENSBTAG00000000067, ENSBTAG00000003362, ENSBTAG00000033222, ENSBTAG00000013510, ENSBTAG00000006045, ENSBTAG00000001027, ENSBTAG00000003151, ENSBTAG00000038337, ENSBTAG00000011927, ENSBTAG00000017143	708	50	15461	5.24102	0.00459235	0.00229882	0.0170357
GOTERM_CC_DIRECT	GO:0005576~extracellular region	45	5.59006	3.15841e-05	ENSBTAG00000047363, ENSBTAG00000025258, ENSBTAG00000004547, ENSBTAG00000018147, ENSBTAG00000006804, ENSBTAG00000046155, ENSBTAG00000004750, ENSBTAG00000004503, ENSBTAG00000015193, ENSBTAG00000027865, ENSBTAG00000014177, ENSBTAG00000038337, ENSBTAG00000010937, ENSBTAG00000006270, ENSBTAG00000005234, ENSBTAG00000010123, ENSBTAG00000018223, ENSBTAG00000005063, ENSBTAG00000009705, ENSBTAG00000046158,…	708	505	15461	1.94592	0.0117119	0.00391932	0.0435966
UP_KEYWORDS	Collagen	11	1.36646	0.000215182	ENSBTAG00000019813, ENSBTAG00000008074, ENSBTAG00000013472, ENSBTAG00000013103, ENSBTAG00000011324, ENSBTAG00000002430, ENSBTAG00000014575, ENSBTAG00000012849, ENSBTAG00000001365, ENSBTAG00000032591, ENSBTAG00000013760	779	59	17808	4.26205	0.0661459	0.00757506	0.289712
SMART	SM00209:TSP1	12	1.49068	5.73169e-05	ENSBTAG00000011680, ENSBTAG00000009150, ENSBTAG00000007492, ENSBTAG00000010411, ENSBTAG00000018810, ENSBTAG00000003165, ENSBTAG00000013210, ENSBTAG00000017188, ENSBTAG00000000648, ENSBTAG00000000706, ENSBTAG00000014177, ENSBTAG00000002006	405	58	8740	4.46488	0.0151875	0.00762283	0.0752043
GOTERM_CC_DIRECT	GO:0005604~basement membrane	11	1.36646	8.73279e-05	ENSBTAG00000012866, ENSBTAG00000012137, ENSBTAG00000009615, ENSBTAG00000018810, ENSBTAG00000002319, ENSBTAG00000020141, ENSBTAG00000002430, ENSBTAG00000005043, ENSBTAG00000000706, ENSBTAG00000012849, ENSBTAG00000012088	708	51	15461	4.71006	0.0320499	0.00811061	0.120499
UP_KEYWORDS	Nucleotide-binding	75	9.31677	0.000256923	ENSBTAG00000014223, ENSBTAG00000003362, ENSBTAG00000003054, ENSBTAG00000006972, ENSBTAG00000032026, ENSBTAG00000039803, ENSBTAG00000006541, ENSBTAG00000014614, ENSBTAG00000011936, ENSBTAG00000001143, ENSBTAG00000015441, ENSBTAG00000002035, ENSBTAG00000010109, ENSBTAG00000025441, ENSBTAG00000015685, ENSBTAG00000017605, ENSBTAG00000006359, ENSBTAG00000039035, ENSBTAG00000002829, ENSBTAG00000008124,…	779	1124	17808	1.52536	0.0784627	0.00813791	0.345821
SMART	SM00199:SCY	9	1.11801	0.000122227	ENSBTAG00000014113, ENSBTAG00000017718, ENSBTAG00000012684, ENSBTAG00000001725, ENSBTAG00000038639, ENSBTAG00000009938, ENSBTAG00000025257, ENSBTAG00000001191, ENSBTAG00000005603	405	34	8740	5.71242	0.0321098	0.0108199	0.160308
UP_KEYWORDS	Endoplasmic reticulum	35	4.34783	0.000389459	ENSBTAG00000011954, ENSBTAG00000003362, ENSBTAG00000006541, ENSBTAG00000038337, ENSBTAG00000017143, ENSBTAG00000002006, ENSBTAG00000006085, ENSBTAG00000010937, ENSBTAG00000012866, ENSBTAG00000005685, ENSBTAG00000004937, ENSBTAG00000018223, ENSBTAG00000002018, ENSBTAG00000047801, ENSBTAG00000009886, ENSBTAG00000003151, ENSBTAG00000008406, ENSBTAG00000021322, ENSBTAG00000013510, ENSBTAG00000001154,…	779	418	17808	1.91412	0.116507	0.0111979	0.523783
INTERPRO	IPR003599:Immunoglobulin subtype	33	4.09938	2.62667e-05	ENSBTAG00000039340, ENSBTAG00000006138, ENSBTAG00000019585, ENSBTAG00000047420, ENSBTAG00000006804, ENSBTAG00000010704, ENSBTAG00000031160, ENSBTAG00000039702, ENSBTAG00000004750, ENSBTAG00000001066, ENSBTAG00000001618, ENSBTAG00000039520, ENSBTAG00000005888, ENSBTAG00000016692, ENSBTAG00000017204, ENSBTAG00000008852, ENSBTAG00000045854, ENSBTAG00000014064, ENSBTAG00000021141, ENSBTAG00000017818,…	740	331	16802	2.26368	0.0338499	0.0114131	0.0429233
UP_KEYWORDS	ATP-binding	59	7.32919	0.000477879	ENSBTAG00000003362, ENSBTAG00000003054, ENSBTAG00000006972, ENSBTAG00000039803, ENSBTAG00000006541, ENSBTAG00000014614, ENSBTAG00000011936, ENSBTAG00000015441, ENSBTAG00000010109, ENSBTAG00000025441, ENSBTAG00000015685, ENSBTAG00000017605, ENSBTAG00000006359, ENSBTAG00000039035, ENSBTAG00000002829, ENSBTAG00000008124, ENSBTAG00000014064, ENSBTAG00000013510, ENSBTAG00000046041, ENSBTAG00000014628,…	779	848	17808	1.5905	0.141013	0.0125869	0.642344
GOTERM_CC_DIRECT	GO:0043231~intracellular membrane-bounded organelle	17	2.1118	0.000242162	ENSBTAG00000005288, ENSBTAG00000009615, ENSBTAG00000039813, ENSBTAG00000014906, ENSBTAG00000007275, ENSBTAG00000010828, ENSBTAG00000019291, ENSBTAG00000007619, ENSBTAG00000001021, ENSBTAG00000006731, ENSBTAG00000017367, ENSBTAG00000013452, ENSBTAG00000020269, ENSBTAG00000038080, ENSBTAG00000027033, ENSBTAG00000004863, ENSBTAG00000012894	708	128	15461	2.9003	0.086377	0.0149434	0.333814
SMART	SM00409:IG	33	4.09938	5.64388e-05	ENSBTAG00000039340, ENSBTAG00000006138, ENSBTAG00000019585, ENSBTAG00000047420, ENSBTAG00000006804, ENSBTAG00000010704, ENSBTAG00000031160, ENSBTAG00000039702, ENSBTAG00000004750, ENSBTAG00000001066, ENSBTAG00000001618, ENSBTAG00000039520, ENSBTAG00000005888, ENSBTAG00000016692, ENSBTAG00000017204, ENSBTAG00000008852, ENSBTAG00000045854, ENSBTAG00000014064, ENSBTAG00000021141, ENSBTAG00000017818,…	405	331	8740	2.1515	0.0149566	0.0149566	0.0740525
GOTERM_CC_DIRECT	GO:0005578~proteinaceous extracellular matrix	21	2.6087	0.000203822	ENSBTAG00000008869, ENSBTAG00000043991, ENSBTAG00000014906, ENSBTAG00000012119, ENSBTAG00000013210, ENSBTAG00000000648, ENSBTAG00000012088, ENSBTAG00000011680, ENSBTAG00000006086, ENSBTAG00000008951, ENSBTAG00000009150, ENSBTAG00000011324, ENSBTAG00000007492, ENSBTAG00000010411, ENSBTAG00000003165, ENSBTAG00000014912, ENSBTAG00000001740, ENSBTAG00000002430, ENSBTAG00000005043, ENSBTAG00000016151,…	708	179	15461	2.56195	0.0732146	0.0150916	0.281032
UP_KEYWORDS	Cytokine	15	1.86335	0.000691636	ENSBTAG00000014113, ENSBTAG00000017718, ENSBTAG00000018994, ENSBTAG00000012529, ENSBTAG00000017843, ENSBTAG00000007424, ENSBTAG00000012684, ENSBTAG00000001725, ENSBTAG00000046604, ENSBTAG00000038639, ENSBTAG00000025257, ENSBTAG00000001191, ENSBTAG00000014921, ENSBTAG00000005603, ENSBTAG00000016163	779	119	17808	2.88152	0.197494	0.0167819	0.92843
INTERPRO	IPR000884:Thrombospondin, type 1 repeat	12	1.49068	5.27835e-05	ENSBTAG00000011680, ENSBTAG00000009150, ENSBTAG00000007492, ENSBTAG00000010411, ENSBTAG00000018810, ENSBTAG00000003165, ENSBTAG00000013210, ENSBTAG00000017188, ENSBTAG00000000648, ENSBTAG00000000706, ENSBTAG00000014177, ENSBTAG00000002006	740	60	16802	4.54108	0.0668609	0.0171515	0.0862377
INTERPRO	IPR027417:P-loop containing nucleoside triphosphate hydrolase	61	7.57764	7.55682e-05	ENSBTAG00000014223, ENSBTAG00000039709, ENSBTAG00000006972, ENSBTAG00000039803, ENSBTAG00000003366, ENSBTAG00000001143, ENSBTAG00000002035, ENSBTAG00000026070, ENSBTAG00000003721, ENSBTAG00000015656, ENSBTAG00000015685, ENSBTAG00000017605, ENSBTAG00000010384, ENSBTAG00000013510, ENSBTAG00000015303, ENSBTAG00000007866, ENSBTAG00000046041, ENSBTAG00000019743, ENSBTAG00000014529, ENSBTAG00000015408,…	740	821	16802	1.687	0.0943241	0.0196197	0.123442
UP_KEYWORDS	Immunoglobulin domain	17	2.1118	0.00101475	ENSBTAG00000014064, ENSBTAG00000039340, ENSBTAG00000006138, ENSBTAG00000021141, ENSBTAG00000017818, ENSBTAG00000031160, ENSBTAG00000014906, ENSBTAG00000039702, ENSBTAG00000047158, ENSBTAG00000006024, ENSBTAG00000007821, ENSBTAG00000039520, ENSBTAG00000012247, ENSBTAG00000020679, ENSBTAG00000018650, ENSBTAG00000019473, ENSBTAG00000048184	779	152	17808	2.55672	0.275921	0.0227972	1.35943
UP_KEYWORDS	Inflammatory response	10	1.24224	0.00124978	ENSBTAG00000014113, ENSBTAG00000004547, ENSBTAG00000018223, ENSBTAG00000001725, ENSBTAG00000038639, ENSBTAG00000017280, ENSBTAG00000008223, ENSBTAG00000025257, ENSBTAG00000005603, ENSBTAG00000015978	779	61	17808	3.74755	0.328122	0.0261636	1.67184
INTERPRO	IPR001314:Peptidase S1A, chymotrypsin-type	15	1.86335	0.000181454	ENSBTAG00000008900, ENSBTAG00000012630, ENSBTAG00000012467, ENSBTAG00000031454, ENSBTAG00000039813, ENSBTAG00000030483, ENSBTAG00000010828, ENSBTAG00000021958, ENSBTAG00000027865, ENSBTAG00000038616, ENSBTAG00000007148, ENSBTAG00000046158, ENSBTAG00000038080, ENSBTAG00000027033, ENSBTAG00000007450	740	104	16802	3.27482	0.211724	0.0334157	0.296167
INTERPRO	IPR001811:Chemokine interleukin-8-like domain	9	1.11801	0.00016734	ENSBTAG00000014113, ENSBTAG00000017718, ENSBTAG00000012684, ENSBTAG00000001725, ENSBTAG00000038639, ENSBTAG00000009938, ENSBTAG00000025257, ENSBTAG00000001191, ENSBTAG00000005603	740	37	16802	5.52294	0.197	0.0359064	0.27316
GOTERM_CC_DIRECT	GO:0070062~extracellular exosome	130	16.1491	0.000696245	ENSBTAG00000002579, ENSBTAG00000007273, ENSBTAG00000018994, ENSBTAG00000017280, ENSBTAG00000000243, ENSBTAG00000016948, ENSBTAG00000002006, ENSBTAG00000002478, ENSBTAG00000025496, ENSBTAG00000014803, ENSBTAG00000010109, ENSBTAG00000003634, ENSBTAG00000012215, ENSBTAG00000017605, ENSBTAG00000016151, ENSBTAG00000010382, ENSBTAG00000002829, ENSBTAG00000006256, ENSBTAG00000031383, ENSBTAG00000044033,…	708	2162	15461	1.31308	0.228786	0.0364326	0.956972
GOTERM_MF_DIRECT	GO:0003725~double-stranded RNA binding	11	1.36646	5.65808e-05	ENSBTAG00000000132, ENSBTAG00000008703, ENSBTAG00000039861, ENSBTAG00000003297, ENSBTAG00000032719, ENSBTAG00000037527, ENSBTAG00000003366, ENSBTAG00000008142, ENSBTAG00000014628, ENSBTAG00000046580, ENSBTAG00000012586	595	49	13095	4.94066	0.0375819	0.0375819	0.084912
SMART	SM00020:Tryp_SPc	15	1.86335	0.000619803	ENSBTAG00000008900, ENSBTAG00000012630, ENSBTAG00000012467, ENSBTAG00000031454, ENSBTAG00000039813, ENSBTAG00000030483, ENSBTAG00000010828, ENSBTAG00000021958, ENSBTAG00000027865, ENSBTAG00000038616, ENSBTAG00000007148, ENSBTAG00000046158, ENSBTAG00000038080, ENSBTAG00000027033, ENSBTAG00000007450	405	112	8740	2.89021	0.152563	0.04054	0.810462
UP_KEYWORDS	Chaperone	14	1.73913	0.00225588	ENSBTAG00000003362, ENSBTAG00000021607, ENSBTAG00000007605, ENSBTAG00000005355, ENSBTAG00000006045, ENSBTAG00000001027, ENSBTAG00000012589, ENSBTAG00000012586, ENSBTAG00000017889, ENSBTAG00000025441, ENSBTAG00000006270, ENSBTAG00000033222, ENSBTAG00000003151, ENSBTAG00000002829	779	120	17808	2.66701	0.512361	0.0438937	2.99886
INTERPRO	IPR010294:ADAM-TS Spacer 1	7	0.869565	0.000288897	ENSBTAG00000011680, ENSBTAG00000007492, ENSBTAG00000010411, ENSBTAG00000003165, ENSBTAG00000013210, ENSBTAG00000000648, ENSBTAG00000000706	740	22	16802	7.22445	0.315316	0.0462463	0.471146
KEGG_PATHWAY	bta05164:Influenza A	20	2.48447	0.000212582	ENSBTAG00000008441, ENSBTAG00000021077, ENSBTAG00000037527, ENSBTAG00000003366, ENSBTAG00000018994, ENSBTAG00000008142, ENSBTAG00000014628, ENSBTAG00000012529, ENSBTAG00000008703, ENSBTAG00000038128, ENSBTAG00000039861, ENSBTAG00000025441, ENSBTAG00000047680, ENSBTAG00000030913, ENSBTAG00000001725, ENSBTAG00000016061, ENSBTAG00000022613, ENSBTAG00000014921, ENSBTAG00000039035, ENSBTAG00000045923	336	173	7583	2.60907	0.0479252	0.0479252	0.272385
INTERPRO	IPR013273:Peptidase M12B, ADAM-TS	7	0.869565	0.000376428	ENSBTAG00000011680, ENSBTAG00000007492, ENSBTAG00000010411, ENSBTAG00000003165, ENSBTAG00000013210, ENSBTAG00000000648, ENSBTAG00000000706	740	23	16802	6.91034	0.389569	0.0481606	0.613483
INTERPRO	IPR008160:Collagen triple helix repeat	12	1.49068	0.000414714	ENSBTAG00000019813, ENSBTAG00000008074, ENSBTAG00000013472, ENSBTAG00000013103, ENSBTAG00000011324, ENSBTAG00000002430, ENSBTAG00000014575, ENSBTAG00000012849, ENSBTAG00000001365, ENSBTAG00000032591, ENSBTAG00000013760, ENSBTAG00000011741	740	75	16802	3.63286	0.419463	0.0482345	0.675681
INTERPRO	IPR001254:Peptidase S1	15	1.86335	0.000476254	ENSBTAG00000008900, ENSBTAG00000012630, ENSBTAG00000012467, ENSBTAG00000031454, ENSBTAG00000039813, ENSBTAG00000030483, ENSBTAG00000010828, ENSBTAG00000021958, ENSBTAG00000027865, ENSBTAG00000038616, ENSBTAG00000007148, ENSBTAG00000046158, ENSBTAG00000038080, ENSBTAG00000027033, ENSBTAG00000007450	740	114	16802	2.98755	0.46448	0.0507121	0.775581
KEGG_PATHWAY	bta04141:Protein processing in endoplasmic reticulum	19	2.36025	0.000453112	ENSBTAG00000019264, ENSBTAG00000003362, ENSBTAG00000003619, ENSBTAG00000006833, ENSBTAG00000006045, ENSBTAG00000005355, ENSBTAG00000005970, ENSBTAG00000019237, ENSBTAG00000017143, ENSBTAG00000006085, ENSBTAG00000008703, ENSBTAG00000025441, ENSBTAG00000006270, ENSBTAG00000005012, ENSBTAG00000004937, ENSBTAG00000011913, ENSBTAG00000000428, ENSBTAG00000003151, ENSBTAG00000039035	336	169	7583	2.53728	0.0993986	0.0509998	0.579755
INTERPRO	IPR016187:C-type lectin fold	15	1.86335	0.000361495	ENSBTAG00000004560, ENSBTAG00000004547, ENSBTAG00000012185, ENSBTAG00000020755, ENSBTAG00000014906, ENSBTAG00000020141, ENSBTAG00000001740, ENSBTAG00000014575, ENSBTAG00000038490, ENSBTAG00000012849, ENSBTAG00000013760, ENSBTAG00000023635, ENSBTAG00000020285, ENSBTAG00000025101, ENSBTAG00000017895	740	111	16802	3.0683	0.377496	0.0513044	0.589214
INTERPRO	IPR013106:Immunoglobulin V-set	17	2.1118	0.000558014	ENSBTAG00000039340, ENSBTAG00000021141, ENSBTAG00000017818, ENSBTAG00000047420, ENSBTAG00000031160, ENSBTAG00000014906, ENSBTAG00000007275, ENSBTAG00000004750, ENSBTAG00000001066, ENSBTAG00000039520, ENSBTAG00000012247, ENSBTAG00000011680, ENSBTAG00000018650, ENSBTAG00000016692, ENSBTAG00000008852, ENSBTAG00000002319, ENSBTAG00000001740	740	143	16802	2.69924	0.518939	0.0547344	0.908159
GOTERM_MF_DIRECT	GO:0008009~chemokine activity	9	1.11801	0.000167523	ENSBTAG00000014113, ENSBTAG00000017718, ENSBTAG00000012684, ENSBTAG00000001725, ENSBTAG00000038639, ENSBTAG00000009938, ENSBTAG00000025257, ENSBTAG00000001191, ENSBTAG00000005603	595	36	13095	5.5021	0.107227	0.0551333	0.251211
UP_KEYWORDS	Protease	26	3.22981	0.00331814	ENSBTAG00000008900, ENSBTAG00000011954, ENSBTAG00000013210, ENSBTAG00000010828, ENSBTAG00000004594, ENSBTAG00000021958, ENSBTAG00000013976, ENSBTAG00000027865, ENSBTAG00000008023, ENSBTAG00000002824, ENSBTAG00000006086, ENSBTAG00000013476, ENSBTAG00000007148, ENSBTAG00000000720, ENSBTAG00000046158, ENSBTAG00000027033, ENSBTAG00000046648, ENSBTAG00000008024, ENSBTAG00000012467, ENSBTAG00000031454,…	779	317	17808	1.87496	0.652477	0.0570273	4.38195
UP_KEYWORDS	Hydrolase	63	7.82609	0.00315312	ENSBTAG00000008900, ENSBTAG00000006541, ENSBTAG00000021958, ENSBTAG00000011936, ENSBTAG00000004594, ENSBTAG00000005293, ENSBTAG00000027865, ENSBTAG00000002478, ENSBTAG00000007836, ENSBTAG00000002824, ENSBTAG00000006086, ENSBTAG00000038756, ENSBTAG00000013476, ENSBTAG00000000720, ENSBTAG00000032068, ENSBTAG00000008406, ENSBTAG00000006256, ENSBTAG00000010339, ENSBTAG00000039122, ENSBTAG00000012467,…	779	998	17808	1.44307	0.63369	0.0573639	4.16829
UP_KEYWORDS	Sushi	6	0.745342	0.0040275	ENSBTAG00000012630, ENSBTAG00000020755, ENSBTAG00000014906, ENSBTAG00000046158, ENSBTAG00000007450, ENSBTAG00000014177	779	25	17808	5.48642	0.722887	0.0653131	5.29536
INTERPRO	IPR006117:2-5-oligoadenylate synthetase, conserved site	4	0.496894	0.000792821	ENSBTAG00000039861, ENSBTAG00000003297, ENSBTAG00000037527, ENSBTAG00000014628	740	5	16802	18.1643	0.646475	0.066972	1.28798
INTERPRO	IPR026774:2'-5'-oligoadenylate synthase	4	0.496894	0.000792821	ENSBTAG00000039861, ENSBTAG00000003297, ENSBTAG00000037527, ENSBTAG00000014628	740	5	16802	18.1643	0.646475	0.066972	1.28798
INTERPRO	IPR018952:2'-5'-oligoadenylate synthetase 1, domain 2/C-terminal	4	0.496894	0.000792821	ENSBTAG00000039861, ENSBTAG00000003297, ENSBTAG00000037527, ENSBTAG00000014628	740	5	16802	18.1643	0.646475	0.066972	1.28798
GOTERM_BP_DIRECT	GO:0070098~chemokine-mediated signaling pathway	10	1.24224	0.000130614	ENSBTAG00000014113, ENSBTAG00000017718, ENSBTAG00000012684, ENSBTAG00000001725, ENSBTAG00000038639, ENSBTAG00000009938, ENSBTAG00000025257, ENSBTAG00000003220, ENSBTAG00000001191, ENSBTAG00000005603	628	44	13824	5.0029	0.244652	0.0677407	0.226198
GOTERM_BP_DIRECT	GO:0009615~response to virus	10	1.24224	0.000130614	ENSBTAG00000014199, ENSBTAG00000008703, ENSBTAG00000017889, ENSBTAG00000008471, ENSBTAG00000030913, ENSBTAG00000016061, ENSBTAG00000014614, ENSBTAG00000015046, ENSBTAG00000014628, ENSBTAG00000046580	628	44	13824	5.0029	0.244652	0.0677407	0.226198
INTERPRO	IPR018114:Peptidase S1, trypsin family, active site	13	1.61491	0.000759546	ENSBTAG00000008900, ENSBTAG00000039813, ENSBTAG00000031454, ENSBTAG00000030483, ENSBTAG00000010828, ENSBTAG00000021958, ENSBTAG00000027865, ENSBTAG00000038616, ENSBTAG00000007148, ENSBTAG00000046158, ENSBTAG00000027033, ENSBTAG00000038080, ENSBTAG00000007450	740	93	16802	3.17387	0.630699	0.0686807	1.23424
INTERPRO	IPR009003:Trypsin-like cysteine/serine peptidase domain	15	1.86335	0.000869614	ENSBTAG00000008900, ENSBTAG00000012630, ENSBTAG00000012467, ENSBTAG00000031454, ENSBTAG00000039813, ENSBTAG00000030483, ENSBTAG00000010828, ENSBTAG00000021958, ENSBTAG00000027865, ENSBTAG00000038616, ENSBTAG00000007148, ENSBTAG00000046158, ENSBTAG00000038080, ENSBTAG00000027033, ENSBTAG00000007450	740	121	16802	2.81472	0.68036	0.0688035	1.41191
GOTERM_BP_DIRECT	GO:0071356~cellular response to tumor necrosis factor	11	1.36646	0.000249177	ENSBTAG00000014113, ENSBTAG00000022520, ENSBTAG00000019892, ENSBTAG00000018223, ENSBTAG00000017718, ENSBTAG00000012684, ENSBTAG00000015904, ENSBTAG00000009938, ENSBTAG00000025257, ENSBTAG00000014921, ENSBTAG00000001191	628	58	13824	4.17483	0.414506	0.0736206	0.431109
KEGG_PATHWAY	bta05332:Graft-versus-host disease	8	0.993789	0.00218743	ENSBTAG00000012529, ENSBTAG00000010057, ENSBTAG00000038128, ENSBTAG00000021077, ENSBTAG00000039813, ENSBTAG00000014921, ENSBTAG00000001008, ENSBTAG00000045923	336	42	7583	4.29875	0.397007	0.0808522	2.7703
UP_KEYWORDS	Mitosis	12	1.49068	0.0053177	ENSBTAG00000014223, ENSBTAG00000003314, ENSBTAG00000010109, ENSBTAG00000004943, ENSBTAG00000018216, ENSBTAG00000009586, ENSBTAG00000014239, ENSBTAG00000008180, ENSBTAG00000017271, ENSBTAG00000005607, ENSBTAG00000013009, ENSBTAG00000005293	779	103	17808	2.66331	0.8165	0.0812828	6.93601
UP_KEYWORDS	Serine protease	12	1.49068	0.0057188	ENSBTAG00000008900, ENSBTAG00000031454, ENSBTAG00000039813, ENSBTAG00000007148, ENSBTAG00000030483, ENSBTAG00000010828, ENSBTAG00000046158, ENSBTAG00000021958, ENSBTAG00000038080, ENSBTAG00000027033, ENSBTAG00000007450, ENSBTAG00000027865	779	104	17808	2.6377	0.838588	0.0831831	7.44068
KEGG_PATHWAY	bta04672:Intestinal immune network for IgA production	9	1.11801	0.00264041	ENSBTAG00000017843, ENSBTAG00000038128, ENSBTAG00000021077, ENSBTAG00000019095, ENSBTAG00000018849, ENSBTAG00000045907, ENSBTAG00000014921, ENSBTAG00000039355, ENSBTAG00000045923	336	55	7583	3.69302	0.457052	0.0835509	3.33506
UP_KEYWORDS	Proteoglycan	6	0.745342	0.00668782	ENSBTAG00000010937, ENSBTAG00000008869, ENSBTAG00000026676, ENSBTAG00000011154, ENSBTAG00000014906, ENSBTAG00000014912	779	28	17808	4.89859	0.881622	0.0850732	8.64947
GOTERM_BP_DIRECT	GO:0002548~monocyte chemotaxis	8	0.993789	0.000248697	ENSBTAG00000014113, ENSBTAG00000017718, ENSBTAG00000012684, ENSBTAG00000009938, ENSBTAG00000025257, ENSBTAG00000001191, ENSBTAG00000006256, ENSBTAG00000015978	628	29	13824	6.07248	0.413901	0.0851951	0.430279
UP_SEQ_FEATURE	domain:Peptidase S1	9	1.11801	0.000440678	ENSBTAG00000008900, ENSBTAG00000012630, ENSBTAG00000039813, ENSBTAG00000007148, ENSBTAG00000046158, ENSBTAG00000038080, ENSBTAG00000007450, ENSBTAG00000027865, ENSBTAG00000013055	295	40	6267	4.77992	0.301172	0.0856918	0.675731
UP_KEYWORDS	GPI-anchor	7	0.869565	0.00648794	ENSBTAG00000008869, ENSBTAG00000002824, ENSBTAG00000008951, ENSBTAG00000001139, ENSBTAG00000020679, ENSBTAG00000020665, ENSBTAG00000015094	779	39	17808	4.10309	0.8738	0.0860643	8.40133
UP_KEYWORDS	Cell cycle	20	2.48447	0.0062511	ENSBTAG00000003314, ENSBTAG00000014223, ENSBTAG00000001938, ENSBTAG00000032372, ENSBTAG00000014239, ENSBTAG00000015936, ENSBTAG00000009211, ENSBTAG00000017271, ENSBTAG00000016931, ENSBTAG00000013009, ENSBTAG00000005293, ENSBTAG00000010109, ENSBTAG00000004943, ENSBTAG00000022520, ENSBTAG00000018216, ENSBTAG00000009586, ENSBTAG00000018650, ENSBTAG00000008180, ENSBTAG00000005607, ENSBTAG00000008406	779	231	17808	1.97923	0.863862	0.0866539	8.10651
SMART	SM00060:FN3	16	1.98758	0.0017271	ENSBTAG00000005910, ENSBTAG00000019376, ENSBTAG00000003054, ENSBTAG00000019585, ENSBTAG00000012119, ENSBTAG00000015377, ENSBTAG00000018164, ENSBTAG00000026977, ENSBTAG00000007821, ENSBTAG00000009797, ENSBTAG00000020679, ENSBTAG00000016692, ENSBTAG00000009455, ENSBTAG00000011465, ENSBTAG00000006359, ENSBTAG00000006256	405	138	8740	2.50206	0.369684	0.0881747	2.24329
KEGG_PATHWAY	bta04514:Cell adhesion molecules (CAMs)	16	1.98758	0.00322744	ENSBTAG00000021141, ENSBTAG00000021077, ENSBTAG00000026676, ENSBTAG00000020755, ENSBTAG00000010704, ENSBTAG00000011154, ENSBTAG00000014906, ENSBTAG00000013148, ENSBTAG00000039355, ENSBTAG00000017843, ENSBTAG00000038128, ENSBTAG00000040432, ENSBTAG00000020679, ENSBTAG00000015058, ENSBTAG00000019060, ENSBTAG00000045923	336	154	7583	2.34477	0.526093	0.089119	4.06245
GOTERM_BP_DIRECT	GO:0071347~cellular response to interleukin-1	10	1.24224	0.000222351	ENSBTAG00000014113, ENSBTAG00000019892, ENSBTAG00000017718, ENSBTAG00000012684, ENSBTAG00000015904, ENSBTAG00000009938, ENSBTAG00000025257, ENSBTAG00000014127, ENSBTAG00000014921, ENSBTAG00000001191	628	47	13824	4.68356	0.379768	0.0911111	0.384779
KEGG_PATHWAY	bta05144:Malaria	9	1.11801	0.00207502	ENSBTAG00000012529, ENSBTAG00000012866, ENSBTAG00000017843, ENSBTAG00000020755, ENSBTAG00000011154, ENSBTAG00000018810, ENSBTAG00000014921, ENSBTAG00000003220, ENSBTAG00000002006	336	53	7583	3.83238	0.381109	0.0915045	2.62967
KEGG_PATHWAY	bta05168:Herpes simplex infection	19	2.36025	0.00178451	ENSBTAG00000008441, ENSBTAG00000021077, ENSBTAG00000007881, ENSBTAG00000012739, ENSBTAG00000037527, ENSBTAG00000003366, ENSBTAG00000008142, ENSBTAG00000017280, ENSBTAG00000014628, ENSBTAG00000001066, ENSBTAG00000010109, ENSBTAG00000012529, ENSBTAG00000008703, ENSBTAG00000038128, ENSBTAG00000039861, ENSBTAG00000047680, ENSBTAG00000022613, ENSBTAG00000014921, ENSBTAG00000045923	336	190	7583	2.25685	0.338066	0.098006	2.26539
SMART	SM00408:IGc2	19	2.36025	0.00236002	ENSBTAG00000014064, ENSBTAG00000019585, ENSBTAG00000010704, ENSBTAG00000006804, ENSBTAG00000039702, ENSBTAG00000047158, ENSBTAG00000006024, ENSBTAG00000007821, ENSBTAG00000001618, ENSBTAG00000005888, ENSBTAG00000011680, ENSBTAG00000020679, ENSBTAG00000018650, ENSBTAG00000017204, ENSBTAG00000016692, ENSBTAG00000019473, ENSBTAG00000008852, ENSBTAG00000002319, ENSBTAG00000011465	405	186	8740	2.20443	0.467872	0.0998062	3.05368
GOTERM_CC_DIRECT	GO:0009897~external side of plasma membrane	17	2.1118	0.00225416	ENSBTAG00000005288, ENSBTAG00000021141, ENSBTAG00000020755, ENSBTAG00000011154, ENSBTAG00000014652, ENSBTAG00000006045, ENSBTAG00000034883, ENSBTAG00000002006, ENSBTAG00000012529, ENSBTAG00000017843, ENSBTAG00000032719, ENSBTAG00000013300, ENSBTAG00000034295, ENSBTAG00000001725, ENSBTAG00000038639, ENSBTAG00000009455, ENSBTAG00000014921	708	157	15461	2.36458	0.569045	0.0998726	3.06761
