# Supplementary material for: Experimental challenge with bovine respiratory syncytial virus in dairy calves: bronchial lymph node transcriptome response
Source: Sci Rep. 2019 Oct 14;9:14736. doi: 10.1038/s41598-019-51094-z (PMC6791843; doi:10.1038/s41598-019-51094-z)
Supplement: Supplementary file 6 — Supplementary Table S6. [file 41598_2019_51094_MOESM6_ESM.xlsx]

## Sheet: functional clustering DAVID all
Experimental challenge with bovine respiratory syncytial virus in dairy calves: bronchial lymph node transcriptome response
Dayle Johnston, Bernadette Earley, Matthew S. McCabe, Ken Lemon, Catherine Duffy, Michael McMenamy, S. Louise Cosby, JaeWoo Kim, Gordon Blackshields, Jeremy F. Taylor and Sinead M. Waters
Supplementary Table S6. Enriched functional annotation clusters among the DEG (DAVID analysis).
Annotation Cluster 1	Enrichment Score: 12.729172478829117
Category	Term	Count	%	PValue	Genes	List Total	Pop Hits	Pop Total	Fold Enrichment	Bonferroni	Benjamini	FDR
UP_KEYWORDS	Signal	215	26.7081	8.28887e-18	ENSBTAG00000047363, ENSBTAG00000039340, ENSBTAG00000003054, ENSBTAG00000016948, ENSBTAG00000006085, ENSBTAG00000005888, ENSBTAG00000002824, ENSBTAG00000006086, ENSBTAG00000003721, ENSBTAG00000005063, ENSBTAG00000009455, ENSBTAG00000016151, ENSBTAG00000010382, ENSBTAG00000005288, ENSBTAG00000031383, ENSBTAG00000003329, ENSBTAG00000044033, ENSBTAG00000039122, ENSBTAG00000017818, ENSBTAG00000030483,…	779	2817	17808	1.74473	2.63586e-15	2.63586e-15	1.11748e-14
UP_SEQ_FEATURE	signal peptide	102	12.6708	2.87699e-15	ENSBTAG00000008900, ENSBTAG00000039340, ENSBTAG00000007273, ENSBTAG00000017280, ENSBTAG00000016948, ENSBTAG00000027865, ENSBTAG00000010977, ENSBTAG00000017143, ENSBTAG00000002006, ENSBTAG00000006085, ENSBTAG00000005063, ENSBTAG00000020665, ENSBTAG00000009455, ENSBTAG00000003329, ENSBTAG00000017818, ENSBTAG00000020880, ENSBTAG00000019225, ENSBTAG00000013923, ENSBTAG00000038128, ENSBTAG00000018810,…	295	1010	6267	2.14544	2.34679e-12	2.34679e-12	4.44089e-12
UP_KEYWORDS	Secreted	92	11.4286	4.8714e-15	ENSBTAG00000008900, ENSBTAG00000047363, ENSBTAG00000014113, ENSBTAG00000019665, ENSBTAG00000006187, ENSBTAG00000043991, ENSBTAG00000007273, ENSBTAG00000002635, ENSBTAG00000017280, ENSBTAG00000027865, ENSBTAG00000010977, ENSBTAG00000019813, ENSBTAG00000010937, ENSBTAG00000012866, ENSBTAG00000017843, ENSBTAG00000018563, ENSBTAG00000013472, ENSBTAG00000018223, ENSBTAG00000005063, ENSBTAG00000002430,…	779	868	17808	2.42296	1.55342e-12	7.76712e-13	6.58362e-12
UP_KEYWORDS	Disulfide bond	138	17.1429	5.023e-14	ENSBTAG00000008900, ENSBTAG00000047363, ENSBTAG00000039340, ENSBTAG00000003054, ENSBTAG00000043991, ENSBTAG00000007273, ENSBTAG00000010704, ENSBTAG00000006541, ENSBTAG00000017280, ENSBTAG00000016948, ENSBTAG00000027865, ENSBTAG00000002006, ENSBTAG00000025101, ENSBTAG00000017143, ENSBTAG00000010977, ENSBTAG00000017895, ENSBTAG00000014803, ENSBTAG00000002824, ENSBTAG00000006086, ENSBTAG00000038616,…	779	1643	17808	1.92008	1.59579e-11	5.3193e-12	6.7657e-11
UP_KEYWORDS	Glycoprotein	105	13.0435	1.06465e-12	ENSBTAG00000008900, ENSBTAG00000039340, ENSBTAG00000007273, ENSBTAG00000017280, ENSBTAG00000016948, ENSBTAG00000027865, ENSBTAG00000010977, ENSBTAG00000002006, ENSBTAG00000002824, ENSBTAG00000020665, ENSBTAG00000007642, ENSBTAG00000009455, ENSBTAG00000003329, ENSBTAG00000017818, ENSBTAG00000020880, ENSBTAG00000019225, ENSBTAG00000013923, ENSBTAG00000000648, ENSBTAG00000011927, ENSBTAG00000018810,…	779	1157	17808	2.0746	3.38541e-10	8.46352e-11	1.43525e-09
UP_SEQ_FEATURE	glycosylation site:N-linked (GlcNAc...)	91	11.3043	4.47123e-11	ENSBTAG00000008900, ENSBTAG00000006187, ENSBTAG00000019665, ENSBTAG00000039340, ENSBTAG00000003362, ENSBTAG00000007273, ENSBTAG00000017280, ENSBTAG00000016948, ENSBTAG00000027865, ENSBTAG00000002006, ENSBTAG00000010977, ENSBTAG00000017843, ENSBTAG00000012866, ENSBTAG00000007348, ENSBTAG00000008493, ENSBTAG00000018223, ENSBTAG00000020665, ENSBTAG00000007642, ENSBTAG00000009455, ENSBTAG00000002430,…	295	988	6267	1.95669	3.63511e-08	1.81756e-08	6.87789e-08
UP_SEQ_FEATURE	disulfide bond	74	9.19255	2.83211e-08	ENSBTAG00000008900, ENSBTAG00000014113, ENSBTAG00000019665, ENSBTAG00000039340, ENSBTAG00000003362, ENSBTAG00000007273, ENSBTAG00000002635, ENSBTAG00000006541, ENSBTAG00000017280, ENSBTAG00000016948, ENSBTAG00000027865, ENSBTAG00000002006, ENSBTAG00000010977, ENSBTAG00000017143, ENSBTAG00000019813, ENSBTAG00000017843, ENSBTAG00000012866, ENSBTAG00000018223, ENSBTAG00000013476, ENSBTAG00000006977,…	295	830	6267	1.89405	2.30248e-05	7.675e-06	4.35651e-05
Annotation Cluster 2	Enrichment Score: 4.339810792257896
Category	Term	Count	%	PValue	Genes	List Total	Pop Hits	Pop Total	Fold Enrichment	Bonferroni	Benjamini	FDR
UP_KEYWORDS	Immunity	22	2.73292	6.63864e-06	ENSBTAG00000021077, ENSBTAG00000021141, ENSBTAG00000004547, ENSBTAG00000012739, ENSBTAG00000002635, ENSBTAG00000017280, ENSBTAG00000005150, ENSBTAG00000014628, ENSBTAG00000000892, ENSBTAG00000014177, ENSBTAG00000038128, ENSBTAG00000016864, ENSBTAG00000030913, ENSBTAG00000008471, ENSBTAG00000016061, ENSBTAG00000046158, ENSBTAG00000002581, ENSBTAG00000008223, ENSBTAG00000007450, ENSBTAG00000023635,…	779	160	17808	3.14326	0.00210887	0.00042213	0.00894965
UP_KEYWORDS	Innate immunity	16	1.98758	2.18812e-05	ENSBTAG00000012739, ENSBTAG00000002635, ENSBTAG00000017280, ENSBTAG00000005150, ENSBTAG00000014628, ENSBTAG00000000892, ENSBTAG00000014177, ENSBTAG00000016864, ENSBTAG00000030913, ENSBTAG00000008471, ENSBTAG00000016061, ENSBTAG00000046158, ENSBTAG00000008223, ENSBTAG00000007450, ENSBTAG00000023635, ENSBTAG00000015978	779	98	17808	3.73226	0.00693416	0.00099355	0.0294956
GOTERM_BP_DIRECT	GO:0045087~innate immune response	23	2.85714	0.000658289	ENSBTAG00000012739, ENSBTAG00000012185, ENSBTAG00000003366, ENSBTAG00000002635, ENSBTAG00000008142, ENSBTAG00000005150, ENSBTAG00000014628, ENSBTAG00000000892, ENSBTAG00000018531, ENSBTAG00000014177, ENSBTAG00000008703, ENSBTAG00000008021, ENSBTAG00000016864, ENSBTAG00000030913, ENSBTAG00000008471, ENSBTAG00000045588, ENSBTAG00000016061, ENSBTAG00000008223, ENSBTAG00000007450, ENSBTAG00000023635,…	628	227	13824	2.23037	0.756946	0.16206	1.13513
Annotation Cluster 3	Enrichment Score: 3.829920576863524
Category	Term	Count	%	PValue	Genes	List Total	Pop Hits	Pop Total	Fold Enrichment	Bonferroni	Benjamini	FDR
INTERPRO	IPR013783:Immunoglobulin-like fold	54	6.70807	1.02277e-06	ENSBTAG00000039340, ENSBTAG00000003054, ENSBTAG00000047420, ENSBTAG00000010704, ENSBTAG00000006804, ENSBTAG00000031160, ENSBTAG00000007275, ENSBTAG00000039702, ENSBTAG00000022893, ENSBTAG00000005888, ENSBTAG00000017204, ENSBTAG00000009455, ENSBTAG00000006359, ENSBTAG00000045854, ENSBTAG00000006256, ENSBTAG00000014064, ENSBTAG00000017818, ENSBTAG00000006024, ENSBTAG00000011237, ENSBTAG00000039355,…	740	599	16802	2.0469	0.00133995	0.00133995	0.00167166
INTERPRO	IPR007110:Immunoglobulin-like domain	43	5.34161	1.54383e-06	ENSBTAG00000039340, ENSBTAG00000006138, ENSBTAG00000019585, ENSBTAG00000047420, ENSBTAG00000006804, ENSBTAG00000010704, ENSBTAG00000031160, ENSBTAG00000007275, ENSBTAG00000039702, ENSBTAG00000004750, ENSBTAG00000022893, ENSBTAG00000001066, ENSBTAG00000001618, ENSBTAG00000039520, ENSBTAG00000016698, ENSBTAG00000005888, ENSBTAG00000016692, ENSBTAG00000017204, ENSBTAG00000008852, ENSBTAG00000045854,…	740	435	16802	2.24444	0.00202191	0.00101147	0.00252329
INTERPRO	IPR003599:Immunoglobulin subtype	33	4.09938	2.62667e-05	ENSBTAG00000039340, ENSBTAG00000006138, ENSBTAG00000019585, ENSBTAG00000047420, ENSBTAG00000006804, ENSBTAG00000010704, ENSBTAG00000031160, ENSBTAG00000039702, ENSBTAG00000004750, ENSBTAG00000001066, ENSBTAG00000001618, ENSBTAG00000039520, ENSBTAG00000005888, ENSBTAG00000016692, ENSBTAG00000017204, ENSBTAG00000008852, ENSBTAG00000045854, ENSBTAG00000014064, ENSBTAG00000021141, ENSBTAG00000017818,…	740	331	16802	2.26368	0.0338499	0.0114131	0.0429233
SMART	SM00409:IG	33	4.09938	5.64388e-05	ENSBTAG00000039340, ENSBTAG00000006138, ENSBTAG00000019585, ENSBTAG00000047420, ENSBTAG00000006804, ENSBTAG00000010704, ENSBTAG00000031160, ENSBTAG00000039702, ENSBTAG00000004750, ENSBTAG00000001066, ENSBTAG00000001618, ENSBTAG00000039520, ENSBTAG00000005888, ENSBTAG00000016692, ENSBTAG00000017204, ENSBTAG00000008852, ENSBTAG00000045854, ENSBTAG00000014064, ENSBTAG00000021141, ENSBTAG00000017818,…	405	331	8740	2.1515	0.0149566	0.0149566	0.0740525
INTERPRO	IPR013106:Immunoglobulin V-set	17	2.1118	0.000558014	ENSBTAG00000039340, ENSBTAG00000021141, ENSBTAG00000017818, ENSBTAG00000047420, ENSBTAG00000031160, ENSBTAG00000014906, ENSBTAG00000007275, ENSBTAG00000004750, ENSBTAG00000001066, ENSBTAG00000039520, ENSBTAG00000012247, ENSBTAG00000011680, ENSBTAG00000018650, ENSBTAG00000016692, ENSBTAG00000008852, ENSBTAG00000002319, ENSBTAG00000001740	740	143	16802	2.69924	0.518939	0.0547344	0.908159
UP_KEYWORDS	Immunoglobulin domain	17	2.1118	0.00101475	ENSBTAG00000014064, ENSBTAG00000039340, ENSBTAG00000006138, ENSBTAG00000021141, ENSBTAG00000017818, ENSBTAG00000031160, ENSBTAG00000014906, ENSBTAG00000039702, ENSBTAG00000047158, ENSBTAG00000006024, ENSBTAG00000007821, ENSBTAG00000039520, ENSBTAG00000012247, ENSBTAG00000020679, ENSBTAG00000018650, ENSBTAG00000019473, ENSBTAG00000048184	779	152	17808	2.55672	0.275921	0.0227972	1.35943
INTERPRO	IPR003598:Immunoglobulin subtype 2	19	2.36025	0.00145055	ENSBTAG00000014064, ENSBTAG00000019585, ENSBTAG00000010704, ENSBTAG00000006804, ENSBTAG00000039702, ENSBTAG00000047158, ENSBTAG00000006024, ENSBTAG00000007821, ENSBTAG00000001618, ENSBTAG00000005888, ENSBTAG00000011680, ENSBTAG00000020679, ENSBTAG00000018650, ENSBTAG00000017204, ENSBTAG00000016692, ENSBTAG00000019473, ENSBTAG00000008852, ENSBTAG00000002319, ENSBTAG00000011465	740	186	16802	2.31937	0.850888	0.105906	2.34467
SMART	SM00408:IGc2	19	2.36025	0.00236002	ENSBTAG00000014064, ENSBTAG00000019585, ENSBTAG00000010704, ENSBTAG00000006804, ENSBTAG00000039702, ENSBTAG00000047158, ENSBTAG00000006024, ENSBTAG00000007821, ENSBTAG00000001618, ENSBTAG00000005888, ENSBTAG00000011680, ENSBTAG00000020679, ENSBTAG00000018650, ENSBTAG00000017204, ENSBTAG00000016692, ENSBTAG00000019473, ENSBTAG00000008852, ENSBTAG00000002319, ENSBTAG00000011465	405	186	8740	2.20443	0.467872	0.0998062	3.05368
INTERPRO	IPR013098:Immunoglobulin I-set	13	1.61491	0.00747999	ENSBTAG00000014064, ENSBTAG00000006138, ENSBTAG00000019585, ENSBTAG00000011680, ENSBTAG00000010704, ENSBTAG00000020679, ENSBTAG00000006804, ENSBTAG00000016692, ENSBTAG00000002319, ENSBTAG00000011465, ENSBTAG00000006024, ENSBTAG00000007821, ENSBTAG00000001618	740	122	16802	2.41943	0.999947	0.315168	11.5486
Annotation Cluster 4	Enrichment Score: 3.277136263927646
Category	Term	Count	%	PValue	Genes	List Total	Pop Hits	Pop Total	Fold Enrichment	Bonferroni	Benjamini	FDR
UP_KEYWORDS	Nucleotide-binding	75	9.31677	0.000256923	ENSBTAG00000014223, ENSBTAG00000003362, ENSBTAG00000003054, ENSBTAG00000006972, ENSBTAG00000032026, ENSBTAG00000039803, ENSBTAG00000006541, ENSBTAG00000014614, ENSBTAG00000011936, ENSBTAG00000001143, ENSBTAG00000015441, ENSBTAG00000002035, ENSBTAG00000010109, ENSBTAG00000025441, ENSBTAG00000015685, ENSBTAG00000017605, ENSBTAG00000006359, ENSBTAG00000039035, ENSBTAG00000002829, ENSBTAG00000008124,…	779	1124	17808	1.52536	0.0784627	0.00813791	0.345821
UP_KEYWORDS	ATP-binding	59	7.32919	0.000477879	ENSBTAG00000003362, ENSBTAG00000003054, ENSBTAG00000006972, ENSBTAG00000039803, ENSBTAG00000006541, ENSBTAG00000014614, ENSBTAG00000011936, ENSBTAG00000015441, ENSBTAG00000010109, ENSBTAG00000025441, ENSBTAG00000015685, ENSBTAG00000017605, ENSBTAG00000006359, ENSBTAG00000039035, ENSBTAG00000002829, ENSBTAG00000008124, ENSBTAG00000014064, ENSBTAG00000013510, ENSBTAG00000046041, ENSBTAG00000014628,…	779	848	17808	1.5905	0.141013	0.0125869	0.642344
GOTERM_MF_DIRECT	GO:0005524~ATP binding	79	9.81366	0.0012008	ENSBTAG00000003362, ENSBTAG00000003054, ENSBTAG00000006972, ENSBTAG00000039803, ENSBTAG00000037527, ENSBTAG00000003366, ENSBTAG00000006541, ENSBTAG00000007605, ENSBTAG00000014614, ENSBTAG00000011936, ENSBTAG00000015441, ENSBTAG00000010109, ENSBTAG00000003297, ENSBTAG00000025441, ENSBTAG00000026070, ENSBTAG00000007169, ENSBTAG00000015685, ENSBTAG00000017605, ENSBTAG00000006359, ENSBTAG00000039035,…	595	1224	13095	1.42048	0.556665	0.150142	1.78769
Annotation Cluster 5	Enrichment Score: 3.254010206789338
Category	Term	Count	%	PValue	Genes	List Total	Pop Hits	Pop Total	Fold Enrichment	Bonferroni	Benjamini	FDR
INTERPRO	IPR000884:Thrombospondin, type 1 repeat	12	1.49068	5.27835e-05	ENSBTAG00000011680, ENSBTAG00000009150, ENSBTAG00000007492, ENSBTAG00000010411, ENSBTAG00000018810, ENSBTAG00000003165, ENSBTAG00000013210, ENSBTAG00000017188, ENSBTAG00000000648, ENSBTAG00000000706, ENSBTAG00000014177, ENSBTAG00000002006	740	60	16802	4.54108	0.0668609	0.0171515	0.0862377
SMART	SM00209:TSP1	12	1.49068	5.73169e-05	ENSBTAG00000011680, ENSBTAG00000009150, ENSBTAG00000007492, ENSBTAG00000010411, ENSBTAG00000018810, ENSBTAG00000003165, ENSBTAG00000013210, ENSBTAG00000017188, ENSBTAG00000000648, ENSBTAG00000000706, ENSBTAG00000014177, ENSBTAG00000002006	405	58	8740	4.46488	0.0151875	0.00762283	0.0752043
UP_SEQ_FEATURE	domain:TSP type-1 3	4	0.496894	0.00183891	ENSBTAG00000009150, ENSBTAG00000018810, ENSBTAG00000014177, ENSBTAG00000002006	295	6	6267	14.1627	0.776067	0.220733	2.7916
UP_SEQ_FEATURE	domain:TSP type-1 1	4	0.496894	0.00310673	ENSBTAG00000009150, ENSBTAG00000018810, ENSBTAG00000014177, ENSBTAG00000002006	295	7	6267	12.1395	0.920318	0.271096	4.67365
UP_SEQ_FEATURE	domain:TSP type-1 2	4	0.496894	0.00310673	ENSBTAG00000009150, ENSBTAG00000018810, ENSBTAG00000014177, ENSBTAG00000002006	295	7	6267	12.1395	0.920318	0.271096	4.67365
Annotation Cluster 6	Enrichment Score: 3.2131272333207916
Category	Term	Count	%	PValue	Genes	List Total	Pop Hits	Pop Total	Fold Enrichment	Bonferroni	Benjamini	FDR
GOTERM_CC_DIRECT	GO:0005788~endoplasmic reticulum lumen	12	1.49068	1.23402e-05	ENSBTAG00000004303, ENSBTAG00000019264, ENSBTAG00000000067, ENSBTAG00000003362, ENSBTAG00000033222, ENSBTAG00000013510, ENSBTAG00000006045, ENSBTAG00000001027, ENSBTAG00000003151, ENSBTAG00000038337, ENSBTAG00000011927, ENSBTAG00000017143	708	50	15461	5.24102	0.00459235	0.00229882	0.0170357
GOTERM_CC_DIRECT	GO:0034663~endoplasmic reticulum chaperone complex	4	0.496894	0.00290197	ENSBTAG00000000067, ENSBTAG00000003362, ENSBTAG00000006045, ENSBTAG00000038337	708	7	15461	12.4786	0.661763	0.113474	3.93289
UP_SEQ_FEATURE	short sequence motif:Prevents secretion from ER	6	0.745342	0.00640624	ENSBTAG00000000067, ENSBTAG00000003362, ENSBTAG00000033222, ENSBTAG00000006045, ENSBTAG00000001027, ENSBTAG00000017143	295	26	6267	4.90248	0.99462	0.378117	9.41317
Annotation Cluster 7	Enrichment Score: 2.9210958644270923
Category	Term	Count	%	PValue	Genes	List Total	Pop Hits	Pop Total	Fold Enrichment	Bonferroni	Benjamini	FDR
GOTERM_MF_DIRECT	GO:0003725~double-stranded RNA binding	11	1.36646	5.65808e-05	ENSBTAG00000000132, ENSBTAG00000008703, ENSBTAG00000039861, ENSBTAG00000003297, ENSBTAG00000032719, ENSBTAG00000037527, ENSBTAG00000003366, ENSBTAG00000008142, ENSBTAG00000014628, ENSBTAG00000046580, ENSBTAG00000012586	595	49	13095	4.94066	0.0375819	0.0375819	0.084912
INTERPRO	IPR026774:2'-5'-oligoadenylate synthase	4	0.496894	0.000792821	ENSBTAG00000039861, ENSBTAG00000003297, ENSBTAG00000037527, ENSBTAG00000014628	740	5	16802	18.1643	0.646475	0.066972	1.28798
INTERPRO	IPR018952:2'-5'-oligoadenylate synthetase 1, domain 2/C-terminal	4	0.496894	0.000792821	ENSBTAG00000039861, ENSBTAG00000003297, ENSBTAG00000037527, ENSBTAG00000014628	740	5	16802	18.1643	0.646475	0.066972	1.28798
INTERPRO	IPR006117:2-5-oligoadenylate synthetase, conserved site	4	0.496894	0.000792821	ENSBTAG00000039861, ENSBTAG00000003297, ENSBTAG00000037527, ENSBTAG00000014628	740	5	16802	18.1643	0.646475	0.066972	1.28798
INTERPRO	IPR006116:2-5-oligoadenylate synthetase, N-terminal	4	0.496894	0.00153377	ENSBTAG00000039861, ENSBTAG00000003297, ENSBTAG00000037527, ENSBTAG00000014628	740	6	16802	15.1369	0.866321	0.105773	2.47761
INTERPRO	IPR002934:Nucleotidyl transferase domain	3	0.372671	0.0687813	ENSBTAG00000039861, ENSBTAG00000037527, ENSBTAG00000014628	740	10	16802	6.81162	1	0.84564	68.7995
Annotation Cluster 8	Enrichment Score: 2.8257449390873917
Category	Term	Count	%	PValue	Genes	List Total	Pop Hits	Pop Total	Fold Enrichment	Bonferroni	Benjamini	FDR
KEGG_PATHWAY	bta05164:Influenza A	20	2.48447	0.000212582	ENSBTAG00000008441, ENSBTAG00000021077, ENSBTAG00000037527, ENSBTAG00000003366, ENSBTAG00000018994, ENSBTAG00000008142, ENSBTAG00000014628, ENSBTAG00000012529, ENSBTAG00000008703, ENSBTAG00000038128, ENSBTAG00000039861, ENSBTAG00000025441, ENSBTAG00000047680, ENSBTAG00000030913, ENSBTAG00000001725, ENSBTAG00000016061, ENSBTAG00000022613, ENSBTAG00000014921, ENSBTAG00000039035, ENSBTAG00000045923	336	173	7583	2.60907	0.0479252	0.0479252	0.272385
KEGG_PATHWAY	bta05168:Herpes simplex infection	19	2.36025	0.00178451	ENSBTAG00000008441, ENSBTAG00000021077, ENSBTAG00000007881, ENSBTAG00000012739, ENSBTAG00000037527, ENSBTAG00000003366, ENSBTAG00000008142, ENSBTAG00000017280, ENSBTAG00000014628, ENSBTAG00000001066, ENSBTAG00000010109, ENSBTAG00000012529, ENSBTAG00000008703, ENSBTAG00000038128, ENSBTAG00000039861, ENSBTAG00000047680, ENSBTAG00000022613, ENSBTAG00000014921, ENSBTAG00000045923	336	190	7583	2.25685	0.338066	0.098006	2.26539
KEGG_PATHWAY	bta05162:Measles	14	1.73913	0.00878457	ENSBTAG00000003366, ENSBTAG00000037527, ENSBTAG00000018994, ENSBTAG00000008142, ENSBTAG00000014628, ENSBTAG00000012529, ENSBTAG00000008703, ENSBTAG00000039861, ENSBTAG00000025441, ENSBTAG00000047680, ENSBTAG00000030913, ENSBTAG00000004735, ENSBTAG00000014921, ENSBTAG00000039035	336	140	7583	2.25685	0.869737	0.145112	10.7026
Annotation Cluster 9	Enrichment Score: 2.732735131030713
Category	Term	Count	%	PValue	Genes	List Total	Pop Hits	Pop Total	Fold Enrichment	Bonferroni	Benjamini	FDR
INTERPRO	IPR001314:Peptidase S1A, chymotrypsin-type	15	1.86335	0.000181454	ENSBTAG00000008900, ENSBTAG00000012630, ENSBTAG00000012467, ENSBTAG00000031454, ENSBTAG00000039813, ENSBTAG00000030483, ENSBTAG00000010828, ENSBTAG00000021958, ENSBTAG00000027865, ENSBTAG00000038616, ENSBTAG00000007148, ENSBTAG00000046158, ENSBTAG00000038080, ENSBTAG00000027033, ENSBTAG00000007450	740	104	16802	3.27482	0.211724	0.0334157	0.296167
UP_SEQ_FEATURE	domain:Peptidase S1	9	1.11801	0.000440678	ENSBTAG00000008900, ENSBTAG00000012630, ENSBTAG00000039813, ENSBTAG00000007148, ENSBTAG00000046158, ENSBTAG00000038080, ENSBTAG00000007450, ENSBTAG00000027865, ENSBTAG00000013055	295	40	6267	4.77992	0.301172	0.0856918	0.675731
INTERPRO	IPR001254:Peptidase S1	15	1.86335	0.000476254	ENSBTAG00000008900, ENSBTAG00000012630, ENSBTAG00000012467, ENSBTAG00000031454, ENSBTAG00000039813, ENSBTAG00000030483, ENSBTAG00000010828, ENSBTAG00000021958, ENSBTAG00000027865, ENSBTAG00000038616, ENSBTAG00000007148, ENSBTAG00000046158, ENSBTAG00000038080, ENSBTAG00000027033, ENSBTAG00000007450	740	114	16802	2.98755	0.46448	0.0507121	0.775581
SMART	SM00020:Tryp_SPc	15	1.86335	0.000619803	ENSBTAG00000008900, ENSBTAG00000012630, ENSBTAG00000012467, ENSBTAG00000031454, ENSBTAG00000039813, ENSBTAG00000030483, ENSBTAG00000010828, ENSBTAG00000021958, ENSBTAG00000027865, ENSBTAG00000038616, ENSBTAG00000007148, ENSBTAG00000046158, ENSBTAG00000038080, ENSBTAG00000027033, ENSBTAG00000007450	405	112	8740	2.89021	0.152563	0.04054	0.810462
INTERPRO	IPR018114:Peptidase S1, trypsin family, active site	13	1.61491	0.000759546	ENSBTAG00000008900, ENSBTAG00000039813, ENSBTAG00000031454, ENSBTAG00000030483, ENSBTAG00000010828, ENSBTAG00000021958, ENSBTAG00000027865, ENSBTAG00000038616, ENSBTAG00000007148, ENSBTAG00000046158, ENSBTAG00000027033, ENSBTAG00000038080, ENSBTAG00000007450	740	93	16802	3.17387	0.630699	0.0686807	1.23424
INTERPRO	IPR009003:Trypsin-like cysteine/serine peptidase domain	15	1.86335	0.000869614	ENSBTAG00000008900, ENSBTAG00000012630, ENSBTAG00000012467, ENSBTAG00000031454, ENSBTAG00000039813, ENSBTAG00000030483, ENSBTAG00000010828, ENSBTAG00000021958, ENSBTAG00000027865, ENSBTAG00000038616, ENSBTAG00000007148, ENSBTAG00000046158, ENSBTAG00000038080, ENSBTAG00000027033, ENSBTAG00000007450	740	121	16802	2.81472	0.68036	0.0688035	1.41191
UP_KEYWORDS	Protease	26	3.22981	0.00331814	ENSBTAG00000008900, ENSBTAG00000011954, ENSBTAG00000013210, ENSBTAG00000010828, ENSBTAG00000004594, ENSBTAG00000021958, ENSBTAG00000013976, ENSBTAG00000027865, ENSBTAG00000008023, ENSBTAG00000002824, ENSBTAG00000006086, ENSBTAG00000013476, ENSBTAG00000007148, ENSBTAG00000000720, ENSBTAG00000046158, ENSBTAG00000027033, ENSBTAG00000046648, ENSBTAG00000008024, ENSBTAG00000012467, ENSBTAG00000031454,…	779	317	17808	1.87496	0.652477	0.0570273	4.38195
GOTERM_MF_DIRECT	GO:0004252~serine-type endopeptidase activity	16	1.98758	0.00380911	ENSBTAG00000008900, ENSBTAG00000012630, ENSBTAG00000012467, ENSBTAG00000031454, ENSBTAG00000039813, ENSBTAG00000030483, ENSBTAG00000010828, ENSBTAG00000021958, ENSBTAG00000027865, ENSBTAG00000008023, ENSBTAG00000038616, ENSBTAG00000007148, ENSBTAG00000046158, ENSBTAG00000038080, ENSBTAG00000027033, ENSBTAG00000007450	595	152	13095	2.31667	0.924505	0.275998	5.56855
UP_SEQ_FEATURE	active site:Charge relay system	10	1.24224	0.00462167	ENSBTAG00000008900, ENSBTAG00000010339, ENSBTAG00000001139, ENSBTAG00000039813, ENSBTAG00000007148, ENSBTAG00000046158, ENSBTAG00000038080, ENSBTAG00000007450, ENSBTAG00000027865, ENSBTAG00000013055	295	69	6267	3.07885	0.976859	0.34194	6.87783
UP_KEYWORDS	Serine protease	12	1.49068	0.0057188	ENSBTAG00000008900, ENSBTAG00000031454, ENSBTAG00000039813, ENSBTAG00000007148, ENSBTAG00000030483, ENSBTAG00000010828, ENSBTAG00000046158, ENSBTAG00000021958, ENSBTAG00000038080, ENSBTAG00000027033, ENSBTAG00000007450, ENSBTAG00000027865	779	104	17808	2.6377	0.838588	0.0831831	7.44068
UP_KEYWORDS	Zymogen	7	0.869565	0.167198	ENSBTAG00000008900, ENSBTAG00000039813, ENSBTAG00000012726, ENSBTAG00000007148, ENSBTAG00000013210, ENSBTAG00000046158, ENSBTAG00000027865	779	85	17808	1.88259	1	0.591431	91.5128
Annotation Cluster 10	Enrichment Score: 2.6299543402054475
Category	Term	Count	%	PValue	Genes	List Total	Pop Hits	Pop Total	Fold Enrichment	Bonferroni	Benjamini	FDR
GOTERM_BP_DIRECT	GO:0006954~inflammatory response	28	3.47826	1.56433e-06	ENSBTAG00000008900, ENSBTAG00000014113, ENSBTAG00000004547, ENSBTAG00000020755, ENSBTAG00000025402, ENSBTAG00000017280, ENSBTAG00000009938, ENSBTAG00000034883, ENSBTAG00000002006, ENSBTAG00000017843, ENSBTAG00000018223, ENSBTAG00000012684, ENSBTAG00000006977, ENSBTAG00000038639, ENSBTAG00000008223, ENSBTAG00000025257, ENSBTAG00000001191, ENSBTAG00000017718, ENSBTAG00000014162, ENSBTAG00000001338,…	628	215	13824	2.86678	0.00335455	0.00111944	0.00271197
SMART	SM00199:SCY	9	1.11801	0.000122227	ENSBTAG00000014113, ENSBTAG00000017718, ENSBTAG00000012684, ENSBTAG00000001725, ENSBTAG00000038639, ENSBTAG00000009938, ENSBTAG00000025257, ENSBTAG00000001191, ENSBTAG00000005603	405	34	8740	5.71242	0.0321098	0.0108199	0.160308
GOTERM_BP_DIRECT	GO:0070098~chemokine-mediated signaling pathway	10	1.24224	0.000130614	ENSBTAG00000014113, ENSBTAG00000017718, ENSBTAG00000012684, ENSBTAG00000001725, ENSBTAG00000038639, ENSBTAG00000009938, ENSBTAG00000025257, ENSBTAG00000003220, ENSBTAG00000001191, ENSBTAG00000005603	628	44	13824	5.0029	0.244652	0.0677407	0.226198
INTERPRO	IPR001811:Chemokine interleukin-8-like domain	9	1.11801	0.00016734	ENSBTAG00000014113, ENSBTAG00000017718, ENSBTAG00000012684, ENSBTAG00000001725, ENSBTAG00000038639, ENSBTAG00000009938, ENSBTAG00000025257, ENSBTAG00000001191, ENSBTAG00000005603	740	37	16802	5.52294	0.197	0.0359064	0.27316
GOTERM_MF_DIRECT	GO:0008009~chemokine activity	9	1.11801	0.000167523	ENSBTAG00000014113, ENSBTAG00000017718, ENSBTAG00000012684, ENSBTAG00000001725, ENSBTAG00000038639, ENSBTAG00000009938, ENSBTAG00000025257, ENSBTAG00000001191, ENSBTAG00000005603	595	36	13095	5.5021	0.107227	0.0551333	0.251211
GOTERM_BP_DIRECT	GO:0071347~cellular response to interleukin-1	10	1.24224	0.000222351	ENSBTAG00000014113, ENSBTAG00000019892, ENSBTAG00000017718, ENSBTAG00000012684, ENSBTAG00000015904, ENSBTAG00000009938, ENSBTAG00000025257, ENSBTAG00000014127, ENSBTAG00000014921, ENSBTAG00000001191	628	47	13824	4.68356	0.379768	0.0911111	0.384779
GOTERM_BP_DIRECT	GO:0002548~monocyte chemotaxis	8	0.993789	0.000248697	ENSBTAG00000014113, ENSBTAG00000017718, ENSBTAG00000012684, ENSBTAG00000009938, ENSBTAG00000025257, ENSBTAG00000001191, ENSBTAG00000006256, ENSBTAG00000015978	628	29	13824	6.07248	0.413901	0.0851951	0.430279
GOTERM_BP_DIRECT	GO:0071356~cellular response to tumor necrosis factor	11	1.36646	0.000249177	ENSBTAG00000014113, ENSBTAG00000022520, ENSBTAG00000019892, ENSBTAG00000018223, ENSBTAG00000017718, ENSBTAG00000012684, ENSBTAG00000015904, ENSBTAG00000009938, ENSBTAG00000025257, ENSBTAG00000014921, ENSBTAG00000001191	628	58	13824	4.17483	0.414506	0.0736206	0.431109
UP_KEYWORDS	Cytokine	15	1.86335	0.000691636	ENSBTAG00000014113, ENSBTAG00000017718, ENSBTAG00000018994, ENSBTAG00000012529, ENSBTAG00000017843, ENSBTAG00000007424, ENSBTAG00000012684, ENSBTAG00000001725, ENSBTAG00000046604, ENSBTAG00000038639, ENSBTAG00000025257, ENSBTAG00000001191, ENSBTAG00000014921, ENSBTAG00000005603, ENSBTAG00000016163	779	119	17808	2.88152	0.197494	0.0167819	0.92843
UP_KEYWORDS	Inflammatory response	10	1.24224	0.00124978	ENSBTAG00000014113, ENSBTAG00000004547, ENSBTAG00000018223, ENSBTAG00000001725, ENSBTAG00000038639, ENSBTAG00000017280, ENSBTAG00000008223, ENSBTAG00000025257, ENSBTAG00000005603, ENSBTAG00000015978	779	61	17808	3.74755	0.328122	0.0261636	1.67184
GOTERM_BP_DIRECT	GO:0070374~positive regulation of ERK1 and ERK2 cascade	15	1.86335	0.00229954	ENSBTAG00000014064, ENSBTAG00000030343, ENSBTAG00000014113, ENSBTAG00000039122, ENSBTAG00000017718, ENSBTAG00000007275, ENSBTAG00000009938, ENSBTAG00000017120, ENSBTAG00000016886, ENSBTAG00000011990, ENSBTAG00000018223, ENSBTAG00000035975, ENSBTAG00000012684, ENSBTAG00000025257, ENSBTAG00000001191	628	130	13824	2.53993	0.992882	0.316407	3.9126
INTERPRO	IPR000827:CC chemokine, conserved site	5	0.621118	0.00260919	ENSBTAG00000014113, ENSBTAG00000017718, ENSBTAG00000012684, ENSBTAG00000025257, ENSBTAG00000001191	740	14	16802	8.10907	0.967454	0.164955	4.1803
GOTERM_MF_DIRECT	GO:0048020~CCR chemokine receptor binding	6	0.745342	0.00261383	ENSBTAG00000014113, ENSBTAG00000017718, ENSBTAG00000012684, ENSBTAG00000009938, ENSBTAG00000025257, ENSBTAG00000001191	595	22	13095	6.00229	0.829987	0.223629	3.85312
GOTERM_BP_DIRECT	GO:0048247~lymphocyte chemotaxis	6	0.745342	0.00261414	ENSBTAG00000014113, ENSBTAG00000017718, ENSBTAG00000012684, ENSBTAG00000009938, ENSBTAG00000025257, ENSBTAG00000001191	628	22	13824	6.00347	0.996384	0.330757	4.43651
KEGG_PATHWAY	bta04060:Cytokine-cytokine receptor interaction	20	2.48447	0.00889565	ENSBTAG00000014113, ENSBTAG00000005910, ENSBTAG00000019095, ENSBTAG00000018994, ENSBTAG00000045907, ENSBTAG00000001338, ENSBTAG00000034883, ENSBTAG00000027407, ENSBTAG00000012529, ENSBTAG00000017843, ENSBTAG00000007424, ENSBTAG00000012684, ENSBTAG00000001725, ENSBTAG00000038639, ENSBTAG00000039937, ENSBTAG00000009455, ENSBTAG00000025257, ENSBTAG00000014921, ENSBTAG00000005603, ENSBTAG00000016163	336	238	7583	1.89651	0.873066	0.137081	10.8309
UP_KEYWORDS	Chemotaxis	7	0.869565	0.00934262	ENSBTAG00000014113, ENSBTAG00000017718, ENSBTAG00000012684, ENSBTAG00000001725, ENSBTAG00000025257, ENSBTAG00000001191, ENSBTAG00000005603	779	42	17808	3.81001	0.949456	0.112544	11.8867
GOTERM_BP_DIRECT	GO:0030593~neutrophil chemotaxis	7	0.869565	0.0187745	ENSBTAG00000012529, ENSBTAG00000014113, ENSBTAG00000017718, ENSBTAG00000012684, ENSBTAG00000009938, ENSBTAG00000025257, ENSBTAG00000001191	628	47	13824	3.27849	1	0.791081	28.0053
GOTERM_BP_DIRECT	GO:0071346~cellular response to interferon-gamma	6	0.745342	0.0222412	ENSBTAG00000014113, ENSBTAG00000017718, ENSBTAG00000012684, ENSBTAG00000009938, ENSBTAG00000025257, ENSBTAG00000001191	628	36	13824	3.66879	1	0.810994	32.2901
KEGG_PATHWAY	bta04062:Chemokine signaling pathway	12	1.49068	0.194892	ENSBTAG00000014113, ENSBTAG00000019095, ENSBTAG00000017718, ENSBTAG00000012684, ENSBTAG00000001725, ENSBTAG00000038639, ENSBTAG00000009938, ENSBTAG00000025257, ENSBTAG00000001338, ENSBTAG00000034883, ENSBTAG00000001191, ENSBTAG00000005603	336	185	7583	1.4639	1	0.732273	93.8031
GOTERM_BP_DIRECT	GO:0043547~positive regulation of GTPase activity	10	1.24224	0.201559	ENSBTAG00000014113, ENSBTAG00000002691, ENSBTAG00000003454, ENSBTAG00000017751, ENSBTAG00000006656, ENSBTAG00000017718, ENSBTAG00000012684, ENSBTAG00000009938, ENSBTAG00000025257, ENSBTAG00000001191	628	143	13824	1.53935	1	0.996615	97.9806
GOTERM_BP_DIRECT	GO:0050729~positive regulation of inflammatory response	4	0.496894	0.296903	ENSBTAG00000037526, ENSBTAG00000014113, ENSBTAG00000009938, ENSBTAG00000025257	628	42	13824	2.09645	1	0.999308	99.7773
GOTERM_BP_DIRECT	GO:0007186~G-protein coupled receptor signaling pathway	16	1.98758	0.999951	ENSBTAG00000014113, ENSBTAG00000017751, ENSBTAG00000017718, ENSBTAG00000009938, ENSBTAG00000046010, ENSBTAG00000010977, ENSBTAG00000000102, ENSBTAG00000012684, ENSBTAG00000001725, ENSBTAG00000048125, ENSBTAG00000038639, ENSBTAG00000013849, ENSBTAG00000025257, ENSBTAG00000003220, ENSBTAG00000001191, ENSBTAG00000005603	628	748	13824	0.470861	1	1	100
Annotation Cluster 11	Enrichment Score: 2.4141408097074213
Category	Term	Count	%	PValue	Genes	List Total	Pop Hits	Pop Total	Fold Enrichment	Bonferroni	Benjamini	FDR
INTERPRO	IPR016187:C-type lectin fold	15	1.86335	0.000361495	ENSBTAG00000004560, ENSBTAG00000004547, ENSBTAG00000012185, ENSBTAG00000020755, ENSBTAG00000014906, ENSBTAG00000020141, ENSBTAG00000001740, ENSBTAG00000014575, ENSBTAG00000038490, ENSBTAG00000012849, ENSBTAG00000013760, ENSBTAG00000023635, ENSBTAG00000020285, ENSBTAG00000025101, ENSBTAG00000017895	740	111	16802	3.0683	0.377496	0.0513044	0.589214
INTERPRO	IPR016186:C-type lectin-like	12	1.49068	0.0055782	ENSBTAG00000004560, ENSBTAG00000004547, ENSBTAG00000012185, ENSBTAG00000020755, ENSBTAG00000014906, ENSBTAG00000020141, ENSBTAG00000038490, ENSBTAG00000001740, ENSBTAG00000023635, ENSBTAG00000020285, ENSBTAG00000017895, ENSBTAG00000025101	740	103	16802	2.64529	0.999347	0.294758	8.73737
INTERPRO	IPR001304:C-type lectin	11	1.36646	0.00610294	ENSBTAG00000004560, ENSBTAG00000004547, ENSBTAG00000012185, ENSBTAG00000020755, ENSBTAG00000014906, ENSBTAG00000020141, ENSBTAG00000038490, ENSBTAG00000023635, ENSBTAG00000020285, ENSBTAG00000017895, ENSBTAG00000025101	740	90	16802	2.77511	0.999673	0.284229	9.52131
SMART	SM00034:CLECT	11	1.36646	0.00716704	ENSBTAG00000004560, ENSBTAG00000004547, ENSBTAG00000012185, ENSBTAG00000020755, ENSBTAG00000014906, ENSBTAG00000020141, ENSBTAG00000038490, ENSBTAG00000023635, ENSBTAG00000020285, ENSBTAG00000017895, ENSBTAG00000025101	405	88	8740	2.69753	0.853465	0.174734	9.0089
INTERPRO	IPR018378:C-type lectin, conserved site	7	0.869565	0.00963432	ENSBTAG00000004560, ENSBTAG00000020755, ENSBTAG00000014906, ENSBTAG00000023635, ENSBTAG00000020285, ENSBTAG00000017895, ENSBTAG00000025101	740	42	16802	3.78423	0.999997	0.37504	14.6349
Annotation Cluster 12	Enrichment Score: 2.1463357267472682
Category	Term	Count	%	PValue	Genes	List Total	Pop Hits	Pop Total	Fold Enrichment	Bonferroni	Benjamini	FDR
INTERPRO	IPR000884:Thrombospondin, type 1 repeat	12	1.49068	5.27835e-05	ENSBTAG00000011680, ENSBTAG00000009150, ENSBTAG00000007492, ENSBTAG00000010411, ENSBTAG00000018810, ENSBTAG00000003165, ENSBTAG00000013210, ENSBTAG00000017188, ENSBTAG00000000648, ENSBTAG00000000706, ENSBTAG00000014177, ENSBTAG00000002006	740	60	16802	4.54108	0.0668609	0.0171515	0.0862377
SMART	SM00209:TSP1	12	1.49068	5.73169e-05	ENSBTAG00000011680, ENSBTAG00000009150, ENSBTAG00000007492, ENSBTAG00000010411, ENSBTAG00000018810, ENSBTAG00000003165, ENSBTAG00000013210, ENSBTAG00000017188, ENSBTAG00000000648, ENSBTAG00000000706, ENSBTAG00000014177, ENSBTAG00000002006	405	58	8740	4.46488	0.0151875	0.00762283	0.0752043
INTERPRO	IPR010294:ADAM-TS Spacer 1	7	0.869565	0.000288897	ENSBTAG00000011680, ENSBTAG00000007492, ENSBTAG00000010411, ENSBTAG00000003165, ENSBTAG00000013210, ENSBTAG00000000648, ENSBTAG00000000706	740	22	16802	7.22445	0.315316	0.0462463	0.471146
INTERPRO	IPR013273:Peptidase M12B, ADAM-TS	7	0.869565	0.000376428	ENSBTAG00000011680, ENSBTAG00000007492, ENSBTAG00000010411, ENSBTAG00000003165, ENSBTAG00000013210, ENSBTAG00000000648, ENSBTAG00000000706	740	23	16802	6.91034	0.389569	0.0481606	0.613483
GOTERM_MF_DIRECT	GO:0004222~metalloendopeptidase activity	11	1.36646	0.0151667	ENSBTAG00000021050, ENSBTAG00000006086, ENSBTAG00000011680, ENSBTAG00000007492, ENSBTAG00000010411, ENSBTAG00000003165, ENSBTAG00000013210, ENSBTAG00000004594, ENSBTAG00000000648, ENSBTAG00000000706, ENSBTAG00000014533	595	100	13095	2.42092	0.999968	0.609604	20.5025
INTERPRO	IPR024079:Metallopeptidase, catalytic domain	8	0.993789	0.0523409	ENSBTAG00000021050, ENSBTAG00000006086, ENSBTAG00000010411, ENSBTAG00000003165, ENSBTAG00000013210, ENSBTAG00000004594, ENSBTAG00000000648, ENSBTAG00000000706	740	77	16802	2.359	1	0.79847	58.4675
INTERPRO	IPR002870:Peptidase M12B, propeptide	5	0.621118	0.0843033	ENSBTAG00000010411, ENSBTAG00000003165, ENSBTAG00000013210, ENSBTAG00000000648, ENSBTAG00000000706	740	38	16802	2.98755	1	0.863399	76.2947
INTERPRO	IPR001590:Peptidase M12B, ADAM/reprolysin	5	0.621118	0.119245	ENSBTAG00000010411, ENSBTAG00000003165, ENSBTAG00000013210, ENSBTAG00000000648, ENSBTAG00000000706	740	43	16802	2.64016	1	0.913535	87.449
INTERPRO	IPR006586:ADAM, cysteine-rich	3	0.372671	0.350633	ENSBTAG00000013210, ENSBTAG00000000648, ENSBTAG00000000706	740	28	16802	2.43272	1	0.994958	99.9139
SMART	SM00608:ACR	3	0.372671	0.373738	ENSBTAG00000013210, ENSBTAG00000000648, ENSBTAG00000000706	405	28	8740	2.31217	1	0.968911	99.785
Annotation Cluster 13	Enrichment Score: 2.0533249653403662
Category	Term	Count	%	PValue	Genes	List Total	Pop Hits	Pop Total	Fold Enrichment	Bonferroni	Benjamini	FDR
SMART	SM00328:BPI1	4	0.496894	0.00298509	ENSBTAG00000014046, ENSBTAG00000016864, ENSBTAG00000038412, ENSBTAG00000038687	405	7	8740	12.3316	0.549866	0.107769	3.8479
SMART	SM00329:BPI2	4	0.496894	0.00461326	ENSBTAG00000014046, ENSBTAG00000016864, ENSBTAG00000038412, ENSBTAG00000038687	405	8	8740	10.7901	0.709046	0.128184	5.88857
INTERPRO	IPR001124:Lipid-binding serum glycoprotein, C-terminal	4	0.496894	0.00583279	ENSBTAG00000014046, ENSBTAG00000016864, ENSBTAG00000038412, ENSBTAG00000038687	740	9	16802	10.0913	0.999533	0.283547	9.11852
INTERPRO	IPR017942:Lipid-binding serum glycoprotein, N-terminal	4	0.496894	0.0259577	ENSBTAG00000014046, ENSBTAG00000016864, ENSBTAG00000038412, ENSBTAG00000038687	740	15	16802	6.05477	1	0.616256	34.9408
INTERPRO	IPR017943:Bactericidal permeability-increasing protein, alpha/beta domain	4	0.496894	0.0259577	ENSBTAG00000014046, ENSBTAG00000016864, ENSBTAG00000038412, ENSBTAG00000038687	740	15	16802	6.05477	1	0.616256	34.9408
Annotation Cluster 14	Enrichment Score: 2.0005818264615014
Category	Term	Count	%	PValue	Genes	List Total	Pop Hits	Pop Total	Fold Enrichment	Bonferroni	Benjamini	FDR
UP_KEYWORDS	Collagen	11	1.36646	0.000215182	ENSBTAG00000019813, ENSBTAG00000008074, ENSBTAG00000013472, ENSBTAG00000013103, ENSBTAG00000011324, ENSBTAG00000002430, ENSBTAG00000014575, ENSBTAG00000012849, ENSBTAG00000001365, ENSBTAG00000032591, ENSBTAG00000013760	779	59	17808	4.26205	0.0661459	0.00757506	0.289712
INTERPRO	IPR008160:Collagen triple helix repeat	12	1.49068	0.000414714	ENSBTAG00000019813, ENSBTAG00000008074, ENSBTAG00000013472, ENSBTAG00000013103, ENSBTAG00000011324, ENSBTAG00000002430, ENSBTAG00000014575, ENSBTAG00000012849, ENSBTAG00000001365, ENSBTAG00000032591, ENSBTAG00000013760, ENSBTAG00000011741	740	75	16802	3.63286	0.419463	0.0482345	0.675681
GOTERM_CC_DIRECT	GO:0005581~collagen trimer	9	1.11801	0.00417896	ENSBTAG00000019813, ENSBTAG00000008074, ENSBTAG00000013472, ENSBTAG00000013103, ENSBTAG00000011324, ENSBTAG00000002430, ENSBTAG00000012849, ENSBTAG00000001365, ENSBTAG00000032591	708	57	15461	3.44804	0.790287	0.13238	5.61766
GOTERM_BP_DIRECT	GO:0070208~protein heterotrimerization	4	0.496894	0.00635267	ENSBTAG00000019813, ENSBTAG00000008074, ENSBTAG00000013472, ENSBTAG00000013103	628	9	13824	9.78344	0.999999	0.51348	10.46
KEGG_PATHWAY	bta04974:Protein digestion and absorption	10	1.24224	0.0114431	ENSBTAG00000013472, ENSBTAG00000013103, ENSBTAG00000009239, ENSBTAG00000013577, ENSBTAG00000002430, ENSBTAG00000014575, ENSBTAG00000012849, ENSBTAG00000007415, ENSBTAG00000013760, ENSBTAG00000011741	336	84	7583	2.68672	0.929953	0.162421	13.727
INTERPRO	IPR008983:Tumour necrosis factor-like domain	7	0.869565	0.0281562	ENSBTAG00000019813, ENSBTAG00000017843, ENSBTAG00000008074, ENSBTAG00000011324, ENSBTAG00000018994, ENSBTAG00000045907, ENSBTAG00000001365	740	53	16802	2.99883	1	0.626682	37.2998
UP_KEYWORDS	Hydroxylation	6	0.745342	0.0492512	ENSBTAG00000019813, ENSBTAG00000013472, ENSBTAG00000013103, ENSBTAG00000012467, ENSBTAG00000002430, ENSBTAG00000012849	779	46	17808	2.98175	1	0.32411	49.3838
SMART	SM00110:C1Q	4	0.496894	0.159441	ENSBTAG00000019813, ENSBTAG00000008074, ENSBTAG00000011324, ENSBTAG00000001365	405	30	8740	2.87737	1	0.855183	89.7687
INTERPRO	IPR001073:Complement C1q protein	4	0.496894	0.164836	ENSBTAG00000019813, ENSBTAG00000008074, ENSBTAG00000011324, ENSBTAG00000001365	740	32	16802	2.83818	1	0.953432	94.7351
Annotation Cluster 15	Enrichment Score: 1.9069568861648913
Category	Term	Count	%	PValue	Genes	List Total	Pop Hits	Pop Total	Fold Enrichment	Bonferroni	Benjamini	FDR
SMART	SM00199:SCY	9	1.11801	0.000122227	ENSBTAG00000014113, ENSBTAG00000017718, ENSBTAG00000012684, ENSBTAG00000001725, ENSBTAG00000038639, ENSBTAG00000009938, ENSBTAG00000025257, ENSBTAG00000001191, ENSBTAG00000005603	405	34	8740	5.71242	0.0321098	0.0108199	0.160308
INTERPRO	IPR001811:Chemokine interleukin-8-like domain	9	1.11801	0.00016734	ENSBTAG00000014113, ENSBTAG00000017718, ENSBTAG00000012684, ENSBTAG00000001725, ENSBTAG00000038639, ENSBTAG00000009938, ENSBTAG00000025257, ENSBTAG00000001191, ENSBTAG00000005603	740	37	16802	5.52294	0.197	0.0359064	0.27316
GOTERM_MF_DIRECT	GO:0008009~chemokine activity	9	1.11801	0.000167523	ENSBTAG00000014113, ENSBTAG00000017718, ENSBTAG00000012684, ENSBTAG00000001725, ENSBTAG00000038639, ENSBTAG00000009938, ENSBTAG00000025257, ENSBTAG00000001191, ENSBTAG00000005603	595	36	13095	5.5021	0.107227	0.0551333	0.251211
GOTERM_BP_DIRECT	GO:0030816~positive regulation of cAMP metabolic process	3	0.372671	0.0115937	ENSBTAG00000001725, ENSBTAG00000038639, ENSBTAG00000005603	628	4	13824	16.5096	1	0.679727	18.3043
GOTERM_MF_DIRECT	GO:0048248~CXCR3 chemokine receptor binding	3	0.372671	0.0115953	ENSBTAG00000001725, ENSBTAG00000038639, ENSBTAG00000005603	595	4	13095	16.5063	0.999628	0.545968	16.0626
GOTERM_BP_DIRECT	GO:0051281~positive regulation of release of sequestered calcium ion into cytosol	5	0.621118	0.0135488	ENSBTAG00000007148, ENSBTAG00000007431, ENSBTAG00000001725, ENSBTAG00000038639, ENSBTAG00000005603	628	21	13824	5.24113	1	0.720287	21.061
GOTERM_BP_DIRECT	GO:0006935~chemotaxis	7	0.869565	0.0226718	ENSBTAG00000019095, ENSBTAG00000001725, ENSBTAG00000038639, ENSBTAG00000014162, ENSBTAG00000001338, ENSBTAG00000034883, ENSBTAG00000005603	628	49	13824	3.14468	1	0.806405	32.8052
GOTERM_BP_DIRECT	GO:0043950~positive regulation of cAMP-mediated signaling	3	0.372671	0.0479498	ENSBTAG00000001725, ENSBTAG00000038639, ENSBTAG00000005603	628	8	13824	8.25478	1	0.918978	57.3385
GOTERM_BP_DIRECT	GO:0032496~response to lipopolysaccharide	8	0.993789	0.0822229	ENSBTAG00000007052, ENSBTAG00000046744, ENSBTAG00000001725, ENSBTAG00000038639, ENSBTAG00000039937, ENSBTAG00000009455, ENSBTAG00000005603, ENSBTAG00000027407	628	83	13824	2.12171	1	0.962786	77.406
INTERPRO	IPR018048:CXC chemokine, conserved site	3	0.372671	0.0952502	ENSBTAG00000001725, ENSBTAG00000038639, ENSBTAG00000005603	740	12	16802	5.67635	1	0.87544	80.5251
INTERPRO	IPR001089:CXC chemokine	3	0.372671	0.0952502	ENSBTAG00000001725, ENSBTAG00000038639, ENSBTAG00000005603	740	12	16802	5.67635	1	0.87544	80.5251
GOTERM_BP_DIRECT	GO:0002690~positive regulation of leukocyte chemotaxis	3	0.372671	0.100365	ENSBTAG00000001725, ENSBTAG00000038639, ENSBTAG00000005603	628	12	13824	5.50318	1	0.977324	84.0165
KEGG_PATHWAY	bta04620:Toll-like receptor signaling pathway	7	0.869565	0.318958	ENSBTAG00000047680, ENSBTAG00000016864, ENSBTAG00000001725, ENSBTAG00000038639, ENSBTAG00000025257, ENSBTAG00000014921, ENSBTAG00000005603	336	105	7583	1.50456	1	0.800781	99.276
Annotation Cluster 16	Enrichment Score: 1.8592255257603352
Category	Term	Count	%	PValue	Genes	List Total	Pop Hits	Pop Total	Fold Enrichment	Bonferroni	Benjamini	FDR
UP_SEQ_FEATURE	region of interest:Alpha	3	0.372671	0.00637643	ENSBTAG00000016886, ENSBTAG00000023659, ENSBTAG00000038067	295	3	6267	21.2441	0.994487	0.405517	9.37135
UP_SEQ_FEATURE	region of interest:Beta	3	0.372671	0.00637643	ENSBTAG00000016886, ENSBTAG00000023659, ENSBTAG00000038067	295	3	6267	21.2441	0.994487	0.405517	9.37135
UP_SEQ_FEATURE	metal ion-binding site:Divalent metal cation; cluster B	3	0.372671	0.00637643	ENSBTAG00000016886, ENSBTAG00000023659, ENSBTAG00000038067	295	3	6267	21.2441	0.994487	0.405517	9.37135
UP_SEQ_FEATURE	metal ion-binding site:Divalent metal cation; cluster A	3	0.372671	0.00637643	ENSBTAG00000016886, ENSBTAG00000023659, ENSBTAG00000038067	295	3	6267	21.2441	0.994487	0.405517	9.37135
UP_KEYWORDS	Metal-thiolate cluster	3	0.372671	0.0254306	ENSBTAG00000016886, ENSBTAG00000023659, ENSBTAG00000038067	779	6	17808	11.43	0.999723	0.232213	29.3394
INTERPRO	IPR000006:Metallothionein, vertebrate	3	0.372671	0.0257529	ENSBTAG00000016886, ENSBTAG00000023659, ENSBTAG00000038067	740	6	16802	11.3527	1	0.623662	34.7168
INTERPRO	IPR003019:Metallothionein superfamily, eukaryotic	3	0.372671	0.0257529	ENSBTAG00000016886, ENSBTAG00000023659, ENSBTAG00000038067	740	6	16802	11.3527	1	0.623662	34.7168
INTERPRO	IPR023587:Metallothionein domain, vertebrate	3	0.372671	0.0257529	ENSBTAG00000016886, ENSBTAG00000023659, ENSBTAG00000038067	740	6	16802	11.3527	1	0.623662	34.7168
INTERPRO	IPR017854:Metallothionein domain	3	0.372671	0.0257529	ENSBTAG00000016886, ENSBTAG00000023659, ENSBTAG00000038067	740	6	16802	11.3527	1	0.623662	34.7168
Annotation Cluster 17	Enrichment Score: 1.8587514353948058
Category	Term	Count	%	PValue	Genes	List Total	Pop Hits	Pop Total	Fold Enrichment	Bonferroni	Benjamini	FDR
GOTERM_CC_DIRECT	GO:0031225~anchored component of membrane	7	0.869565	0.00292777	ENSBTAG00000008869, ENSBTAG00000002824, ENSBTAG00000008951, ENSBTAG00000001139, ENSBTAG00000020679, ENSBTAG00000020665, ENSBTAG00000015094	708	32	15461	4.77697	0.665012	0.103598	3.96721
UP_KEYWORDS	GPI-anchor	7	0.869565	0.00648794	ENSBTAG00000008869, ENSBTAG00000002824, ENSBTAG00000008951, ENSBTAG00000001139, ENSBTAG00000020679, ENSBTAG00000020665, ENSBTAG00000015094	779	39	17808	4.10309	0.8738	0.0860643	8.40133
UP_SEQ_FEATURE	propeptide:Removed in mature form	8	0.993789	0.13967	ENSBTAG00000008951, ENSBTAG00000020679, ENSBTAG00000020665, ENSBTAG00000012726, ENSBTAG00000015094, ENSBTAG00000014614, ENSBTAG00000006557, ENSBTAG00000015441	295	92	6267	1.84731	1	0.992496	90.1148
Annotation Cluster 18	Enrichment Score: 1.8196359019071018
Category	Term	Count	%	PValue	Genes	List Total	Pop Hits	Pop Total	Fold Enrichment	Bonferroni	Benjamini	FDR
UP_KEYWORDS	Sushi	6	0.745342	0.0040275	ENSBTAG00000012630, ENSBTAG00000020755, ENSBTAG00000014906, ENSBTAG00000046158, ENSBTAG00000007450, ENSBTAG00000014177	779	25	17808	5.48642	0.722887	0.0653131	5.29536
INTERPRO	IPR000436:Sushi/SCR/CCP	8	0.993789	0.00739021	ENSBTAG00000012630, ENSBTAG00000020989, ENSBTAG00000020755, ENSBTAG00000012467, ENSBTAG00000014906, ENSBTAG00000046158, ENSBTAG00000007450, ENSBTAG00000014177	740	52	16802	3.49314	0.99994	0.322253	11.4178
SMART	SM00032:CCP	8	0.993789	0.00765878	ENSBTAG00000012630, ENSBTAG00000020989, ENSBTAG00000020755, ENSBTAG00000012467, ENSBTAG00000014906, ENSBTAG00000046158, ENSBTAG00000007450, ENSBTAG00000014177	405	50	8740	3.45284	0.871621	0.170237	9.59865
UP_SEQ_FEATURE	domain:Sushi 1	5	0.621118	0.0105158	ENSBTAG00000012630, ENSBTAG00000020755, ENSBTAG00000046158, ENSBTAG00000007450, ENSBTAG00000014177	295	19	6267	5.59054	0.999815	0.511405	15.0083
UP_SEQ_FEATURE	domain:Sushi 2	5	0.621118	0.0126694	ENSBTAG00000012630, ENSBTAG00000020755, ENSBTAG00000046158, ENSBTAG00000007450, ENSBTAG00000014177	295	20	6267	5.31102	0.999969	0.52309	17.8096
UP_SEQ_FEATURE	domain:EGF-like	4	0.496894	0.0567536	ENSBTAG00000012630, ENSBTAG00000020755, ENSBTAG00000014127, ENSBTAG00000014177	295	19	6267	4.47244	1	0.917923	59.2929
UP_SEQ_FEATURE	domain:Sushi 3	3	0.372671	0.106195	ENSBTAG00000020755, ENSBTAG00000046158, ENSBTAG00000007450	295	12	6267	5.31102	1	0.977698	82.2177
Annotation Cluster 19	Enrichment Score: 1.7401887222739436
Category	Term	Count	%	PValue	Genes	List Total	Pop Hits	Pop Total	Fold Enrichment	Bonferroni	Benjamini	FDR
UP_SEQ_FEATURE	domain:EGF-like 2; calcium-binding	5	0.621118	0.00174112	ENSBTAG00000012866, ENSBTAG00000014906, ENSBTAG00000018810, ENSBTAG00000047801, ENSBTAG00000002006	295	12	6267	8.85169	0.757503	0.246747	2.64502
UP_SEQ_FEATURE	short sequence motif:Cell attachment site	7	0.869565	0.00192678	ENSBTAG00000012866, ENSBTAG00000006187, ENSBTAG00000013103, ENSBTAG00000000310, ENSBTAG00000018810, ENSBTAG00000019132, ENSBTAG00000002006	295	29	6267	5.12788	0.791535	0.200683	2.92316
KEGG_PATHWAY	bta05144:Malaria	9	1.11801	0.00207502	ENSBTAG00000012529, ENSBTAG00000012866, ENSBTAG00000017843, ENSBTAG00000020755, ENSBTAG00000011154, ENSBTAG00000018810, ENSBTAG00000014921, ENSBTAG00000003220, ENSBTAG00000002006	336	53	7583	3.83238	0.381109	0.0915045	2.62967
UP_SEQ_FEATURE	repeat:TSP type-3 1	3	0.372671	0.0123581	ENSBTAG00000012866, ENSBTAG00000018810, ENSBTAG00000002006	295	4	6267	15.9331	0.999959	0.540527	17.4102
UP_SEQ_FEATURE	domain:TSP C-terminal	3	0.372671	0.0123581	ENSBTAG00000012866, ENSBTAG00000018810, ENSBTAG00000002006	295	4	6267	15.9331	0.999959	0.540527	17.4102
UP_SEQ_FEATURE	repeat:TSP type-3 5	3	0.372671	0.0123581	ENSBTAG00000012866, ENSBTAG00000018810, ENSBTAG00000002006	295	4	6267	15.9331	0.999959	0.540527	17.4102
UP_SEQ_FEATURE	repeat:TSP type-3 4	3	0.372671	0.0123581	ENSBTAG00000012866, ENSBTAG00000018810, ENSBTAG00000002006	295	4	6267	15.9331	0.999959	0.540527	17.4102
UP_SEQ_FEATURE	repeat:TSP type-3 3	3	0.372671	0.0123581	ENSBTAG00000012866, ENSBTAG00000018810, ENSBTAG00000002006	295	4	6267	15.9331	0.999959	0.540527	17.4102
UP_SEQ_FEATURE	repeat:TSP type-3 2	3	0.372671	0.0123581	ENSBTAG00000012866, ENSBTAG00000018810, ENSBTAG00000002006	295	4	6267	15.9331	0.999959	0.540527	17.4102
UP_SEQ_FEATURE	repeat:TSP type-3 8	3	0.372671	0.0123581	ENSBTAG00000012866, ENSBTAG00000018810, ENSBTAG00000002006	295	4	6267	15.9331	0.999959	0.540527	17.4102
UP_SEQ_FEATURE	repeat:TSP type-3 7	3	0.372671	0.0123581	ENSBTAG00000012866, ENSBTAG00000018810, ENSBTAG00000002006	295	4	6267	15.9331	0.999959	0.540527	17.4102
UP_SEQ_FEATURE	repeat:TSP type-3 6	3	0.372671	0.0123581	ENSBTAG00000012866, ENSBTAG00000018810, ENSBTAG00000002006	295	4	6267	15.9331	0.999959	0.540527	17.4102
INTERPRO	IPR008859:Thrombospondin, C-terminal	3	0.372671	0.0176799	ENSBTAG00000012866, ENSBTAG00000018810, ENSBTAG00000002006	740	5	16802	13.6232	1	0.529696	25.2899
INTERPRO	IPR003367:Thrombospondin, type 3-like repeat	3	0.372671	0.0176799	ENSBTAG00000012866, ENSBTAG00000018810, ENSBTAG00000002006	740	5	16802	13.6232	1	0.529696	25.2899
INTERPRO	IPR017897:Thrombospondin, type 3 repeat	3	0.372671	0.0176799	ENSBTAG00000012866, ENSBTAG00000018810, ENSBTAG00000002006	740	5	16802	13.6232	1	0.529696	25.2899
UP_SEQ_FEATURE	domain:TSP N-terminal	3	0.372671	0.0199619	ENSBTAG00000012866, ENSBTAG00000018810, ENSBTAG00000002006	295	5	6267	12.7464	1	0.641051	26.6679
UP_SEQ_FEATURE	domain:EGF-like 1	5	0.621118	0.0239948	ENSBTAG00000012866, ENSBTAG00000014906, ENSBTAG00000018810, ENSBTAG00000047801, ENSBTAG00000002006	295	24	6267	4.42585	1	0.686987	31.1749
GOTERM_CC_DIRECT	GO:0031012~extracellular matrix	10	1.24224	0.0841275	ENSBTAG00000014064, ENSBTAG00000012866, ENSBTAG00000006187, ENSBTAG00000000132, ENSBTAG00000003362, ENSBTAG00000014906, ENSBTAG00000018810, ENSBTAG00000009705, ENSBTAG00000004594, ENSBTAG00000002006	708	116	15461	1.88255	1	0.702999	70.2772
SMART	SM00210:TSPN	3	0.372671	0.201147	ENSBTAG00000012866, ENSBTAG00000018810, ENSBTAG00000002006	405	18	8740	3.59671	1	0.891481	94.7538
INTERPRO	IPR001791:Laminin G domain	4	0.496894	0.366192	ENSBTAG00000012866, ENSBTAG00000043991, ENSBTAG00000018810, ENSBTAG00000002006	740	49	16802	1.8535	1	0.996056	99.942
GOTERM_BP_DIRECT	GO:0016525~negative regulation of angiogenesis	4	0.496894	0.37227	ENSBTAG00000012866, ENSBTAG00000018810, ENSBTAG00000009705, ENSBTAG00000002006	628	48	13824	1.83439	1	0.99976	99.9688
Annotation Cluster 20	Enrichment Score: 1.6929659768693577
Category	Term	Count	%	PValue	Genes	List Total	Pop Hits	Pop Total	Fold Enrichment	Bonferroni	Benjamini	FDR
GOTERM_MF_DIRECT	GO:0016493~C-C chemokine receptor activity	5	0.621118	0.00215871	ENSBTAG00000019095, ENSBTAG00000000102, ENSBTAG00000014162, ENSBTAG00000001338, ENSBTAG00000034883	595	13	13095	8.46477	0.768466	0.216385	3.19234
GOTERM_BP_DIRECT	GO:0006935~chemotaxis	7	0.869565	0.0226718	ENSBTAG00000019095, ENSBTAG00000001725, ENSBTAG00000038639, ENSBTAG00000014162, ENSBTAG00000001338, ENSBTAG00000034883, ENSBTAG00000005603	628	49	13824	3.14468	1	0.806405	32.8052
INTERPRO	IPR000355:Chemokine receptor family	3	0.372671	0.170381	ENSBTAG00000014162, ENSBTAG00000001338, ENSBTAG00000034883	740	17	16802	4.00684	1	0.954939	95.2782
Annotation Cluster 21	Enrichment Score: 1.620862517735456
Category	Term	Count	%	PValue	Genes	List Total	Pop Hits	Pop Total	Fold Enrichment	Bonferroni	Benjamini	FDR
UP_KEYWORDS	Collagen	11	1.36646	0.000215182	ENSBTAG00000019813, ENSBTAG00000008074, ENSBTAG00000013472, ENSBTAG00000013103, ENSBTAG00000011324, ENSBTAG00000002430, ENSBTAG00000014575, ENSBTAG00000012849, ENSBTAG00000001365, ENSBTAG00000032591, ENSBTAG00000013760	779	59	17808	4.26205	0.0661459	0.00757506	0.289712
GOTERM_MF_DIRECT	GO:0005201~extracellular matrix structural constituent	8	0.993789	0.00119656	ENSBTAG00000013472, ENSBTAG00000013103, ENSBTAG00000014906, ENSBTAG00000014575, ENSBTAG00000001740, ENSBTAG00000012849, ENSBTAG00000013760, ENSBTAG00000012088	595	37	13095	4.75857	0.555388	0.183427	1.78143
KEGG_PATHWAY	bta04512:ECM-receptor interaction	11	1.36646	0.00480175	ENSBTAG00000012866, ENSBTAG00000016542, ENSBTAG00000013472, ENSBTAG00000013103, ENSBTAG00000011154, ENSBTAG00000018810, ENSBTAG00000014575, ENSBTAG00000016151, ENSBTAG00000012849, ENSBTAG00000013760, ENSBTAG00000002006	336	87	7583	2.85348	0.671059	0.116215	5.98835
KEGG_PATHWAY	bta04974:Protein digestion and absorption	10	1.24224	0.0114431	ENSBTAG00000013472, ENSBTAG00000013103, ENSBTAG00000009239, ENSBTAG00000013577, ENSBTAG00000002430, ENSBTAG00000014575, ENSBTAG00000012849, ENSBTAG00000007415, ENSBTAG00000013760, ENSBTAG00000011741	336	84	7583	2.68672	0.929953	0.162421	13.727
UP_KEYWORDS	Hydroxylation	6	0.745342	0.0492512	ENSBTAG00000019813, ENSBTAG00000013472, ENSBTAG00000013103, ENSBTAG00000012467, ENSBTAG00000002430, ENSBTAG00000012849	779	46	17808	2.98175	1	0.32411	49.3838
GOTERM_BP_DIRECT	GO:0071230~cellular response to amino acid stimulus	5	0.621118	0.137515	ENSBTAG00000013472, ENSBTAG00000013103, ENSBTAG00000005970, ENSBTAG00000012849, ENSBTAG00000013760	628	44	13824	2.50145	1	0.988617	92.306
KEGG_PATHWAY	bta05146:Amoebiasis	8	0.993789	0.225538	ENSBTAG00000012529, ENSBTAG00000016542, ENSBTAG00000013472, ENSBTAG00000013103, ENSBTAG00000014575, ENSBTAG00000012849, ENSBTAG00000014921, ENSBTAG00000013760	336	112	7583	1.61203	1	0.730722	96.2334
KEGG_PATHWAY	bta04151:PI3K-Akt signaling pathway	19	2.36025	0.272781	ENSBTAG00000014064, ENSBTAG00000030343, ENSBTAG00000003362, ENSBTAG00000016542, ENSBTAG00000019241, ENSBTAG00000013760, ENSBTAG00000002006, ENSBTAG00000012866, ENSBTAG00000022520, ENSBTAG00000006270, ENSBTAG00000013103, ENSBTAG00000013472, ENSBTAG00000018810, ENSBTAG00000004735, ENSBTAG00000014575, ENSBTAG00000016151, ENSBTAG00000012849, ENSBTAG00000014921, ENSBTAG00000016163	336	347	7583	1.23574	1	0.770441	98.3202
KEGG_PATHWAY	bta04510:Focal adhesion	11	1.36646	0.438285	ENSBTAG00000012866, ENSBTAG00000016542, ENSBTAG00000013472, ENSBTAG00000013103, ENSBTAG00000018810, ENSBTAG00000014575, ENSBTAG00000016151, ENSBTAG00000012849, ENSBTAG00000013760, ENSBTAG00000002006, ENSBTAG00000017679	336	208	7583	1.19352	1	0.859041	99.9388
Annotation Cluster 22	Enrichment Score: 1.605579147499305
Category	Term	Count	%	PValue	Genes	List Total	Pop Hits	Pop Total	Fold Enrichment	Bonferroni	Benjamini	FDR
UP_KEYWORDS	Mitosis	12	1.49068	0.0053177	ENSBTAG00000014223, ENSBTAG00000003314, ENSBTAG00000010109, ENSBTAG00000004943, ENSBTAG00000018216, ENSBTAG00000009586, ENSBTAG00000014239, ENSBTAG00000008180, ENSBTAG00000017271, ENSBTAG00000005607, ENSBTAG00000013009, ENSBTAG00000005293	779	103	17808	2.66331	0.8165	0.0812828	6.93601
UP_KEYWORDS	Cell cycle	20	2.48447	0.0062511	ENSBTAG00000003314, ENSBTAG00000014223, ENSBTAG00000001938, ENSBTAG00000032372, ENSBTAG00000014239, ENSBTAG00000015936, ENSBTAG00000009211, ENSBTAG00000017271, ENSBTAG00000016931, ENSBTAG00000013009, ENSBTAG00000005293, ENSBTAG00000010109, ENSBTAG00000004943, ENSBTAG00000022520, ENSBTAG00000018216, ENSBTAG00000009586, ENSBTAG00000018650, ENSBTAG00000008180, ENSBTAG00000005607, ENSBTAG00000008406	779	231	17808	1.97923	0.863862	0.0866539	8.10651
GOTERM_BP_DIRECT	GO:0051301~cell division	15	1.86335	0.00826525	ENSBTAG00000003314, ENSBTAG00000014223, ENSBTAG00000001938, ENSBTAG00000014239, ENSBTAG00000009211, ENSBTAG00000017271, ENSBTAG00000013009, ENSBTAG00000005293, ENSBTAG00000010109, ENSBTAG00000004943, ENSBTAG00000018216, ENSBTAG00000009586, ENSBTAG00000008180, ENSBTAG00000005607, ENSBTAG00000010384	628	150	13824	2.20127	1	0.572128	13.4014
UP_KEYWORDS	Cell division	14	1.73913	0.0144163	ENSBTAG00000003314, ENSBTAG00000014223, ENSBTAG00000001938, ENSBTAG00000014239, ENSBTAG00000009211, ENSBTAG00000017271, ENSBTAG00000013009, ENSBTAG00000005293, ENSBTAG00000010109, ENSBTAG00000004943, ENSBTAG00000018216, ENSBTAG00000009586, ENSBTAG00000008180, ENSBTAG00000005607	779	150	17808	2.13361	0.990125	0.162727	17.7799
GOTERM_BP_DIRECT	GO:0007067~mitotic nuclear division	10	1.24224	0.0488297	ENSBTAG00000014223, ENSBTAG00000003314, ENSBTAG00000010109, ENSBTAG00000004943, ENSBTAG00000026704, ENSBTAG00000018216, ENSBTAG00000009586, ENSBTAG00000017271, ENSBTAG00000005607, ENSBTAG00000005293	628	105	13824	2.09645	1	0.917979	58.0169
GOTERM_MF_DIRECT	GO:0019901~protein kinase binding	7	0.869565	0.154776	ENSBTAG00000001938, ENSBTAG00000004943, ENSBTAG00000003454, ENSBTAG00000009586, ENSBTAG00000014239, ENSBTAG00000013009, ENSBTAG00000005293	595	80	13095	1.92574	1	0.985247	91.9903
KEGG_PATHWAY	bta04914:Progesterone-mediated oocyte maturation	7	0.869565	0.19265	ENSBTAG00000010109, ENSBTAG00000004943, ENSBTAG00000006270, ENSBTAG00000009586, ENSBTAG00000014239, ENSBTAG00000005293, ENSBTAG00000035319	336	88	7583	1.79522	1	0.737116	93.5781
Annotation Cluster 23	Enrichment Score: 1.5244398301679516
Category	Term	Count	%	PValue	Genes	List Total	Pop Hits	Pop Total	Fold Enrichment	Bonferroni	Benjamini	FDR
INTERPRO	IPR001134:Netrin domain	5	0.621118	0.0144248	ENSBTAG00000012137, ENSBTAG00000018563, ENSBTAG00000017280, ENSBTAG00000005043, ENSBTAG00000010977	740	22	16802	5.16032	1	0.493539	21.1391
INTERPRO	IPR008993:Tissue inhibitor of metalloproteinases-like, OB-fold	5	0.621118	0.0168676	ENSBTAG00000012137, ENSBTAG00000018563, ENSBTAG00000017280, ENSBTAG00000005043, ENSBTAG00000010977	740	23	16802	4.93596	1	0.53654	24.2738
SMART	SM00643:C345C	4	0.496894	0.0350586	ENSBTAG00000012137, ENSBTAG00000018563, ENSBTAG00000017280, ENSBTAG00000010977	405	16	8740	5.39506	0.999927	0.470194	37.4006
INTERPRO	IPR018933:Netrin module, non-TIMP type	4	0.496894	0.0363579	ENSBTAG00000012137, ENSBTAG00000018563, ENSBTAG00000017280, ENSBTAG00000010977	740	17	16802	5.34245	1	0.694017	45.4104
UP_SEQ_FEATURE	domain:NTR	3	0.372671	0.0769567	ENSBTAG00000017280, ENSBTAG00000005043, ENSBTAG00000010977	295	10	6267	6.37322	1	0.948144	70.8239
Annotation Cluster 24	Enrichment Score: 1.497008050917439
Category	Term	Count	%	PValue	Genes	List Total	Pop Hits	Pop Total	Fold Enrichment	Bonferroni	Benjamini	FDR
UP_SEQ_FEATURE	domain:EGF-like 2; calcium-binding	5	0.621118	0.00174112	ENSBTAG00000012866, ENSBTAG00000014906, ENSBTAG00000018810, ENSBTAG00000047801, ENSBTAG00000002006	295	12	6267	8.85169	0.757503	0.246747	2.64502
UP_KEYWORDS	EGF-like domain	13	1.61491	0.0160826	ENSBTAG00000044033, ENSBTAG00000012630, ENSBTAG00000020755, ENSBTAG00000043991, ENSBTAG00000012467, ENSBTAG00000014906, ENSBTAG00000014177, ENSBTAG00000012088, ENSBTAG00000002006, ENSBTAG00000012866, ENSBTAG00000018810, ENSBTAG00000047801, ENSBTAG00000002319	779	136	17808	2.18515	0.994234	0.173832	19.6344
INTERPRO	IPR013032:EGF-like, conserved site	15	1.86335	0.0206794	ENSBTAG00000012630, ENSBTAG00000044033, ENSBTAG00000016542, ENSBTAG00000020755, ENSBTAG00000043991, ENSBTAG00000012467, ENSBTAG00000014906, ENSBTAG00000012088, ENSBTAG00000002006, ENSBTAG00000012866, ENSBTAG00000003432, ENSBTAG00000018810, ENSBTAG00000047801, ENSBTAG00000002319, ENSBTAG00000010382	740	173	16802	1.96868	1	0.575181	28.9326
UP_SEQ_FEATURE	domain:EGF-like 1	5	0.621118	0.0239948	ENSBTAG00000012866, ENSBTAG00000014906, ENSBTAG00000018810, ENSBTAG00000047801, ENSBTAG00000002006	295	24	6267	4.42585	1	0.686987	31.1749
INTERPRO	IPR001881:EGF-like calcium-binding	11	1.36646	0.0243509	ENSBTAG00000012866, ENSBTAG00000012630, ENSBTAG00000044033, ENSBTAG00000043991, ENSBTAG00000012467, ENSBTAG00000014906, ENSBTAG00000018810, ENSBTAG00000047801, ENSBTAG00000002319, ENSBTAG00000012088, ENSBTAG00000002006	740	111	16802	2.25009	1	0.624451	33.1642
SMART	SM00179:EGF_CA	11	1.36646	0.0322781	ENSBTAG00000012866, ENSBTAG00000012630, ENSBTAG00000044033, ENSBTAG00000043991, ENSBTAG00000012467, ENSBTAG00000014906, ENSBTAG00000018810, ENSBTAG00000047801, ENSBTAG00000002319, ENSBTAG00000012088, ENSBTAG00000002006	405	111	8740	2.13858	0.999843	0.490272	34.9913
SMART	SM00181:EGF	13	1.61491	0.0572657	ENSBTAG00000012866, ENSBTAG00000012630, ENSBTAG00000044033, ENSBTAG00000016542, ENSBTAG00000043991, ENSBTAG00000020755, ENSBTAG00000003432, ENSBTAG00000014906, ENSBTAG00000018810, ENSBTAG00000047801, ENSBTAG00000002319, ENSBTAG00000012088, ENSBTAG00000002006	405	156	8740	1.79835	1	0.626215	53.884
INTERPRO	IPR018097:EGF-like calcium-binding, conserved site	8	0.993789	0.0881906	ENSBTAG00000012866, ENSBTAG00000044033, ENSBTAG00000043991, ENSBTAG00000012467, ENSBTAG00000014906, ENSBTAG00000047801, ENSBTAG00000002319, ENSBTAG00000012088	740	87	16802	2.08785	1	0.866984	77.887
INTERPRO	IPR000742:Epidermal growth factor-like domain	14	1.73913	0.0950913	ENSBTAG00000044033, ENSBTAG00000012630, ENSBTAG00000016542, ENSBTAG00000020755, ENSBTAG00000043991, ENSBTAG00000014906, ENSBTAG00000012088, ENSBTAG00000002006, ENSBTAG00000012866, ENSBTAG00000003432, ENSBTAG00000018810, ENSBTAG00000047801, ENSBTAG00000002319, ENSBTAG00000014127	740	197	16802	1.61358	1	0.879107	80.4691
INTERPRO	IPR000152:EGF-type aspartate/asparagine hydroxylation site	7	0.869565	0.204266	ENSBTAG00000044033, ENSBTAG00000043991, ENSBTAG00000014906, ENSBTAG00000047801, ENSBTAG00000002319, ENSBTAG00000010382, ENSBTAG00000012088	740	90	16802	1.76598	1	0.96676	97.6117
Annotation Cluster 25	Enrichment Score: 1.4745962073438814
Category	Term	Count	%	PValue	Genes	List Total	Pop Hits	Pop Total	Fold Enrichment	Bonferroni	Benjamini	FDR
UP_KEYWORDS	Complement pathway	4	0.496894	0.0255104	ENSBTAG00000012739, ENSBTAG00000017280, ENSBTAG00000007450, ENSBTAG00000014177	779	15	17808	6.09602	0.99973	0.226477	29.4174
GOTERM_BP_DIRECT	GO:0006958~complement activation, classical pathway	4	0.496894	0.0334504	ENSBTAG00000012739, ENSBTAG00000017280, ENSBTAG00000007450, ENSBTAG00000014177	628	16	13824	5.50318	1	0.883449	44.558
KEGG_PATHWAY	bta04610:Complement and coagulation cascades	8	0.993789	0.0441665	ENSBTAG00000018137, ENSBTAG00000007052, ENSBTAG00000012467, ENSBTAG00000007148, ENSBTAG00000017280, ENSBTAG00000046158, ENSBTAG00000007450, ENSBTAG00000014177	336	74	7583	2.43983	0.999971	0.364713	43.9832
Annotation Cluster 26	Enrichment Score: 1.4512083728770382
Category	Term	Count	%	PValue	Genes	List Total	Pop Hits	Pop Total	Fold Enrichment	Bonferroni	Benjamini	FDR
UP_SEQ_FEATURE	short sequence motif:Cell attachment site	7	0.869565	0.00192678	ENSBTAG00000012866, ENSBTAG00000006187, ENSBTAG00000013103, ENSBTAG00000000310, ENSBTAG00000018810, ENSBTAG00000019132, ENSBTAG00000002006	295	29	6267	5.12788	0.791535	0.200683	2.92316
UP_SEQ_FEATURE	domain:VWFC	3	0.372671	0.0290234	ENSBTAG00000013103, ENSBTAG00000018810, ENSBTAG00000002006	295	6	6267	10.622	1	0.7356	36.4321
SMART	SM00214:VWC	4	0.496894	0.159441	ENSBTAG00000013103, ENSBTAG00000003432, ENSBTAG00000018810, ENSBTAG00000002006	405	30	8740	2.87737	1	0.855183	89.7687
INTERPRO	IPR001007:von Willebrand factor, type C	4	0.496894	0.175786	ENSBTAG00000013103, ENSBTAG00000003432, ENSBTAG00000018810, ENSBTAG00000002006	740	33	16802	2.75217	1	0.957917	95.7567
Annotation Cluster 27	Enrichment Score: 1.4508460538406562
Category	Term	Count	%	PValue	Genes	List Total	Pop Hits	Pop Total	Fold Enrichment	Bonferroni	Benjamini	FDR
GOTERM_MF_DIRECT	GO:0005201~extracellular matrix structural constituent	8	0.993789	0.00119656	ENSBTAG00000013472, ENSBTAG00000013103, ENSBTAG00000014906, ENSBTAG00000014575, ENSBTAG00000001740, ENSBTAG00000012849, ENSBTAG00000013760, ENSBTAG00000012088	595	37	13095	4.75857	0.555388	0.183427	1.78143
INTERPRO	IPR001442:Collagen IV, non-collagenous	3	0.372671	0.0257529	ENSBTAG00000014575, ENSBTAG00000012849, ENSBTAG00000013760	740	6	16802	11.3527	1	0.623662	34.7168
GOTERM_CC_DIRECT	GO:0005587~collagen type IV trimer	3	0.372671	0.0277045	ENSBTAG00000014575, ENSBTAG00000012849, ENSBTAG00000013760	708	6	15461	10.9188	0.999972	0.460142	32.1514
SMART	SM00111:C4	3	0.372671	0.0282495	ENSBTAG00000014575, ENSBTAG00000012849, ENSBTAG00000013760	405	6	8740	10.7901	0.999525	0.47144	31.3481
KEGG_PATHWAY	bta05222:Small cell lung cancer	8	0.993789	0.0933657	ENSBTAG00000001938, ENSBTAG00000016542, ENSBTAG00000004735, ENSBTAG00000014575, ENSBTAG00000022613, ENSBTAG00000012849, ENSBTAG00000014127, ENSBTAG00000013760	336	88	7583	2.05168	1	0.541937	71.563
GOTERM_BP_DIRECT	GO:0071230~cellular response to amino acid stimulus	5	0.621118	0.137515	ENSBTAG00000013472, ENSBTAG00000013103, ENSBTAG00000005970, ENSBTAG00000012849, ENSBTAG00000013760	628	44	13824	2.50145	1	0.988617	92.306
KEGG_PATHWAY	bta05146:Amoebiasis	8	0.993789	0.225538	ENSBTAG00000012529, ENSBTAG00000016542, ENSBTAG00000013472, ENSBTAG00000013103, ENSBTAG00000014575, ENSBTAG00000012849, ENSBTAG00000014921, ENSBTAG00000013760	336	112	7583	1.61203	1	0.730722	96.2334
Annotation Cluster 28	Enrichment Score: 1.3057959403862394
Category	Term	Count	%	PValue	Genes	List Total	Pop Hits	Pop Total	Fold Enrichment	Bonferroni	Benjamini	FDR
KEGG_PATHWAY	bta05332:Graft-versus-host disease	8	0.993789	0.00218743	ENSBTAG00000012529, ENSBTAG00000010057, ENSBTAG00000038128, ENSBTAG00000021077, ENSBTAG00000039813, ENSBTAG00000014921, ENSBTAG00000001008, ENSBTAG00000045923	336	42	7583	4.29875	0.397007	0.0808522	2.7703
KEGG_PATHWAY	bta04672:Intestinal immune network for IgA production	9	1.11801	0.00264041	ENSBTAG00000017843, ENSBTAG00000038128, ENSBTAG00000021077, ENSBTAG00000019095, ENSBTAG00000018849, ENSBTAG00000045907, ENSBTAG00000014921, ENSBTAG00000039355, ENSBTAG00000045923	336	55	7583	3.69302	0.457052	0.0835509	3.33506
KEGG_PATHWAY	bta05330:Allograft rejection	8	0.993789	0.00534865	ENSBTAG00000012529, ENSBTAG00000010057, ENSBTAG00000017843, ENSBTAG00000038128, ENSBTAG00000021077, ENSBTAG00000039813, ENSBTAG00000001008, ENSBTAG00000045923	336	49	7583	3.68465	0.710284	0.106513	6.649
KEGG_PATHWAY	bta04940:Type I diabetes mellitus	8	0.993789	0.00744206	ENSBTAG00000012529, ENSBTAG00000010057, ENSBTAG00000038128, ENSBTAG00000021077, ENSBTAG00000039813, ENSBTAG00000012586, ENSBTAG00000001008, ENSBTAG00000045923	336	52	7583	3.47207	0.821924	0.133935	9.13847
KEGG_PATHWAY	bta05150:Staphylococcus aureus infection	8	0.993789	0.0146029	ENSBTAG00000038128, ENSBTAG00000021077, ENSBTAG00000020755, ENSBTAG00000012467, ENSBTAG00000017280, ENSBTAG00000046158, ENSBTAG00000007450, ENSBTAG00000045923	336	59	7583	3.06013	0.966565	0.191346	17.1987
KEGG_PATHWAY	bta04612:Antigen processing and presentation	9	1.11801	0.0171038	ENSBTAG00000012529, ENSBTAG00000038128, ENSBTAG00000025441, ENSBTAG00000021141, ENSBTAG00000021077, ENSBTAG00000006270, ENSBTAG00000000720, ENSBTAG00000039035, ENSBTAG00000045923	336	75	7583	2.70821	0.98141	0.208971	19.8546
KEGG_PATHWAY	bta05321:Inflammatory bowel disease (IBD)	8	0.993789	0.0341005	ENSBTAG00000012529, ENSBTAG00000014199, ENSBTAG00000038128, ENSBTAG00000021077, ENSBTAG00000015904, ENSBTAG00000009455, ENSBTAG00000014921, ENSBTAG00000045923	336	70	7583	2.57925	0.999669	0.317267	35.9252
UP_KEYWORDS	MHC II	4	0.496894	0.0415406	ENSBTAG00000038128, ENSBTAG00000021077, ENSBTAG00000002581, ENSBTAG00000045923	779	18	17808	5.08002	0.999999	0.305562	43.5606
INTERPRO	IPR014745:MHC class II, alpha/beta chain, N-terminal	4	0.496894	0.0422426	ENSBTAG00000038128, ENSBTAG00000021077, ENSBTAG00000002581, ENSBTAG00000045923	740	18	16802	5.04565	1	0.740041	50.6112
GOTERM_BP_DIRECT	GO:0002504~antigen processing and presentation of peptide or polysaccharide antigen via MHC class II	4	0.496894	0.0456001	ENSBTAG00000038128, ENSBTAG00000021077, ENSBTAG00000002581, ENSBTAG00000045923	628	18	13824	4.89172	1	0.91329	55.4758
KEGG_PATHWAY	bta05320:Autoimmune thyroid disease	7	0.869565	0.0514349	ENSBTAG00000010057, ENSBTAG00000017843, ENSBTAG00000038128, ENSBTAG00000021077, ENSBTAG00000039813, ENSBTAG00000001008, ENSBTAG00000045923	336	61	7583	2.58982	0.999995	0.386096	49.2089
GOTERM_CC_DIRECT	GO:0042613~MHC class II protein complex	4	0.496894	0.0534593	ENSBTAG00000038128, ENSBTAG00000021077, ENSBTAG00000002581, ENSBTAG00000045923	708	19	15461	4.59738	1	0.606039	53.1644
INTERPRO	IPR003597:Immunoglobulin C1-set	7	0.869565	0.0696014	ENSBTAG00000039520, ENSBTAG00000038128, ENSBTAG00000021077, ENSBTAG00000031160, ENSBTAG00000022893, ENSBTAG00000002581, ENSBTAG00000045923	740	66	16802	2.40815	1	0.843466	69.2456
INTERPRO	IPR003006:Immunoglobulin/major histocompatibility complex, conserved site	6	0.745342	0.0724946	ENSBTAG00000039520, ENSBTAG00000038128, ENSBTAG00000021077, ENSBTAG00000031160, ENSBTAG00000002581, ENSBTAG00000045923	740	51	16802	2.67122	1	0.850032	70.772
SMART	SM00407:IGc1	7	0.869565	0.0788294	ENSBTAG00000039520, ENSBTAG00000038128, ENSBTAG00000021077, ENSBTAG00000031160, ENSBTAG00000022893, ENSBTAG00000002581, ENSBTAG00000045923	405	65	8740	2.32403	1	0.684584	65.963
KEGG_PATHWAY	bta05145:Toxoplasmosis	10	1.24224	0.0865763	ENSBTAG00000012529, ENSBTAG00000017843, ENSBTAG00000038128, ENSBTAG00000025441, ENSBTAG00000021077, ENSBTAG00000016542, ENSBTAG00000022613, ENSBTAG00000016711, ENSBTAG00000039035, ENSBTAG00000045923	336	121	7583	1.86516	1	0.526253	68.7066
KEGG_PATHWAY	bta05323:Rheumatoid arthritis	8	0.993789	0.126158	ENSBTAG00000012529, ENSBTAG00000038128, ENSBTAG00000021077, ENSBTAG00000021092, ENSBTAG00000000720, ENSBTAG00000045907, ENSBTAG00000014921, ENSBTAG00000045923	336	95	7583	1.9005	1	0.633916	82.2734
KEGG_PATHWAY	bta05416:Viral myocarditis	6	0.745342	0.188384	ENSBTAG00000017843, ENSBTAG00000038128, ENSBTAG00000021077, ENSBTAG00000022613, ENSBTAG00000001008, ENSBTAG00000045923	336	69	7583	1.96247	1	0.73798	93.1288
KEGG_PATHWAY	bta05140:Leishmaniasis	6	0.745342	0.203946	ENSBTAG00000012529, ENSBTAG00000038128, ENSBTAG00000021077, ENSBTAG00000017280, ENSBTAG00000014127, ENSBTAG00000045923	336	71	7583	1.90719	1	0.732118	94.64
KEGG_PATHWAY	bta05310:Asthma	4	0.496894	0.223119	ENSBTAG00000017843, ENSBTAG00000038128, ENSBTAG00000021077, ENSBTAG00000045923	336	37	7583	2.43983	1	0.734318	96.0796
INTERPRO	IPR011162:MHC classes I/II-like antigen recognition protein	5	0.621118	0.270502	ENSBTAG00000038128, ENSBTAG00000021077, ENSBTAG00000022893, ENSBTAG00000002581, ENSBTAG00000045923	740	60	16802	1.89212	1	0.98465	99.423
KEGG_PATHWAY	bta05152:Tuberculosis	11	1.36646	0.278424	ENSBTAG00000012529, ENSBTAG00000038128, ENSBTAG00000021077, ENSBTAG00000012185, ENSBTAG00000016864, ENSBTAG00000021092, ENSBTAG00000017280, ENSBTAG00000022613, ENSBTAG00000014921, ENSBTAG00000012586, ENSBTAG00000045923	336	181	7583	1.37156	1	0.771913	98.48
KEGG_PATHWAY	bta04650:Natural killer cell mediated cytotoxicity	5	0.621118	0.766461	ENSBTAG00000012529, ENSBTAG00000010057, ENSBTAG00000039813, ENSBTAG00000018994, ENSBTAG00000001008	336	117	7583	0.964464	1	0.962888	100
