# Supplementary material for: Experimental challenge with bovine respiratory syncytial virus in dairy calves: bronchial lymph node transcriptome response
Source: Sci Rep. 2019 Oct 14;9:14736. doi: 10.1038/s41598-019-51094-z (PMC6791843; doi:10.1038/s41598-019-51094-z)
Supplement: Supplementary file 7 — Supplementary Table S7. [file 41598_2019_51094_MOESM7_ESM.xlsx]

## Sheet: Sheet0
Experimental challenge with bovine respiratory syncytial virus in dairy calves: bronchial lymph node transcriptome response
Dayle Johnston, Bernadette Earley, Matthew S. McCabe, Ken Lemon, Catherine Duffy, Michael McMenamy, S. Louise Cosby, JaeWoo Kim, Gordon Blackshields, Jeremy F. Taylor and Sinead M. Waters
Supplementary Table S7. Enriched canonical pathways among the DEG (IPA analysis).
© 2000-2018 QIAGEN. All rights reserved.
Ingenuity Canonical Pathways	-log(B-H p-value)	Ratio	z-score	Molecules
Agranulocyte Adhesion and Diapedesis	2.42	0.104		CXCL9,CCL8,CLDN3,CXCL10,ACTA2,CLDN1,PODXL2,CXCL11,MMP7,CCL19,CCL22,MYH14,IL1RN,CLDN11,MYH7B,CCL17,CCL4,XCL1,MMP28,ACTG2
Interferon Signaling	2.42	0.222	2.828	OAS1,IFIT1,IFNG,IFIT3,ISG15,MX1,IFI6,BAK1
Hepatic Fibrosis / Hepatic Stellate Cell Activation	2.42	0.102		CXCL9,TGFA,FGFR2,COL4A1,IFNG,COL17A1,COL1A2,LBP,ACTA2,COL1A1,LEPR,A2M,COL4A6,MYH14,SMAD7,CD40LG,MYH7B,TIMP1,COL13A1
Role of Pattern Recognition Receptors in Recognition of Bacteria and Viruses	2.08	0.109	2.121	EIF2AK2,FGFR2,OAS1,OSM,IFNG,C3,OAS2,DDX58,LIF,IRF7,IFIH1,CLEC6A,IL17D,NLRC4,PTX3
Pathogenesis of Multiple Sclerosis	1.89	0.444		CXCL11,CXCL9,CXCL10,CCL4
Granulocyte Adhesion and Diapedesis	1.89	0.0939		CXCL9,CCL8,CLDN3,CXCL10,CLDN1,SDC1,CXCL11,MMP7,CCL19,CCL22,IL1RN,CLDN11,CCL17,CCL4,XCL1,SDC3,MMP28
Estrogen-mediated S-phase Entry	1.89	0.231	1.633	CCNE1,CDC25A,ESR2,CCNA2,E2F7,CDK1
Atherosclerosis Signaling	1.62	0.102		IFNG,APOD,COL1A2,PLA2G4F,COL1A1,PLA2G5,CMA1,IL1RN,CD40LG,APOE,PLBD1,CCR3,ALOX15
Complement System	1.19	0.162	0.447	MASP1,CFB,C2,C3,C1QBP,C6
Cell Cycle: G2/M DNA Damage Checkpoint Regulation	1.19	0.14	-0.816	BRCA1,AURKA,CDKN2A,CKS2,CDC25C,CCNB1,CDK1
Granzyme B Signaling	1.19	0.25		LMNB1,PRF1,CYCS,GZMB
Salvage Pathways of Pyrimidine Deoxyribonucleotides	1.19	0.375		TK1,AICDA,APOBEC3A
Inhibition of Matrix Metalloproteases	1.19	0.154	2.236	A2M,MMP7,THBS2,TIMP1,MMP28,SDC1
Eicosanoid Signaling	1.19	0.119		PTGES2,DPEP3,DPEP2,PTGS2,PLA2G4F,PLBD1,PLA2G5,ALOX15
Acute Phase Response Signaling	1.04	0.0795	2.333	OSM,CFB,TF,C3,SOCS3,SERPINF1,LBP,A2M,SOD2,SAA1,NOLC1,IL1RN,C2,F2
GADD45 Signaling	1.04	0.211		BRCA1,CCNE1,CCNB1,CDK1
DNA damage-induced 14-3-3σ Signaling	1.04	0.211		BRCA1,CCNE1,CCNB1,CDK1
