# Supplementary material for: Experimental challenge with bovine respiratory syncytial virus in dairy calves: bronchial lymph node transcriptome response
Source: Sci Rep. 2019 Oct 14;9:14736. doi: 10.1038/s41598-019-51094-z (PMC6791843; doi:10.1038/s41598-019-51094-z)
Supplement: Supplementary file 8 — Supplementary Table S8. [file 41598_2019_51094_MOESM8_ESM.xlsx]

## Sheet: Sheet0
Experimental challenge with bovine respiratory syncytial virus in dairy calves: bronchial lymph node transcriptome response
Dayle Johnston, Bernadette Earley, Matthew S. McCabe, Ken Lemon, Catherine Duffy, Michael McMenamy, S. Louise Cosby, JaeWoo Kim, Gordon Blackshields, Jeremy F. Taylor and Sinead M. Waters
Supplementary Table S8. Enriched biological functions among the DEG (IPA analysis).
© 2000-2018 QIAGEN. All rights reserved.
Categories	Diseases or Functions Annotation	p-Value	Predicted Activation State	Activation z-score	Molecules	# Molecules
DNA Replication, Recombination, and Repair	Metabolism of DNA	0.000479	Increased	3.611	ABCB1,ACHE,ADIPOQ,APOE,BAK1,BRCA1,CACYBP,CCNA2,CCNE1,CDC25A,CDC6,CDK1,CDKN2A,CDT1,CKS2,DNA2,EIF2AK2,ESCO2,EXO1,FBL,GZMA,GZMB,IFNG,ISG20,MCM2,ORC1,POLD4,POLE2,PRF1,PTGS2,RAN,RECQL4,S100A11,SOCS3,SOD2,TNFSF10,TREX1	37
Cell Death and Survival	Cell viability	8.33e-09	Increased	3.292	ABCB1,ACHE,ADAMTS1,ADIPOQ,ADORA3,AICDA,APOBEC3A,APOD,APOE,AQP3,AURKA,BAK1,BCL6,BRCA1,C3,CCL4,CCNA2,CCNB1,CD1D,CD40LG,CD8A,CDK1,CDKN2A,CENPA,CES1,CHI3L1,CLDN3,COL17A1,COL1A1,CTH,CXCL10,CXCL11,CXCL9,DKK1,DUSP5,EIF4A1,EPHB1,ESR2,F2,FAIM2,FBL,FCRL3,FGFR2,GBP1,GFRA2,GPNMB,HK2,HSP90B1,HSPA5,HSPA6,HSPD1,IFIH1,IFNG,IL1RN,IL27,INSRR,IRF4,KLK7,LAMB3,LCN2,LDHA,LEPR,LIF,LMNB1,LRFN1,MAD2L1,MASTL,MCM2,MFAP5,MM…	129
Cell Death and Survival	Cell survival	2.21e-08	Increased	3.027	ABCB1,ACHE,ADAMTS1,ADIPOQ,ADORA3,AICDA,APOBEC3A,APOD,APOE,AQP3,AURKA,BAK1,BCL6,BRCA1,C3,CCL4,CCNA2,CCNB1,CD1D,CD40LG,CD8A,CDK1,CDKN2A,CENPA,CES1,CHI3L1,CLDN3,COL17A1,COL1A1,CTH,CXCL10,CXCL11,CXCL9,DKK1,DUSP5,EIF4A1,EPHB1,ESR2,EXO1,F2,FAIM2,FBL,FCRL3,FGFR2,GBP1,GFRA2,GPNMB,GZMB,HK2,HSP90B1,HSPA5,HSPA6,HSPD1,IFIH1,IFNG,IL1RN,IL27,INSRR,IRF4,KLK7,LAMB3,LCN2,LDHA,LEPR,LIF,LMNB1,LRFN1,MAD2L1,MASTL,MCM…	133
Cell-To-Cell Signaling and Interaction, Hematological System Development and Function, Immune Cell Trafficking, Inflammatory Response	Activation of mononuclear leukocytes	0.00013	Increased	2.929	ADIPOQ,AICDA,ANXA1,APOE,BAK1,BRINP1,C3,CCL22,CCL4,CCL8,CD1B,CD1D,CD40LG,CD8A,CLEC1B,CXCL10,DDOST,DDX58,FCRL3,GP2,GPNMB,GZMA,HSP90B1,HSPD1,HSPH1,IFNG,IL12RB2,IL1RN,IL27,IRF4,LAG3,LBP,MOG,NPY,OSM,PLP1,PRF1,SAA1,SIGLEC10,TBX21,THBS1,TNFRSF6B,TNFSF10,TNFSF13B,TOMM40,VIPR1	46
Cell-To-Cell Signaling and Interaction, Hematological System Development and Function, Immune Cell Trafficking, Inflammatory Response	Activation of leukocytes	1.6e-07	Increased	2.86	ACHE,ADIPOQ,AICDA,ANXA1,ANXA2,APOE,BAK1,BPI,BRINP1,C3,C6,CCL17,CCL22,CCL4,CCL8,CD1B,CD1D,CD40LG,CD8A,CHI3L1,CLEC1B,CLEC4E,CTSL,CXCL10,CXCL9,DDOST,DDX58,F2,FCRL3,GP2,GPNMB,GZMA,HLA-DQB1,HSD11B1,HSP90B1,HSPD1,HSPH1,IFNG,IL12RB2,IL1RN,IL27,IRF4,LAG3,LBP,LCN2,MFSD2A,MOG,MST1R,NPY,OSM,PDK4,PLA2G5,PLP1,PRF1,PTGS2,RET,RORA,SAA1,SERPINF1,SIGLEC10,TBX21,THBS1,TNFRSF6B,TNFSF10,TNFSF13B,TOMM40,TREM2,USP18,V…	71
Inflammatory Response	Immune response of cells	6.61e-05	Increased	2.84	ABCB1,ADIPOQ,ADORA3,ALOX15,ANXA1,APOE,BAK1,BCL6,C3,CCL19,CCL22,CD1D,CD40LG,CD8A,CDKN2A,CH25H,CLEC6A,CXCL10,DDX58,DHX58,EIF2AK2,GZMB,HLA-DQB1,HSP90AA1,HSP90B1,IFIH1,IFNG,IRF7,ISG15,LCN2,LEPR,LYAR,NAMPT,NPY,NTN1,OSM,PGLYRP1,PLA2G5,PLP1,PTX3,RET,RORA,SAA1,SLC1A5,SMAD7,SOCS3,SYT7,TBX21,THBS1,TNFRSF6B,TNFSF10,TREM2,TREX1,VTN,XBP1	55
Neurological Disease	Progressive motor neuropathy	1.43e-06	Increased	2.728	ABCB1,ACHE,ADAMTS1,ADORA3,ANXA1,ANXA2,APOD,APOE,BCAS1,BRINP1,C3,CCR4,COL1A1,COL1A2,DNAJB11,EIF4A1,ESR2,FABP3,FBLN1,FBP2,GABRD,GPNMB,HIGD1A,HLA-DQA2,HLA-DQB1,HSPA5,IFIT1,IFNG,IRF7,ISG15,KCNMA1,LDHA,MOG,MT-ND1,MT-ND5,MX1,NEFL,OAS1,POLE2,PTGS2,PVALB,RAN,RET,RRM2,RSAD2,RYR3,SCN4A,SCN4B,SLC1A2,SNAP25,SNCG,SOD2,SYN2,TF,TFRC,TIMP1,TUBA1C,XBP1	58
Cellular Movement	Cell movement	4.59e-13	Increased	2.72	A2M,ACKR1,ACKR2,ACTA2,ADAMTS1,ADAMTS5,ADD2,ADIPOQ,ADORA3,AIRE,ALOX15,ANXA1,ANXA2,APOE,AQP3,AQP9,AURKA,BDKRB1,BRCA1,C1QBP,C2,C3,C6,CACNA1E,CCKAR,CCL17,CCL19,CCL22,CCL4,CCL8,CCNA2,CCR10,CCR3,CCR4,CD1D,CD40LG,CD8A,CDH4,CDK1,CDKN2A,CEMIP,CES1,CFB,CHI3L1,CHST1,CLDN11,CLDN3,CLEC10A,CLEC1B,CLEC4E,CMA1,CNN1,CNTN1,COL17A1,COL1A1,COL4A1,CTSL,CXCL10,CXCL11,CXCL9,CYP1A1,DDX58,DKK1,DMP1,DRAM1,DTL,DUSP4,DUSP5,…	200
Cell Death and Survival	Cell death of immune cells	9.4e-06	Increased	2.714	ADORA3,AICDA,ANXA1,APOE,BAK1,BCL6,BRCA1,C3,CCDC86,CCL19,CCL4,CCNB1,CD40LG,CD8A,CDK1,CDKN2A,CHI3L1,CLEC10A,COL1A1,CXCL10,DHX58,DRAM1,DUSP4,DUSP5,EIF2AK2,ENTPD1,FABP4,FCRL3,GP2,GZMA,GZMB,HSPA5,IFIH1,IFNG,IL1RN,IL27,IRF4,ISG15,LAG3,LCN2,LEPR,MOG,MX1,MZB1,NAMPT,NLRC4,PNPT1,PRF1,RAN,S1PR2,SERPINF1,SMAD7,SOD2,TBX21,THBS1,THBS2,TIMP1,TNFRSF6B,TNFRSF8,TNFSF10,TNFSF13B,XBP1,XCL1	63
Cell Death and Survival	Cell death of blood cells	1.75e-05	Increased	2.706	ABCB1,ADORA3,AICDA,ANXA1,APOE,BAK1,BCL6,BRCA1,C3,CCDC86,CCL19,CCL4,CCNB1,CD40LG,CD8A,CDK1,CDKN2A,CHI3L1,CLEC10A,COL1A1,CXCL10,DHX58,DRAM1,DUSP4,DUSP5,EIF2AK2,ENTPD1,FABP4,FCRL3,GP2,GZMA,GZMB,HSPA5,IFIH1,IFNG,IL1RN,IL27,IRF4,ISG15,LAG3,LCN2,LEPR,MOG,MX1,MZB1,NAMPT,NLRC4,OSM,PNPT1,PRF1,RAN,S1PR2,SERPINF1,SMAD7,SOD2,TBX21,THBS1,THBS2,TIMP1,TNFRSF6B,TNFRSF8,TNFSF10,TNFSF13B,XBP1,XCL1	65
Cell-To-Cell Signaling and Interaction	Activation of cells	7.47e-10	Increased	2.7	ACHE,ADIPOQ,AICDA,ANXA1,ANXA2,APOE,BAK1,BPI,BRINP1,C3,C6,CCL17,CCL22,CCL4,CCL8,CD1B,CD1D,CD40LG,CD8A,CDKN2A,CHI3L1,CLEC1B,CLEC4E,CTSL,CXCL10,CXCL9,DDOST,DDX58,DKK1,EIF2AK2,ENTPD1,ENTPD2,F2,FCRL3,FMOD,FRZB,GABRD,GP2,GPNMB,GREM1,GZMA,GZMB,HLA-DQB1,HSD11B1,HSP90B1,HSPD1,HSPH1,IFNG,IL12RB2,IL1RN,IL27,IRF4,IRF7,KCNMA1,LAG3,LBP,LCN2,LEPR,LIF,MFSD2A,MOG,MST1R,NPY,OSM,P2RX1,P2RY1,P2RY6,PARPBP,PDK4,PLA2G5…	100
Cell-To-Cell Signaling and Interaction, Hematological System Development and Function	Activation of blood cells	1.21e-07	Increased	2.624	ACHE,ADIPOQ,AICDA,ANXA1,ANXA2,APOE,BAK1,BPI,BRINP1,C3,C6,CCL17,CCL22,CCL4,CCL8,CD1B,CD1D,CD40LG,CD8A,CHI3L1,CLEC1B,CLEC4E,CTSL,CXCL10,CXCL9,DDOST,DDX58,ENTPD1,ENTPD2,F2,FCRL3,GP2,GPNMB,GZMA,HLA-DQB1,HSD11B1,HSP90B1,HSPD1,HSPH1,IFNG,IL12RB2,IL1RN,IL27,IRF4,LAG3,LBP,LCN2,MFSD2A,MOG,MST1R,NPY,OSM,P2RX1,P2RY1,PDK4,PLA2G5,PLP1,PRF1,PTGS2,RET,RORA,SAA1,SERPINF1,SIGLEC10,TBX21,THBS1,TNFRSF6B,TNFSF10,TNF…	75
Inflammatory Disease, Neurological Disease, Skeletal and Muscular Disorders	Multiple Sclerosis	0.00038	Increased	2.621	ABCB1,ACHE,ANXA1,BRINP1,C3,CCR4,DNAJB11,ESR2,GABRD,HLA-DQA2,HLA-DQB1,HSPA5,IFIT1,IFNG,IRF7,ISG15,KCNMA1,MOG,MX1,OAS1,POLE2,PTGS2,RRM2,RSAD2,SCN4A,SNAP25,XBP1	27
Cellular Movement	Migration of cells	1.69e-11	Increased	2.608	A2M,ACKR1,ACKR2,ACTA2,ADAMTS1,ADD2,ADIPOQ,ADORA3,AIRE,ALOX15,ANXA1,ANXA2,APOE,AQP3,AQP9,AURKA,BDKRB1,BRCA1,C1QBP,C2,C3,C6,CCKAR,CCL17,CCL19,CCL22,CCL4,CCL8,CCNA2,CCR10,CCR3,CCR4,CD1D,CD40LG,CD8A,CDK1,CDKN2A,CEMIP,CES1,CFB,CHI3L1,CHST1,CLDN11,CLEC10A,CLEC1B,CLEC4E,CMA1,CNTN1,COL17A1,COL1A1,COL4A1,CTSL,CXCL10,CXCL11,CXCL9,CYP1A1,DDX58,DKK1,DMP1,DTL,DUSP4,DUSP5,EDIL3,EIF2AK2,EPHA1,EPHB1,ESR2,F2,FABP…	178
Cell-To-Cell Signaling and Interaction, Hematological System Development and Function, Immune Cell Trafficking, Inflammatory Response	Activation of lymphocytes	8.63e-05	Increased	2.601	ADIPOQ,AICDA,ANXA1,APOE,BAK1,BRINP1,C3,CCL22,CCL4,CCL8,CD1B,CD1D,CD40LG,CD8A,CLEC1B,CXCL10,DDOST,DDX58,FCRL3,GP2,GPNMB,GZMA,HSP90B1,HSPD1,HSPH1,IFNG,IL12RB2,IL1RN,IL27,IRF4,LAG3,MOG,NPY,OSM,PLP1,PRF1,SAA1,SIGLEC10,TBX21,THBS1,TNFRSF6B,TNFSF10,TNFSF13B,TOMM40,VIPR1	45
Nutritional Disease	Overweight disorder	4.11e-05	Increased	2.428	ACACB,ADAMTS1,ADIPOQ,APOE,C3,CACNA1F,CACNA1G,CCNA2,CCNB1,CDK1,CENPA,CISD1,CPA5,CXCL10,CXCL11,ENTPD1,ESR2,F2,FABP4,GABRD,HSD11B1,HSD11B2,IL1RN,LBP,LCN2,LEPR,LIF,MCHR1,MFSD2A,MMP28,MST1R,NAMPT,NEIL1,NMUR2,NPY,P2RY1,PDK4,PHB,PTGS2,SCN4A,SCN4B,SDC1,SDC3,SERPINF1,SLC13A5,SLC6A1,SNCG,SOCS3,SRXN1,TXN,TXNDC17,UCHL3	52
Nutritional Disease	Obesity	7.28e-05	Increased	2.428	ACACB,ADAMTS1,ADIPOQ,APOE,C3,CACNA1F,CACNA1G,CCNA2,CCNB1,CDK1,CENPA,CISD1,CPA5,CXCL10,CXCL11,ENTPD1,ESR2,F2,FABP4,GABRD,HSD11B1,HSD11B2,IL1RN,LBP,LCN2,LEPR,LIF,MCHR1,MFSD2A,MMP28,MST1R,NAMPT,NEIL1,NMUR2,NPY,PDK4,PHB,PTGS2,SCN4A,SCN4B,SDC1,SDC3,SERPINF1,SLC13A5,SLC6A1,SNCG,SOCS3,SRXN1,TXN,TXNDC17,UCHL3	51
Cell-To-Cell Signaling and Interaction, Hematological System Development and Function, Immune Cell Trafficking, Inflammatory Response	Activation of T lymphocytes	0.000821	Increased	2.366	ANXA1,APOE,BAK1,C3,CCL22,CCL4,CCL8,CD1D,CD40LG,CD8A,CLEC1B,CXCL10,DDOST,DDX58,GP2,GPNMB,GZMA,HSP90B1,HSPD1,HSPH1,IFNG,IL12RB2,IL27,IRF4,LAG3,MOG,OSM,PLP1,PRF1,SAA1,TBX21,THBS1,TNFRSF6B,TNFSF10	34
Cellular Movement	Invasion of cells	2.94e-05	Increased	2.277	A2M,ACTA2,ADAMTS1,ADIPOQ,ANXA1,ANXA2,ATAD3A,AURKA,BATF2,BDKRB1,BRCA1,C1QBP,CCL19,CCNA2,CD40LG,CDH4,CDK1,CDKN2A,CES1,CHI3L1,CLDN1,CLDN3,CTSL,CXCL10,DDX58,DKK1,DRAM1,EIF2AK2,EPCAM,ESM1,ESR2,F2,FBLN1,FGFR2,FMOD,FST,GBP1,GZMB,HAS2,HMGB3,HSP90AA1,HSP90B1,HSPA5,IFIT2,IFNG,KCNMA1,KIF2C,LAMB3,LCN2,LDHA,MST1R,MX1,NAMPT,NME2,NTN1,OSM,PHB,PPIF,PTGS2,PTH1R,PTPRZ1,RET,RGN,RGS4,RORA,RRM2,S100A11,S1PR2,SAA1,SDC…	84
Cellular Growth and Proliferation	Inhibition of cells	9.3e-05	Increased	2.259	ADORA3,ANXA1,C1QBP,CCL4,CDKN2A,CXCL10,ENTPD1,GZMA,HK2,IFNG,IL1RN,IL27,LAG3,LEPR,NPY,OSM,PTGS2,SDC1,TBX21,TIMP1,TNFSF10	21
Cell-To-Cell Signaling and Interaction, Cellular Growth and Proliferation	Stimulation of cells	5.05e-06	Increased	2.258	ACHE,AIRE,BTNL9,C3,CACNA1G,CCL19,CCL22,CCNA2,CD1D,CD40LG,CD8A,CLEC4E,CXCL10,CXCL11,CYCS,F2,HSD11B2,HSP90B1,HSPD1,IFNG,IL1RN,IL27,LCN2,LIF,NPY,Nrgn,OSM,P2RX1,PTGS2,SLC1A5,SPTB,STEAP1,TGFA,THBS1,TNFSF10,TNFSF13B	36
Antimicrobial Response, Inflammatory Response	Antiviral response	7.26e-11	Increased	2.232	APOBEC3A,CCL19,CCL22,CCL4,CCL8,CD8A,CGAS,CXCL10,DDX58,DHX58,EIF2AK2,IFI44,IFI44L,IFIH1,IFIT1,IFIT2,IFIT3,IFIT5,IFNG,IL27,IRF7,ISG15,ISG20,LCN2,MST1R,MX1,MX2,OAS1,OAS2,OSM,PLP1,PRF1,RSAD2,RTP4,SOCS3,XCL1	36
Cell-To-Cell Signaling and Interaction, Cellular Movement, Hematological System Development and Function, Immune Cell Trafficking	Recruitment of antigen presenting cells	9.62e-05	Increased	2.206	ADIPOQ,ANXA1,APOE,CCL19,CCL22,CCL4,CD40LG,CD8A,CLEC4E,CXCL10,IFNG,IL1RN,IRF7,MMP28,MOG,OSM,THBS1,THBS2	18
Cell-To-Cell Signaling and Interaction, Cellular Growth and Proliferation, Hematological System Development and Function	Stimulation of lymphocytes	9.62e-05	Increased	2.181	AIRE,C3,CCL19,CD1D,CD40LG,CLEC4E,CXCL10,CXCL11,CYCS,HSP90B1,IFNG,IL1RN,IL27,LCN2,SLC1A5,STEAP1,TNFSF10,TNFSF13B	18
Inflammatory Disease, Neurological Disease	Inflammatory demyelinating disease	8.63e-05	Increased	2.157	ABCB1,ACHE,ANXA1,BRINP1,C3,CCR4,DNAJB11,ESR2,GABRD,HLA-DQA2,HLA-DQB1,HSPA5,IFIT1,IFNG,IRF7,ISG15,KCNMA1,MOG,MX1,OAS1,PLP1,POLE2,PTGS2,RRM2,RSAD2,SCN4A,SNAP25,TIMP1,XBP1	29
Lipid Metabolism, Small Molecule Biochemistry	Binding of lipid	0.000416	Increased	2.125	ANXA2,APOE,BPI,CD1D,F2,FKBP4,HSD11B2,LBP,MT-ND1,NR3C2,SNCG,STIP1,TNFSF10	13
Cell Morphology	Polarization of blood cells	5.33e-06	Increased	2.097	ADIPOQ,APOE,AQP9,CCL17,CCL19,CCL22,CD40LG,CXCL10,CXCL9,IFNG,IL12RB2,IL1RN,IL27,IRF4,LCN2,NAMPT,NPY,SOCS3,TBX21,TXN	20
Protein Synthesis	Production of protein	6.31e-07	Increased	2.066	ABCB1,AICDA,AIRE,APOE,ARID3A,BCL6,CCR10,CCR4,CD1D,CD40LG,CH25H,CHI3L1,CLEC4A,CLEC4E,CXCL10,DDX58,DHRS4,DUSP4,ESR2,HLA-DQB1,HSP90B1,IFNG,IRF4,JCHAIN,Madcam1,MYBL1,PGLYRP1,PLP1,POLQ,PRF1,PTGS2,RSAD2,SDC1,SIGLEC10,TBX21,THBS1,TNFSF10,TNFSF13B,TREX1,WDR77	40
Cell-To-Cell Signaling and Interaction, Cellular Movement, Immune Cell Trafficking	Attraction of phagocytes	7.24e-05	Increased	2.066	ANXA1,C3,CCL17,CCL19,CCL22,CCL4,CXCL10,CXCL11,CXCL9,VCAN,XCL1	11
Cell Morphology	Polarization of cells	0.00047	Increased	2.039	ADIPOQ,APOE,AQP9,CCL17,CCL19,CCL22,CD40LG,CXCL10,CXCL9,IFNG,IL12RB2,IL1RN,IL27,IRF4,LCN2,NAMPT,NPY,SOCS3,TBX21,TIMP1,TXN,ZBP1	22
Neurological Disease	Progressive neurological disorder	5.04e-07	Increased	2.013	ABCB1,ACHE,ADAMTS1,ADORA3,ANXA1,ANXA2,APOD,APOE,BCAS1,BRINP1,C3,CCR4,COL1A1,COL1A2,DNAJB11,EIF4A1,ESR2,FABP3,FBLN1,FBP2,FGFR2,GABRD,GPNMB,HIGD1A,HLA-DQA2,HLA-DQB1,HPCA,HSP90AA1,HSP90B1,HSPA5,IFIT1,IFNG,IRF7,ISG15,KCNMA1,LDHA,MFSD2A,MOG,MT-ND1,MT-ND5,MX1,NEFL,NNAT,OAS1,POLE2,PTGS2,PVALB,RAN,RET,RRM2,RSAD2,RYR3,SCN4A,SCN4B,SLC1A2,SNAP25,SNCG,SOD2,SPR,SYN2,TF,TFRC,TIMP1,TUBA1C,TUBB3,XBP1	66
Cell-To-Cell Signaling and Interaction, Hematological System Development and Function, Immune Cell Trafficking, Inflammatory Response	Activation of phagocytes	1.07e-07		1.995	ACHE,ADIPOQ,ANXA1,ANXA2,APOE,BPI,C3,C6,CCL17,CCL22,CCL4,CCL8,CD1D,CD40LG,CHI3L1,CLEC4E,CXCL10,F2,GZMA,HSD11B1,HSP90B1,HSPD1,IFNG,IL1RN,IL27,LBP,LCN2,MFSD2A,MOG,MST1R,NPY,OSM,PDK4,PLA2G5,PRF1,PTGS2,RORA,SAA1,SERPINF1,TBX21,THBS1,TNFRSF6B,TNFSF10,TREM2,USP18,VTN	46
Cell-To-Cell Signaling and Interaction, Hematological System Development and Function	T cell response	6.27e-05		1.957	CCL19,CD1D,CD40LG,CD8A,CXCL11,CXCL9,GZMB,HLA-DQB1,HSP90B1,IFNG,IL12RB2,IL27,LAG3,LEPR,LIF,MOG,NAMPT,PLP1,RET,SOCS3,TBX21,TNFRSF6B	22
Cellular Movement	Chemotaxis	1.16e-06		1.936	A2M,ACKR1,ACKR2,ADORA3,ANXA1,ANXA2,APOE,AQP9,C1QBP,C3,CCL17,CCL19,CCL22,CCL4,CCL8,CCR10,CCR3,CCR4,CD40LG,CXCL10,CXCL11,CXCL9,EPHB1,F2,GREM1,HSPD1,IFNG,LBP,LCN2,LIF,MMP28,MMP7,MT-ND1,MYO5B,NPY,NTN1,OSM,PTGS2,PTPRO,PTPRZ1,S1PR2,SAA1,SCG2,SERPINF1,SERPINH1,SLAMF8,SLIT1,SOCS3,TGFA,THBS1,THBS2,THBS4,TNFRSF6B,TNFRSF8,TXN,VIPR1,VTN,XCL1,YARS	59
Cell-To-Cell Signaling and Interaction, Hematological System Development and Function	Response of lymphocytes	3e-05		1.908	CCL19,CD1D,CD40LG,CD8A,CH25H,CXCL11,CXCL9,GZMB,HLA-DQB1,HSP90B1,IFNG,IL12RB2,IL27,LAG3,LEPR,LIF,MOG,NAMPT,PLP1,RET,SIGLEC10,SLC1A5,SOCS3,TBX21,TNFRSF6B,VTN	26
Hematological System Development and Function, Lymphoid Tissue Structure and Development, Tissue Morphology	Quantity of lymphocytes	0.000689		1.875	ABCB1,ACKR2,ADIPOQ,AICDA,AIRE,APOE,ARID3A,BAK1,C3,CALHM6,CCL19,CCL4,CCR4,CD1D,CD40LG,CD8A,CDKN2A,CHI3L1,CLEC10A,CLEC4A,CLEC4E,CXCL10,CYP1A1,DDX58,DUSP5,ESR2,Fcrls,FGF23,FGFR2,HLA-DQB1,HSP90B1,IFNG,IL12RB2,IL27,IRF4,ISG15,JCHAIN,LAG3,LCN2,LEPR,LIF,Madcam1,MOG,MYBL1,NPY,OSM,PGLYRP1,PLP1,PRF1,S1PR2,SAA1,SDC1,SIGLEC10,SOCS3,SOX13,TBX21,THBS1,TNFRSF6B,TNFRSF8,TNFSF13B,XBP1,XCL1	62
Hematological System Development and Function, Tissue Morphology	Quantity of mononuclear leukocytes	0.000681		1.866	ABCB1,ACKR2,ADIPOQ,AICDA,AIRE,APOE,ARID3A,BAK1,C3,CALHM6,CCL19,CCL4,CCR3,CCR4,CD1D,CD40LG,CD8A,CDKN2A,CHI3L1,CLEC10A,CLEC4A,CLEC4E,CXCL10,CYP1A1,DDX58,DUSP5,ESR2,Fcrls,FGF23,FGFR2,HLA-DQB1,HSP90B1,IFNG,IL12RB2,IL27,IRF4,ISG15,JCHAIN,LAG3,LCN2,LEPR,LIF,Madcam1,MFAP5,MOG,MYBL1,NPY,OSM,PGLYRP1,PLP1,PRF1,S1PR2,SAA1,SDC1,SIGLEC10,SOCS3,SOX13,TBX21,THBS1,TNFRSF6B,TNFRSF8,TNFSF13B,XBP1,XCL1	64
Cell-To-Cell Signaling and Interaction, Hematological System Development and Function, Immune Cell Trafficking, Inflammatory Response	Activation of antigen presenting cells	6.06e-08		1.865	ACHE,ADIPOQ,ANXA2,APOE,BPI,C3,C6,CCL22,CCL4,CD1D,CD40LG,CHI3L1,CLEC4E,CTSL,CXCL10,F2,HLA-DQB1,HSP90B1,HSPD1,IFNG,IL1RN,IRF4,LBP,LCN2,MFSD2A,MOG,MST1R,NPY,OSM,PDK4,PLA2G5,PRF1,PTGS2,RORA,SERPINF1,TBX21,THBS1,TNFRSF6B,TNFSF10,TREM2,USP18,VTN	42
Cellular Movement	Cell movement of tumor cell lines	6.15e-05		1.834	A2M,ACKR1,ACTA2,ADAMTS5,ADIPOQ,ANXA1,ANXA2,AURKA,BDKRB1,BRCA1,C1QBP,C3,CCL17,CCL19,CCL22,CCL4,CCL8,CCR4,CDKN2A,CLDN3,CLEC1B,CNN1,COL1A1,CTSL,CXCL10,CXCL11,CXCL9,DDX58,DRAM1,DUSP5,EIF2AK2,EPHB1,ESR2,F2,FGFR2,GBP2,GCSAM,GZMB,HAS2,HSP90AA1,HSP90B1,IFIT2,IFNG,KLK7,LAMB3,LCN2,LDHA,LEPR,LIF,MMP7,MOV10L1,MST1R,MX1,MYBPH,NTN1,OSM,PHB,PPIF,PTGS2,PTPRH,PTPRZ1,RAP1GAP2,RET,RGS4,S100A11,S1PR2,SDC1,SDC3,SEMA3…	84
Cell-To-Cell Signaling and Interaction, Cellular Growth and Proliferation, Hematological System Development and Function	Stimulation of mononuclear leukocytes	0.0001		1.815	AIRE,C3,CCL19,CD1D,CD40LG,CLEC4E,CXCL10,CXCL11,CYCS,F2,HSP90B1,IFNG,IL1RN,IL27,LCN2,SLC1A5,STEAP1,TNFSF10,TNFSF13B	19
Neurological Disease, Skeletal and Muscular Disorders	Neuromuscular disease	4.26e-06		1.803	A2M,ABCB1,ACHE,ADORA3,ANXA1,ANXA2,APOD,APOE,ATP2A1,BCAS1,BCL6,BCL7A,BRINP1,C3,CACNA1F,CCL4,CCR10,CCR4,CFB,CHI3L1,COL13A1,CPA5,CYCS,DNAJB11,DUSP5,ESR2,FBL,FKBP4,GABRD,GBP1,HIGD1A,HLA-DQA2,HLA-DQB1,HPCA,HSP90AA1,HSP90B1,HSPA5,IFIT1,IFNG,IL1RN,IRF7,ISG15,KCNMA1,LDHA,LRG1,MOG,MT-ND1,MT-ND5,MX1,MYH7B,NEFL,NPY,Nrgn,OAS1,POLE2,PSMB5,PTGS2,PVALB,RAN,RANBP1,RET,RGS4,RRM2,RSAD2,RYR3,S1PR2,SCG2,SCN4A,SCN4B,…	82
Cell-To-Cell Signaling and Interaction, Cellular Movement	Attraction of cells	0.000484		1.783	ANXA1,C3,CCL17,CCL19,CCL22,CCL4,CCR3,CCR4,CXCL10,CXCL11,CXCL9,NTN1,SCG2,VCAN,XCL1	15
Cell Morphology	Polarization of leukocytes	6.19e-05		1.76	ADIPOQ,APOE,AQP9,CCL17,CCL19,CCL22,CD40LG,IFNG,IL12RB2,IL1RN,IL27,IRF4,LCN2,NAMPT,NPY,SOCS3,TBX21,TXN	18
Humoral Immune Response, Protein Synthesis	Quantity of immunoglobulin	7.08e-06		1.68	ABCB1,AICDA,AIRE,APOE,ARID3A,BCL6,CCR10,CCR4,CD1D,CD40LG,CH25H,CHI3L1,CLEC4A,CLEC4E,CXCL10,DHRS4,DUSP4,ESR2,HLA-DQB1,IFNG,IRF4,JCHAIN,Madcam1,MYBL1,POLQ,PRF1,PTGS2,RSAD2,SDC1,SIGLEC10,TBX21,THBS1,TNFSF10,TNFSF13B,TREX1	35
Cell Death and Survival	Apoptosis of leukocytes	0.000283		1.676	ADORA3,ANXA1,APOE,BAK1,BCL6,BRCA1,CCDC86,CCL19,CCL4,CCNB1,CD40LG,CDKN2A,CHI3L1,COL1A1,DHX58,DUSP4,DUSP5,EIF2AK2,GP2,GZMA,GZMB,IFNG,IL1RN,IL27,IRF4,ISG15,LCN2,LEPR,MOG,NAMPT,PRF1,S1PR2,SERPINF1,SMAD7,SOD2,THBS1,THBS2,TIMP1,TNFRSF6B,TNFRSF8,TNFSF10,TNFSF13B,XCL1	43
Cell-To-Cell Signaling and Interaction, Cellular Movement, Hematological System Development and Function, Immune Cell Trafficking	Recruitment of mononuclear leukocytes	7.85e-05		1.669	ANXA1,APOE,CCL17,CCL19,CCL22,CCL4,CCR3,CCR4,CD8A,CLEC4E,CXCL10,CXCL11,CXCL9,DDX58,DKK1,IFNG,OSM,S1PR2,TNFRSF8	19
Inflammatory Disease	Chronic inflammatory disorder	3.82e-10		1.664	ABCB1,ACHE,ACTA2,ADAMTS4,ADD2,ADIPOQ,ADORA3,AK2,ALOX15,ALPL,ANXA1,APOE,AQP9,BCL6,BPI,C1QTNF6,C2,C3,CACNA1F,CCL17,CCL19,CCL22,CCL4,CCL8,CCNB1,CCR10,CCR4,CDKN2A,CEMIP,CFB,CHI3L1,CLEC1B,CLEC4A,CLEC4E,COL1A1,COL1A2,COL4A6,CPA5,CTSL,CXCL10,CXCL9,CYP1A1,DRC1,DSC1,ENTPD1,F2,FABP4,FCRL3,FGFR2,FRZB,GABRD,GBP2,GBP6,GINS2,GRIK4,GZMA,GZMB,HIST1H2AC,HLA-DQA2,HLA-DQB1,HSD11B1,HSP90B1,HSPA5,HSPD1,HYDIN,IFNG,IL1…	111
Cellular Movement	Chemotaxis of myeloid cells	0.00012		1.661	ANXA1,APOE,AQP9,C1QBP,C3,CCL17,CCL19,CCL22,CCL4,CCL8,CCR3,CXCL10,CXCL9,F2,IFNG,LBP,LCN2,MMP28,MMP7,MT-ND1,PTPRO,SAA1,SCG2,SLAMF8,THBS1,THBS2,THBS4,TNFRSF6B,VIPR1,VTN,XCL1,YARS	32
Cell-mediated Immune Response, Cellular Movement, Hematological System Development and Function, Immune Cell Trafficking	Trafficking of T lymphocytes	0.000223		1.633	AQP3,CCL22,CCL4,CCR10,CCR3,CCR4,CXCL10,IFNG	8
Cellular Movement	Cell movement of blood cells	1.25e-15		1.614	ACKR1,ACKR2,ADD2,ADIPOQ,ADORA3,AIRE,ALOX15,ANXA1,ANXA2,APOE,AQP3,AQP9,BDKRB1,C1QBP,C2,C3,C6,CCL17,CCL19,CCL22,CCL4,CCL8,CCR10,CCR3,CCR4,CD1D,CD40LG,CD8A,CES1,CFB,CHI3L1,CHST1,CLEC10A,CLEC1B,CLEC4E,CMA1,COL1A1,COL4A1,CXCL10,CXCL11,CXCL9,CYP1A1,DDX58,DKK1,EDIL3,ESR2,F2,FABP4,GREM1,GZMB,HSPA5,HSPD1,IFNG,IL18BP,IL1RN,IRF7,LAG3,LBP,LCN2,LIF,LMNB1,Madcam1,MMP28,MMP7,MOG,MT-ND1,NLRC4,NPY,NR3C2,NTN1,OLFM…	111
Cell-To-Cell Signaling and Interaction, Cellular Movement, Immune Cell Trafficking	Attraction of leukocytes	5.61e-05		1.61	ANXA1,C3,CCL17,CCL19,CCL22,CCL4,CCR3,CCR4,CXCL10,CXCL11,CXCL9,VCAN,XCL1	13
Cell-To-Cell Signaling and Interaction, Hematological System Development and Function	Activation of myeloid cells	2.19e-08		1.601	ACHE,ADIPOQ,ANXA1,ANXA2,APOE,BPI,C3,C6,CCL17,CCL22,CCL4,CCL8,CD1D,CD40LG,CHI3L1,CLEC4E,CXCL10,CXCL9,F2,GZMA,HSD11B1,HSPD1,IFNG,IL1RN,IL27,LBP,LCN2,MFSD2A,MOG,MST1R,NPY,PDK4,PLA2G5,PRF1,PTGS2,RET,RORA,SAA1,SERPINF1,THBS1,TNFRSF6B,TNFSF10,TREM2,USP18,VTN	45
Cellular Movement, Immune Cell Trafficking	Leukocyte migration	3.95e-15		1.584	ACKR1,ACKR2,ADD2,ADIPOQ,ADORA3,AIRE,ALOX15,ANXA1,ANXA2,APOE,AQP3,AQP9,BDKRB1,C1QBP,C2,C3,C6,CCL17,CCL19,CCL22,CCL4,CCL8,CCR10,CCR3,CCR4,CD1D,CD40LG,CD8A,CES1,CFB,CHI3L1,CHST1,CLEC10A,CLEC1B,CLEC4E,CMA1,COL1A1,COL4A1,CXCL10,CXCL11,CXCL9,CYP1A1,DDX58,DKK1,EDIL3,ESR2,F2,FABP4,GREM1,HSPA5,HSPD1,IFNG,IL18BP,IL1RN,IRF7,LAG3,LBP,LCN2,LIF,LMNB1,Madcam1,MMP28,MMP7,MOG,MT-ND1,NLRC4,NPY,NR3C2,NTN1,OLFM4,OLR…	109
Antimicrobial Response, Inflammatory Response	Antimicrobial response	8.79e-13		1.579	ADAMTS4,ADAMTS5,AICDA,APOBEC3A,BAK1,BPI,CCL19,CCL22,CCL4,CCL8,CD40LG,CD8A,CGAS,CLEC4E,CLEC6A,CXCL10,DDX58,DHX58,EIF2AK2,HIST1H2BC,HIST1H2BJ,IFI44,IFI44L,IFIH1,IFIT1,IFIT2,IFIT3,IFIT5,IFNG,IL27,IRF7,ISG15,ISG20,JCHAIN,LCN2,MMP7,MST1R,MX1,MX2,NLRC4,OAS1,OAS2,OSM,PGLYRP1,PLP1,PRF1,RSAD2,RTP4,SLAMF8,SOCS3,XCL1	51
Inflammatory Response	Inflammatory response	2.3e-13		1.579	ABCB1,ACHE,ACKR1,ACKR2,ADIPOQ,ADORA3,ALOX15,ANXA1,ANXA2,APOE,AQP9,BCL6,BDKRB1,BPI,C1QBP,C3,C6,CCL17,CCL19,CCL22,CCL4,CCL8,CCR10,CCR3,CCR4,CD1D,CD40LG,CELA1,CHI3L1,CLEC4A,CLEC4E,CXCL10,CXCL11,CXCL9,F2,FABP4,FNDC4,GREM1,HSPD1,IFNG,IL17D,IL1RN,IL27,ISG15,LBP,LCN2,LIF,MFSD2A,MMP28,MMP7,MOG,MST1R,MT-ND1,MYDGF,NLRC4,NPY,NTN1,NUPR1,OLR1,OSM,P2RY6,PDK4,PGLYRP1,PLA2G5,PLP1,PRF1,PTGS2,PTPRO,PTX3,RORA,SAA1,…	96
Molecular Transport	Release of metal	0.000545		1.556	A2M,ANXA1,AURKA,BAK1,C3,CCKAR,CCL17,CCL19,CCL4,F2,FAIM2,LIF,OSM,P2RY1,RGS4,RYR3,S100A11,SEC61A1,SLC40A1,SLIT1,TF,TRPM8,XCL1,ZDHHC21	24
Cell-To-Cell Signaling and Interaction	Adhesion of lymphatic system cells	0.000159		1.544	ANXA1,ANXA2,APOE,CCL17,CCL19,CCL22,CCL4,CD40LG,CXCL11,CXCL9,F2,IFNG,LIF,Madcam1,NTN1,OSM,THBS1,THBS2	18
Cell-To-Cell Signaling and Interaction, Hematological System Development and Function	Interaction of mononuclear leukocytes	2.84e-05		1.542	ALOX15,ANXA1,BPI,CCL17,CCL19,CCL22,CCL4,CCR3,CD40LG,CLEC10A,CXCL10,CXCL11,CXCL9,F2,IFNG,LBP,LIF,Madcam1,NPY,NTN1,OSM,SAA1,TFRC,THBS1,THBS2,TNFRSF6B,TNFRSF8	27
Cellular Movement	Trafficking of cells	0.000135		1.526	ACKR2,ANXA1,AQP3,CCL19,CCL22,CCL4,CCR10,CCR3,CCR4,CLEC1B,CXCL10,EMILIN1,IFNG	13
Cellular Movement, Hematological System Development and Function, Immune Cell Trafficking	Trafficking of leukocytes	0.00016		1.526	ANXA1,AQP3,CCL19,CCL22,CCL4,CCR10,CCR3,CCR4,CLEC1B,CXCL10,IFNG	11
Cell-To-Cell Signaling and Interaction, Hematological System Development and Function, Immune Cell Trafficking, Inflammatory Response	Activation of macrophages	4.57e-08		1.513	ACHE,ADIPOQ,ANXA2,APOE,BPI,C3,C6,CCL22,CCL4,CD1D,CD40LG,CHI3L1,CLEC4E,CXCL10,F2,HSPD1,IFNG,IL1RN,LBP,LCN2,MFSD2A,MOG,MST1R,NPY,PDK4,PLA2G5,PRF1,PTGS2,RORA,SERPINF1,THBS1,TNFRSF6B,TREM2,USP18,VTN	35
Cell Cycle	Re-entry into interphase of tumor cell lines	0.000239		1.506	CCNE1,CDC25A,CDC25C,CDKN2A,TF,TGFA	6
Connective Tissue Development and Function, Tissue Morphology	Quantity of connective tissue	9.13e-05		1.473	ACACB,ACHE,ADAMTS1,ADD2,ADIPOQ,ALOX15,ALPL,APOE,ARID3A,BRCA1,C3,CCKAR,CDKN2A,CES1,CLEC10A,COL1A1,DGAT2,DKK1,DNA2,EIF2AK2,ESR2,Fcrls,FGF23,FGFR2,GPNMB,GRID1,HSD11B1,HSD11B2,HSPA5,IFNG,IL1RN,KEL,LCN2,LEPR,LIF,MCHR1,MFSD2A,MMP7,MOG,NEIL1,NMUR2,NPY,PAX9,PDK4,PILRA,PKLR,PRF1,PTH1R,SDC3,SLC13A5,SOCS3,SOD2,SPTB,TFRC,TMEM178A,TNFSF10	56
Cellular Development, Cellular Growth and Proliferation	Cell proliferation of tumor cell lines	6.89e-06		1.453	A2M,ABCB1,ACHE,ADAMTS1,ADAMTS4,ADAMTS5,ADIPOQ,ADORA3,ANXA1,ANXA2,ARID3A,ATAD3A,AURKA,BAK1,BATF2,BCL6,BDKRB1,BRCA1,BRINP1,C1QBP,CACNA1G,CACYBP,CCL17,CCL22,CCNA2,CCNB1,CCNE1,CCR4,CD40LG,CDC25A,CDH4,CDK1,CDKN2A,CDT1,CENPA,CISD1,CKS2,CNN1,COL1A1,CXCL10,CYP1A1,DDX58,DKK1,DTL,DUSP4,DUSP5,EIF4A1,EIF5A,EMILIN1,ENTPD1,EPCAM,EPHA1,ESR2,F2,FGFR2,FKBP4,FST,GZMB,H2AFZ,HAS2,HK2,HSD11B1,HSD11B2,HSP90AA1,HSPA5,I…	136
Cell-To-Cell Signaling and Interaction, Hematological System Development and Function	Interaction of lymphocytes	0.00011		1.451	ANXA1,CCL17,CCL19,CCL22,CCL4,CCR3,CD40LG,CLEC10A,CXCL10,CXCL11,CXCL9,F2,IFNG,LIF,Madcam1,NPY,NTN1,OSM,SAA1,TFRC,THBS1,THBS2,TNFRSF8	23
Humoral Immune Response, Protein Synthesis	Production of antibody	8.76e-06		1.45	ABCB1,AICDA,AIRE,APOE,ARID3A,BCL6,CCR10,CCR4,CD1D,CD40LG,CH25H,CHI3L1,CLEC4A,CLEC4E,CXCL10,DHRS4,DUSP4,ESR2,HLA-DQB1,IFNG,IRF4,JCHAIN,Madcam1,MYBL1,PLP1,POLQ,PRF1,PTGS2,RSAD2,SDC1,SIGLEC10,TBX21,THBS1,TNFSF10,TNFSF13B,TREX1	36
Cell-To-Cell Signaling and Interaction, Cellular Function and Maintenance, Hematological System Development and Function	Phagocytosis of granulocytes	0.000188		1.424	ANXA1,C3,CLEC6A,CXCL10,IFNG,LCN2,PTX3,SAA1,THBS1,TREM2,VTN	11
Cell Morphology	Polarization of phagocytes	0.000539		1.424	ADIPOQ,APOE,AQP9,CD40LG,IFNG,IL1RN,LCN2,NAMPT,NPY,SOCS3,TXN	11
Cell Death and Survival, Organismal Injury and Abnormalities	Necrosis of epithelial tissue	0.000484		1.411	ADAMTS1,ADIPOQ,ALOX15,AURKA,BAK1,BCL6,BPI,CARD14,CD1D,CD40LG,CDKN2A,CTH,CXCL10,CYCS,DDN,EDIL3,EIF2AK2,ESR2,F2,FKBP4,HK2,HSPA5,HSPD1,IFNG,IL1RN,IRF4,ISM1,LCN2,LDHA,MZB1,NAMPT,NLRC4,NTN1,OLR1,OSM,PRF1,PTGS2,RGN,RGS4,SAA1,SERPINF1,SOCS3,SOD2,SRXN1,TFRC,TGFA,THBS1,TIMP1,TNFRSF6B,TNFSF10,TXN,VTN,XBP1	53
Lymphoid Tissue Structure and Development, Tissue Morphology	Quantity of lymphatic system cells	6.94e-05		1.405	ABCB1,ACKR2,ADIPOQ,AICDA,AIRE,ALOX15,APOE,ARID3A,AURKA,BAK1,BCL6,C3,CALHM6,CCL19,CCL4,CCR4,CD1D,CD40LG,CD8A,CDKN2A,CHI3L1,CLEC10A,CLEC4A,CLEC4E,CXCL10,CYP1A1,DDX58,DUSP5,ESR2,Fcrls,FGF23,FGFR2,HLA-DQB1,HSP90B1,IFNG,IL12RB2,IL27,IRF4,ISG15,JCHAIN,LAG3,LCN2,LEPR,LIF,Madcam1,MOG,MYBL1,NPY,OSM,PGLYRP1,PLP1,PRF1,S1PR2,SAA1,SDC1,SIGLEC10,SOCS3,SOD2,SOX13,TBX21,THBS1,THBS2,TIMP1,TNFRSF6B,TNFRSF8,TNFSF10…	70
Cell-To-Cell Signaling and Interaction, Hematological System Development and Function	Binding of mononuclear leukocytes	6.15e-05		1.398	ALOX15,ANXA1,BPI,CCL17,CCL19,CCL22,CCL4,CCR3,CD40LG,CLEC10A,CXCL10,CXCL11,CXCL9,F2,IFNG,LBP,LIF,Madcam1,NPY,NTN1,OSM,TFRC,THBS1,THBS2,TNFRSF6B	25
Cancer, Gastrointestinal Disease, Hepatic System Disease, Organismal Injury and Abnormalities	Hepatocellular carcinoma	3.03e-05		1.391	ADAMTS1,AICDA,ANXA1,AP3B2,ATAD5,AURKA,BAG2,BCO2,BRCA1,C3,CACNA1G,CCL19,CCNA2,CCNB1,CDC6,CDKN2A,CENPA,CKS2,CLEC1B,CNTN1,CRELD2,CXCL10,DPEP2,E2F7,EIF2AK2,EXO1,F2,FBLN1,FGFR2,GABRD,GBP2,GPC2,HSP90AA1,HSP90B1,HSPA5,JCHAIN,KMO,LIF,MCM2,MFAP4,MFSD2A,MMP7,NTN1,NUPR1,OSM,PAMR1,PDK4,POLE2,POLQ,PTGS2,RAP1GAP2,RAPGEF5,RET,RGN,RNF213,RORA,RRM2,RYR3,SCIMP,SDS,SKA3,SLIT1,SOCS3,SPON1,SYN2,TBX21,TGFA,TNFSF10,TRH…	74
Antimicrobial Response	Inhibition of virus	0.000104		1.39	A2M,CCL17,CCL22,CCL4,EIF2AK2,GZMA,IFNG,IL27,LIF,MX1	10
Cell-To-Cell Signaling and Interaction, Cellular Growth and Proliferation, Hematological System Development and Function	Stimulation of leukocytes	0.000807		1.374	AIRE,C3,CCL19,CD1D,CD40LG,CLEC4E,CXCL10,CXCL11,CYCS,F2,HSP90B1,IFNG,IL1RN,IL27,LCN2,LIF,SLC1A5,STEAP1,TNFSF10,TNFSF13B	20
Cell-To-Cell Signaling and Interaction, Hematological System Development and Function, Immune Cell Trafficking	Adhesion of lymphocytes	0.000793		1.367	ANXA1,CCL17,CCL19,CCL22,CCL4,CD40LG,CXCL11,CXCL9,F2,IFNG,LIF,Madcam1,NTN1,OSM,THBS1,THBS2	16
Cell-To-Cell Signaling and Interaction	Response of mononuclear leukocytes	3e-05		1.358	APOE,BAK1,CCL19,CD1D,CD40LG,CD8A,CH25H,CXCL11,CXCL9,GZMB,HLA-DQB1,HSP90B1,IFNG,IL12RB2,IL27,LAG3,LEPR,LIF,MOG,NAMPT,OSM,PLP1,RET,SIGLEC10,SLC1A5,SOCS3,TBX21,TNFRSF6B,VTN	29
Cell-To-Cell Signaling and Interaction, Inflammatory Response	Immune response of leukocytes	2.19e-06		1.348	ALOX15,ANXA1,APOE,BAK1,C3,CCL19,CCL22,CD1D,CD40LG,CD8A,CH25H,CLEC6A,CXCL10,DDX58,HLA-DQB1,HSP90AA1,IFNG,ISG15,LCN2,LEPR,NAMPT,NTN1,OSM,PGLYRP1,PLA2G5,PLP1,PTX3,RET,RORA,SAA1,SLC1A5,SOCS3,TBX21,THBS1,TNFRSF6B,TREM2,TREX1,VTN,XBP1	39
Cell-To-Cell Signaling and Interaction, Hematological System Development and Function	Binding of lymphocytes	0.000218		1.292	ANXA1,CCL17,CCL19,CCL22,CCL4,CCR3,CD40LG,CLEC10A,CXCL10,CXCL11,CXCL9,F2,IFNG,LIF,Madcam1,NPY,NTN1,OSM,TFRC,THBS1,THBS2	21
Cell-To-Cell Signaling and Interaction, Hematological System Development and Function	Interaction of leukocytes	0.000398		1.286	A2M,ADIPOQ,ALOX15,ANXA1,APOE,BDKRB1,BPI,C3,CCL17,CCL19,CCL22,CCL4,CCR3,CD40LG,CLEC10A,CXCL10,CXCL11,CXCL9,ENTPD1,F2,IFNG,LBP,LIF,Madcam1,NPY,NTN1,OLR1,OSM,PILRA,PTGS2,SAA1,TFRC,THBS1,THBS2,TNFRSF6B,TNFRSF8,TXN,VTN	38
Cell-To-Cell Signaling and Interaction, Hematological System Development and Function	Binding of leukocytes	0.000663		1.286	A2M,ADIPOQ,ALOX15,ANXA1,APOE,BDKRB1,BPI,C3,CCL17,CCL19,CCL22,CCL4,CCR3,CD40LG,CLEC10A,CXCL10,CXCL11,CXCL9,ENTPD1,F2,IFNG,LBP,LIF,Madcam1,NPY,NTN1,OLR1,OSM,PILRA,PTGS2,TFRC,THBS1,THBS2,TNFRSF6B,TNFRSF8,TXN,VTN	37
Cell-To-Cell Signaling and Interaction, Cellular Movement, Immune Cell Trafficking	Attraction of mononuclear leukocytes	1.34e-05		1.28	ANXA1,CCL17,CCL19,CCL22,CCL4,CCR3,CCR4,CXCL10,CXCL11,CXCL9,XCL1	11
Cell-To-Cell Signaling and Interaction, Cellular Movement, Immune Cell Trafficking	Attraction of natural killer cells	4.95e-05		1.274	CCL22,CXCL10,CXCL11,CXCL9,XCL1	5
Cell-To-Cell Signaling and Interaction, Cellular Movement, Hematological System Development and Function, Immune Cell Trafficking	Recruitment of lymphocytes	1.99e-05		1.254	CCL17,CCL19,CCL22,CCL4,CCR3,CCR4,CD8A,CLEC4E,CXCL10,CXCL11,CXCL9,DDX58,DKK1,IFNG,OSM,S1PR2,TNFRSF8	17
Cell-To-Cell Signaling and Interaction, Cellular Movement, Immune Cell Trafficking	Attraction of antigen presenting cells	0.000223		1.237	CCL17,CCL19,CCL22,CCL4,CXCL10,CXCL11,CXCL9,VCAN	8
Cellular Movement, Hematological System Development and Function, Immune Cell Trafficking, Inflammatory Response	Chemotaxis of phagocytes	3.83e-05		1.236	ADORA3,ANXA1,APOE,AQP9,C1QBP,C3,CCL17,CCL19,CCL22,CCL4,CCL8,CCR3,CD40LG,CXCL10,CXCL11,CXCL9,F2,IFNG,LBP,LCN2,MMP28,MMP7,MT-ND1,PTPRO,SAA1,SCG2,SLAMF8,THBS1,THBS2,THBS4,TNFRSF6B,VIPR1,VTN,XCL1	34
Molecular Transport	Transport of carboxylic acid	0.000239		1.23	ABCB1,APOE,AQP9,CES1,FABP3,FABP4,MFSD2A,PLA2G4F,SLC13A5,SLC16A1,SLC16A6,SLC16A7,SLC23A1,SLC27A2,SLC6A1,STX1A	16
Cell Morphology	Polarization of antigen presenting cells	0.000387		1.213	ADIPOQ,APOE,CD40LG,IFNG,IL1RN,LCN2,NAMPT,NPY,SOCS3,TXN	10
Cellular Movement, Hematological System Development and Function, Immune Cell Trafficking, Inflammatory Response	Chemotaxis of leukocytes	7.08e-06		1.207	ACKR2,ADORA3,ANXA1,APOE,AQP9,C1QBP,C3,CCL17,CCL19,CCL22,CCL4,CCL8,CCR3,CCR4,CD40LG,CXCL10,CXCL11,CXCL9,F2,GREM1,HSPD1,IFNG,LBP,LCN2,MMP28,MMP7,MT-ND1,PTPRO,SAA1,SCG2,SLAMF8,SOCS3,THBS1,THBS2,THBS4,TNFRSF6B,TXN,VIPR1,VTN,XCL1,YARS	41
Cellular Movement, Hematological System Development and Function, Immune Cell Trafficking	Cell movement of granulocytes	9.07e-07		1.19	ACKR1,ADIPOQ,ANXA1,APOE,AQP9,C1QBP,C2,C3,CCL17,CCL19,CCL4,CCL8,CCR3,CFB,CMA1,CXCL10,CXCL11,CXCL9,EDIL3,F2,FABP4,IFNG,IL1RN,LBP,LCN2,MMP7,MOG,MT-ND1,NTN1,OLFM4,OSM,PDK4,PLA2G5,PLP1,PTGS2,PTX3,SAA1,SCG2,SOCS3,THBS4,TIMP1,TXN,VTN,XCL1,YARS	45
Cell Death and Survival	Cell death of lymphocytes	5.65e-05		1.176	APOE,BAK1,BRCA1,CCDC86,CCL19,CCL4,CCNB1,CD40LG,CDK1,CDKN2A,CHI3L1,CLEC10A,COL1A1,CXCL10,DHX58,DRAM1,DUSP4,DUSP5,EIF2AK2,ENTPD1,GP2,GZMA,GZMB,IFNG,IL27,IRF4,LAG3,LCN2,MOG,PRF1,S1PR2,SMAD7,TBX21,THBS1,THBS2,TIMP1,TNFRSF6B,TNFSF10,TNFSF13B,XCL1	40
Tissue Morphology	Quantity of cells	3.55e-09		1.175	A2M,ABCB1,ACHE,ACKR2,ADAMTS1,ADAMTS4,ADD2,ADIPOQ,ADORA3,AICDA,AIRE,ALOX15,ALPL,ANXA1,APOD,APOE,ARID3A,AURKA,BAK1,BCL6,BRCA1,BRINP1,C3,C6,CACNA1E,CACNA1G,CALHM6,CCKAR,CCL19,CCL22,CCL4,CCNA2,CCNB1,CCNE1,CCR3,CCR4,CD1D,CD40LG,CD8A,CDC20,CDC25A,CDKN2A,CES1,CHI3L1,CHST1,CLEC10A,CLEC4A,CLEC4E,CNN1,COL1A1,CUX2,CXCL10,CYP1A1,DDX58,DKK1,DLGAP3,DNA2,DUSP4,DUSP5,EIF2AK2,ENTPD1,ESR2,EXO1,F2,Fcrls,FGF23,FGFR2…	157
Cellular Movement, Hematological System Development and Function, Immune Cell Trafficking	Cell movement of leukocytes	5.84e-14		1.171	ACKR1,ACKR2,ADIPOQ,ADORA3,AIRE,ANXA1,ANXA2,APOE,AQP3,AQP9,BDKRB1,C1QBP,C2,C3,C6,CCL17,CCL19,CCL22,CCL4,CCL8,CCR10,CCR3,CCR4,CD1D,CD40LG,CD8A,CES1,CFB,CHST1,CLEC1B,CMA1,COL1A1,COL4A1,CXCL10,CXCL11,CXCL9,DDX58,DKK1,EDIL3,ESR2,F2,FABP4,GREM1,HSPA5,HSPD1,IFNG,IL18BP,IL1RN,LAG3,LBP,LCN2,LMNB1,Madcam1,MMP28,MMP7,MOG,MT-ND1,NLRC4,NPY,NR3C2,NTN1,OLFM4,OSM,P2RY6,PDK4,PGLYRP1,PILRA,PLA2G5,PLP1,PRF1,PTGS2,P…	98
Cell-To-Cell Signaling and Interaction, Cellular Function and Maintenance, Hematological System Development and Function, Inflammatory Response	Phagocytosis of neutrophils	0.000681		1.156	C3,CLEC6A,CXCL10,IFNG,LCN2,PTX3,SAA1,THBS1,TREM2,VTN	10
Hematological System Development and Function, Inflammatory Response, Tissue Morphology	Quantity of neutrophils	0.000223		1.145	ABCB1,ADIPOQ,C3,C6,CCR4,CD1D,CLEC10A,CLEC4E,CYP1A1,ESR2,GCNT4,IFNG,IL18BP,LCN2,MFAP5,MOG,PGLYRP1,PILRA,PRF1,RORA,SOCS3,TF,TGFA,THBS1,TIMP1,TNFSF10,VTN	27
Cellular Movement, Hematological System Development and Function, Immune Cell Trafficking	Cell movement of mononuclear leukocytes	6.35e-09		1.119	ACKR1,ACKR2,AIRE,ANXA1,ANXA2,APOE,AQP3,C3,C6,CCL17,CCL19,CCL22,CCL4,CCL8,CCR10,CCR3,CCR4,CD1D,CD40LG,CD8A,COL1A1,COL4A1,CXCL10,CXCL11,CXCL9,DDX58,DKK1,ESR2,F2,GREM1,HSPD1,IFNG,IL18BP,LAG3,Madcam1,MOG,NTN1,OLFM4,OSM,PILRA,PRF1,PTGS2,PTPRO,QPCT,S1PR2,SAA1,SERPINF1,SOCS3,THBS1,THBS2,TIMP1,TNFRSF6B,TNFRSF8,TNFSF10,TNFSF13B,VIPR1,VTN,XCL1,YARS	59
Cellular Movement	Cell movement of myeloid cells	3.71e-12		1.114	ACKR1,ADIPOQ,ANXA1,ANXA2,APOE,AQP9,C1QBP,C2,C3,C6,CCL17,CCL19,CCL22,CCL4,CCL8,CCR3,CD40LG,CES1,CFB,CMA1,COL1A1,COL4A1,CXCL10,CXCL11,CXCL9,EDIL3,F2,FABP4,GREM1,HSPA5,IFNG,IL1RN,LBP,LCN2,LMNB1,MMP28,MMP7,MOG,MT-ND1,NLRC4,NR3C2,NTN1,OLFM4,OSM,P2RY6,PDK4,PILRA,PLA2G5,PLP1,PTGS2,PTPRO,PTX3,QPCT,S1PR2,SAA1,SCG2,SDC1,SERPINF1,SLAMF8,SMAD7,SOCS3,TBX21,THBS1,THBS2,THBS4,TIMP1,TNFRSF6B,TREM2,TXN,VCAN,VIPR1…	74
Cell-To-Cell Signaling and Interaction, Inflammatory Response	Immune response of phagocytes	0.000108		1.073	ALOX15,ANXA1,C3,CCL19,CCL22,CD40LG,CH25H,CLEC6A,CXCL10,DDX58,IFNG,ISG15,LCN2,LEPR,NTN1,OSM,PGLYRP1,PLA2G5,PTX3,RORA,SAA1,THBS1,TNFRSF6B,TREM2,VTN,XBP1	26
Humoral Immune Response, Protein Synthesis	Quantity of IgG	0.000121		1.07	ABCB1,AICDA,ARID3A,BCL6,CCR4,CD1D,CD40LG,CH25H,CLEC4A,CLEC4E,CXCL10,DHRS4,DUSP4,HLA-DQB1,IFNG,IRF4,JCHAIN,MYBL1,POLQ,PTGS2,RSAD2,SDC1,SIGLEC10,TBX21,TNFSF10,TREX1	26
Cell-To-Cell Signaling and Interaction	Binding of lymphatic system cells	3.37e-05		1.058	ACKR2,ANXA1,ANXA2,APOE,CCL17,CCL19,CCL22,CCL4,CCR3,CD40LG,CLEC10A,CXCL10,CXCL11,CXCL9,F2,IFNG,LIF,Madcam1,NPY,NTN1,OSM,TFRC,THBS1,THBS2	24
Cancer, Gastrointestinal Disease, Organismal Injury and Abnormalities	Digestive system cancer	3.01e-19		1.058	A2M,ABCB1,ABCC12,ABHD11,ACACB,ACHE,ACTA2,ACTG2,ADAMTS1,ADAMTS4,ADAMTS5,ADAMTS8,ADAMTS9,ADAMTSL2,ADD2,ADIPOQ,ADORA3,AGBL3,AICDA,AIRE,AK2,ALDH18A1,ALOX15,ALPK3,ALPL,ANKRD22,ANKRD23,ANO4,ANXA1,ANXA2,AP3B2,APOBEC3A,APOD,APOE,AQP3,AQP9,ARID3A,ART5,ASB9,ASIC3,ASL,ASPHD2,ATAD5,ATP2A1,ATP6V0D2,ATP8B4,AUNIP,AURKA,B3GNT7,BAG2,BAK1,BATF2,BCAS1,BCL6,BCO2,BDKRB1,BPI,BPIFB3,BPIFB4,BRCA1,BTNL9,BYSL,C14orf37,C15…	631
Cancer	Hyperplasia of secretory structure	0.00062		1.041	ADIPOQ,ANXA1,CCKAR,CCNE1,CDKN2A,ESR2,HSD11B1,IFNG,MST1R,NR3C2,OSM,PARPBP,PTGS2,RET,RORA,SDC1,SNAP25,TGFA,THBS1,TRPM8,WDR77	21
Cell-To-Cell Signaling and Interaction, Cellular Movement, Hematological System Development and Function, Immune Cell Trafficking, Inflammatory Response	Recruitment of phagocytes	1.96e-05		1.041	ACKR1,ADIPOQ,ADORA3,ALOX15,ANXA1,APOE,CCL19,CCL22,CCL4,CD40LG,CD8A,CHI3L1,CLEC10A,CLEC4E,CXCL10,CYP1A1,EDIL3,IFNG,IL1RN,LCN2,LIF,MMP28,MOG,NTN1,OLR1,OSM,P2RX1,PTX3,SOD2,THBS1,THBS2	31
Cellular Movement, Hematological System Development and Function, Immune Cell Trafficking, Inflammatory Response	Chemotaxis of mononuclear leukocytes	6.17e-05		1.031	ACKR2,ANXA1,CCL17,CCL19,CCL22,CCL4,CCL8,CCR3,CCR4,CXCL10,CXCL11,CXCL9,F2,HSPD1,IFNG,PTPRO,SAA1,SOCS3,THBS1,THBS2,TNFRSF6B,VIPR1,XCL1,YARS	24
Cell Death and Survival	Cell death of mononuclear leukocytes	5.65e-05		1.027	ADORA3,APOE,BAK1,BRCA1,CCDC86,CCL19,CCL4,CCNB1,CD40LG,CDK1,CDKN2A,CHI3L1,CLEC10A,COL1A1,CXCL10,DHX58,DRAM1,DUSP4,DUSP5,EIF2AK2,ENTPD1,GP2,GZMA,GZMB,IFNG,IL27,IRF4,LAG3,LCN2,MOG,PRF1,S1PR2,SMAD7,TBX21,THBS1,THBS2,TIMP1,TNFRSF6B,TNFSF10,TNFSF13B,XCL1	41
Cellular Growth and Proliferation, Organismal Development	Growth of bacteria	0.000629		1.022	AICDA,BPI,F2,IFNG,IL1RN,IL27,LCN2,NLRC4,RAN,RANBP1,TF,TFRC,USP18	13
Cellular Function and Maintenance	Function of leukocytes	6.27e-05		1.021	ABCB1,ADIPOQ,ADORA3,AIRE,APOE,BCL6,C3,CCR3,CD40LG,CD8A,CHI3L1,CLEC4E,CLEC6A,CMA1,CXCL10,DDX58,DUSP4,DUSP5,EIF5A,GPNMB,GZMA,HLA-DQB1,HSP90AA1,HSPD1,IFIH1,IFNG,IL12RB2,IL27,IRF7,JCHAIN,LAG3,LCN2,LDHA,MMP7,MOG,MST1R,NLRC4,P2RY6,PLA2G5,PRF1,PTGS2,SLAMF8,TBX21,TNFRSF6B,TNFSF10,TNFSF13B,TREM2	47
Connective Tissue Development and Function, Tissue Development	Growth of connective tissue	1.24e-05		1.019	ADIPOQ,ANXA2,ARID3A,AURKA,BRCA1,CCNA2,CCNB1,CCNE1,CD40LG,CDC6,CDKN2A,CLEC4A,COL1A1,CTHRC1,DKK1,DMP1,DUSP4,EIF2AK2,EPCAM,ESR2,F2,FBLN1,FGF23,FGFR2,FNDC3B,FST,GP2,GREM1,HAS2,IFNG,KCNMA1,LEPR,LIF,LMNB1,MAD2L1,MMP7,NPY,NUPR1,OSM,PRDX4,PTGS2,PTH1R,PTPRZ1,RET,S100A11,S1PR2,SAA1,SERPINF1,SERPINH1,SMAD7,SOCS3,SOD2,STIP1,TF,TFRC,TGFA,TIMP1,TNFSF10,TNFSF13B,TREM2,TXN,VCAN,VTN	63
Cancer, Organismal Injury and Abnormalities, Reproductive System Disease	Male genital neoplasm	0.000395		1.016	A2M,ABCB1,ACACB,ACHE,ADAMTS4,ADAMTS5,ADD2,AGBL3,AIRE,ALDH18A1,ALOX15,ALPK3,ALPL,ANO4,ANXA1,ANXA2,AP3B2,APOD,ATAD5,ATP8B4,AURKA,BRCA1,BTNL9,C2,C3,C6,CACNA1E,CACNA1F,CACNA1G,CCNB1,CCR3,CCR4,CD1B,CD40LG,CDC25C,CDKN2A,CES1,CFB,CGN,CHAC1,CHI3L1,CKAP4,CLCN1,CLDN11,CLEC4A,CLEC4F,CLUH,COL13A1,COL17A1,COL1A1,COL4A1,COL4A6,CPAMD8,CPNE7,DDO,DHX58,DLGAP1,DLGAP3,DNAJB11,DSCAML1,DUSP5,E2F7,ECEL1,EDEM3,EDIL3,EM…	236
Cell Death and Survival	Apoptosis of lymphoid cells	0.000286		1.008	APOE,BAK1,BRCA1,CCDC86,CCL19,CCL4,CCNB1,CD40LG,CDKN2A,CHI3L1,COL1A1,DHX58,DUSP4,DUSP5,EIF2AK2,GP2,GZMA,GZMB,HSPA5,IFNG,IL27,IRF4,LCN2,MOG,PRF1,S1PR2,SMAD7,THBS1,THBS2,TIMP1,TNFRSF6B,TNFSF10,TNFSF13B,TXN,XCL1	35
Cancer, Organismal Injury and Abnormalities	Pelvic tumor	2.49e-06		0.994	A2M,ABCB1,ABCC12,ACACB,ACTG2,ADAMTS4,ADAMTS5,ADAMTS9,ADD2,ADIPOQ,ADORA3,AGBL3,AIRE,AK2,ALDH18A1,ALOX15,ALPK3,ALPL,ANO4,ANXA1,ANXA2,AP3B2,APOBEC3A,APOD,APOE,AQP9,ARID3A,ART5,ASGR2,ATAD3A,ATAD5,ATP2A1,ATP8B4,AURKA,BCL6,BHLHA15,BPIFB4,BRCA1,BTNL9,C16orf45,C2,C3,C6,CA8,CACNA1E,CACNA1F,CACNA1G,CCDC58,CCKAR,CCL4,CCNA2,CCNB1,CCNE1,CCR3,CCR4,CCT5,CCT6A,CD1B,CD40LG,CDC20,CDC25A,CDC25C,CDC6,CDH10,CDH4,CDK1…	403
Cell-To-Cell Signaling and Interaction, Inflammatory Response	Immune response of antigen presenting cells	6.15e-05		0.991	ALOX15,ANXA1,C3,CCL19,CCL22,CD40LG,CH25H,CLEC6A,DDX58,HSP90AA1,IFNG,ISG15,LEPR,NTN1,PGLYRP1,PLA2G5,PTX3,RORA,SAA1,SOCS3,THBS1,TNFRSF6B,TREM2,VTN,XBP1	25
Tissue Development	Growth of epithelial tissue	0.000472		0.99	ADAMTS1,ADAMTS8,ADIPOQ,APOE,BPI,BRCA1,C3,CCNE1,CCR3,CD40LG,CDC25A,CDKN2A,CLEC1B,COL4A1,CXCL10,DKK1,DMP1,ESR2,F2,FABP4,FGFR2,FST,GBP1,GREM1,HAS2,HSPA5,IFNG,IL1RN,LCN2,LEPR,LMNB1,LRG1,MMP7,MST1R,MYDGF,NME2,NTN1,OSM,POLD4,PTGS2,PTPRZ1,RGN,RGS4,S100A11,S1PR2,SAA1,SCG2,SERPINF1,SFRP2,SLC39A14,SLC7A5,SMAD7,SOCS3,TFRC,TGFA,THBS1,THBS4,TIMP1,TNFRSF6B,TNFSF10,XBP1	61
Cell-To-Cell Signaling and Interaction, Cellular Movement	Recruitment of cells	5.84e-08		0.989	ACKR1,ADIPOQ,ADORA3,ALOX15,ANXA1,APOE,C3,CCL17,CCL19,CCL22,CCL4,CCR3,CCR4,CD40LG,CD8A,CHI3L1,CLEC10A,CLEC4E,CXCL10,CXCL11,CXCL9,CYP1A1,DDX58,DKK1,EDIL3,ENTPD1,IFNG,IL1RN,IRF7,LCN2,LIF,MMP28,MOG,NTN1,OLR1,OSM,P2RX1,PTGS2,PTX3,S1PR2,SDC1,SOD2,THBS1,THBS2,TNFRSF8,TXN	46
Cell-To-Cell Signaling and Interaction, Hematological System Development and Function, Immune Cell Trafficking, Inflammatory Response, Nervous System Development and Function	Activation of microglia	0.000151		0.979	ADIPOQ,ANXA2,APOE,C3,CD40LG,CXCL10,F2,IFNG,IL1RN,LCN2,MFSD2A,MOG,PDK4,PTGS2,TREM2,VTN	16
Cellular Development, Cellular Growth and Proliferation, Hematological System Development and Function, Hematopoiesis, Lymphoid Tissue Structure and Development, Tissue Development	Leukopoiesis	0.000666		0.977	ACHE,ADIPOQ,AIRE,ALOX15,ANXA1,ARID3A,BATF2,BCL6,BRCA1,C3,CCL17,CCL19,CD1D,CD40LG,CD8A,CDKN2A,CLEC4E,CLEC6A,CXCL10,CXCL11,DDX58,DKK1,DUSP5,ENTPD1,EPHA1,EPHB1,ESR2,F2,FCRL3,FST,GREM1,HLA-DQB1,HSP90AA1,HSP90B1,HSPD1,IFNG,IL12RB2,IL17D,IL1RN,IL27,IRF4,IRF7,LEPR,LIF,MOG,MYBL1,MZB1,NLRC4,OSM,PLP1,PRF1,PTGS2,RORA,RSAD2,SIGLEC10,SMAD7,SOCS3,TBX21,TIMP1,TK1,TMEM178A,TNFRSF6B,TNFRSF8,TNFSF10,TNFSF13B,TREM2…	68
Cell Death and Survival, Organismal Injury and Abnormalities, Renal and Urological Disease	Cell death of kidney cells	0.000245		0.955	APOE,BAK1,BCL6,BRCA1,CARD14,CCNB1,CDK1,CYCS,DDN,DUSP4,ECEL1,EIF2AK2,F2,HK2,HSPA5,IFNG,IRF4,KMO,LCN2,LDHA,MELK,MZB1,NAMPT,NLRC4,NPHS1,NTN1,OLR1,PTGS2,RGS4,SMAD7,SOD2,SRXN1,STRA6,TFRC,TNFSF10,VTN	36
Cancer, Organismal Injury and Abnormalities, Reproductive System Disease	Genital tumor	8.88e-07		0.95	A2M,ABCB1,ABCC12,ACACB,ACHE,ACTG2,ADAMTS4,ADAMTS5,ADAMTS9,ADD2,ADIPOQ,ADORA3,AGBL3,AIRE,AK2,ALDH18A1,ALOX15,ALPK3,ALPL,ANO4,ANXA1,ANXA2,AP3B2,APOBEC3A,APOD,APOE,AQP9,ARID3A,ASGR2,ATAD3A,ATAD5,ATP2A1,ATP8B4,AURKA,BCL6,BHLHA15,BPIFB4,BRCA1,BTNL9,C16orf45,C2,C3,C6,CA8,CACNA1E,CACNA1F,CACNA1G,CCDC58,CCKAR,CCL4,CCNA2,CCNB1,CCNE1,CCR3,CCR4,CCT5,CCT6A,CD1B,CD40LG,CDC20,CDC25A,CDC25C,CDC6,CDH10,CDH4,CDK1…	395
Cell-To-Cell Signaling and Interaction, Cellular Movement, Hematological System Development and Function, Immune Cell Trafficking	Attraction of T lymphocytes	2.88e-06		0.945	CCL17,CCL19,CCL22,CCL4,CCR3,CCR4,CXCL10,CXCL11,CXCL9,XCL1	10
Protein Trafficking	Interaction of protein	0.00018		0.942	A2M,ACACB,ACHE,ANXA2,BAK1,CD40LG,CD8A,CTH,CYCS,DCTPP1,DDX58,DHRS4,EPHB1,F2,HERC5,HSPA5,IFIH1,IFNG,ISG15,KCNMA1,LIF,RRM2,SHMT2,SOD2,TF,TGFA,TK1,TRPM8,UBA7,USP18	30
Cellular Movement, Hematological System Development and Function, Immune Cell Trafficking, Inflammatory Response, Lymphoid Tissue Structure and Development	Chemotaxis of lymphocytes	6.15e-05		0.932	ACKR2,CCL17,CCL19,CCL22,CCL4,CCL8,CCR3,CCR4,CXCL10,CXCL11,CXCL9,HSPD1,IFNG,SAA1,SOCS3,THBS1,THBS2,TNFRSF6B,XCL1	19
Cell-mediated Immune Response, Cellular Movement, Hematological System Development and Function, Immune Cell Trafficking, Inflammatory Response, Lymphoid Tissue Structure and Development	Chemotaxis of T lymphocytes	4.56e-06		0.925	ACKR2,CCL17,CCL19,CCL22,CCL4,CCL8,CCR3,CCR4,CXCL10,CXCL11,CXCL9,HSPD1,IFNG,SOCS3,THBS1,THBS2,TNFRSF6B,XCL1	18
Cellular Function and Maintenance	Ion homeostasis of cells	5.84e-07		0.92	A2M,ACKR1,ADAMTS1,ADIPOQ,ANXA1,ANXA2,APOE,BAK1,BDKRB1,C3,CACNA1F,CACNA1G,CCKAR,CCL17,CCL19,CCL22,CCL4,CCL8,CCR10,CCR3,CCR4,CD8A,CXCL10,DMP1,EIF5A,F2,FGF23,HSD11B2,HSPA5,IFNG,JPH2,KCNMA1,KEL,MCHR1,NME2,NMUR2,NPY,NR3C2,P2RY1,PKHD1,PRF1,PTH1R,RGN,RIC3,RYR3,SAA1,SCN4A,SLC16A1,SLC34A3,SLC39A14,SLC40A1,SNTA1,SOD2,SYPL2,TF,TFRC,TMEM178A,TNFRSF8,TRPM8,VTN,XBP1,ZACN	62
Organismal Injury and Abnormalities	Growth of lesion	5.89e-06		0.917	ADAMTS1,ADIPOQ,ADORA3,AICDA,ANXA1,ANXA2,APOE,ATAD3A,AURKA,BATF2,BRCA1,CACYBP,CCNE1,CD40LG,CD8A,CDKN2A,CENPA,CHI3L1,CISD1,COL4A1,CXCL11,CXCL9,DKK1,ENTPD1,ESR2,F2,FGFR2,FST,GPNMB,GREM1,GZMA,HMGB3,HSPA5,HSPD1,HSPH1,IFNG,IL12RB2,IL1RN,IL27,IRF4,LCN2,LDHA,LEPR,LIF,LRRC4,MMP7,MST1R,NAMPT,NOLC1,NPY,NUPR1,OLR1,OSM,PHB,PRF1,PTGS2,PYCR1,RET,RGN,RORA,RRM2,S1PR2,SERPINF1,SFRP2,SLC16A1,SLC1A5,SLC7A5,SMAD7,SNC…	81
Cancer, Organismal Injury and Abnormalities	Growth of tumor	1.03e-05		0.917	ADAMTS1,ADIPOQ,ADORA3,AICDA,ANXA1,ANXA2,ATAD3A,AURKA,BATF2,BRCA1,CACYBP,CCNE1,CD40LG,CD8A,CDKN2A,CENPA,CHI3L1,CISD1,COL4A1,CXCL11,CXCL9,DKK1,ENTPD1,ESR2,F2,FGFR2,FST,GPNMB,GREM1,GZMA,HMGB3,HSPA5,HSPD1,HSPH1,IFNG,IL12RB2,IL1RN,IL27,IRF4,LCN2,LDHA,LEPR,LIF,LRRC4,MMP7,MST1R,NAMPT,NOLC1,NPY,NUPR1,OLR1,OSM,PHB,PRF1,PTGS2,PYCR1,RET,RGN,RORA,RRM2,S1PR2,SERPINF1,SFRP2,SLC16A1,SLC1A5,SLC7A5,SMAD7,SNCG,SOC…	80
Cell-To-Cell Signaling and Interaction, Hematological System Development and Function, Immune Cell Trafficking	Adhesion of immune cells	0.000266		0.915	A2M,ADIPOQ,ALOX15,ANXA1,APOE,BDKRB1,BPI,C3,CCL17,CCL19,CCL22,CCL4,CCR3,CD40LG,CLEC10A,CXCL10,CXCL11,CXCL9,ENTPD1,F2,IFNG,LBP,LIF,Madcam1,NPY,NTN1,OLR1,OSM,PILRA,PTGS2,THBS1,THBS2,TNFRSF6B,TNFRSF8,TXN,VTN	36
Cellular Movement, Hematological System Development and Function, Immune Cell Trafficking	Lymphocyte migration	2.24e-08		0.892	ACKR1,ACKR2,AIRE,ANXA1,AQP3,C3,C6,CCL17,CCL19,CCL22,CCL4,CCL8,CCR10,CCR3,CCR4,CD1D,CD40LG,CD8A,COL1A1,COL4A1,CXCL10,CXCL11,CXCL9,DDX58,DKK1,ESR2,F2,HSPD1,IFNG,IL18BP,LAG3,Madcam1,MOG,NTN1,OSM,PRF1,PTGS2,S1PR2,SAA1,SOCS3,THBS1,THBS2,TIMP1,TNFRSF6B,TNFRSF8,TNFSF13B,XCL1	47
Cancer, Organismal Injury and Abnormalities	Abdominal carcinoma	5.84e-19		0.887	A2M,ABCB1,ABCC12,ABHD11,ACACB,ACHE,ACTA2,ACTG2,ADAMTS1,ADAMTS4,ADAMTS5,ADAMTS8,ADAMTS9,ADAMTSL2,ADD2,ADORA3,AGBL3,AICDA,AIRE,AK2,ALDH18A1,ALOX15,ALPK3,ALPL,ANKRD22,ANKRD23,ANO4,ANXA1,ANXA2,AP3B2,APOBEC3A,APOD,APOE,AQP9,ARID3A,ART5,ASB9,ASGR2,ASL,ASPHD2,ATAD3A,ATAD5,ATP2A1,ATP6V0D2,ATP8B4,AUNIP,AURKA,B3GNT7,BAG2,BAK1,BATF2,BCL6,BCO2,BDKRB1,BHLHA15,BPI,BPIFB3,BPIFB4,BRCA1,BTNL9,BYSL,C14orf37,C15orf…	645
Lipid Metabolism, Molecular Transport, Small Molecule Biochemistry	Uptake of lipid	0.00068		0.878	A2M,ABCB1,ADIPOQ,ANKRD23,APOD,APOE,C3,CCKAR,CISD1,ESR2,FABP3,FABP4,OLR1,SLC16A1,SLC27A2,SLC6A1,STRA6,STX1A,THBS1,TNFSF10	20
Cellular Movement, Hematological System Development and Function, Hypersensitivity Response, Immune Cell Trafficking	Cell movement of eosinophils	0.000729		0.874	C3,CCL17,CCL19,CCL4,CCR3,CMA1,CXCL10,CXCL11,CXCL9,FABP4,IFNG,OSM,PLA2G5,SCG2,TXN	15
Dermatological Diseases and Conditions, Organismal Injury and Abnormalities	Loss of hair	0.000587		0.87	ADIPOQ,ANXA1,APOE,BRCA1,CXCL10,CXCL11,CXCL9,DLGAP3,DSC1,HR,IFNG,MAD2L1,PTGS2,RECQL4,RGN,SNAP25,TGFA	17
Cellular Movement	Cellular infiltration by myeloid cells	2.06e-06		0.868	ACKR1,ADIPOQ,ANXA1,APOE,C2,C3,C6,CCL19,CCL4,CES1,CFB,CMA1,CXCL10,EDIL3,F2,FABP4,HSPA5,IFNG,IL1RN,LBP,LCN2,LMNB1,MOG,NR3C2,NTN1,OLFM4,OSM,PDK4,PLA2G5,PLP1,PTGS2,PTX3,S1PR2,SAA1,SMAD7,SOCS3,TIMP1,TNFRSF6B,XCL1	39
Cancer, Organismal Injury and Abnormalities	Head and neck tumor	0.000831		0.866	ACHE,ACTA2,ADAMTS1,ADAMTS4,ADAMTS5,ADAMTS8,ADAMTS9,ADAMTSL2,AICDA,ALOX15,ANXA1,ANXA2,APOD,ART5,ATAD3A,ATAD5,ATP8B4,AURKA,BCL6,BDKRB1,BOLA3,BPI,BRCA1,BRI3BP,C16orf45,C1QBP,C3,C6,CACNA1E,CACNA1F,CACNA1G,CAND2,CCDC86,CCL17,CCL19,CCL8,CCNB1,CCNE1,CDC6,CDH4,CDK1,CDKN2A,CELA1,CFB,CHI3L1,CHTF18,CLCN1,CNN1,CNTN1,COL17A1,COL1A1,COL1A2,COL4A1,CPAMD8,CPZ,CTH,CTHRC1,CXCL10,CYP1A1,DBNDD1,DDX58,DHRS4,DPEP2,DSC…	225
Cell-To-Cell Signaling and Interaction, Cellular Movement, Hematological System Development and Function, Immune Cell Trafficking	Recruitment of leukocytes	1.7e-08		0.855	ACKR1,ADIPOQ,ADORA3,ALOX15,ANXA1,APOE,C3,CCL17,CCL19,CCL22,CCL4,CCR3,CCR4,CD40LG,CD8A,CHI3L1,CLEC10A,CLEC4E,CXCL10,CXCL11,CXCL9,CYP1A1,DDX58,DKK1,EDIL3,IFNG,IL1RN,IRF7,LCN2,LIF,MMP28,MOG,NTN1,OLR1,OSM,P2RX1,PTX3,S1PR2,SDC1,SOD2,THBS1,THBS2,TNFRSF8,TXN	44
Cellular Movement, Hematological System Development and Function, Immune Cell Trafficking, Inflammatory Response	Cell movement of neutrophils	1.97e-05		0.846	ACKR1,ADIPOQ,ANXA1,APOE,AQP9,C1QBP,C2,C3,CCL19,CCL4,CCL8,CFB,CXCL10,CXCL9,EDIL3,F2,FABP4,IFNG,IL1RN,LBP,LCN2,MMP7,MOG,MT-ND1,NTN1,PDK4,PLP1,PTGS2,PTX3,SAA1,SOCS3,THBS4,TIMP1,TXN,VTN,XCL1	36
Cellular Movement, Hematological System Development and Function, Immune Cell Trafficking	Cell movement of lymphocytes	5.95e-07		0.844	ACKR1,ACKR2,AIRE,ANXA1,AQP3,C3,C6,CCL17,CCL19,CCL22,CCL4,CCL8,CCR10,CCR3,CCR4,CD1D,CD40LG,CD8A,COL1A1,COL4A1,CXCL10,CXCL11,CXCL9,DDX58,DKK1,ESR2,F2,HSPD1,IFNG,IL18BP,LAG3,Madcam1,MOG,NTN1,OSM,PRF1,PTGS2,S1PR2,SAA1,SOCS3,THBS1,THBS2,TIMP1,TNFRSF6B,TNFRSF8,TNFSF10,TNFSF13B,XCL1	48
Cellular Movement, Hematological System Development and Function, Immune Cell Trafficking	Migration of mononuclear leukocytes	1.22e-09		0.84	ACKR1,ACKR2,AIRE,ANXA1,ANXA2,AQP3,C3,C6,CCL17,CCL19,CCL22,CCL4,CCL8,CCR10,CCR3,CCR4,CD1D,CD40LG,CD8A,COL1A1,COL4A1,CXCL10,CXCL11,CXCL9,DDX58,DKK1,ESR2,F2,GREM1,HSPD1,IFNG,IL18BP,LAG3,Madcam1,MOG,NTN1,OSM,PILRA,PRF1,PTGS2,QPCT,S1PR2,SAA1,SERPINF1,SOCS3,THBS1,THBS2,TIMP1,TNFRSF6B,TNFRSF8,TNFSF13B,XCL1	52
Hematological System Development and Function, Immune Cell Trafficking, Inflammatory Response, Tissue Development	Accumulation of phagocytes	1.58e-05		0.834	ANXA1,APOE,C3,C6,CXCL10,DSC1,EDIL3,ENTPD1,FGFR2,IFNG,IL1RN,IRF4,LCN2,MMP7,MOG,NLRC4,PTX3,SMAD7,THBS1,TIMP1,TNFSF10,XBP1	22
Connective Tissue Disorders, Inflammatory Disease, Inflammatory Response, Organismal Injury and Abnormalities, Skeletal and Muscular Disorders	Inflammation of joint	9.64e-12		0.832	ABCB1,ACHE,ACTA2,ADAMTS1,ADAMTS4,ADAMTS5,ADAMTS9,ADIPOQ,ADORA3,AK2,ALOX15,ALPL,ANXA1,APOE,AQP9,BCL6,BDKRB1,C1QTNF6,C2,C3,C6,CACNA1F,CCL17,CCL19,CCL22,CCL4,CCL8,CCNB1,CCR4,CD1D,CD40LG,CDKN2A,CEMIP,CFB,CHI3L1,CLEC1B,CLEC4A,CLEC4E,COL4A6,CPA5,CXCL10,CXCL9,FABP4,FCRL3,FMOD,FRZB,GABRD,GBP2,GBP6,GINS2,GRIK4,GZMA,GZMB,HIST1H2AC,HLA-DQA2,HLA-DQB1,HSP90B1,HSPA5,HSPD1,IFNG,IL17D,IL18BP,IL1RN,LBP,LEPR,LRFN1…	110
Cellular Movement, Hematological System Development and Function, Immune Cell Trafficking, Inflammatory Response	Cellular infiltration by phagocytes	6.78e-06		0.827	ACKR1,ADIPOQ,ANXA1,APOE,C2,C3,C6,CCL19,CCL4,CES1,CFB,CXCL10,EDIL3,F2,FABP4,HSPA5,IFNG,IL1RN,LBP,LCN2,LMNB1,MOG,NR3C2,NTN1,PDK4,PLP1,PTGS2,PTX3,S1PR2,SAA1,SMAD7,SOCS3,TIMP1,TNFRSF6B,XCL1	35
Cell Death and Survival	Cell death of lymphoid cells	1.26e-05		0.821	APOE,BAK1,BRCA1,CCDC86,CCL19,CCL4,CCNB1,CD40LG,CDK1,CDKN2A,CHI3L1,CLEC10A,COL1A1,CXCL10,DHX58,DRAM1,DUSP4,DUSP5,EIF2AK2,ENTPD1,GP2,GZMA,GZMB,HSPA5,IFNG,IL27,IRF4,LAG3,LCN2,MOG,PRF1,S1PR2,SMAD7,TBX21,THBS1,THBS2,TIMP1,TNFRSF6B,TNFSF10,TNFSF13B,TXN,XCL1	42
Cell-To-Cell Signaling and Interaction, Cell-mediated Immune Response, Cellular Movement, Hematological System Development and Function, Immune Cell Trafficking	Recruitment of T lymphocytes	1.25e-06		0.818	CCL17,CCL19,CCL22,CCL4,CCR3,CCR4,CD8A,CXCL10,CXCL11,CXCL9,DDX58,DKK1,IFNG,OSM,S1PR2,TNFRSF8	16
Cell Death and Survival	Cell death of CD4+ T-lymphocytes	0.000302		0.816	BAK1,DRAM1,ENTPD1,IFNG,IL27,MOG,TNFSF10	7
Cell Death and Survival, Organismal Injury and Abnormalities, Renal and Urological Disease	Necrosis of kidney	0.000282		0.808	APOE,BAK1,BCL6,BRCA1,CARD14,CCNB1,CDK1,CYCS,DDN,DUSP4,ECEL1,EIF2AK2,F2,HK2,HSPA5,IFNG,IRF4,KMO,LCN2,LDHA,MELK,MZB1,NAMPT,NLRC4,NPHS1,NTN1,OLR1,PTGS2,RGS4,SMAD7,SOD2,SRXN1,STRA6,TFRC,TNFSF10,TREX1,VTN	37
Cell Death and Survival, Organismal Injury and Abnormalities	Cell death of epithelial cells	0.0005		0.807	ADIPOQ,ALOX15,AURKA,BAK1,BCL6,CARD14,CD1D,CD40LG,CDKN2A,CTH,CXCL10,CYCS,DDN,EIF2AK2,ESR2,F2,FKBP4,HK2,HSPA5,HSPD1,IFNG,IL1RN,IRF4,LCN2,LDHA,MZB1,NAMPT,NLRC4,NTN1,OSM,PRF1,PTGS2,RGN,RGS4,SAA1,SERPINF1,SOCS3,SOD2,SRXN1,TFRC,TGFA,TIMP1,TNFRSF6B,TNFSF10,VTN,XBP1	46
Cellular Development, Cellular Growth and Proliferation	Proliferation of blood cells	0.000137		0.786	A2M,ABCB1,ACHE,ADIPOQ,AIRE,ANXA1,APOE,ATAD5,AURKA,BCL6,BRCA1,BTNL9,C1QBP,C3,CCL17,CCL19,CCL22,CCL4,CCNA2,CD1D,CD40LG,CD8A,CDC25A,CDKN2A,CLEC10A,CLEC4A,CTH,CXCL10,DUSP5,EIF2AK2,EPHB1,FCRL3,GP2,GPNMB,HLA-DQB1,HR,HSP90B1,HSPA5,HSPD1,IFNG,IL12RB2,IL1RN,IL27,IRF4,ISG15,ISG20,LAG3,LEPR,LIF,MOG,MYBL1,MYDGF,NPY,PLP1,PRF1,PTGS2,PTPRO,S1PR2,SDC1,SFRP2,SIGLEC10,SLC6A1,SMAD7,SOCS3,SOX13,TBX21,TFRC,THBS1,TNFR…	74
Cancer	Hyperplasia of tissue	0.000121		0.777	ADIPOQ,APOE,BRCA1,C3,CCNA2,CDKN2A,ESR2,FST,HSD11B2,IFNG,LEPR,MMP7,MOV10L1,MST1R,MYBL1,OSM,PARPBP,PTGS2,RET,RORA,SDC1,SMAD7,SOCS3,TGFA,THBS1,WDR77	26
Neurological Disease	Neurodegeneration	0.000416		0.772	ACHE,ADIPOQ,APOE,ASIC3,C3,C6,CD40LG,ESR2,F2,FABP3,FGFR2,GFRA3,GRID1,GZMB,HPCA,IL1RN,KCNMA1,LMNB1,MANF,OSM,PLP1,PTGS2,PTPRQ,RET,RGN,RYR3,S1PR2,SLC1A2,SNAP25,SOD2,TFRC,TGFA,XBP1	33
Cellular Movement, Hematological System Development and Function, Immune Cell Trafficking	Cellular infiltration by granulocytes	4.93e-06		0.767	ACKR1,ADIPOQ,ANXA1,APOE,C2,C3,CCL19,CCL4,CFB,CMA1,CXCL10,EDIL3,F2,FABP4,IFNG,IL1RN,LBP,LCN2,MOG,NTN1,OLFM4,OSM,PDK4,PLA2G5,PLP1,PTGS2,PTX3,SOCS3,TIMP1,XCL1	30
Cellular Growth and Proliferation, Lymphoid Tissue Structure and Development	Proliferation of lymphatic system cells	1.43e-06		0.759	A2M,ACHE,ADIPOQ,AIRE,ANXA1,APOE,ATAD5,AURKA,BCL6,BRCA1,BTNL9,C1QBP,C3,CCL17,CCL19,CCL22,CCL4,CCNB1,CD1D,CD40LG,CD8A,CDC25A,CDKN2A,CHI3L1,CLEC10A,CLEC1B,CLEC4A,CTH,CXCL10,DUSP5,EIF2AK2,EPHB1,F2,FCRL3,GP2,GPNMB,HLA-DQB1,HR,HSP90B1,HSPA5,HSPD1,IFNG,IL12RB2,IL1RN,IL27,IRF4,ISG15,ISG20,LAG3,LCN2,LEPR,LIF,MOG,MYBL1,MYDGF,NPY,PLP1,PRF1,PTGES2,PTGS2,PTPRO,S1PR2,SDC1,SIGLEC10,SLC6A1,SMAD7,SOCS3,SOX13,TBX2…	77
Cell-To-Cell Signaling and Interaction	Binding of blood cells	0.000204		0.754	A2M,ACKR1,ADIPOQ,ALOX15,ANXA1,APOE,BDKRB1,BPI,C3,CCL17,CCL19,CCL22,CCL4,CCR3,CD40LG,CLEC10A,CLEC1B,CXCL10,CXCL11,CXCL9,ENTPD1,F2,GZMB,IFNG,LBP,LIF,Madcam1,NPY,NTN1,OLR1,OSM,PILRA,PTGS2,PTX3,SAA1,TFRC,THBS1,THBS2,TNFRSF6B,TNFRSF8,TXN,VTN	42
Hematological System Development and Function, Tissue Morphology	Quantity of leukocytes	3.6e-07		0.751	ABCB1,ACHE,ACKR2,ADIPOQ,ADORA3,AICDA,AIRE,ALOX15,ALPL,APOE,ARID3A,BAK1,BCL6,C3,C6,CALHM6,CCL19,CCL22,CCL4,CCR3,CCR4,CD1D,CD40LG,CD8A,CDKN2A,CHI3L1,CHST1,CLEC10A,CLEC4A,CLEC4E,CXCL10,CYP1A1,DDX58,DKK1,DUSP5,ESR2,Fcrls,FGF23,FGFR2,GCNT4,GREM1,HLA-DQB1,HSD11B1,HSP90B1,IFNG,IL12RB2,IL18BP,IL1RN,IL27,IRF4,ISG15,JCHAIN,LAG3,LCN2,LEPR,LIF,Madcam1,MFAP5,MOG,MYBL1,NPY,NR3C2,OSM,PGLYRP1,PILRA,PLP1,PRF1,PTG…	89
Cell Death and Survival	Apoptosis of lymphatic system cells	0.000326		0.74	ACHE,APOE,BAK1,BRCA1,CCDC86,CCL19,CCL4,CCNB1,CD40LG,CDKN2A,CHI3L1,COL1A1,DHX58,DUSP4,DUSP5,EIF2AK2,GP2,GZMA,GZMB,HSPA5,IFNG,IL27,IRF4,LCN2,MAD2L1,MOG,PRF1,S1PR2,SMAD7,THBS1,THBS2,TIMP1,TNFRSF6B,TNFSF10,TNFSF13B,TXN,XCL1	37
Cellular Function and Maintenance	Function of blood cells	2.94e-05		0.737	ABCB1,ADD2,ADIPOQ,ADORA3,AIRE,APOE,AQP9,BAK1,BCL6,C3,CCR3,CD40LG,CD8A,CHI3L1,CLEC1B,CLEC4E,CLEC6A,CMA1,CXCL10,DDX58,DUSP4,DUSP5,EIF5A,ENTPD1,GPNMB,GZMA,HLA-DQB1,HSP90AA1,HSPD1,IFIH1,IFNG,IL12RB2,IL27,IRF7,JCHAIN,LAG3,LCN2,LDHA,MMP7,MOG,MST1R,NLRC4,P2RY6,PLA2G5,PRF1,PTGS2,SLAMF8,TBX21,TNFRSF6B,TNFSF10,TNFSF13B,TREM2	52
Cellular Function and Maintenance	Cellular homeostasis	9.03e-10		0.725	A2M,ACACB,ACHE,ACKR1,ADAMTS1,ADIPOQ,AIRE,ALOX15,ANXA1,ANXA2,APOE,AQP3,ASIC3,ATP2A1,AURKA,BAK1,BCL6,BCO2,BDKRB1,BHLHA15,BPI,BRCA1,C3,CACNA1E,CACNA1F,CACNA1G,CCKAR,CCL17,CCL19,CCL22,CCL4,CCL8,CCR10,CCR3,CCR4,CD1D,CD40LG,CD8A,CDKN2A,CGN,CISD1,CLDN1,CLEC4E,CLEC6A,COL4A1,CTSL,CXCL10,CYCS,DKK1,DLGAP1,DMP1,DRAM1,DUSP4,EIF2AK2,EIF5A,ENTPD1,EPHA1,ESR2,F2,FABP4,FGF23,GK,GRIK3,GZMA,GZMB,HLA-DQB1,HSD11B1,HSD…	146
Cell-To-Cell Signaling and Interaction, Cellular Movement	Recruitment of blood cells	1.22e-08		0.724	ACKR1,ADIPOQ,ADORA3,ALOX15,ANXA1,APOE,C3,CCL17,CCL19,CCL22,CCL4,CCR3,CCR4,CD40LG,CD8A,CHI3L1,CLEC10A,CLEC4E,CXCL10,CXCL11,CXCL9,CYP1A1,DDX58,DKK1,EDIL3,ENTPD1,IFNG,IL1RN,IRF7,LCN2,LIF,MMP28,MOG,NTN1,OLR1,OSM,P2RX1,PTX3,S1PR2,SDC1,SOD2,THBS1,THBS2,TNFRSF8,TXN	45
Cell-To-Cell Signaling and Interaction	Adhesion of blood cells	0.00013		0.721	A2M,ADIPOQ,ALOX15,ANXA1,APOE,BDKRB1,BPI,C3,CCL17,CCL19,CCL22,CCL4,CCR3,CD40LG,CLEC10A,CXCL10,CXCL11,CXCL9,ENTPD1,F2,GZMB,IFNG,LBP,LIF,Madcam1,NPY,NTN1,OLR1,OSM,PILRA,PTGS2,PTX3,SAA1,THBS1,THBS2,TNFRSF6B,TNFRSF8,TXN,VTN	39
Cancer, Organismal Injury and Abnormalities	Abdominal cancer	4.98e-18		0.713	A2M,ABCB1,ABCC12,ABHD11,ACACB,ACHE,ACTA2,ACTG2,ADAMTS1,ADAMTS4,ADAMTS5,ADAMTS8,ADAMTS9,ADAMTSL2,ADD2,ADIPOQ,ADORA3,AGBL3,AICDA,AIRE,AK2,ALDH18A1,ALOX15,ALPK3,ALPL,ANKRD22,ANKRD23,ANO4,ANXA1,ANXA2,AP3B2,APOBEC3A,APOD,APOE,AQP3,AQP9,ARID3A,ART5,ASB9,ASGR2,ASL,ASPHD2,ATAD3A,ATAD5,ATP2A1,ATP6V0D2,ATP8B4,AUNIP,AURKA,B3GNT7,BAG2,BAK1,BATF2,BCAS1,BCL6,BCO2,BDKRB1,BHLHA15,BPI,BPIFB3,BPIFB4,BRCA1,BTNL9,BY…	657
Cell-To-Cell Signaling and Interaction	Binding of tumor cell lines	0.000361		0.677	ALOX15,ANXA1,ANXA2,APOE,ASGR2,C1QBP,CCL4,CDH24,CDKN2A,CLEC4A,CXCL10,CXCL9,EMILIN1,EPCAM,EPHB1,ESM1,F2,FGFR2,GPNMB,GZMB,HAS2,HS3ST3B1,HSP90B1,HSPA5,IFNG,LIF,MAD2L1,OSM,PTPRZ1,S1PR2,SDC1,SERPINF1,TFRC,THBS1,TNFRSF6B,TNFRSF8,VCAN,VIPR1,VTN	39
Cellular Movement, Immune Cell Trafficking	Migration of lymphatic system cells	1.41e-08		0.671	ACKR1,ACKR2,ADIPOQ,AIRE,ANXA1,AQP3,C3,C6,CCL17,CCL19,CCL22,CCL4,CCL8,CCR10,CCR3,CCR4,CD1D,CD40LG,CD8A,CLEC1B,COL1A1,COL4A1,CXCL10,CXCL11,CXCL9,DDX58,DKK1,ESR2,F2,HSPD1,IFNG,IL18BP,LAG3,Madcam1,MOG,NTN1,OSM,PRF1,PTGS2,S1PR2,SAA1,SOCS3,THBS1,THBS2,TIMP1,TNFRSF6B,TNFRSF8,TNFSF13B,XCL1	49
Cellular Movement, Hematological System Development and Function, Hematopoiesis	Chemotaxis of hematopoietic progenitor cells	0.000302		0.659	CCL19,CCL22,CCL8,CCR3,CCR4,CXCL10,CXCL9	7
Cancer, Gastrointestinal Disease, Hepatic System Disease, Organismal Injury and Abnormalities	Liver cancer	0.000731		0.658	ABCC12,ACACB,ACTG2,ADAMTS1,ADAMTS4,ADAMTS5,AICDA,AIRE,AK2,ALPL,ANO4,ANXA1,ANXA2,AP3B2,APOE,ASB9,ATAD5,AURKA,B3GNT7,BAG2,BCL6,BCO2,BRCA1,BTNL9,C14orf37,C3,CACNA1E,CACNA1G,CACYBP,CCL19,CCNA2,CCNB1,CCR10,CCT6A,CD1D,CDC20,CDC6,CDH10,CDH24,CDH4,CDKN2A,CENPA,CES1,CFB,CHTF18,CKS2,CLEC1B,CLEC4A,CNN1,CNTN1,COL13A1,COL17A1,COL1A1,COL1A2,COL4A1,COL4A6,CPAMD8,CRELD2,CTHRC1,CUX2,CXCL10,DCTPP1,DDO,DDX58,DGAT2,…	277
Gastrointestinal Disease, Inflammatory Disease	Inflammatory Bowel Disease	0.000685		0.651	ABCB1,ADORA3,ANXA1,BPI,CCL17,COL1A1,COL1A2,CXCL10,ENTPD1,FGFR2,GABRD,GBP2,HLA-DQA2,HSD11B1,HSP90B1,IFNG,IL17D,IL1RN,LBP,LCN2,LEPR,PTGS2,RET,S1PR2,SMAD7,SOCS3,SPON1,STRA6,TF,TNFRSF6B,TRAM2,TRPM8,UBA7,XBP1	34
Lipid Metabolism, Molecular Transport, Small Molecule Biochemistry	Concentration of triacylglycerol	0.000534		0.65	ACACB,ADIPOQ,APOD,APOE,AQP3,AQP9,BCO2,C3,CES1,DGAT2,ESR2,FABP4,FGF23,FKBP4,HSD11B1,LCN2,LEPR,LIF,MFSD2A,NAMPT,NEIL1,NPY,PDK4,PLA2G5,PRF1,PTGS2,RGN,RORA,SLC13A5,SOD2,TM6SF2,VNN1,XBP1	33
Cellular Movement	Cellular infiltration	1.22e-09		0.647	ACKR1,ADIPOQ,AIRE,ANXA1,APOE,C2,C3,C6,CCL19,CCL22,CCL4,CCR4,CD40LG,CES1,CFB,CMA1,CXCL10,CXCL9,EDIL3,ESR2,F2,FABP4,FST,GBP1,HSPA5,HSPD1,IFNG,IL18BP,IL1RN,LAG3,LBP,LCN2,LIF,LMNB1,MOG,NR3C2,NTN1,OLFM4,OSM,P4HB,PDK4,PGLYRP1,PLA2G5,PLP1,PRF1,PTGS2,PTX3,S1PR2,SAA1,SMAD7,SOCS3,TBX21,THBS1,THBS2,TIMP1,TNFRSF6B,TNFRSF8,TNFSF10,XCL1	59
Cell-To-Cell Signaling and Interaction, Cellular Movement, Immune Cell Trafficking	Attraction of dendritic cells	0.000668		0.64	CCL17,CCL19,CCL22,CXCL10,CXCL11,CXCL9	6
Cancer, Organismal Injury and Abnormalities, Reproductive System Disease	Female genital neoplasm	2.2e-06		0.633	ABCB1,ABCC12,ACACB,ACTG2,ADAMTS5,ADAMTS9,ADD2,ADIPOQ,ADORA3,AK2,ALPK3,ANO4,ANXA1,ANXA2,AP3B2,APOBEC3A,APOD,APOE,AQP9,ARID3A,ASGR2,ATAD3A,ATAD5,ATP2A1,ATP8B4,AURKA,BCL6,BHLHA15,BPIFB4,BRCA1,C16orf45,C3,C6,CA8,CACNA1E,CACNA1F,CACNA1G,CCDC58,CCKAR,CCL4,CCNA2,CCNB1,CCNE1,CCT5,CCT6A,CD40LG,CDC20,CDC25A,CDC25C,CDC6,CDH10,CDH4,CDK1,CDKN2A,CENPA,CES1,CFB,CGN,CHI3L1,CKAP4,CLCN1,CLDN11,CLDN3,CLEC4F,CLUH,CN…	292
Cancer, Organismal Injury and Abnormalities, Reproductive System Disease	Tumorigenesis of reproductive tract	2.68e-06		0.633	ABCB1,ABCC12,ACACB,ACTG2,ADAMTS5,ADAMTS9,ADD2,ADIPOQ,ADORA3,AK2,ALPK3,ANO4,ANXA1,ANXA2,AP3B2,APOBEC3A,APOD,APOE,AQP9,ARID3A,ASGR2,ATAD3A,ATAD5,ATP2A1,ATP8B4,AURKA,BCL6,BHLHA15,BPIFB4,BRCA1,C16orf45,C3,C6,CA8,CACNA1E,CACNA1F,CACNA1G,CCDC58,CCKAR,CCL4,CCNA2,CCNB1,CCNE1,CCT5,CCT6A,CD40LG,CDC20,CDC25A,CDC6,CDH10,CDH4,CDK1,CDKN2A,CENPA,CES1,CFB,CGN,CHI3L1,CKAP4,CLCN1,CLDN11,CLDN3,CLEC4F,CLUH,CNN1,CNTN…	291
Neurological Disease	Degeneration of nervous system	0.000195		0.63	ACHE,ADIPOQ,APOE,ASIC3,C3,C6,ESR2,F2,FABP3,FGFR2,GFRA3,GRID1,GZMB,HPCA,IL1RN,KCNMA1,LMNB1,MANF,OSM,PLP1,PTGS2,PTPRQ,RET,RGN,RYR3,S1PR2,SLC1A2,SNAP25,SOD2,TFRC,TGFA,XBP1	32
Cellular Growth and Proliferation, Connective Tissue Development and Function, Tissue Development	Proliferation of connective tissue cells	1.04e-05		0.63	ADIPOQ,ANXA2,ARID3A,BRCA1,CCNA2,CCNB1,CCNE1,CD40LG,CDC6,CDKN2A,CLEC4A,COL1A1,CTHRC1,DKK1,DMP1,DUSP4,EIF2AK2,EPCAM,ESR2,F2,FBLN1,FGF23,FGFR2,FNDC3B,FST,GREM1,HAS2,IFNG,KCNMA1,LEPR,LIF,LMNB1,MAD2L1,MMP7,NPY,NUPR1,OSM,PRDX4,PTGS2,PTH1R,PTPRZ1,RET,S100A11,S1PR2,SAA1,SERPINF1,SERPINH1,SMAD7,SOCS3,SOD2,STIP1,TF,TGFA,TIMP1,TNFSF10,TREM2,TXN,VCAN,VTN	59
Connective Tissue Disorders, Immunological Disease, Inflammatory Disease, Inflammatory Response, Organismal Injury and Abnormalities, Skeletal and Muscular Disorders	Rheumatoid arthritis	1.51e-08		0.625	ABCB1,ACHE,ACTA2,ADAMTS4,ADIPOQ,AK2,ALOX15,ALPL,ANXA1,APOE,AQP9,BCL6,C1QTNF6,C2,C3,CACNA1F,CCL17,CCL19,CCL22,CCL4,CCL8,CCNB1,CCR4,CEMIP,CFB,CHI3L1,CLEC1B,CLEC4A,CLEC4E,COL4A6,CPA5,CXCL10,CXCL9,FABP4,FCRL3,FRZB,GABRD,GBP2,GBP6,GINS2,GRIK4,GZMA,GZMB,HIST1H2AC,HLA-DQA2,HLA-DQB1,HSP90B1,HSPD1,IFNG,IL17D,IL18BP,IL1RN,LBP,LRFN1,MAML3,NAMPT,OSM,PGLYRP1,PTGS2,PTH1R,SAA1,SCN4A,SDC1,SDC3,SLC1A2,SOCS3,TFRC,…	80
Cell-To-Cell Signaling and Interaction, Cellular Movement	Recruitment of myeloid cells	6.78e-06		0.616	ACKR1,ADIPOQ,ADORA3,ALOX15,ANXA1,APOE,C3,CCL19,CCL22,CCL4,CCR3,CD40LG,CD8A,CHI3L1,CLEC10A,CLEC4E,CXCL10,CXCL9,CYP1A1,EDIL3,IFNG,IL1RN,IRF7,LCN2,LIF,MMP28,MOG,NTN1,OLR1,P2RX1,PTX3,SOD2,THBS1,THBS2	34
Lipid Metabolism, Molecular Transport, Small Molecule Biochemistry	Uptake of fatty acid	0.000705		0.61	ADIPOQ,ANKRD23,APOD,APOE,C3,FABP3,OLR1,SLC16A1,SLC27A2,SLC6A1,STX1A,THBS1	12
Cellular Movement, Immune Cell Trafficking	Cell movement of lymphatic system cells	4.9e-07		0.607	ACKR1,ACKR2,ADIPOQ,AIRE,ANXA1,AQP3,C3,C6,CCL17,CCL19,CCL22,CCL4,CCL8,CCR10,CCR3,CCR4,CD1D,CD40LG,CD8A,CLEC1B,COL1A1,COL4A1,CXCL10,CXCL11,CXCL9,DDX58,DKK1,ESR2,F2,HSPD1,IFNG,IL18BP,LAG3,Madcam1,MOG,NTN1,OSM,PRF1,PTGS2,S1PR2,SAA1,SOCS3,THBS1,THBS2,TIMP1,TNFRSF6B,TNFRSF8,TNFSF10,TNFSF13B,XCL1	50
Cellular Development, Cellular Growth and Proliferation, Digestive System Development and Function, Hepatic System Development and Function, Organ Development	Proliferation of liver cells	0.000175		0.607	ADIPOQ,C3,CCNE1,COL1A1,F2,FGFR2,FST,IFNG,IL1RN,LEPR,OSM,PTGS2,S1PR2,SERPINH1,SLC39A14,SLC7A5,SMAD7,SOCS3,TF,TGFA,THBS1,TIMP1,XBP1	23
Cell Death and Survival	Cell death of lymphatic system cells	2.01e-05		0.584	ACHE,APOE,BAK1,BRCA1,CCDC86,CCL19,CCL4,CCNB1,CD40LG,CDK1,CDKN2A,CHI3L1,CLEC10A,COL1A1,CXCL10,DHX58,DRAM1,DUSP4,DUSP5,EIF2AK2,ENTPD1,GP2,GZMA,GZMB,HSPA5,IFNG,IL27,IRF4,LAG3,LCN2,MAD2L1,MOG,PRF1,S1PR2,SMAD7,TBX21,THBS1,THBS2,TIMP1,TNFRSF6B,TNFSF10,TNFSF13B,TXN,XCL1	44
Cellular Movement, Hematological System Development and Function, Immune Cell Trafficking	Cellular infiltration by leukocytes	2.03e-09		0.583	ACKR1,ADIPOQ,AIRE,ANXA1,APOE,C2,C3,C6,CCL19,CCL22,CCL4,CCR4,CD40LG,CES1,CFB,CMA1,CXCL10,CXCL9,EDIL3,ESR2,F2,FABP4,HSPA5,HSPD1,IFNG,IL18BP,IL1RN,LAG3,LBP,LCN2,LMNB1,MOG,NR3C2,NTN1,OLFM4,OSM,PDK4,PGLYRP1,PLA2G5,PLP1,PRF1,PTGS2,PTX3,S1PR2,SAA1,SMAD7,SOCS3,TBX21,THBS1,TIMP1,TNFRSF6B,TNFRSF8,TNFSF10,XCL1	54
Cell Death and Survival	Cell death of T lymphocytes	4.02e-05		0.573	APOE,BAK1,BRCA1,CCDC86,CCL19,CCL4,CCNB1,CDK1,CDKN2A,CHI3L1,CLEC10A,COL1A1,CXCL10,DHX58,DRAM1,DUSP5,ENTPD1,GP2,GZMA,GZMB,IFNG,IL27,IRF4,LAG3,LCN2,MOG,PRF1,SMAD7,TBX21,THBS1,THBS2,TNFRSF6B,TNFSF10,TNFSF13B,XCL1	35
Cancer, Gastrointestinal Disease, Organismal Injury and Abnormalities	Large intestine neoplasm	5.06e-13		0.57	A2M,ABCB1,ABCC12,ABHD11,ACACB,ACHE,ACTA2,ACTG2,ADAMTS1,ADAMTS4,ADAMTS5,ADAMTS8,ADAMTS9,ADAMTSL2,ADD2,ADIPOQ,ADORA3,AGBL3,AICDA,AIRE,ALDH18A1,ALOX15,ALPK3,ALPL,ANKRD22,ANKRD23,ANO4,ANXA1,ANXA2,AP3B2,APOBEC3A,APOD,AQP3,AQP9,ARID3A,ART5,ASL,ASPHD2,ATAD5,ATP2A1,ATP6V0D2,ATP8B4,AUNIP,AURKA,BAK1,BATF2,BCAS1,BCL6,BCO2,BDKRB1,BPI,BPIFB3,BPIFB4,BRCA1,BTNL9,BYSL,C14orf37,C15orf48,C16orf45,C1QBP,C1QTNF6,C1Q…	556
Cancer, Gastrointestinal Disease, Organismal Injury and Abnormalities	Colorectal tumor	0.000114		0.57	ABCB1,ACACB,ACTA2,ADAMTS1,ADAMTS4,ADAMTS8,ADAMTS9,ADD2,ADIPOQ,ADORA3,AICDA,ALOX15,ALPK3,ALPL,ANKRD22,ANKRD23,ANXA1,ANXA2,APOD,AQP3,AQP9,ART5,ATAD5,ATP2A1,AUNIP,AURKA,BAK1,BATF2,BCAS1,BCL6,BCO2,BPI,BPIFB4,BRCA1,BYSL,C15orf48,C1QBP,C1QTNF6,C2,C3,CACNA1E,CACNA1F,CACNA1G,CACYBP,CCDC183,CCKAR,CCNA2,CCNB1,CCR10,CCR4,CCT5,CD1B,CD40LG,CD8A,CDC25C,CDC6,CDH10,CDH24,CDH4,CDK1,CDKN2A,CEMIP,CENPA,CES1,CFB,CGN…	320
Cellular Movement, Hematological System Development and Function, Immune Cell Trafficking, Inflammatory Response	Infiltration by neutrophils	1.17e-05		0.555	ACKR1,ADIPOQ,ANXA1,APOE,C2,C3,CCL4,CFB,CXCL10,EDIL3,F2,FABP4,IFNG,IL1RN,LBP,LCN2,MOG,NTN1,PDK4,PLP1,PTGS2,PTX3,SOCS3,TIMP1,XCL1	25
Gastrointestinal Disease, Inflammatory Disease, Inflammatory Response, Organismal Injury and Abnormalities	Ulcerative colitis	0.00062		0.555	ABCB1,ADORA3,ANXA1,COL1A1,COL1A2,CXCL10,FGFR2,GABRD,GBP2,HSD11B1,HSP90B1,IFNG,LCN2,PTGS2,RET,S1PR2,SMAD7,SOCS3,STRA6,TF,TRAM2,UBA7,XBP1	23
Cancer, Gastrointestinal Disease, Hepatic System Disease, Organismal Injury and Abnormalities	Hepatobiliary system cancer	0.000471		0.553	A2M,ABCC12,ACACB,ACTG2,ADAMTS1,ADAMTS4,ADAMTS5,AICDA,AIRE,AK2,ALPL,ANO4,ANXA1,ANXA2,AP3B2,APOE,ASB9,ATAD5,AURKA,B3GNT7,BAG2,BCL6,BCO2,BRCA1,BTNL9,C14orf37,C3,CACNA1E,CACNA1G,CACYBP,CCL19,CCNA2,CCNB1,CCNE1,CCR10,CCT6A,CD1D,CDC20,CDC6,CDH10,CDH24,CDH4,CDKN2A,CELA1,CENPA,CES1,CFB,CHTF18,CKS2,CLEC1B,CLEC4A,CNN1,CNTN1,COL13A1,COL17A1,COL1A1,COL1A2,COL4A1,COL4A6,CPAMD8,CRELD2,CTHRC1,CUX2,CXCL10,CYP1A1,…	290
Hematological System Development and Function, Tissue Development	Accumulation of myeloid cells	3.53e-07		0.53	ADIPOQ,ANXA1,APOE,C3,C6,CCL17,CCR3,CXCL10,DSC1,EDIL3,ENTPD1,FGFR2,IFNG,IL1RN,IRF4,LCN2,MMP7,MOG,NLRC4,OSM,PTGS2,PTX3,RET,SMAD7,THBS1,TIMP1,TNFSF10,XBP1	28
Cell Death and Survival	Cell death	3.67e-13		0.488	A2M,ABCB1,ACHE,ADAMTS1,ADD2,ADIPOQ,ADORA3,AICDA,AIRE,ALOX15,ANXA1,ANXA2,APOE,AQP3,AQP9,ASIC3,ATAD3A,ATP2A1,ATP6V0D2,AURKA,BAK1,BCL6,BDKRB1,BPI,BRCA1,BRINP1,C1QBP,C1QTNF9B,C3,C6,CACNA1F,CACNA1G,CACYBP,CARD14,CCDC86,CCL19,CCL4,CCNA2,CCNB1,CCNE1,CCR3,CCT5,CCT6A,CD1D,CD40LG,CD8A,CDC20,CDC25A,CDC25C,CDC6,CDH4,CDK1,CDKN2A,CDT1,CELA1,CENPA,CES1,CFB,CHI3L1,CHTF18,CKS2,CLDN3,CLEC10A,COL1A1,COL4A1,CTH,CTSL…	274
Cancer, Organismal Injury and Abnormalities	Cancer of secretory structure	1.14e-06		0.479	A2M,ABCB1,ACACB,ADAMTS1,ADAMTS4,ADAMTS5,ADD2,ADIPOQ,ADORA3,AGBL3,AICDA,AIRE,ALDH18A1,ALOX15,ALPK3,ALPL,ANO4,ANXA1,ANXA2,AP3B2,APOD,ATAD3A,ATAD5,ATP8B4,AUNIP,BPI,BPIFB3,BPIFB4,BRCA1,BTNL9,C1QBP,C2,C3,C6,CACNA1E,CACNA1F,CACNA1G,CCDC183,CCL17,CCL22,CCL4,CCNB1,CCR10,CCR3,CCR4,CD1B,CD40LG,CDC25C,CDH10,CDH4,CDKN2A,CELA1,CES1,CFB,CGN,CHAC1,CHI3L1,CKAP4,CLCN1,CLDN11,CLEC4A,CLEC4F,CLUH,CMPK2,CNTN1,COL13A1…	335
Cancer, Gastrointestinal Disease, Organismal Injury and Abnormalities	Malignant neoplasm of large intestine	2.46e-12		0.478	A2M,ABCB1,ABCC12,ABHD11,ACACB,ACHE,ACTA2,ACTG2,ADAMTS1,ADAMTS4,ADAMTS5,ADAMTS8,ADAMTS9,ADAMTSL2,ADD2,ADIPOQ,ADORA3,AGBL3,AICDA,AIRE,ALDH18A1,ALOX15,ALPK3,ALPL,ANKRD22,ANKRD23,ANO4,ANXA1,ANXA2,AP3B2,APOBEC3A,APOD,AQP3,AQP9,ARID3A,ART5,ASL,ASPHD2,ATAD5,ATP2A1,ATP6V0D2,ATP8B4,AUNIP,AURKA,BAK1,BATF2,BCAS1,BCL6,BCO2,BDKRB1,BPI,BPIFB3,BPIFB4,BRCA1,BTNL9,BYSL,C14orf37,C15orf48,C16orf45,C1QBP,C1QTNF6,C1Q…	552
Cancer, Gastrointestinal Disease, Organismal Injury and Abnormalities	Colorectal cancer	0.000337		0.478	ABCB1,ACACB,ACTA2,ADAMTS1,ADAMTS4,ADAMTS8,ADAMTS9,ADD2,ADIPOQ,ADORA3,AICDA,ALOX15,ALPK3,ALPL,ANKRD22,ANKRD23,ANXA1,ANXA2,APOD,AQP3,AQP9,ART5,ATAD5,ATP2A1,AUNIP,AURKA,BAK1,BATF2,BCAS1,BCL6,BCO2,BPI,BPIFB4,BRCA1,BYSL,C15orf48,C1QBP,C1QTNF6,C2,C3,CACNA1E,CACNA1F,CACNA1G,CACYBP,CCDC183,CCKAR,CCNA2,CCR10,CCR4,CCT5,CD1B,CD40LG,CD8A,CDC25C,CDC6,CDH10,CDH24,CDH4,CDKN2A,CEMIP,CENPA,CES1,CFB,CGN,CHAC1,CKAP…	312
Cell-mediated Immune Response, Cellular Movement, Hematological System Development and Function, Immune Cell Trafficking	Cell movement of T lymphocytes	2.43e-07		0.47	ACKR1,ACKR2,AIRE,AQP3,C3,C6,CCL17,CCL19,CCL22,CCL4,CCL8,CCR3,CCR4,CD40LG,COL1A1,COL4A1,CXCL10,CXCL11,CXCL9,ESR2,HSPD1,IFNG,IL18BP,LAG3,MOG,PRF1,PTGS2,SAA1,SOCS3,THBS1,THBS2,TNFRSF6B,TNFRSF8,XCL1	34
Cell-To-Cell Signaling and Interaction, Inflammatory Response	Immune response of macrophages	7.8e-05		0.459	ALOX15,ANXA1,C3,CCL22,CD40LG,CH25H,CLEC6A,DDX58,IFNG,ISG15,LEPR,NTN1,PGLYRP1,PLA2G5,PTX3,RORA,SAA1,THBS1,TNFRSF6B,TREM2,VTN,XBP1	22
Hematological System Development and Function, Inflammatory Response, Tissue Morphology	Quantity of phagocytes	5.87e-07		0.448	ABCB1,ADIPOQ,AIRE,APOE,BCL6,C3,C6,CCL19,CCL22,CCR3,CCR4,CD1D,CD40LG,CLEC10A,CLEC4A,CLEC4E,CXCL10,CYP1A1,ESR2,GCNT4,GREM1,HSD11B1,IFNG,IL12RB2,IL18BP,IL1RN,IRF4,LCN2,LEPR,LIF,MFAP5,MOG,NPY,NR3C2,PGLYRP1,PILRA,PLP1,PRF1,RORA,SOCS3,TBX21,TF,TGFA,THBS1,TIMP1,TNFSF10,TREM2,VTN,XBP1,XCL1	50
Cancer, Gastrointestinal Disease, Organismal Injury and Abnormalities	Gastrointestinal carcinoma	1.66e-10		0.447	A2M,ABCB1,ABCC12,ABHD11,ACACB,ACHE,ACTA2,ACTG2,ADAMTS1,ADAMTS4,ADAMTS5,ADAMTS8,ADAMTS9,ADAMTSL2,ADD2,ADORA3,AGBL3,AICDA,AIRE,ALDH18A1,ALOX15,ALPK3,ALPL,ANKRD22,ANKRD23,ANO4,ANXA1,AP3B2,APOBEC3A,APOD,APOE,AQP9,ARID3A,ART5,ASIC3,ASL,ASPHD2,ATAD5,ATP2A1,ATP6V0D2,ATP8B4,AUNIP,AURKA,BAK1,BATF2,BCL6,BCO2,BDKRB1,BPI,BPIFB3,BPIFB4,BRCA1,BTNL9,BYSL,C14orf37,C15orf48,C16orf45,C1QBP,C1QTNF6,C1QTNF9B,C2,C3,C…	541
Cellular Development, Cellular Growth and Proliferation, Hematological System Development and Function, Lymphoid Tissue Structure and Development	Cell proliferation of T lymphocytes	0.000161		0.434	A2M,AIRE,ANXA1,APOE,AURKA,BRCA1,BTNL9,C1QBP,C3,CCL17,CCL19,CCL22,CCL4,CD1D,CD40LG,CD8A,CDC25A,CDKN2A,CLEC10A,CTH,DUSP5,EIF2AK2,EPHB1,GP2,GPNMB,HLA-DQB1,HR,HSP90B1,HSPA5,HSPD1,IFNG,IL12RB2,IL27,IRF4,ISG20,LAG3,LEPR,MOG,MYDGF,NPY,PLP1,PRF1,PTGS2,SLC6A1,SOCS3,SOX13,TBX21,TFRC,THBS1,TNFRSF6B,TNFSF10,TNFSF13B,TXN,XCL1,ZBTB32	55
Connective Tissue Disorders, Inflammatory Disease, Organismal Injury and Abnormalities, Skeletal and Muscular Disorders	Rheumatic Disease	1.69e-13		0.423	ABCB1,ACHE,ACTA2,ADAMTS1,ADAMTS4,ADAMTS5,ADAMTS9,ADIPOQ,ADORA3,AK2,ALOX15,ALPL,ANXA1,APOE,AQP9,BAK1,BCL6,BDKRB1,BPI,C1QTNF6,C2,C3,C6,CACNA1F,CCL17,CCL19,CCL22,CCL4,CCL8,CCNB1,CCR4,CD1D,CD40LG,CDKN2A,CEMIP,CFB,CHI3L1,CLEC1B,CLEC4A,CLEC4E,COL1A1,COL4A6,CPA5,CTSL,CXCL10,CXCL9,ESR2,FABP4,FCRL3,FGFR2,FMOD,FRZB,GABRD,GBP2,GBP6,GINS2,GRIK4,GZMA,GZMB,HCAR3,HIST1H2AC,HLA-DQA2,HLA-DQB1,HSP90B1,HSPA5,HSPD1,…	130
Cellular Development, Cellular Growth and Proliferation, Hematological System Development and Function, Lymphoid Tissue Structure and Development	Proliferation of lymphocytes	4.27e-05		0.421	A2M,ADIPOQ,AIRE,ANXA1,APOE,ATAD5,AURKA,BCL6,BRCA1,BTNL9,C1QBP,C3,CCL17,CCL19,CCL22,CCL4,CD1D,CD40LG,CD8A,CDC25A,CDKN2A,CLEC10A,CLEC4A,CTH,DUSP5,EIF2AK2,EPHB1,FCRL3,GP2,GPNMB,HLA-DQB1,HR,HSP90B1,HSPA5,HSPD1,IFNG,IL12RB2,IL1RN,IL27,IRF4,ISG15,ISG20,LAG3,LEPR,MOG,MYBL1,MYDGF,NPY,PLP1,PRF1,PTGS2,S1PR2,SDC1,SIGLEC10,SLC6A1,SMAD7,SOCS3,SOX13,TBX21,TFRC,THBS1,TNFRSF6B,TNFSF10,TNFSF13B,TXN,XCL1,ZBTB32	67
Cancer, Organismal Injury and Abnormalities, Reproductive System Disease	Breast carcinoma	1.12e-07		0.412	ABCC12,ACACB,ACTA2,ADAMTS1,ADAMTS4,ADAMTS5,ADAMTS8,ADAMTS9,ADORA3,AICDA,ALDH18A1,ANXA1,AP3B2,APOD,ART5,ATP2A1,BAG2,BAK1,BPI,BPIFB4,BRCA1,C1QBP,C3,CACNA1E,CACNA1F,CACNA1G,CCDC190,CCL17,CCNB1,CCR4,CDC25A,CDC6,CDH10,CDH24,CDH4,CDK1,CDKN2A,CDT1,CES1,CHI3L1,CKAP4,CLDN1,CLEC10A,CNN1,CNTN1,COL1A2,COL4A6,CPAMD8,CTXN3,CXCL10,DCTPP1,DEPDC1B,DHRS4,DHX58,DNA2,DPEP3,DSC1,DUSP4,E2F7,EIF4A1,ENKUR,ENTPD2,EPHB1,E…	171
Hematological System Development and Function, Immune Cell Trafficking, Inflammatory Response, Tissue Development	Accumulation of neutrophils	0.000301		0.397	ANXA1,CXCL10,DSC1,EDIL3,FGFR2,IFNG,IL1RN,LCN2,MMP7,NLRC4,PTX3,TNFSF10,XBP1	13
Cellular Movement, Hematological System Development and Function, Immune Cell Trafficking	Cellular infiltration by mononuclear leukocytes	5.25e-06		0.383	ACKR1,APOE,C3,C6,CCL19,CCL22,CCL4,CCR4,CD40LG,CXCL10,CXCL9,ESR2,IFNG,IL18BP,LAG3,MOG,NTN1,OLFM4,OSM,PRF1,PTGS2,SAA1,TIMP1,TNFRSF6B,TNFRSF8,TNFSF10,XCL1	27
Hematological System Development and Function, Tissue Morphology	Quantity of blood cells	5.84e-08		0.377	ABCB1,ACHE,ACKR2,ADD2,ADIPOQ,ADORA3,AICDA,AIRE,ALOX15,ALPL,APOE,ARID3A,AURKA,BAK1,BCL6,C3,C6,CALHM6,CCL19,CCL22,CCL4,CCR3,CCR4,CD1D,CD40LG,CD8A,CDKN2A,CHI3L1,CHST1,CLEC10A,CLEC4A,CLEC4E,CXCL10,CYP1A1,DDX58,DKK1,DUSP5,EIF2AK2,ESR2,F2,Fcrls,FGF23,FGFR2,GCNT4,GREM1,HLA-DQB1,HSD11B1,HSP90B1,IFNG,IL12RB2,IL18BP,IL1RN,IL27,IRF4,ISG15,JCHAIN,KEL,LAG3,LCN2,LEPR,LIF,MAD2L1,Madcam1,MFAP5,MOG,MYBL1,NPY,NR3C…	100
Cellular Compromise, Cellular Function and Maintenance	Endoplasmic reticulum stress response	2.41e-05		0.373	ALOX15,ATP2A1,BAK1,BHLHA15,CD40LG,COL4A1,CTH,EIF2AK2,HSP90AA1,HSP90B1,HSPA5,HSPA6,HSPD1,HSPE1,HSPH1,IFNG,NNAT,P4HB,SDF2L1,SERPINH1,THBS1,THBS4,XBP1	23
Cancer, Organismal Injury and Abnormalities	Abdominal neoplasm	3.62e-15		0.369	A2M,ABCB1,ABCC12,ABHD11,ACACB,ACHE,ACTA2,ACTG2,ADAMTS1,ADAMTS4,ADAMTS5,ADAMTS8,ADAMTS9,ADAMTSL2,ADD2,ADIPOQ,ADORA3,AGBL3,AGMAT,AICDA,AIRE,AK2,ALDH18A1,ALOX15,ALPK3,ALPL,ANKRD22,ANKRD23,ANKRD37,ANO4,ANXA1,ANXA2,AP3B2,APOBEC3A,APOD,APOE,AQP3,AQP9,ARID3A,ART5,ASB9,ASGR2,ASL,ASPHD2,ATAD3A,ATAD5,ATP2A1,ATP6V0D2,ATP8B4,AUNIP,AURKA,B3GNT7,BAG2,BAK1,BATF2,BCAS1,BCL6,BCO2,BDKRB1,BHLHA15,BPI,BPIFB3,BPIFB4,…	669
Cancer, Organismal Injury and Abnormalities	Breast or pancreatic cancer	2.28e-11		0.36	ABCB1,ABCC12,ACACB,ACTA2,ADAMTS1,ADAMTS4,ADAMTS5,ADAMTS8,ADAMTS9,ADD2,ADIPOQ,ADORA3,AICDA,ALDH18A1,ALOX15,ALPL,ANXA1,AP3B2,APOD,APOE,ART5,ATAD3A,ATP2A1,ATP8B4,AUNIP,BAG2,BAK1,BCL6,BPI,BPIFB3,BPIFB4,BRCA1,C1QBP,C2,C3,CA8,CACNA1E,CACNA1F,CACNA1G,CCDC183,CCDC190,CCL17,CCL19,CCL22,CCL4,CCNB1,CCNE1,CCR10,CCR4,CCT5,CCT6A,CD40LG,CDC20,CDC25A,CDC6,CDH10,CDH24,CDH4,CDK1,CDKN2A,CDT1,CELA1,CES1,CFB,CHI3L1,C…	352
Cell Signaling, Molecular Transport, Vitamin and Mineral Metabolism	Quantity of Ca2+	2.24e-08		0.351	A2M,ACKR1,ACKR2,ANXA2,APOE,ATP2A1,BDKRB1,C1QBP,C3,CACNA1G,CCKAR,CCL17,CCL19,CCL22,CCL4,CCL8,CCR10,CCR3,CCR4,CD8A,CXCL10,CXCL11,CXCL9,ENTPD1,ENTPD2,F2,FABP4,FGF23,HSP90AA1,HSPA5,IFNG,JPH2,MCHR1,NMUR1,NMUR2,NNAT,NPHS1,NPY,P2RY1,PLA2G5,PTGS2,PTH1R,RYR3,S1PR2,SAA1,SLC34A3,TFEC,TGFA,TOR2A,TRPM8	50
Cancer, Organismal Injury and Abnormalities	Breast or colorectal cancer	3.65e-07		0.308	ABCB1,ABCC12,ACACB,ACTA2,ADAMTS1,ADAMTS4,ADAMTS5,ADAMTS8,ADAMTS9,ADD2,ADIPOQ,ADORA3,AICDA,ALDH18A1,ALOX15,ALPK3,ALPL,ANKRD22,ANKRD23,ANXA1,ANXA2,AP3B2,APOD,APOE,AQP3,AQP9,ART5,ATAD3A,ATAD5,ATP2A1,AUNIP,AURKA,BAG2,BAK1,BATF2,BCAS1,BCL6,BCO2,BPI,BPIFB4,BRCA1,BYSL,C15orf48,C1QBP,C1QTNF6,C2,C3,CACNA1E,CACNA1F,CACNA1G,CACYBP,CCDC183,CCDC190,CCKAR,CCL17,CCL19,CCL4,CCNA2,CCNB1,CCNE1,CCR10,CCR4,CCT5,CD1B…	397
Cardiovascular System Development and Function, Cell-To-Cell Signaling and Interaction	Binding of endothelial cells	3.91e-05		0.298	ACKR1,ACKR2,ALOX15,ANXA2,BDKRB1,C1QBP,C3,CCL4,CCR3,CD40LG,CXCL11,EDIL3,F2,HAS2,HSPA5,IFNG,LEPR,NPY,OLR1,S1PR2,SLC7A5,THBS1,TNFRSF6B,TXN,VTN	25
Cellular Movement, Hematological System Development and Function, Immune Cell Trafficking, Inflammatory Response	Migration of macrophages	0.000443		0.288	ADIPOQ,CCL22,CCL4,CXCL10,IFNG,IL1RN,NLRC4,NTN1,P2RY6,PTGS2,SDC1,TREM2,VCAN,VTN	14
Cancer, Gastrointestinal Disease, Hepatic System Disease, Organismal Injury and Abnormalities	Liver tumor	6.4e-05		0.281	A2M,ABCB1,ABCC12,ACACB,ACHE,ACTG2,ADAMTS1,ADAMTS4,ADAMTS5,ADAMTS8,ADAMTS9,ADD2,ADIPOQ,ADORA3,AGBL3,AGMAT,AICDA,AIRE,AK2,ALDH18A1,ALPK3,ALPL,ANKRD22,ANKRD37,ANO4,ANXA1,ANXA2,AP3B2,APOBEC3A,APOE,AQP3,AQP9,ARID3A,ART5,ASB9,ASPHD2,ATAD3A,ATAD5,ATP6V0D2,ATP8B4,AUNIP,AURKA,B3GNT7,BAG2,BAK1,BATF2,BCAS1,BCL6,BCO2,BHLHA15,BPI,BPIFB3,BPIFB4,BRCA1,BTNL9,C14orf37,C1QTNF9B,C2,C3,CA8,CACNA1E,CACNA1F,CACNA1G,CA…	454
Cardiovascular System Development and Function, Tissue Development	Development of cardiovascular tissue	0.000213		0.263	ADAMTS1,ADAMTS8,ADIPOQ,ANXA2,APOE,BPI,C3,CCR3,CD40LG,CDKN2A,CLEC1B,COL1A1,COL4A1,CTH,CXCL10,DKK1,DMP1,F2,FABP4,FGFR2,GBP1,HSPA5,IFNG,IL1RN,LRG1,MYDGF,NTN1,OSM,POLD4,PTGS2,SAA1,SCG2,SERPINF1,THBS1,THBS4,TNFRSF6B,TNFSF10,VTN,XBP1	39
Cellular Movement, Hematological System Development and Function, Immune Cell Trafficking, Inflammatory Response	Cell movement of macrophages	1.88e-07		0.259	ACKR1,ADIPOQ,ANXA1,APOE,C3,C6,CCL22,CCL4,CES1,CXCL10,CXCL9,F2,HSPA5,IFNG,IL1RN,LMNB1,MMP28,MMP7,MOG,NLRC4,NR3C2,NTN1,P2RY6,PDK4,PLP1,PTGS2,PTX3,S1PR2,SAA1,SDC1,SLAMF8,SMAD7,THBS1,THBS2,TNFRSF6B,TREM2,VCAN,VTN	38
Cancer, Gastrointestinal Disease, Organismal Injury and Abnormalities	Gastrointestinal tract cancer	3.67e-13		0.259	A2M,ABCB1,ABCC12,ABHD11,ACACB,ACHE,ACTA2,ACTG2,ADAMTS1,ADAMTS4,ADAMTS5,ADAMTS8,ADAMTS9,ADAMTSL2,ADD2,ADIPOQ,ADORA3,AGBL3,AICDA,AIRE,ALDH18A1,ALOX15,ALPK3,ALPL,ANKRD22,ANKRD23,ANO4,ANXA1,ANXA2,AP3B2,APOBEC3A,APOD,APOE,AQP3,AQP9,ARID3A,ART5,ASIC3,ASL,ASPHD2,ATAD5,ATP2A1,ATP6V0D2,ATP8B4,AUNIP,AURKA,BAK1,BATF2,BCAS1,BCL6,BCO2,BDKRB1,BPI,BPIFB3,BPIFB4,BRCA1,BTNL9,BYSL,C14orf37,C15orf48,C16orf45,C1QBP,…	569
Cell-mediated Immune Response, Cellular Movement, Hematological System Development and Function, Immune Cell Trafficking	Infiltration by T lymphocytes	4.86e-06		0.247	ACKR1,C3,C6,CCL19,CCL22,CCR4,CD40LG,CXCL10,CXCL9,ESR2,IFNG,IL18BP,LAG3,MOG,PRF1,PTGS2,SAA1,TNFRSF6B,TNFRSF8,XCL1	20
Cell-To-Cell Signaling and Interaction, Cellular Movement, Hematological System Development and Function, Immune Cell Trafficking, Inflammatory Response	Recruitment of neutrophils	6.78e-06		0.242	ACKR1,ADORA3,ALOX15,ANXA1,APOE,CCL19,CCL22,CCL4,CD40LG,CD8A,CHI3L1,CLEC10A,CLEC4E,CXCL10,CYP1A1,EDIL3,IFNG,IL1RN,LCN2,LIF,MMP28,NTN1,OLR1,P2RX1,PTX3,SOD2	26
Cellular Movement, Hematological System Development and Function, Immune Cell Trafficking, Inflammatory Response	Cellular infiltration by macrophages	2.94e-05		0.223	ACKR1,ADIPOQ,ANXA1,APOE,C3,C6,CCL4,CES1,CXCL10,F2,HSPA5,IFNG,IL1RN,LMNB1,MOG,NR3C2,PDK4,PLP1,PTGS2,PTX3,S1PR2,SAA1,SMAD7,TNFRSF6B	24
Cell Death and Survival	Apoptosis of skin cell lines	0.000239		0.218	BAK1,HSPD1,PTGS2,SERPINF1,SOD2,TNFSF10	6
Cardiovascular Disease, Organismal Injury and Abnormalities	Abdominal aortic aneurysm	0.000698		0.192	APOE,COL1A1,CTSL,CXCL10,IFNG,MMP7,PTGS2,SDC1,TIMP1	9
Cancer, Gastrointestinal Disease, Organismal Injury and Abnormalities	Digestive organ tumor	2.58e-16		0.178	A2M,ABCB1,ABCC12,ABHD11,ACACB,ACHE,ACTA2,ACTG2,ADAMTS1,ADAMTS4,ADAMTS5,ADAMTS8,ADAMTS9,ADAMTSL2,ADD2,ADIPOQ,ADORA3,AGBL3,AGMAT,AICDA,AIRE,AK2,ALDH18A1,ALOX15,ALPK3,ALPL,ANKRD22,ANKRD23,ANKRD37,ANO4,ANXA1,ANXA2,AP3B2,APOBEC3A,APOD,APOE,AQP3,AQP9,ARID3A,ART5,ASB9,ASIC3,ASL,ASPHD2,ATAD3A,ATAD5,ATP2A1,ATP6V0D2,ATP8B4,AUNIP,AURKA,B3GNT7,BAG2,BAK1,BATF2,BCAS1,BCL6,BCO2,BDKRB1,BHLHA15,BOLA3,BPI,BPIFB3,B…	655
Immunological Disease	Allergy	7.19e-05		0.173	ADIPOQ,ADORA3,ANXA1,AQP3,C3,CCL17,CCL22,CCL4,CCNA2,CCR3,CCR4,CDC25A,CPNE7,CTSL,CXCL9,ESR2,FABP4,FKBP4,GZMB,HLA-DQB1,HSPA5,IFNG,IL18BP,IL1RN,KEL,KLK7,LBP,LEPR,MX1,OSM,P4HB,PDK4,PRF1,PTGES2,PTGS2,S100A11,SMAD7,SOCS3,TBX21,TFRC,TIMP1,TNFRSF8,TNFSF10	43
Cellular Function and Maintenance	Clearance by phagocytes	0.000257		0.152	ANXA2,APOE,C3,PTX3	4
Carbohydrate Metabolism	Binding of carbohydrate	0.000569		0.149	ANXA2,APOE,BPI,CD1D,CD40LG,CXCL10,CXCL9,F2,IFNG,LBP,OSM,THBS1,TNFSF10	13
Cellular Movement, Hematological System Development and Function, Immune Cell Trafficking, Inflammatory Response	Cell movement of phagocytes	1.04e-10		0.146	ACKR1,ADIPOQ,ADORA3,ANXA1,ANXA2,APOE,AQP9,C1QBP,C2,C3,C6,CCL17,CCL19,CCL22,CCL4,CCL8,CCR3,CD40LG,CES1,CFB,CLEC1B,COL1A1,COL4A1,CXCL10,CXCL11,CXCL9,EDIL3,F2,FABP4,GREM1,HSPA5,IFNG,IL1RN,LBP,LCN2,LMNB1,MMP28,MMP7,MOG,MT-ND1,NLRC4,NPY,NR3C2,NTN1,P2RY6,PDK4,PILRA,PLP1,PTGS2,PTPRO,PTX3,QPCT,S1PR2,SAA1,SCG2,SDC1,SERPINF1,SLAMF8,SMAD7,SOCS3,THBS1,THBS2,THBS4,TIMP1,TNFRSF6B,TREM2,TXN,VCAN,VIPR1,VTN,XCL1	71
Endocrine System Disorders, Gastrointestinal Disease, Immunological Disease, Metabolic Disease, Organismal Injury and Abnormalities	Insulin-dependent diabetes mellitus	1.33e-06		0.132	ACTA2,ADIPOQ,ANXA1,C1QTNF6,CALHM6,CCL19,CCL22,CCL4,CD1D,CD40LG,CFB,CLEC4A,CLEC6A,COL1A2,CTH,CUX2,CXCL10,GBP2,GBP6,GPNMB,GZMA,HERC6,HLA-DQA2,HLA-DQB1,HSD11B1,IFI44,IFIH1,IFIT2,IFIT3,IFNG,IL18BP,IRF4,IRF7,KMO,MOG,MZB1,NPHS1,OAS1,PLBD1,PRF1,PTGS2,PTPRO,RTP4,SIGLEC10,TNFSF10,TNFSF13B,VPREB3,XAF1,XCL1,ZBP1	50
Cardiovascular Disease, Organismal Injury and Abnormalities	Infarction	8.83e-05		0.131	ACHE,ACTA2,ADIPOQ,ADORA3,ANXA1,APOD,APOE,BAK1,C1QTNF9B,C3,C6,CACNA1F,CD40LG,ENTPD1,ESR2,F2,FAIM2,HSPH1,IL1RN,MYDGF,NAMPT,NEFL,NPY,NR3C2,OLR1,OSM,P2RY1,PLA2G5,PPIF,PRF1,PTGS2,PTX3,SLC16A7,STIP1,TIMP1,TREM2,TUBA1C,TUBB3,TXN	39
Cell-To-Cell Signaling and Interaction, Skeletal and Muscular System Development and Function	Interaction of smooth muscle cells	0.00074		0.113	ADIPOQ,ALOX15,CD40LG,CKAP4,F2,IFNG,NPY,VTN	8
Cellular Movement, Hematological System Development and Function, Immune Cell Trafficking	Cellular infiltration by lymphocytes	0.000103		0.108	ACKR1,C3,C6,CCL19,CCL22,CCR4,CD40LG,CXCL10,CXCL9,ESR2,IFNG,IL18BP,LAG3,MOG,PRF1,PTGS2,SAA1,TIMP1,TNFRSF6B,TNFRSF8,TNFSF10,XCL1	22
Molecular Transport	Quantity of metal ion	1.09e-08		0.105	A2M,ACKR1,ACKR2,ADAMTS1,ANXA2,APOE,ATP2A1,BDKRB1,C1QBP,C3,CACNA1G,CCKAR,CCL17,CCL19,CCL22,CCL4,CCL8,CCR10,CCR3,CCR4,CD8A,CXCL10,CXCL11,CXCL9,ENTPD1,ENTPD2,F2,FABP4,FGF23,HSD11B2,HSP90AA1,HSPA5,IFNG,JPH2,MCHR1,NMUR1,NMUR2,NNAT,NPHS1,NPY,P2RY1,PLA2G5,PTGS2,PTH1R,RYR3,S1PR2,SAA1,SLC2A9,SLC34A3,SLC4A11,TFEC,TGFA,TOR2A,TRPM8	54
Cancer, Organismal Injury and Abnormalities	Genitourinary tumor	1.42e-11		0.103	A2M,ABCB1,ABCC12,ABHD11,ACACB,ACHE,ACTA2,ACTG2,ADAMTS1,ADAMTS4,ADAMTS5,ADAMTS8,ADAMTS9,ADD2,ADIPOQ,ADORA3,AGBL3,AICDA,AIRE,AK2,ALDH18A1,ALOX15,ALPK3,ALPL,ANO4,ANXA1,ANXA2,AP3B2,APOBEC3A,APOD,APOE,AQP9,ARID3A,ART5,ASGR2,ATAD3A,ATAD5,ATP2A1,ATP8B4,AURKA,BAG2,BAK1,BCL6,BHLHA15,BPI,BPIFB4,BRCA1,BTNL9,C16orf45,C1QBP,C2,C3,C6,CA8,CACNA1E,CACNA1F,CACNA1G,CCDC190,CCDC58,CCKAR,CCL17,CCL19,CCL4,CCNA2,CCNB1…	487
Cellular Development, Cellular Growth and Proliferation, Organ Development, Skeletal and Muscular System Development and Function, Tissue Development	Proliferation of muscle cells	0.000573		0.09	ADIPOQ,ALOX15,APOD,APOE,C1QTNF9B,CACNA1G,CCNE1,CDKN2A,CMA1,CXCL10,ESR2,F2,FGFR2,FST,H2AFZ,HAS2,HSD11B2,HSPD1,IFNG,IL1RN,LIF,MMP7,NAMPT,ORC1,OSM,P2RY6,PTGS2,RGS4,S1PR2,SOCS3,TBX20,THBS1,TIMP1,TNFSF10,TXN,VCAN,VTN	37
Cell-To-Cell Signaling and Interaction, Cellular Movement, Hematological System Development and Function, Immune Cell Trafficking	Recruitment of granulocytes	1.55e-06		0.082	ACKR1,ADORA3,ALOX15,ANXA1,APOE,C3,CCL19,CCL22,CCL4,CCR3,CD40LG,CD8A,CHI3L1,CLEC10A,CLEC4E,CXCL10,CXCL9,CYP1A1,EDIL3,IFNG,IL1RN,LCN2,LIF,MMP28,NTN1,OLR1,P2RX1,PTX3,SOD2,THBS1	30
Cellular Movement, Hematological System Development and Function, Immune Cell Trafficking, Inflammatory Response	Chemotaxis of antigen presenting cells	0.000259		0.079	ADORA3,APOE,CCL19,CCL22,CCL4,CCR3,CD40LG,CXCL10,CXCL11,CXCL9,F2,IFNG,MMP28,MMP7,SAA1,SCG2,SLAMF8,THBS1,THBS2,TNFRSF6B	20
Organismal Injury and Abnormalities	Benign lesion	3.82e-09		0.062	ABCB1,ACHE,ACKR1,ACTA2,ADIPOQ,AK2,ANXA1,ANXA2,ATP2A1,BAK1,BRCA1,BRINP1,BYSL,C3,CCKAR,CCNB1,CCNE1,CDK1,CDKN2A,CEMIP,CLDN11,CLUH,COL13A1,COL17A1,COL1A1,COL1A2,COL4A1,COL4A6,DGAT2,DUSP5,ESR2,EXO1,FABP4,FANCB,FBLN1,FGFR2,FMOD,HSD11B2,IFI44L,IFIH1,IFIT1,IFIT3,IFNG,ISLR,JCHAIN,LAMB3,LCN2,LEPR,MAL,MMP7,MST1R,MYBL1,NR3C2,NTMT1,PARPBP,PDK4,PKHD1,PLP1,PPA1,PTGS2,PTH1R,RDH5,RET,RNASE1,RORA,RRM2,S100A11,SCG2…	96
Cancer, Organismal Injury and Abnormalities	Breast or ovarian carcinoma	2.64e-07		0.055	ABCC12,ACACB,ACTA2,ADAMTS1,ADAMTS4,ADAMTS5,ADAMTS8,ADAMTS9,ADD2,ADORA3,AICDA,ALDH18A1,ANXA1,AP3B2,APOD,APOE,ART5,ATAD3A,ATP2A1,ATP8B4,BAG2,BAK1,BPI,BPIFB4,BRCA1,C1QBP,C3,CA8,CACNA1E,CACNA1F,CACNA1G,CCDC190,CCL17,CCNB1,CCR4,CCT6A,CDC25A,CDC6,CDH10,CDH24,CDH4,CDK1,CDKN2A,CDT1,CES1,CHI3L1,CKAP4,CLDN1,CLDN3,CLEC10A,CLUH,CNN1,CNTN1,COL1A2,COL4A6,CPAMD8,CTXN3,CUX2,CXCL10,CXCL11,DCTPP1,DEPDC1B,DHRS4,DHX…	232
Connective Tissue Disorders, Organismal Injury and Abnormalities, Skeletal and Muscular Disorders	Non-traumatic arthropathy	1.95e-11		0.028	ABCB1,ACHE,ACTA2,ADAMTS1,ADAMTS4,ADAMTS5,ADAMTS9,ADIPOQ,AK2,ALOX15,ALPL,ANXA1,APOE,AQP9,BCL6,C1QTNF6,C2,C3,CACNA1F,CCL17,CCL19,CCL22,CCL4,CCL8,CCNB1,CCR4,CDKN2A,CEMIP,CFB,CHI3L1,CLEC1B,CLEC4A,CLEC4E,COL4A6,CPA5,CXCL10,CXCL9,FABP4,FCRL3,FMOD,FRZB,GABRD,GBP2,GBP6,GINS2,GRIK4,GZMA,GZMB,HIST1H2AC,HLA-DQA2,HLA-DQB1,HSP90B1,HSPD1,IFNG,IL17D,IL18BP,IL1RN,LBP,LRFN1,MAML3,MMP28,MMP7,NAMPT,OSM,PGLYRP1,PTGS…	96
Tissue Development	Accumulation of cells	2.38e-06		0.02	ACKR2,ADIPOQ,AICDA,ANXA1,APOE,BRCA1,C3,C6,CCL17,CCL22,CCR3,CD1D,CDKN2A,CLEC4A,CXCL10,DSC1,EDIL3,ENTPD1,F2,FGFR2,IFNG,IL1RN,IRF4,LCN2,MMP7,MOG,NLRC4,OSM,P4HB,PTGS2,PTX3,RET,S1PR2,SMAD7,THBS1,TIMP1,TNFRSF8,TNFSF10,XBP1,ZIC2	40
Cancer, Organismal Injury and Abnormalities, Reproductive System Disease	Breast cancer	2.34e-10		0.019	ABCB1,ABCC12,ACACB,ACTA2,ADAMTS1,ADAMTS4,ADAMTS5,ADAMTS8,ADAMTS9,ADORA3,AICDA,ALDH18A1,ALOX15,ALPL,ANXA1,AP3B2,APOD,APOE,ART5,ATAD3A,ATP2A1,BAG2,BAK1,BCL6,BPI,BPIFB4,BRCA1,C1QBP,C2,C3,CACNA1E,CACNA1F,CACNA1G,CCDC190,CCL17,CCL19,CCL4,CCNB1,CCNE1,CCR4,CD40LG,CDC20,CDC25A,CDC6,CDH10,CDH24,CDH4,CDK1,CDKN2A,CDT1,CES1,CHI3L1,CKAP4,CLDN1,CLDN3,CLEC10A,CMPK2,CNN1,CNTN1,COL1A1,COL1A2,COL4A6,CPAMD8,CTXN3,C…	220
Molecular Transport	Transport of molecule	3.82e-07		0.005	A2M,ABCB1,ACHE,ADD2,ADIPOQ,ADORA3,ANO4,ANXA1,ANXA2,AP3B2,APOE,AQP3,AQP9,ASIC3,ATP2A1,ATP6V0D2,BCL6,BHLHA15,C3,CACNA1E,CACNA1G,CCKAR,CCL8,CD8A,CES1,CISD1,CLCN1,CLEC4E,CLEC6A,CLIC3,CNTN1,COL1A1,CXCL10,EIF5A,ELL2,ENTPD1,ESR2,F2,FABP3,FABP4,FGF23,FKBP4,FST,FXYD7,GRIK4,HK2,HSD11B1,HSPA5,Ifi27,IFNG,IL1RN,KCNMA1,KCNN1,LBP,LCN2,LIF,MAL,MCHR1,MFSD2A,MMP7,MX2,MYO5B,NME2,NMUR1,NMUR2,NOLC1,NPY,NR3C2,OLR1,OSM…	131
Immunological Disease	Systemic autoimmune syndrome	1.91e-13		-0.023	ABCB1,ACHE,ACTA2,ADAMTS4,ADIPOQ,AIRE,AK2,ALOX15,ALPL,ANXA1,APOBEC3A,APOE,AQP9,BAK1,BCL6,BPI,C1QTNF6,C2,C3,CACNA1F,CALHM6,CCL17,CCL19,CCL22,CCL4,CCL8,CCNB1,CCR4,CD1D,CD40LG,CEMIP,CFB,CHI3L1,CLEC1B,CLEC4A,CLEC4E,CLEC6A,COL1A2,COL4A1,COL4A6,CPA5,CTH,CUX2,CXCL10,CXCL9,EIF2AK2,ESR2,FABP4,FBL,FCRL3,FRZB,GABRD,GBP2,GBP6,GINS2,GPNMB,GRIK4,GZMA,GZMB,HCAR3,HERC6,HIST1H2AC,HLA-DQA2,HLA-DQB1,HSD11B1,HSP90B1,…	132
Cell Death and Survival	Apoptosis	1.3e-11		-0.024	A2M,ABCB1,ACHE,ADAMTS1,ADIPOQ,ADORA3,AIRE,ALOX15,ANXA1,ANXA2,APOE,AQP3,ASIC3,ATAD3A,ATP2A1,ATP6V0D2,AURKA,BAK1,BCL6,BDKRB1,BPI,BRCA1,C1QBP,C1QTNF9B,C3,C6,CACNA1F,CARD14,CCDC86,CCL19,CCL4,CCNA2,CCNB1,CCNE1,CD1D,CD40LG,CD8A,CDC20,CDC25A,CDC25C,CDC6,CDH4,CDK1,CDKN2A,CENPA,CES1,CHI3L1,CHTF18,CKS2,COL1A1,COL4A1,CTH,CTSL,CXCL10,CYCS,DDN,DDX58,DHX58,DKK1,DMP1,DRAM1,DTYMK,DUSP4,DUSP5,E2F7,ECEL1,EDIL3,EIF…	220
Hematological System Development and Function, Tissue Development	Accumulation of blood cells	7.85e-07		-0.025	ACKR2,ADIPOQ,AICDA,ANXA1,APOE,C3,C6,CCL17,CCL22,CCR3,CD1D,CLEC4A,CXCL10,DSC1,EDIL3,ENTPD1,F2,FGFR2,IFNG,IL1RN,IRF4,LCN2,MMP7,MOG,NLRC4,OSM,P4HB,PTGS2,PTX3,RET,S1PR2,SMAD7,THBS1,TIMP1,TNFRSF8,TNFSF10,XBP1	37
Lipid Metabolism, Molecular Transport, Small Molecule Biochemistry	Concentration of lipid	6.8e-05		-0.033	ABCB1,ACACB,ADIPOQ,ADORA3,ALOX15,APOD,APOE,AQP3,AQP9,ASGR2,BCO2,BRCA1,C3,CD40LG,CES1,CFB,CYP1A1,DGAT2,EDIL3,ESR2,F2,FABP3,FABP4,FGF23,FGFR2,FKBP4,GFRA2,HSD11B1,HSD11B2,HSPA5,IFNG,IL12RB2,IL18BP,IL1RN,KCNMA1,LBP,LCN2,LEPR,LIF,MCHR1,MFSD2A,NAMPT,NEIL1,NPHS1,NPY,NTN1,OLR1,PARPBP,PDK4,PLA2G5,PLP1,PRF1,PTGS2,PTH1R,PVALB,RGN,RGS4,RORA,SAA1,SCIMP,SLC13A5,SLC1A2,SLC34A3,SOD2,SRGAP3,STRA6,TBX21,TGFA,TIMP1…	73
Hematological System Development and Function, Immune Cell Trafficking, Inflammatory Response, Tissue Development	Accumulation of leukocytes	1.3e-06		-0.042	ACKR2,ADIPOQ,AICDA,ANXA1,APOE,C3,C6,CCL17,CCL22,CCR3,CD1D,CLEC4A,CXCL10,DSC1,EDIL3,ENTPD1,FGFR2,IFNG,IL1RN,IRF4,LCN2,MMP7,MOG,NLRC4,OSM,PTGS2,PTX3,RET,S1PR2,SMAD7,THBS1,TIMP1,TNFRSF8,TNFSF10,XBP1	35
Cancer, Organismal Injury and Abnormalities	Extraadrenal retroperitoneal tumor	1.83e-06		-0.05	A2M,ABCB1,ABHD11,ACACB,ADAMTS1,ADAMTS5,ADAMTS9,ADIPOQ,ADORA3,AICDA,ALPL,ANXA1,ANXA2,AP3B2,APOBEC3A,APOD,AQP9,ATAD3A,ATAD5,ATP2A1,AUNIP,AURKA,BHLHA15,BPI,BPIFB3,BPIFB4,BRCA1,C1QBP,CACNA1E,CACNA1G,CCDC183,CCKAR,CCL22,CCL4,CCR10,CD1D,CDC6,CDH10,CDH24,CDH4,CDKN2A,CELA1,CLEC1B,CLUH,CMPK2,CNTN1,COL1A1,COL1A2,COL4A1,COL4A6,CPNE7,CPZ,CTH,CTHRC1,CTSL,CTXN3,CXCL10,CYP1A1,DDX58,DGAT2,DHX58,DKK1,DLGAP1,DLGAP…	233
Cancer, Endocrine System Disorders, Gastrointestinal Disease, Organismal Injury and Abnormalities	Pancreatic tumor	3.78e-05		-0.05	A2M,ACACB,ADAMTS1,ADAMTS5,ADIPOQ,ADORA3,AICDA,ALPL,ANXA1,AP3B2,APOBEC3A,AUNIP,BHLHA15,BPI,BPIFB3,BPIFB4,BRCA1,C1QBP,CACNA1E,CACNA1G,CCDC183,CCKAR,CCL22,CCL4,CCR10,CD1D,CDH10,CDH24,CDH4,CDKN2A,CELA1,CLUH,CMPK2,CNTN1,COL1A1,COL1A2,COL4A1,COL4A6,CPNE7,CPZ,CTH,CTHRC1,CXCL10,DDX58,DHX58,DKK1,DLGAP1,DLGAP3,DMP1,DNA2,DNER,DSCAML1,EIF2AK2,ELL2,ELMOD1,EPCAM,EPHB1,ESCO2,ESR2,EXO1,F2,FAM155A,FAM46C,FANCI,FB…	183
Hematological System Development and Function, Immune Cell Trafficking, Inflammatory Response, Tissue Development	Accumulation of granulocytes	7.28e-05		-0.058	ADIPOQ,ANXA1,CCL17,CCR3,CXCL10,DSC1,EDIL3,FGFR2,IFNG,IL1RN,LCN2,MMP7,NLRC4,OSM,PTX3,TNFSF10,XBP1	17
Cancer, Organismal Injury and Abnormalities	Abdominal adenocarcinoma	3.11e-16		-0.064	A2M,ABCB1,ABCC12,ABHD11,ACACB,ACHE,ACTA2,ACTG2,ADAMTS1,ADAMTS4,ADAMTS5,ADAMTS8,ADAMTS9,ADAMTSL2,ADD2,ADORA3,AGBL3,AICDA,AIRE,ALDH18A1,ALOX15,ALPK3,ALPL,ANKRD22,ANKRD23,ANO4,ANXA1,ANXA2,AP3B2,APOBEC3A,APOD,APOE,AQP9,ARID3A,ART5,ASGR2,ASL,ASPHD2,ATAD3A,ATAD5,ATP2A1,ATP6V0D2,ATP8B4,AUNIP,AURKA,BAK1,BATF2,BCL6,BCO2,BDKRB1,BPI,BPIFB3,BPIFB4,BRCA1,BTNL9,BYSL,C14orf37,C15orf48,C16orf45,C1QBP,C1QTNF6,C1Q…	611
Cellular Function and Maintenance, Small Molecule Biochemistry	Homeostasis of ion	0.000285		-0.069	ADAMTS1,APOE,BAK1,CACNA1F,CCL19,CCL8,CXCL10,DMP1,FGF23,HSD11B2,HSPA5,JPH2,KCNMA1,KEL,NR3C2,PKHD1,PTH1R,RGN,RYR3,SLC34A3,SLC39A14,SLC40A1,SLC4A11,SOD2,SYPL2,TF,TFRC,TRPM8,XBP1	29
Dermatological Diseases and Conditions, Organismal Injury and Abnormalities	Skin lesion	1.39e-08		-0.076	A2M,ABCB1,ABCC12,ACACB,ACHE,ACKR2,ADAMTS4,ADAMTS5,ADAMTS8,ADAMTS9,ADAMTSL2,ADD2,ADIPOQ,ADORA3,AGBL3,AGMAT,AICDA,AIRE,AK2,Alox12e,ALOX15,ALPK3,ALPL,ANKRD22,ANKRD23,ANO4,ANXA1,ANXA2,AP3B2,APOD,APOE,AQP3,AQP9,ASGR2,ASL,ASPHD2,ATAD3A,ATP2A1,ATP6V0D2,ATP8B4,AURKA,B3GNT7,BAK1,BATF2,BCAS1,BCL6,BCO2,BDKRB1,BPI,BPIFB3,BPIFB4,BRCA1,BRI3BP,BTNL9,BYSL,C14orf37,C1QTNF9B,C2,C3,C6,CA8,CACNA1E,CACNA1F,CACNA1G,CA…	415
Cardiovascular System Development and Function, Cellular Development, Cellular Function and Maintenance, Cellular Growth and Proliferation, Organismal Development, Tissue Development	Endothelial cell development	0.000232		-0.078	ADAMTS1,ADAMTS8,ADIPOQ,ANXA2,APOE,BPI,C3,CCR3,CD40LG,CDKN2A,CLEC1B,COL1A1,COL4A1,CXCL10,DKK1,DMP1,F2,FABP4,FGFR2,GBP1,HSPA5,IFNG,IL1RN,LRG1,MYDGF,NTN1,OSM,POLD4,PTGS2,SAA1,SCG2,SERPINF1,THBS1,THBS4,TNFRSF6B,TNFSF10,VTN,XBP1	38
Cardiovascular Disease, Organismal Injury and Abnormalities	Atherosclerosis	0.00028		-0.08	ABCB1,ACTA2,ADIPOQ,ADORA3,ALOX15,APOE,ASIC3,BDKRB1,CACNA1E,CACNA1F,CD1D,CD40LG,CES1,CHI3L1,CXCL10,ESR2,F2,FABP4,FGF23,GABRD,GREM1,GZMB,HCAR3,HSPD1,IFNG,IL1RN,LCN2,MST1R,MTHFD1L,NR3C2,OLR1,P2RY1,PLA2G5,PTGS2,PTX3,RSAD2,SAA1,SOCS3,TBX21,THBS1,TIMP1,TNFSF10,TREM2,TUBA1C,TUBB3,VCAN,VNN1	47
Cardiovascular System Development and Function, Organismal Development	Angiogenesis	1.66e-10		-0.087	ADAMTS1,ADAMTS8,ADIPOQ,ALOX15,ANXA1,ANXA2,APOE,BPI,BRCA1,C3,C6,CCNE1,CCR3,CD40LG,CDKN2A,CELA1,CFB,CHI3L1,CLEC1B,CMA1,COL13A1,COL1A1,COL1A2,COL4A1,CTH,CXCL10,CXCL9,CYCS,DKK1,DMP1,E2F7,EDIL3,EPHA1,EPHB1,ESM1,F2,FABP4,FBLN1,FGFR2,GBP1,GREM1,HAS2,HK2,HLA-DQB1,HSD11B2,HSP90AA1,HSPA5,HSPD1,IFNG,IL18BP,IL1RN,IL27,ISM1,KCNMA1,LCN2,LDHA,LEPR,LIF,LRG1,MAML3,MMP7,MST1R,MYDGF,NPY,NTN1,OLR1,OSM,POLD4,PRDM6,PT…	102
Cardiovascular System Development and Function	Development of vasculature	1.78e-10		-0.087	ACTA2,ADAMTS1,ADAMTS8,ADIPOQ,ALOX15,ANXA1,ANXA2,APOE,BPI,BRCA1,C3,C6,CCNE1,CCR3,CD40LG,CDKN2A,CELA1,CFB,CHI3L1,CLEC1B,CMA1,CNN1,COL13A1,COL1A1,COL1A2,COL4A1,CTH,CXCL10,CXCL9,CYCS,DKK1,DMP1,E2F7,EDIL3,EPHA1,EPHB1,ESM1,ESR2,F2,FABP4,FBLN1,FGFR2,FMOD,GBP1,GREM1,HAS2,HK2,HLA-DQB1,HSD11B2,HSP90AA1,HSPA5,HSPD1,IFNG,IL18BP,IL1RN,IL27,ISM1,KCNMA1,LCN2,LDHA,LEPR,LIF,LRG1,MAML3,MFAP5,MMP7,MST1R,MYDGF,NPY,N…	111
Gastrointestinal Disease, Hepatic System Disease, Organismal Injury and Abnormalities	Liver lesion	2.49e-06		-0.09	A2M,ABCB1,ABCC12,ACACB,ACHE,ACKR1,ACTA2,ACTG2,ADAMTS1,ADAMTS4,ADAMTS5,ADAMTS8,ADAMTS9,ADD2,ADIPOQ,ADORA3,AGBL3,AGMAT,AICDA,AIRE,AK2,ALDH18A1,ALPK3,ALPL,ANKRD22,ANKRD37,ANO4,ANXA1,ANXA2,AP3B2,APOBEC3A,APOE,AQP3,AQP9,ARID3A,ART5,ASB9,ASPHD2,ATAD3A,ATAD5,ATP2A1,ATP6V0D2,ATP8B4,AUNIP,AURKA,B3GNT7,BAG2,BAK1,BATF2,BCAS1,BCL6,BCO2,BHLHA15,BPI,BPIFB3,BPIFB4,BRCA1,BTNL9,C14orf37,C1QTNF9B,C2,C3,CA8,CACNA1E…	470
Cell Death and Survival	Necrosis	6.41e-10		-0.113	A2M,ABCB1,ACHE,ADAMTS1,ADIPOQ,ADORA3,AICDA,ALOX15,ANXA1,ANXA2,APOE,ATP2A1,AURKA,BAK1,BCL6,BPI,BRCA1,BRINP1,C1QTNF9B,C3,CACNA1G,CARD14,CCDC86,CCL19,CCL4,CCNB1,CCNE1,CCT5,CCT6A,CD1D,CD40LG,CD8A,CDC20,CDC25A,CDC25C,CDC6,CDK1,CDKN2A,CDT1,CELA1,CES1,CHI3L1,CKS2,CLEC10A,COL1A1,COL4A1,CTH,CXCL10,CXCL11,CXCL9,CYCS,DDN,DDX58,DHX58,DKK1,DMP1,DRAM1,DTL,DTYMK,DUSP4,DUSP5,ECEL1,EDIL3,EIF2AK2,EIF5A,EMG1,ENTPD1…	216
Free Radical Scavenging	Metabolism of reactive oxygen species	3.76e-05		-0.115	ABCB1,ACHE,ADIPOQ,ADORA3,ANXA1,ANXA2,APOE,BAK1,BRCA1,C3,CCL4,CCR3,CD40LG,CFB,CTH,CXCL9,CYCS,CYP1A1,ENTPD1,ESR2,F2,FGF23,GZMA,GZMB,HAS2,HK2,IFNG,LDHA,LEPR,LIF,NAMPT,NLRC4,NPY,NR3C2,OLR1,PHB,PNPT1,PRF1,PTGS2,RORA,RRM2,SERPINF1,SMOX,SOCS3,SOD2,TF,TFRC,TGFA,TXN,XBP1	50
Dermatological Diseases and Conditions, Inflammatory Disease, Inflammatory Response, Organismal Injury and Abnormalities	Dermatitis	1.26e-07		-0.116	ACKR2,ADIPOQ,ALOX15,ANXA1,APOE,C3,CCL17,CCL22,CCNA2,CCR3,CCR4,CD1D,CDC25A,CGAS,CPNE7,CTSL,CXCL9,DSC1,EIF2AK2,FABP4,FKBP4,GZMB,HLA-DQB1,IFNG,IL1RN,IL27,KEL,KLK7,LEPR,MX1,OSM,PDK4,PGLYRP1,POLE2,PRF1,PSMB5,PTGS2,RRM2,S100A11,SMAD7,SOCS3,TBX21,TGFA,THBS1,THBS2,TIMP1,TNFRSF8,TNFSF10,TREX1,TUBA1C,TUBB3	51
Cancer, Gastrointestinal Disease, Organismal Injury and Abnormalities	Pancreatobiliary tumor	5.37e-05		-0.135	A2M,ACACB,ADAMTS1,ADAMTS5,ADIPOQ,ADORA3,AICDA,ALPL,ANXA1,ANXA2,AP3B2,APOBEC3A,AUNIP,BHLHA15,BPI,BPIFB3,BPIFB4,BRCA1,C1QBP,CACNA1E,CACNA1G,CCDC183,CCKAR,CCL22,CCL4,CCNE1,CCR10,CD1D,CDH10,CDH24,CDH4,CDKN2A,CELA1,CLUH,CMPK2,CNN1,CNTN1,COL1A1,COL1A2,COL4A1,COL4A6,CPNE7,CPZ,CTH,CTHRC1,CXCL10,CYP1A1,DDX58,DHX58,DKK1,DLGAP1,DLGAP3,DMP1,DNA2,DNER,DSC1,DSCAML1,ECEL1,EIF2AK2,ELL2,ELMOD1,EPCAM,EPHB1,ESCO2,E…	200
Endocrine System Disorders, Gastrointestinal Disease, Organismal Injury and Abnormalities	Pancreatic mass	2.76e-05		-0.146	A2M,ACACB,ADAMTS1,ADAMTS5,ADIPOQ,ADORA3,AICDA,ALPL,ANXA1,AP3B2,APOBEC3A,AUNIP,BHLHA15,BPI,BPIFB3,BPIFB4,BRCA1,C1QBP,CACNA1E,CACNA1G,CCDC183,CCKAR,CCL22,CCL4,CCR10,CD1D,CDH10,CDH24,CDH4,CDKN2A,CELA1,CLUH,CMPK2,CNTN1,COL1A1,COL1A2,COL4A1,COL4A6,CPNE7,CPZ,CTH,CTHRC1,CXCL10,DDX58,DHX58,DKK1,DLGAP1,DLGAP3,DMP1,DNA2,DNER,DSCAML1,EIF2AK2,ELL2,ELMOD1,EPCAM,EPHB1,ESCO2,ESR2,EXO1,F2,FAM155A,FAM46C,FANCI,FB…	184
Cancer, Organismal Injury and Abnormalities	Liquid tumor	0.00065		-0.152	ABCB1,ACHE,ADAMTS5,ADAMTS9,ADD2,ADORA3,AICDA,ALOX15,ALPK3,ANKRD22,ANO4,ANXA1,ATP6V0D2,AURKA,BAK1,BCAS1,BCL6,BRCA1,BTNL9,C3,C6,CACNA1E,CACNA1F,CAND2,CARD14,CCL17,CCL4,CCNA2,CCR4,CDC25A,CDH10,CDK1,CDKN2A,CDT1,CLIC3,COL17A1,COL1A1,COL1A2,COL4A6,CUX2,CXCL10,CXCL11,CXCL9,CYCS,CYP1A1,DDX58,DLGAP3,DNER,DSC1,E2F7,ECEL1,EIF2AK2,EIF4A1,ENTPD2,EPCAM,EPHB1,ESR2,F2,FGFR2,FNDC3B,FREM1,GABRD,GBP2,GREM1,GZMB,HAP…	131
Cancer, Organismal Injury and Abnormalities	Malignant genitourinary solid tumor	1.78e-11		-0.162	A2M,ABCB1,ABCC12,ABHD11,ACACB,ACHE,ACTA2,ACTG2,ADAMTS1,ADAMTS4,ADAMTS5,ADAMTS8,ADAMTS9,ADD2,ADIPOQ,ADORA3,AGBL3,AICDA,AIRE,ALDH18A1,ALOX15,ALPK3,ALPL,ANO4,ANXA1,ANXA2,AP3B2,APOBEC3A,APOD,APOE,AQP9,ARID3A,ART5,ASGR2,ATAD3A,ATAD5,ATP2A1,ATP8B4,AURKA,BAG2,BAK1,BCL6,BHLHA15,BPI,BPIFB4,BRCA1,BTNL9,C16orf45,C1QBP,C2,C3,C6,CA8,CACNA1E,CACNA1F,CACNA1G,CCDC190,CCDC58,CCKAR,CCL17,CCL19,CCL4,CCNA2,CCNB1,CCN…	479
Cardiovascular System Development and Function, Organismal Development	Vasculogenesis	5.24e-09		-0.168	ADAMTS1,ADAMTS8,ADIPOQ,ALOX15,ANXA1,ANXA2,APOE,BPI,C3,C6,CCNE1,CCR3,CD40LG,CDKN2A,CFB,CHI3L1,CLEC1B,COL13A1,COL1A1,COL4A1,CTH,CXCL10,CYCS,DKK1,DMP1,EDIL3,F2,FABP4,FBLN1,FGFR2,GBP1,HAS2,HLA-DQB1,HSD11B2,HSPA5,IFNG,IL18BP,IL1RN,KCNMA1,LCN2,LDHA,LEPR,LIF,LRG1,MMP7,MST1R,MYDGF,NPY,NTN1,OLR1,OSM,POLD4,PTGS2,PTH1R,PTPRZ1,PTX3,REM1,RGS4,RORA,S1PR2,SAA1,SCG2,SEMA3C,SERPINF1,SERPINH1,SFRP2,SLC4A11,SMAD7,S…	84
Cancer, Organismal Injury and Abnormalities, Reproductive System Disease	Mammary tumor	2.28e-11		-0.172	ABCB1,ABCC12,ACACB,ACTA2,ADAMTS1,ADAMTS4,ADAMTS5,ADAMTS8,ADAMTS9,ADIPOQ,ADORA3,AICDA,ALDH18A1,ALOX15,ALPL,ANXA1,AP3B2,APOD,APOE,ART5,ATAD3A,ATP2A1,BAG2,BAK1,BCL6,BPI,BPIFB4,BRCA1,C1QBP,C2,C3,CACNA1E,CACNA1F,CACNA1G,CCDC190,CCL17,CCL19,CCL4,CCNA2,CCNB1,CCNE1,CCR4,CD40LG,CD8A,CDC20,CDC25A,CDC6,CDH10,CDH24,CDH4,CDK1,CDKN2A,CDT1,CES1,CHI3L1,CISD1,CKAP4,CLDN1,CLDN3,CLEC10A,CMPK2,CNN1,CNTN1,COL1A1,COL1…	232
Cardiovascular Disease, Hematological Disease, Organismal Injury and Abnormalities	Thrombus	0.000108		-0.185	ADIPOQ,ANXA2,APOE,C2,C3,CD40LG,CFB,CLEC1B,COL1A1,COL4A1,ENTPD1,F2,HCAR3,IFNG,MMP7,NR3C2,P2RX1,P2RY1,POLE2,PTGS2,RRM2,SPTB,STMN2,THBS1,TREX1,VTN	26
Cellular Movement, Hematological System Development and Function, Immune Cell Trafficking, Inflammatory Response	Cell movement of monocytes	0.000103		-0.191	ANXA1,ANXA2,APOE,CCL17,CCL22,CCL4,CCL8,CD40LG,COL1A1,COL4A1,CXCL10,CXCL9,F2,GREM1,IFNG,MOG,NTN1,PILRA,PTPRO,QPCT,SERPINF1,VIPR1	22
Cellular Movement, Hematological System Development and Function, Immune Cell Trafficking	Migration of antigen presenting cells	4.56e-06		-0.194	ADIPOQ,APOE,C3,CCL17,CCL19,CCL22,CCL4,CD40LG,CLEC1B,CXCL10,CXCL11,CXCL9,IFNG,IL1RN,NLRC4,NPY,NTN1,P2RY6,PTGS2,SCG2,SDC1,TIMP1,TREM2,VCAN,VTN	25
Organismal Survival	Survival of organism	1.74e-07		-0.225	ABCB1,ACHE,ACTG2,AICDA,ALOX15,ANXA1,APOE,BAK1,BCL6,BRCA1,C3,CCR4,CD1D,CD40LG,CD8A,CDC25A,CDKN2A,CFB,CH25H,CLEC10A,CNTN1,CTH,CXCL10,CXCL11,CXCL9,CYCS,DDX58,DHX58,DKK1,DUSP4,EPCAM,ESR2,EXO1,F2,FST,GZMA,HK2,HSP90B1,IFNG,IL1RN,IL27,IRF7,LAG3,LBP,LCN2,LEPR,LIF,MCM2,MUC13,MX1,NLRC4,OLR1,P2RY1,PHB,PPIF,PRF1,PTGS2,PTX3,RET,RSAD2,S1PR2,SLC1A2,SLC40A1,SNAP25,SNCG,SOCS3,SOD2,STIP1,THBS1,THBS2,TNFRSF8,TNFSF1…	77
Lipid Metabolism, Small Molecule Biochemistry	Fatty acid metabolism	3.63e-05		-0.226	ABCB1,ACACB,ADIPOQ,ALOX15,ANKRD23,ANXA1,APOE,AQP9,BRCA1,CCR3,CD40LG,CES1,CYP1A1,ELOVL6,ENTPD1,ESR2,F2,FABP3,FABP4,GRB14,IFNG,IL1RN,IL27,LBP,LEPR,LIF,MFSD2A,MMP7,NTN1,OLR1,OSM,PDK4,PLA2G4F,PLA2G5,PLP1,PTGES2,PTGS2,PVALB,RGN,S1PR2,SAA1,SLC13A5,SLC16A1,SLC27A2,SLC6A1,SOCS3,ST8SIA2,STRA6,STX1A,TGFA,TNFSF10,TXN,VNN1,VTN,XBP1	55
Cell-To-Cell Signaling and Interaction, Hematological System Development and Function	Aggregation of blood cells	0.000321		-0.227	ADIPOQ,C3,CCL17,CCL22,CCR4,CD40LG,CES1,CLEC1B,CXCL10,CXCL9,ENTPD1,EPHB1,F2,OLR1,P2RX1,P2RY1,P4HB,PHB,PTGS2,PTX3,SERPINF1,THBS1,THBS2,TIMP1,TNFRSF8,VTN	26
Cell Death and Survival	Apoptosis of tumor cell lines	0.000282		-0.256	ABCB1,ADIPOQ,ALOX15,ANXA2,APOE,ATP2A1,AURKA,BAK1,BCL6,BRCA1,CARD14,CCNB1,CCNE1,CD40LG,CDC20,CDC25A,CDC6,CDK1,CDKN2A,CES1,CKS2,COL1A1,COL4A1,CTH,CYCS,DDX58,DKK1,DTYMK,DUSP4,EIF2AK2,ESR2,FBLN1,FGFR2,FST,GZMB,HK2,HLA-DQB1,HPCA,HSPA5,HSPD1,IFI6,IFNG,IL17D,IRF4,LAG3,LARP1B,LCN2,LEPR,LIF,LMNB1,MAD2L1,MCM10,MELK,MMP7,MST1R,MYBBP1A,MYBL1,NLRC4,NR3C2,NTN1,NUPR1,OSM,P4HB,PHB,PRF1,PTGS2,PTPRO,PTPRQ,RET,RNAS…	99
Cancer, Organismal Injury and Abnormalities, Reproductive System Disease	Breast or ovarian cancer	3.19e-10		-0.266	ABCB1,ABCC12,ACACB,ACTA2,ADAMTS1,ADAMTS4,ADAMTS5,ADAMTS8,ADAMTS9,ADD2,ADORA3,AICDA,ALDH18A1,ALOX15,ALPL,ANXA1,AP3B2,APOD,APOE,ART5,ATAD3A,ATP2A1,ATP8B4,BAG2,BAK1,BCL6,BPI,BPIFB4,BRCA1,C1QBP,C2,C3,CA8,CACNA1E,CACNA1F,CACNA1G,CCDC190,CCL17,CCL19,CCL4,CCNB1,CCNE1,CCR4,CCT5,CCT6A,CD40LG,CDC20,CDC25A,CDC6,CDH10,CDH24,CDH4,CDK1,CDKN2A,CDT1,CES1,CFB,CHI3L1,CKAP4,CLDN1,CLDN3,CLEC10A,CLUH,CMPK2,CNN1,CNTN1…	281
Cancer, Organismal Injury and Abnormalities, Tumor Morphology	Progression of tumor	0.00019		-0.285	ABCB1,ADAMTS1,ANXA1,ANXA2,APOE,CCL19,CCNE1,CDKN2A,CLDN1,CLDN3,COL1A1,COL1A2,CXCL9,ESR2,FGFR2,GZMB,HSP90AA1,HSP90B1,LDHA,MMP7,MST1R,POLE2,PRF1,PSMB5,PTGS2,RET,RRM2,SERPINF1,THBS1,TIMP1,TNFSF10,TUBA1C,TUBB3	33
Cardiovascular Disease, Organismal Injury and Abnormalities	Arteriosclerosis	0.000189		-0.286	ABCB1,ACTA2,ADIPOQ,ADORA3,ALOX15,APOE,ASIC3,BDKRB1,CACNA1E,CACNA1F,CD1D,CD40LG,CES1,CHI3L1,CXCL10,ESR2,F2,FABP4,FGF23,GABRD,GREM1,GZMB,HCAR3,HSPD1,IFNG,IL1RN,LCN2,MST1R,MTHFD1L,NR3C2,OLR1,P2RY1,PLA2G5,PTGS2,PTX3,RSAD2,SAA1,SOCS3,TBX21,THBS1,TIMP1,TK1,TNFSF10,TREM2,TUBA1C,TUBB3,VCAN,VNN1	48
Hematological System Development and Function, Tissue Morphology	Quantity of granulocytes	3.65e-06		-0.286	ABCB1,ACHE,ADIPOQ,ADORA3,ALOX15,BCL6,C3,C6,CCL22,CCR3,CCR4,CD1D,CD8A,CLEC10A,CLEC4E,CYP1A1,DDX58,DUSP5,ESR2,GCNT4,IFNG,IL18BP,LCN2,LIF,MFAP5,MOG,PGLYRP1,PILRA,PRF1,PTGS2,RORA,SOCS3,TF,TGFA,THBS1,TIMP1,TNFSF10,TXN,VTN	39
Cell-mediated Immune Response, Cellular Development, Cellular Function and Maintenance, Cellular Growth and Proliferation, Embryonic Development, Hematological System Development and Function, Hematopoiesis, Lymphoid Tissue Structure and Development, Organ Development, Organismal Development, Tissue Development	Differentiation of Th17 cells	0.000821		-0.332	BCL6,CLEC4E,CLEC6A,IFNG,IL27,IRF4,LEPR,LIF,RORA,SOCS3,TBX21,TNFRSF8,TNFSF13B,USP18	14
Cardiovascular Disease, Organismal Injury and Abnormalities	Vaso-occlusion	0.000526		-0.336	ABCB1,ACTA2,ADIPOQ,ADORA3,ALOX15,APOE,ASIC3,BDKRB1,CACNA1E,CACNA1F,CD1D,CD40LG,CES1,CHI3L1,CXCL10,ENTPD1,ESR2,F2,FABP4,FGF23,GABRD,GREM1,GZMB,HCAR3,HSPD1,IFNG,IL1RN,LCN2,MST1R,MTHFD1L,NR3C2,OLR1,P2RY1,PLA2G5,POLE2,PTGS2,PTX3,RRM2,RSAD2,SAA1,SOCS3,TBX21,THBS1,TIMP1,TNFSF10,TREM2,TUBA1C,TUBB3,VCAN,VNN1,VTN	51
Cardiovascular System Development and Function, Tissue Morphology	Permeability of vascular system	0.000134		-0.362	ACTA2,ADORA3,ALOX15,ANXA1,APOE,C3,CCL4,CGN,EPHA1,F2,IFNG,IL18BP,MOG,P2RY1,PTGS2,PTX3,RNASE1,S1PR2,SERPINF1,THBS1,TIMP1,TNFSF10	22
Cell Death and Survival, Gastrointestinal Disease, Hepatic System Disease, Organismal Injury and Abnormalities	Necrosis of liver	0.000706		-0.365	ADIPOQ,APOE,ATP2A1,BAK1,C3,CD40LG,CTH,CXCL10,DUSP4,HSPD1,IFNG,IL1RN,LIF,OSM,PTGS2,RGN,SAA1,SERPINH1,SLC19A3,SOCS3,SOD2,TIMP1,TNFRSF6B,TNFSF10,TREX1,XBP1	26
Cardiovascular Disease	Vascular lesion	9.11e-05		-0.374	ACTA2,ADIPOQ,ALOX15,APOE,CD1D,CD40LG,CDKN2A,CES1,COL1A1,CTSL,CXCL10,FABP4,GZMB,HAS2,IFNG,MFAP5,MMP7,NR3C2,PLA2G5,PTGS2,PTX3,SDC1,SOCS3,THBS1,TIMP1,TNFSF10,TREM2,VCAN,VNN1	29
Gastrointestinal Disease, Inflammatory Disease	Gastroenteritis	3.45e-06		-0.385	ABCB1,ACKR2,ADORA3,AIRE,ALOX15,ANXA1,C3,CD40LG,CFB,COL1A1,COL1A2,CXCL10,DDX58,ENTPD1,ESR2,FGFR2,FNDC4,GABRD,GBP2,HSD11B1,HSP90B1,IFNG,IL1RN,KMO,LBP,LCN2,MMP7,OLFM4,PHB,PTGS2,RET,S1PR2,SMAD7,SOCS3,STRA6,TBX21,TF,TGFA,TKTL1,TRAM2,TREX1,TRPM8,UBA7,VNN1,XBP1,XCL1	46
Cardiovascular System Development and Function, Cellular Development, Cellular Function and Maintenance, Cellular Growth and Proliferation, Organismal Development, Tissue Development	Proliferation of endothelial cells	0.000135		-0.391	ADAMTS1,ADAMTS8,ADIPOQ,APOE,BPI,C3,CCR3,CD40LG,CDKN2A,CLEC1B,COL4A1,CXCL10,DKK1,DMP1,F2,FABP4,FGFR2,GBP1,HSPA5,IFNG,IL1RN,LRG1,MYDGF,NTN1,OSM,POLD4,PTGS2,SAA1,SCG2,SERPINF1,THBS1,THBS4,TNFRSF6B,TNFSF10,XBP1	35
Gastrointestinal Disease, Inflammatory Response	Inflammation of gastrointestinal tract	1.65e-07		-0.405	ABCB1,ACKR2,ADORA3,AIRE,ALOX15,ANXA1,C3,CD40LG,CFB,CGAS,CLEC4A,COL1A1,COL1A2,CXCL10,DDX58,ENTPD1,ESR2,FGFR2,FNDC4,GABRD,GBP2,HSD11B1,HSP90B1,IFNG,IL12RB2,IL1RN,KMO,LBP,LCN2,MMP7,OLFM4,PHB,PTGS2,RET,S1PR2,SMAD7,SOCS3,STRA6,TBX21,TF,TGFA,TKTL1,TNFSF13B,TRAM2,TREX1,TRPM8,UBA7,VNN1,XBP1,XCL1	50
Hematological System Development and Function, Tissue Morphology	Quantity of myeloid cells	1.88e-07		-0.408	ABCB1,ACHE,ADIPOQ,ADORA3,AIRE,ALOX15,APOE,ARID3A,AURKA,BCL6,C3,C6,CCL22,CCR3,CCR4,CD1D,CD40LG,CD8A,CLEC10A,CLEC4E,CXCL10,CYP1A1,DDX58,DKK1,DUSP5,ESR2,GCNT4,GREM1,HSD11B1,IFNG,IL12RB2,IL18BP,LCN2,LEPR,LIF,MFAP5,MOG,NPY,NR3C2,PGLYRP1,PILRA,PLP1,PRF1,PTGS2,RORA,SOCS3,TBX21,TF,TGFA,THBS1,THBS2,TIMP1,TNFSF10,TREM2,TXN,VTN	56
Lipid Metabolism, Small Molecule Biochemistry	Synthesis of fatty acid	4.02e-05		-0.413	ACACB,ADIPOQ,ALOX15,ANXA1,APOE,BRCA1,CCR3,CD40LG,ELOVL6,ESR2,F2,GRB14,IFNG,IL1RN,IL27,LEPR,LIF,NTN1,OLR1,OSM,PDK4,PLA2G4F,PLA2G5,PLP1,PTGES2,PTGS2,PVALB,RGN,S1PR2,SOCS3,TGFA,TNFSF10,TXN,VTN,XBP1	35
Immunological Disease	Atopy	0.000604		-0.447	ADIPOQ,ANXA1,C3,CCL17,CCL22,CCNA2,CCR3,CCR4,CDC25A,CPNE7,CTSL,CXCL9,ESR2,FABP4,FKBP4,GZMB,IFNG,IL1RN,KEL,KLK7,LBP,LEPR,MX1,OSM,PDK4,PRF1,PTGES2,PTGS2,S100A11,SOCS3,TIMP1,TNFRSF8,TNFSF10	33
Immunological Disease	Hypersensitive reaction	1.59e-06		-0.464	ADIPOQ,ANXA1,APOE,C3,CCL17,CCL22,CCL4,CCNA2,CCR3,CCR4,CD1D,CDC25A,CLEC4E,CPNE7,CTSL,CXCL10,CXCL9,EIF2AK2,FABP4,FKBP4,GZMB,H2AFZ,HLA-DQB1,IFNG,IL17D,IL1RN,IL27,KEL,KLK7,LBP,LEPR,LIF,MOG,MST1R,MX1,OSM,PDK4,PLP1,PRF1,PTGES2,PTGS2,S100A11,SDC1,SOD2,SRM,TIMP1,TNFRSF8,TNFSF10	48
Inflammatory Response, Organismal Injury and Abnormalities	Inflammation of organ	8.8e-12		-0.486	ABCB1,ACKR1,ACKR2,ACTA2,ADD2,ADIPOQ,ADORA3,AIRE,ALOX15,ANXA1,APOE,BAK1,BCL6,C3,C6,CCL17,CCL22,CCL4,CCL8,CCNA2,CCR10,CCR3,CCR4,CD1D,CD40LG,CD8A,CDC25A,CDKN2A,CFB,CGAS,CH25H,CLEC4A,CLEC4E,COL17A1,COL1A1,COL1A2,COL4A1,CPNE7,CTSL,CXCL10,CXCL11,CXCL9,CYP1A1,DDX58,DKK1,DSC1,EIF2AK2,ENTPD1,ESR2,F2,FABP4,FGFR2,FKBP4,FNDC4,GABRD,GBP2,GZMB,HLA-DQB1,HSD11B1,HSP90B1,HSPA5,IFIH1,IFNG,IL12RB2,IL18BP,IL1RN,IL27…	134
Free Radical Scavenging	Synthesis of reactive oxygen species	6.15e-05		-0.495	ABCB1,ACHE,ADIPOQ,ADORA3,ANXA1,ANXA2,APOE,BAK1,BRCA1,C3,CCL4,CCR3,CD40LG,CFB,CTH,CXCL9,CYP1A1,ENTPD1,ESR2,F2,FGF23,GZMA,GZMB,HAS2,HK2,IFNG,LDHA,LEPR,LIF,NAMPT,NLRC4,NPY,NR3C2,OLR1,PHB,PNPT1,PRF1,PTGS2,RORA,RRM2,SERPINF1,SMOX,SOCS3,SOD2,TF,TFRC,TGFA,XBP1	48
Cellular Movement, Hematological System Development and Function, Immune Cell Trafficking	Cell movement of antigen presenting cells	4.2e-09		-0.532	ACKR1,ACKR2,ADIPOQ,ADORA3,ANXA1,APOE,C3,C6,CCL17,CCL19,CCL22,CCL4,CCR3,CD40LG,CES1,CLEC1B,CXCL10,CXCL11,CXCL9,F2,HSPA5,IFNG,IL1RN,LMNB1,MMP28,MMP7,MOG,NLRC4,NPY,NR3C2,NTN1,P2RY6,PDK4,PLP1,PTGS2,PTX3,S1PR2,SAA1,SCG2,SDC1,SLAMF8,SMAD7,THBS1,THBS2,TIMP1,TNFRSF6B,TREM2,VCAN,VTN	49
Cell-To-Cell Signaling and Interaction, Hematological System Development and Function, Inflammatory Response	Aggregation of blood platelets	0.000661		-0.54	ADIPOQ,C3,CCL17,CCL22,CCR4,CD40LG,CES1,CLEC1B,ENTPD1,EPHB1,F2,OLR1,P2RX1,P2RY1,P4HB,PHB,PTGS2,SERPINF1,THBS1,THBS2,TIMP1,VTN	22
Cell Death and Survival	Cell death of tumor cell lines	1.67e-05		-0.543	ABCB1,ACHE,ADIPOQ,ALOX15,ANXA2,APOE,ATP2A1,AURKA,BAK1,BCL6,BRCA1,BRINP1,CACNA1G,CARD14,CCNB1,CCNE1,CCT5,CCT6A,CD40LG,CDC20,CDC25A,CDC25C,CDC6,CDK1,CDKN2A,CDT1,CES1,CKS2,COL1A1,COL4A1,CTH,CYCS,DDX58,DKK1,DRAM1,DTL,DTYMK,DUSP4,EIF2AK2,EIF5A,EMG1,ESR2,FAIM2,FBLN1,FGFR2,FST,GZMB,HK2,HLA-DQB1,HPCA,HSPA5,HSPD1,IFI6,IFIH1,IFNG,IL17D,IL1RN,IRF4,LAG3,LARP1B,LCN2,LEPR,LIF,LMNB1,MAD2L1,MCM10,MELK,MMP7,MMS22…	127
Gastrointestinal Disease, Inflammatory Disease, Inflammatory Response, Organismal Injury and Abnormalities	Colitis	7.49e-06		-0.552	ABCB1,ACKR2,ADORA3,ALOX15,ANXA1,C3,CD40LG,CFB,COL1A1,COL1A2,CXCL10,DDX58,ENTPD1,ESR2,FGFR2,FNDC4,GABRD,GBP2,HSD11B1,HSP90B1,IFNG,IL1RN,LBP,LCN2,MMP7,PHB,PTGS2,RET,S1PR2,SMAD7,SOCS3,STRA6,TBX21,TF,TKTL1,TRAM2,TREX1,TRPM8,UBA7,XBP1	40
Cellular Movement, Hematological System Development and Function, Immune Cell Trafficking, Inflammatory Response	Migration of phagocytes	2.73e-08		-0.603	ACKR1,ADIPOQ,ANXA1,ANXA2,APOE,C3,CCL17,CCL19,CCL22,CCL4,CCL8,CD40LG,CLEC1B,COL1A1,COL4A1,CXCL10,CXCL11,CXCL9,F2,GREM1,IFNG,IL1RN,MMP7,NLRC4,NPY,NTN1,P2RY6,PILRA,PTGS2,QPCT,SAA1,SCG2,SDC1,SERPINF1,TIMP1,TREM2,TXN,VCAN,VTN	39
Immunological Disease, Inflammatory Disease, Inflammatory Response, Neurological Disease, Organismal Injury and Abnormalities	Experimental autoimmune encephalomyelitis	0.000229		-0.604	ACKR2,ADIPOQ,BCL6,C3,C6,CCR4,CD1D,CD40LG,CLEC4E,CXCL10,ESR2,HLA-DQB1,HSPA5,IFNG,IL12RB2,IL18BP,IL1RN,IL27,IRF4,LIF,MOG,NPY,PLP1,PTPRZ1,RORA,SDC1,SLC6A1,TBX21,TGFA,TIMP1,TNFRSF6B,TNFSF10,USP18,XBP1	34
Organismal Injury and Abnormalities	Fibrosis	0.00064		-0.634	ADIPOQ,ADORA3,APOE,AURKA,BCL6,BDKRB1,C3,CCL17,CD1D,CD40LG,CDKN2A,COL1A1,COL1A2,CXCL9,ENTPD1,FGFR2,GREM1,HAS2,IFNG,IL1RN,LCN2,LIF,MMP7,NAMPT,NR3C2,OSM,P2RY1,PHB,PILRA,PKHD1,PLA2G5,PRF1,PTGS2,PTX3,RET,RORA,S1PR2,SDC3,SLC2A9,SMAD7,SOCS3,SOD2,SYT7,TGFA,THBS1,THBS2,THBS4,TIMP1,TREX1,VTN,XBP1	51
Inflammatory Response	Inflammation of body cavity	9.39e-07		-0.638	ABCB1,ACKR1,ACKR2,ACTA2,ADIPOQ,ADORA3,AIRE,ALOX15,ANXA1,APOE,BCL6,C3,CCL17,CCL22,CCL4,CCL8,CCR10,CCR4,CD1D,CD40LG,CDKN2A,CFB,CGAS,CH25H,COL1A1,COL1A2,CXCL10,CXCL11,CXCL9,CYP1A1,DDX58,ENTPD1,ESR2,F2,FGFR2,FNDC4,GABRD,GBP2,HLA-DQB1,HSD11B1,HSP90B1,HSPA5,IFNG,IL12RB2,IL1RN,KMO,LBP,LCN2,MMP7,NLRC4,OLFM4,OSM,P4HB,PHB,PRF1,PTGS2,RET,RORA,S1PR2,SLC19A3,SMAD7,SOCS3,SOD2,STRA6,TBX21,TF,TFRC,TGFA,THBS1,THB…	82
Cardiovascular Disease, Neurological Disease, Organismal Injury and Abnormalities	Cerebrovascular dysfunction	0.00029		-0.64	ACHE,ACTA2,ADIPOQ,APOE,BCL6,CACNA1F,CD1D,CKAP4,COL4A1,ENTPD1,F2,FABP3,GABRD,HCAR3,HSPH1,LCN2,NEFL,NPY,NR3C2,OLR1,P2RY1,PTGS2,SLC16A6,SLC1A2,SNAP25,SNTA1,STIP1,THBS1,THBS2,TUBA1C,TUBB3	31
Cancer, Organismal Injury and Abnormalities	Carcinoma	6.38e-20		-0.648	A2M,ABCB1,ABCC12,ABHD11,ACACB,ACHE,ACTA2,ACTG2,ADAMTS1,ADAMTS4,ADAMTS5,ADAMTS8,ADAMTS9,ADAMTSL2,ADD2,ADIPOQ,ADORA3,AGBL3,AICDA,AIRE,AK2,ALDH18A1,ALOX15,ALPK3,ALPL,ANKRD22,ANKRD23,ANO4,ANXA1,ANXA2,AP3B2,APOBEC3A,APOD,APOE,AQP9,ARID3A,ART5,ASB9,ASGR2,ASIC3,ASL,ASPHD2,ATAD3A,ATAD5,ATP2A1,ATP6V0D2,ATP8B4,AUNIP,AURKA,B3GNT7,BAG2,BAK1,BATF2,BCL6,BCO2,BDKRB1,BHLHA15,BOLA3,BPI,BPIFB3,BPIFB4,BRCA1,BTNL9,B…	669
Molecular Transport	Quantity of metal	4.65e-10		-0.674	A2M,ACKR1,ACKR2,ADAMTS1,ADD2,ANXA2,AP3B2,APOE,ATP2A1,BDKRB1,C1QBP,C3,CACNA1G,CCKAR,CCL17,CCL19,CCL22,CCL4,CCL8,CCR10,CCR3,CCR4,CD8A,CISD1,CXCL10,CXCL11,CXCL9,ENTPD1,ENTPD2,F2,FABP4,FGF23,HSD11B2,HSP90AA1,HSPA5,IFNG,JPH2,LCN2,MCHR1,NMUR1,NMUR2,NNAT,NPHS1,NPY,OSM,P2RY1,PLA2G5,PTGS2,PTH1R,RYR3,S1PR2,SAA1,SLC2A9,SLC34A3,SLC40A1,SLC4A11,TF,TFEC,TFRC,TGFA,TOR2A,TRPM8	62
Cancer, Gastrointestinal Disease, Organismal Injury and Abnormalities	Gastrointestinal tumor	1.35e-14		-0.692	A2M,ABCB1,ABCC12,ABHD11,ACACB,ACHE,ACTA2,ACTG2,ADAMTS1,ADAMTS4,ADAMTS5,ADAMTS8,ADAMTS9,ADAMTSL2,ADD2,ADIPOQ,ADORA3,AGBL3,AICDA,AIRE,ALDH18A1,ALOX15,ALPK3,ALPL,ANKRD22,ANKRD23,ANO4,ANXA1,ANXA2,AP3B2,APOBEC3A,APOD,APOE,AQP3,AQP9,ARID3A,ART5,ASIC3,ASL,ASPHD2,ATAD5,ATP2A1,ATP6V0D2,ATP8B4,AUNIP,AURKA,BAK1,BATF2,BCAS1,BCL6,BCO2,BDKRB1,BOLA3,BPI,BPIFB3,BPIFB4,BRCA1,BTNL9,BYSL,C14orf37,C15orf48,C16orf45,…	582
Cancer, Organismal Injury and Abnormalities	Secondary tumor	3.83e-05		-0.693	ABCB1,ACTA2,ADAMTS1,ADIPOQ,ALPL,ANXA1,ANXA2,APOE,ATAD3A,BRCA1,C1QBP,C3,CALHM6,CCL19,CCL8,CCR10,CCR4,CD8A,CDC25A,CDKN2A,CEMIP,CLDN3,CNN1,COL4A1,CTHRC1,CXCL9,DDX58,DKK1,DUSP4,EIF4A1,EPCAM,EPHA1,ESR2,F2,FGFR2,FST,GPNMB,HSP90AA1,HSP90B1,IFNG,IL18BP,IL1RN,IRF7,ISLR,LAMB3,LCN2,MMP7,MST1R,MX1,MYBPH,NTN1,P2RY1,PHB,POLE2,PRF1,PSMB5,PTGS2,PTPN4,PTPRZ1,PTX3,QPCT,RET,RGS4,RNASE1,RRM2,S100A11,SDC1,SERPINF1,SM…	81
Cancer, Organismal Injury and Abnormalities	Advanced malignant tumor	4.74e-05		-0.693	ABCB1,ACTA2,ADAMTS1,ADIPOQ,ALPL,ANXA1,ANXA2,APOE,ATAD3A,BAK1,BRCA1,C1QBP,C3,CALHM6,CCL19,CCL8,CCR10,CCR4,CD8A,CDC25A,CDKN2A,CEMIP,CLDN3,CNN1,COL4A1,CTHRC1,CXCL9,DDX58,DKK1,DUSP4,EIF4A1,EPCAM,EPHA1,ESR2,F2,FGFR2,FST,GABRD,GPNMB,HSD11B1,HSP90AA1,HSP90B1,IFNG,IL18BP,IL1RN,IRF7,ISLR,KCNMA1,LAMB3,LCN2,MFAP5,MMP7,MST1R,MTFR2,MX1,MYBPH,NTN1,P2RY1,PHB,POLE2,PRF1,PSMB5,PTGS2,PTPN4,PTPRZ1,PTX3,QPCT,RET,RGS…	88
Cancer, Organismal Injury and Abnormalities, Reproductive System Disease	Genital tract cancer	1.85e-06		-0.762	A2M,ABCB1,ABCC12,ACACB,ACHE,ACTG2,ADAMTS4,ADAMTS5,ADD2,ADIPOQ,ADORA3,AGBL3,AIRE,ALDH18A1,ALOX15,ALPK3,ALPL,ANO4,ANXA1,ANXA2,AP3B2,APOBEC3A,APOD,APOE,AQP9,ARID3A,ASGR2,ATAD3A,ATAD5,ATP2A1,ATP8B4,AURKA,BCL6,BHLHA15,BPIFB4,BRCA1,BTNL9,C16orf45,C2,C3,C6,CA8,CACNA1E,CACNA1F,CACNA1G,CCDC58,CCKAR,CCL4,CCNA2,CCNB1,CCNE1,CCR3,CCR4,CCT5,CCT6A,CD1B,CD40LG,CDC20,CDC25A,CDC25C,CDC6,CDH10,CDH4,CDK1,CDKN2A,CENP…	387
Cancer, Organismal Injury and Abnormalities	Pelvic cancer	6.91e-06		-0.762	A2M,ABCB1,ABCC12,ACACB,ACTG2,ADAMTS4,ADAMTS5,ADD2,ADIPOQ,ADORA3,AGBL3,AIRE,ALDH18A1,ALOX15,ALPK3,ALPL,ANO4,ANXA1,ANXA2,AP3B2,APOBEC3A,APOD,APOE,AQP9,ARID3A,ART5,ASGR2,ATAD3A,ATAD5,ATP2A1,ATP8B4,AURKA,BCL6,BHLHA15,BPIFB4,BRCA1,BTNL9,C16orf45,C2,C3,C6,CA8,CACNA1E,CACNA1F,CACNA1G,CCDC58,CCKAR,CCL4,CCNA2,CCNB1,CCNE1,CCR3,CCR4,CCT5,CCT6A,CD1B,CD40LG,CDC20,CDC25A,CDC25C,CDC6,CDH10,CDH4,CDK1,CDKN2A,CENP…	394
Digestive System Development and Function, Gastrointestinal Disease, Hepatic System Development and Function, Hepatic System Disease, Inflammatory Disease, Inflammatory Response, Organ Development, Organismal Injury and Abnormalities	Inflammation of liver	0.000229		-0.769	ACKR1,ACTA2,ADIPOQ,ADORA3,AIRE,APOE,BCL6,C3,CCL22,CCL4,CCL8,CCR10,CDKN2A,CXCL10,CXCL11,CXCL9,DDX58,GABRD,GBP2,HSPA5,IFNG,IL12RB2,IL1RN,PRF1,SLC19A3,SOCS3,SOD2,TBX21,TFRC,TGFA,TIMP1,TK1,TNFSF10,XBP1,XCL1	35
Gastrointestinal Disease, Inflammatory Disease, Inflammatory Response, Organismal Injury and Abnormalities	Inflammation of large intestine	4.63e-06		-0.786	ABCB1,ACKR2,ADORA3,ALOX15,ANXA1,C3,CD40LG,CFB,COL1A1,COL1A2,CXCL10,DDX58,ENTPD1,ESR2,FGFR2,FNDC4,GABRD,GBP2,HSD11B1,HSP90B1,IFNG,IL1RN,LBP,LCN2,MMP7,PHB,PTGS2,RET,S1PR2,SMAD7,SOCS3,STRA6,TBX21,TF,TGFA,TKTL1,TRAM2,TREX1,TRPM8,UBA7,XBP1	41
Gastrointestinal Disease, Organismal Injury and Abnormalities	Abnormality of large intestine	1.67e-05		-0.786	ABCB1,ACKR2,ADORA3,ALOX15,ANXA1,C3,CD40LG,CFB,COL1A1,COL1A2,CXCL10,DDX58,ENTPD1,ESR2,FGFR2,FNDC4,GABRD,GBP2,HSD11B1,HSP90B1,IFNG,IL1RN,LBP,LCN2,MMP7,PHB,PTGS2,RET,S1PR2,SMAD7,SOCS3,STRA6,TBX21,TF,TGFA,TKTL1,TRAM2,TREX1,TRPM8,UBA7,VIPR1,XBP1	42
Inflammatory Response	Inflammation of absolute anatomical region	1.22e-08		-0.794	ABCB1,ACKR1,ACKR2,ACTA2,ADIPOQ,ADORA3,AIRE,ALOX15,ANXA1,APOE,BCL6,BDKRB1,C3,C6,CCL17,CCL22,CCL4,CCL8,CCR10,CCR4,CD1D,CD40LG,CDKN2A,CFB,CGAS,CH25H,CLEC4A,CLEC4E,COL17A1,COL1A1,COL1A2,CXCL10,CXCL11,CXCL9,CYP1A1,DDX58,ENTPD1,ESR2,F2,FGFR2,FNDC4,GABRD,GBP2,HLA-DQB1,HSD11B1,HSP90B1,HSPA5,IFNG,IL12RB2,IL18BP,IL1RN,IL27,IRF4,KMO,LBP,LCN2,LIF,MMP7,MOG,NLRC4,NPY,NTN1,OLFM4,OSM,P2RY6,P4HB,PHB,PLP1,PRF1,PTG…	103
Hematological Disease	Blood protein disorder	9.15e-08		-0.816	A2M,ABCB1,ADIPOQ,AICDA,ALPL,ANXA2,APOE,AURKA,BAK1,BCL6,BRCA1,C3,CCL17,CCL4,CCNB1,CD40LG,CDC20,CDK1,CDKN2A,CLEC4A,CPA5,CTSL,DKK1,DUSP4,F2,FAM46C,FGFR2,GBP2,HCAR3,HSP90AA1,HSP90B1,IFIT2,IFIT3,IFNG,IL12RB2,IL1RN,IRF4,JCHAIN,KIF2C,LIF,POLE2,PRF1,PSMB5,PTGS2,PTPRZ1,RET,RRM2,S1PR2,SDC1,SMAD7,SOD2,STIP1,TF,TFRC,TIMP1,TUBA1C,TUBB3,VPREB3,XBP1	59
Hematological System Development and Function, Tissue Morphology	Quantity of antigen presenting cells	0.000104		-0.817	ADIPOQ,APOE,BCL6,CCL19,CCL22,CCR4,CD1D,CD40LG,CLEC4A,CLEC4E,CXCL10,GREM1,HSD11B1,IFNG,IL12RB2,IL1RN,IRF4,LCN2,LEPR,LIF,MOG,NPY,NR3C2,PGLYRP1,PILRA,PLP1,PRF1,SOCS3,TBX21,TREM2,XBP1,XCL1	32
Neurological Disease	Damage of nervous system	3.38e-05		-0.824	ACHE,ADIPOQ,CD1D,CD40LG,ENTPD1,F2,FAIM2,GABRD,HSPH1,IFNG,IL1RN,LEPR,LMNB1,MOG,NEIL1,NLRC4,NR3C2,PHB,PLP1,PTGS2,SCN4A,SLC1A2,SNAP25,SNTA1,SOCS3,SOD2,STIP1,TF,THBS1,TNFSF10	30
Nutritional Disease	Weight loss	0.000117		-0.855	ACKR2,ADIPOQ,CLDN1,CNTN1,CYP1A1,DDX58,DGAT2,F2,FNDC4,HSD11B1,HSP90B1,IFNG,IL1RN,LEPR,LIF,MCHR1,MMP7,MOG,MYDGF,NEFL,NPY,PHB,PRF1,PTGS2,RGN,SOCS3,TGFA,TIMP1,TKTL1	29
Cancer, Organismal Injury and Abnormalities	Tumorigenesis of tissue	3.76e-20		-0.907	A2M,ABCB1,ABCC12,ABHD11,ACACB,ACHE,ACTA2,ACTG2,ADAMTS1,ADAMTS4,ADAMTS5,ADAMTS8,ADAMTS9,ADAMTSL2,ADD2,ADIPOQ,ADORA3,AGBL3,AICDA,AIRE,AK2,ALDH18A1,ALOX15,ALPK3,ALPL,ANKRD22,ANKRD23,ANO4,ANXA1,ANXA2,AP3B2,APOBEC3A,APOD,APOE,AQP9,ARID3A,ART5,ASB9,ASGR2,ASIC3,ASL,ASPHD2,ATAD3A,ATAD5,ATP2A1,ATP6V0D2,ATP8B4,AUNIP,AURKA,B3GNT7,BAG2,BAK1,BATF2,BCAS1,BCL6,BCO2,BDKRB1,BHLHA15,BOLA3,BPI,BPIFB3,BPIFB4,BRCA1,B…	675
Cardiovascular System Development and Function	Vascularization	1.24e-06		-0.908	ADAMTS1,ADAMTS8,ADIPOQ,ALOX15,ANXA2,APOE,C3,C6,CFB,FGFR2,IFNG,IL12RB2,IL1RN,LIF,MMP7,MST1R,NPY,NTN1,PTGS2,PTH1R,RNF213,RORA,RRM2,S1PR2,SERPINF1,SOCS3,TGFA,THBS1,THBS2,TIMP1,TNFRSF6B,TNFSF10	32
Metabolic Disease	Glucose metabolism disorder	2.3e-09		-0.934	A2M,ACACB,ACHE,ACTA2,ADAMTS9,ADIPOQ,ALOX15,ALPL,ANXA1,ANXA2,APOD,APOE,BPI,C1QTNF6,C2,C3,CACNA1E,CACNA1F,CALHM6,CCL19,CCL22,CCL4,CD1D,CD40LG,CDKN2A,CFB,CHI3L1,CISD1,CLEC4A,CLEC6A,COL13A1,COL17A1,COL1A1,COL1A2,COL4A1,COL4A6,CTH,CTHRC1,CTSL,CUX2,CXCL10,DGAT2,DKK1,ECEL1,EIF2AK2,ESR2,F2,FABP3,FABP4,FGF23,FGFR2,FKBP4,GABRD,GBP2,GBP6,GPNMB,GRB14,GZMA,HCAR3,HERC6,HK2,HLA-DQA2,HLA-DQB1,HSD11B1,HSD17B13,HS…	125
Gastrointestinal Disease, Inflammatory Disease, Inflammatory Response, Organismal Injury and Abnormalities	Enteritis	2.18e-05		-0.959	ABCB1,ACKR2,ADORA3,ALOX15,ANXA1,C3,CD40LG,CFB,COL1A1,COL1A2,CXCL10,DDX58,ENTPD1,ESR2,FGFR2,FNDC4,GABRD,GBP2,HSD11B1,HSP90B1,IFNG,IL1RN,LBP,LCN2,MMP7,PHB,PTGS2,RET,S1PR2,SMAD7,SOCS3,STRA6,TBX21,TF,TGFA,TKTL1,TRAM2,TREX1,TRPM8,UBA7,VNN1,XBP1	42
Infectious Diseases	Bacterial Infections	3.39e-11		-0.968	ANXA1,ASGR2,BCL6,BDKRB1,BPI,C1QBP,C3,CCL4,CCL8,CCR4,CD1B,CD1D,CDKN2A,COL17A1,CTSL,CXCL10,CXCL9,ENTPD1,FGFR2,GBP1,GBP2,GZMA,IFI44,IFI44L,IFI6,IFIH1,IFIT1,IFIT2,IFIT3,IFIT5,IFNG,IL17RE,IL1RN,IL27,IRF4,IRF7,JCHAIN,LBP,LCN2,LILRB5,MMP28,MMP7,MST1R,MX1,NLRC4,OAS1,OAS2,OLFM4,P2RY6,PRF1,PTGS2,PTPRZ1,RET,SDC1,SLAMF8,TFRC,TIMP1,TNFRSF6B,TNFSF10,USP18	60
Hematological Disease	Cytopenia	0.000285		-0.978	ABCB1,ANXA1,BAK1,BCL6,C3,CD40LG,CD8A,CFB,CLEC1B,CYCS,CYP1A1,ENTPD1,EXO1,F2,HLA-DQB1,HSP90B1,IFNG,IRF4,IRF7,LCN2,LIF,MASTL,MFAP5,MX2,OAS2,PRF1,PSMB5,PTGS2,RRM2,TBX21,THBS1,TNFSF10,TNFSF13B,TUBA1C,TUBB3,VNN1	36
Inflammatory Response	Autoimmune response	0.000523		-0.99	ADIPOQ,AIRE,BAK1,C3,CD1D,LEPR,PRF1,SIGLEC10,TREX1,XCL1	10
Cancer, Gastrointestinal Disease, Organismal Injury and Abnormalities	Intestinal tumor	3.96e-13		-1	A2M,ABCB1,ABCC12,ABHD11,ACACB,ACHE,ACTA2,ACTG2,ADAMTS1,ADAMTS4,ADAMTS5,ADAMTS8,ADAMTS9,ADAMTSL2,ADD2,ADIPOQ,ADORA3,AGBL3,AICDA,AIRE,ALDH18A1,ALOX15,ALPK3,ALPL,ANKRD22,ANKRD23,ANO4,ANXA1,ANXA2,AP3B2,APOBEC3A,APOD,AQP3,AQP9,ARID3A,ART5,ASL,ASPHD2,ATAD5,ATP2A1,ATP6V0D2,ATP8B4,AUNIP,AURKA,BAK1,BATF2,BCAS1,BCL6,BCO2,BDKRB1,BPI,BPIFB3,BPIFB4,BRCA1,BTNL9,BYSL,C14orf37,C15orf48,C16orf45,C1QBP,C1QTNF6,C1Q…	557
Cellular Movement	Migration of bone marrow cell lines	0.000239		-1	C3,CCL22,CCR4,CXCL10,CXCL11,CXCL9	6
Hematological System Development and Function	Hemostasis	0.00025		-1.023	ABCB1,ANXA2,APOE,ASGR2,BPI,C3,CCL17,CCL22,CD40LG,CLEC1B,ENTPD1,ENTPD2,F2,GZMB,LCN2,LMAN1,P2RX1,P2RY1,PLA2G5,PTGS2,SAA1,SERPINF1,THBS1,THBS2,VCAN,VTN	26
Cardiovascular System Development and Function	Neovascularization	5.63e-07		-1.039	ADIPOQ,ALOX15,ANXA2,APOE,C3,C6,CFB,FGFR2,IFNG,IL1RN,LIF,MMP7,NPY,NTN1,PTGS2,RNF213,RORA,S1PR2,SERPINF1,SOCS3,TGFA,THBS1,THBS2,TIMP1,TNFRSF6B,TNFSF10	26
Organismal Injury and Abnormalities	Calcinosis	0.000223		-1.067	ALPL,APOE,FGF23,ISG15,NR3C2,PTGS2,SAMD9,SLC34A3,SOD2,TIMP1,TNFSF10,USP18,VNN1	13
Inflammatory Disease, Inflammatory Response, Neurological Disease, Organismal Injury and Abnormalities	Encephalitis	0.000326		-1.068	ACKR2,ADIPOQ,BCL6,C3,C6,CCR4,CD1D,CD40LG,CLEC4E,CXCL10,ESR2,HLA-DQB1,HSPA5,IFNG,IL12RB2,IL18BP,IL1RN,IL27,IRF4,LIF,MOG,NPY,PLP1,PRF1,PTPRZ1,RORA,SDC1,SLC6A1,TBX21,TGFA,TIMP1,TNFRSF6B,TNFSF10,TREM2,UPP1,USP18,XBP1	37
Cancer, Dermatological Diseases and Conditions, Organismal Injury and Abnormalities	Skin cancer	5.01e-08		-1.104	A2M,ABCB1,ABCC12,ACACB,ACHE,ADAMTS4,ADAMTS5,ADAMTS8,ADAMTS9,ADAMTSL2,ADD2,ADIPOQ,ADORA3,AGBL3,AGMAT,AICDA,AIRE,AK2,ALOX15,ALPK3,ALPL,ANKRD22,ANKRD23,ANO4,ANXA1,ANXA2,AP3B2,APOD,AQP3,AQP9,ASGR2,ASL,ASPHD2,ATAD3A,ATP2A1,ATP6V0D2,ATP8B4,AURKA,B3GNT7,BAK1,BATF2,BCAS1,BCL6,BCO2,BDKRB1,BPI,BPIFB3,BPIFB4,BRCA1,BRI3BP,BTNL9,BYSL,C14orf37,C1QTNF9B,C2,C3,C6,CA8,CACNA1E,CACNA1F,CACNA1G,CALR3,CAND2,CCKAR,CCL…	408
Hematological System Development and Function, Organismal Functions	Coagulation of blood	6.48e-05		-1.111	ABCB1,ANXA2,APOE,ASGR2,BPI,C3,CCL17,CCL22,CD40LG,CLEC1B,ENTPD1,ENTPD2,F2,LCN2,LMAN1,P2RX1,P2RY1,PTGS2,SERPINF1,THBS1,THBS2,VCAN,VTN	23
Cardiovascular System Development and Function	Neovascularization of organ	6.77e-06		-1.112	ADIPOQ,ALOX15,APOE,C3,C6,CFB,FGFR2,IFNG,LIF,MMP7,NTN1,PTGS2,RORA,S1PR2,SERPINF1,SOCS3,TGFA,THBS1,TIMP1	19
Cardiovascular System Development and Function, Organismal Development, Visual System Development and Function	Neovascularization of eye	3.37e-05		-1.119	ADIPOQ,APOE,C3,C6,CFB,FGFR2,IFNG,LIF,MMP7,PTGS2,RORA,S1PR2,SERPINF1,SOCS3,TGFA,THBS1,TIMP1	17
Hematological Disease	Hemorrhagic disease	1.43e-06		-1.121	ANXA1,BAK1,BCL6,C3,CCL4,CD40LG,CD8A,CFB,CLEC1B,CTSL,CXCL10,CYCS,ENTPD1,EXO1,F2,HSP90B1,HSPA5,IFNG,IL1RN,IRF7,ISG15,LCN2,LIF,LMAN1,MASTL,MX2,OAS2,P2RX1,PRF1,PSMB5,PTGS2,THBS1,THBS2,TNFSF10,TNFSF13B,VNN1	36
Cancer, Organismal Injury and Abnormalities	Cancer	3.8e-16		-1.206	A2M,ABCB1,ABCC12,ABHD11,ACACB,ACHE,ACTA2,ACTG2,ADAMTS1,ADAMTS4,ADAMTS5,ADAMTS8,ADAMTS9,ADAMTSL2,ADD2,ADIPOQ,ADORA3,AGBL3,AGMAT,AICDA,AIRE,AK2,ALDH18A1,ALOX15,ALPK3,ALPL,ANKRD22,ANKRD23,ANO4,ANXA1,ANXA2,AP3B2,APOBEC3A,APOD,APOE,APOO,AQP3,AQP9,ARID3A,ART5,ASB9,ASGR2,ASIC3,ASL,ASPHD2,ATAD3A,ATAD5,ATP2A1,ATP6V0D2,ATP8B4,AUNIP,AURKA,B3GNT7,BAG2,BAK1,BATF2,BCAS1,BCL6,BCL7A,BCO2,BDKRB1,BHLHA15,BOLA3,BPI…	692
Connective Tissue Disorders, Hematological Disease, Organismal Injury and Abnormalities	Thrombocytopenia	0.000416		-1.219	ANXA1,BAK1,BCL6,C3,CD40LG,CD8A,CFB,CLEC1B,CYCS,ENTPD1,EXO1,F2,HSP90B1,IRF7,LCN2,LIF,MASTL,MX2,OAS2,PRF1,PSMB5,PTGS2,THBS1,TNFSF10,TNFSF13B,VNN1	26
Cancer, Organismal Injury and Abnormalities, Respiratory Disease	Advanced lung tumor	0.000285		-1.248	ABCB1,ADAMTS1,ADIPOQ,ANXA1,ANXA2,BRCA1,CD8A,CLDN3,EIF4A1,F2,FGFR2,GPNMB,HSP90AA1,HSP90B1,KCNMA1,LAMB3,MST1R,MYBPH,POLE2,PTGS2,PTPRZ1,RET,RNASE1,RRM2,SOD2,TBX21,TUBA1C,TUBB3	28
Infectious Diseases	Parasitic Infection	0.000814		-1.28	ACKR1,ANXA1,APOE,AQP9,C3,CD40LG,CFB,DUSP4,EIF2AK2,GBP2,GZMA,HLA-DQB1,IFNG,IL27,JCHAIN,PRF1,PTGS2,RRM2,SDC1,SOCS3,TBX21	21
Cancer, Organismal Injury and Abnormalities	Adenoma	1.88e-06		-1.285	ACHE,ACTA2,ADIPOQ,ANXA2,BAK1,BYSL,C3,CCKAR,CCNB1,CCNE1,CDK1,CDKN2A,CEMIP,DGAT2,ESR2,EXO1,FABP4,FBLN1,FGFR2,HSD11B2,IFNG,ISLR,JCHAIN,LAMB3,LEPR,MMP7,NR3C2,NTMT1,PDK4,PPA1,PTGS2,RDH5,RET,RNASE1,RRM2,S100A11,SKA3,SLC39A14,SLC7A5,SORD,STX1A,TGFA,THBS1,TIMP1,TRAM2,UBE2S,VTN	47
Molecular Transport	Transport of metal ion	9.96e-05		-1.301	ASIC3,ATP2A1,BHLHA15,CACNA1E,CACNA1G,CCL8,CNTN1,CXCL10,F2,FGF23,FKBP4,KCNMA1,KCNN1,NMUR1,NMUR2,NPY,NR3C2,PTH1R,RYR3,SCN4A,SCN4B,SFXN1,SLC1A2,SLC23A1,SLC34A3,SLC38A3,SLC39A14,SLC40A1,SLC4A11,SLC7A5,SLC9B2,TF,TRPM8	33
Cancer, Organismal Injury and Abnormalities	Extracranial solid tumor	1.51e-18		-1.324	A2M,ABCB1,ABCC12,ABHD11,ACACB,ACHE,ACKR2,ACTA2,ACTG2,ADAMTS1,ADAMTS4,ADAMTS5,ADAMTS8,ADAMTS9,ADAMTSL2,ADD2,ADIPOQ,ADORA3,AGBL3,AGMAT,AICDA,AIRE,AK2,ALDH18A1,Alox12e,ALOX15,ALPK3,ALPL,ANKRD22,ANKRD23,ANKRD37,ANO4,ANXA1,ANXA2,AP3B2,APOBEC3A,APOD,APOE,AQP3,AQP9,ARID3A,ART5,ASB9,ASGR2,ASIC3,ASL,ASPHD2,ATAD3A,ATAD5,ATP2A1,ATP6V0D2,ATP8B4,AUNIP,AURKA,B3GNT7,BAG2,BAK1,BATF2,BCAS1,BCL6,BCO2,BDKRB1,BHLHA1…	698
Cell Death and Survival	Cell death of central nervous system cells	0.000152		-1.329	A2M,ACHE,ALOX15,APOE,BAK1,CCL4,CCNB1,CDC25A,CDK1,CDKN2A,CYCS,DKK1,F2,FAIM2,GZMB,HK2,HSP90AA1,HSPA5,HSPD1,IFNG,IL1RN,LCN2,MMP7,P4HB,PTGS2,SERPINF1,SLC1A2,STIP1,TCP1,TF,TGFA,TNFSF10	32
Cancer, Organismal Injury and Abnormalities	Nonhematologic malignant neoplasm	1.06e-19		-1.345	A2M,ABCB1,ABCC12,ABHD11,ACACB,ACHE,ACTA2,ACTG2,ADAMTS1,ADAMTS4,ADAMTS5,ADAMTS8,ADAMTS9,ADAMTSL2,ADD2,ADIPOQ,ADORA3,AGBL3,AGMAT,AICDA,AIRE,AK2,ALDH18A1,ALOX15,ALPK3,ALPL,ANKRD22,ANKRD23,ANO4,ANXA1,ANXA2,AP3B2,APOBEC3A,APOD,APOE,APOO,AQP3,AQP9,ARID3A,ART5,ASB9,ASGR2,ASIC3,ASL,ASPHD2,ATAD3A,ATAD5,ATP2A1,ATP6V0D2,ATP8B4,AUNIP,AURKA,B3GNT7,BAG2,BAK1,BATF2,BCAS1,BCL6,BCO2,BDKRB1,BHLHA15,BOLA3,BPI,BPIFB…	685
Inflammatory Response, Neurological Disease	Inflammation of central nervous system	0.000348		-1.357	ACKR2,ADIPOQ,ANXA1,BCL6,C3,C6,CCR4,CD1D,CD40LG,CLEC4E,CXCL10,ESR2,HLA-DQB1,HSPA5,IFNG,IL12RB2,IL18BP,IL1RN,IL27,IRF4,LIF,MOG,NPY,PLP1,PRF1,PTGS2,PTPRZ1,RORA,SDC1,SLC6A1,TBX21,TGFA,TIMP1,TNFRSF6B,TNFSF10,TREM2,UPP1,USP18,XBP1	39
Cancer, Hematological Disease, Immunological Disease, Organismal Injury and Abnormalities	Mature B-cell neoplasm	4.92e-06		-1.387	ABCB1,ADAMTS9,ADD2,ADIPOQ,AICDA,ALPL,ANXA1,ANXA2,APOE,ATP6V0D2,AURKA,BAK1,BCL6,BCL7A,BPIFB4,BRCA1,CCDC86,CCL17,CCL4,CCNB1,CD40LG,CDC20,CDH10,CDH4,CDK1,CDKN2A,CLEC4A,COL17A1,COL1A1,COL1A2,CPA5,CRELD2,CTSL,CXCL11,CXCL9,DDX58,DKK1,DLGAP3,DNER,DUSP4,E2F7,ESR2,FAM46C,FANCB,FGFR2,FRZB,GBP2,GRIK3,HCAR3,HLA-DQA2,HSP90AA1,HSP90B1,HSPA12A,IFIT2,IFIT3,IFNG,IL12RB2,IL1RN,IRF4,JCHAIN,JPH2,KIF2C,MED12L,MEF2B,M…	105
Cardiovascular System Development and Function, Organismal Development	Vascularization of absolute anatomical region	1.12e-05		-1.41	ADAMTS1,ADAMTS8,ADIPOQ,APOE,C3,C6,CFB,FGFR2,IFNG,LIF,MMP7,NPY,PTGS2,RORA,S1PR2,SERPINF1,SOCS3,TGFA,THBS1,THBS2,TIMP1	21
Cell Death and Survival, Neurological Disease, Organismal Injury and Abnormalities	Cell death of brain cells	0.000239		-1.411	A2M,ACHE,ALOX15,APOE,BAK1,CCL4,CCNB1,CDC25A,CDK1,CDKN2A,CYCS,DKK1,F2,FAIM2,GZMB,HK2,HSPA5,HSPD1,IL1RN,LCN2,MMP7,P4HB,PTGS2,SERPINF1,SLC1A2,STIP1,TCP1,TF,TGFA,TNFSF10	30
Cancer, Organismal Injury and Abnormalities	Advanced malignant solid tumor	0.000297		-1.413	ABCB1,ACTA2,ADAMTS1,ADIPOQ,ALPL,ANXA1,ANXA2,BAK1,BRCA1,C3,CCL19,CD8A,CDKN2A,CEMIP,CLDN3,COL4A1,CXCL9,DKK1,DUSP4,EIF4A1,ESR2,F2,FGFR2,FST,GPNMB,HSD11B1,HSP90AA1,HSP90B1,IL1RN,IRF7,ISLR,KCNMA1,LAMB3,LCN2,MFAP5,MMP7,MST1R,MTFR2,MX1,MYBPH,P2RY1,POLE2,PSMB5,PTGS2,PTPN4,PTPRZ1,PTX3,QPCT,RET,RGS4,RNASE1,RRM2,S100A11,SDC1,SEMA3C,SOD2,STMN2,TBX21,THBS1,TNFRSF8,TUBA1C,TUBB3,VCAN	63
Cancer, Organismal Injury and Abnormalities	Metastatic solid tumor	0.000769		-1.413	ABCB1,ACTA2,ADAMTS1,ADIPOQ,ALPL,ANXA1,ANXA2,BRCA1,C3,CCL19,CD8A,CDKN2A,CEMIP,CLDN3,COL4A1,CXCL9,DKK1,DUSP4,EIF4A1,ESR2,F2,FGFR2,FST,GPNMB,HSP90AA1,HSP90B1,IL1RN,IRF7,ISLR,LAMB3,LCN2,MMP7,MST1R,MX1,MYBPH,P2RY1,POLE2,PSMB5,PTGS2,PTPN4,PTPRZ1,PTX3,QPCT,RET,RGS4,RNASE1,RRM2,S100A11,SDC1,SOD2,STMN2,TBX21,THBS1,TUBA1C,TUBB3	55
Cancer, Organismal Injury and Abnormalities	Epithelial neoplasm	4.88e-20		-1.413	A2M,ABCB1,ABCC12,ABHD11,ACACB,ACHE,ACTA2,ACTG2,ADAMTS1,ADAMTS4,ADAMTS5,ADAMTS8,ADAMTS9,ADAMTSL2,ADD2,ADIPOQ,ADORA3,AGBL3,AICDA,AIRE,AK2,ALDH18A1,ALOX15,ALPK3,ALPL,ANKRD22,ANKRD23,ANO4,ANXA1,ANXA2,AP3B2,APOBEC3A,APOD,APOE,AQP9,ARID3A,ART5,ASB9,ASGR2,ASIC3,ASL,ASPHD2,ATAD3A,ATAD5,ATP2A1,ATP6V0D2,ATP8B4,AUNIP,AURKA,B3GNT7,BAG2,BAK1,BATF2,BCL6,BCO2,BDKRB1,BHLHA15,BOLA3,BPI,BPIFB3,BPIFB4,BRCA1,BTNL9,B…	671
Neurological Disease	Injury of nervous system	0.000758		-1.437	ACHE,ADIPOQ,CD1D,CD40LG,ENTPD1,F2,FAIM2,GABRD,HSPH1,IL1RN,MOG,NLRC4,NR3C2,PTGS2,SCN4A,SLC1A2,SNAP25,SNTA1,STIP1,TNFSF10	20
Cancer, Organismal Injury and Abnormalities	Development of benign tumor	8e-06		-1.439	ABCB1,ACHE,ACTA2,ADIPOQ,ANXA2,BAK1,BYSL,C3,CCKAR,CCNB1,CCNE1,CDK1,CDKN2A,CEMIP,DGAT2,DUSP5,ESR2,EXO1,FABP4,FANCB,FBLN1,FGFR2,HSD11B2,IFNG,ISLR,JCHAIN,LAMB3,LEPR,MMP7,NR3C2,NTMT1,PDK4,PPA1,PTGS2,PTH1R,RDH5,RET,RNASE1,RRM2,S100A11,SKA3,SLC39A14,SLC7A5,SORD,STX1A,TGFA,THBS1,THBS2,TIMP1,TRAM2,UBE2S,VTN	52
Molecular Transport	Transport of ion	3.38e-05		-1.491	ABCB1,ADD2,ANO4,AQP9,ASIC3,ATP2A1,ATP6V0D2,BHLHA15,CACNA1E,CACNA1G,CCL8,CLCN1,CLIC3,CNTN1,CXCL10,F2,FGF23,FKBP4,FXYD7,GRIK4,KCNMA1,KCNN1,NMUR1,NMUR2,NPY,NR3C2,P2RX1,P2RY1,P2RY6,PTH1R,RYR3,SCN4A,SCN4B,SFXN1,SLC1A2,SLC22A3,SLC23A1,SLC34A3,SLC38A3,SLC39A14,SLC40A1,SLC4A11,SLC7A5,SLC9B2,TF,TRPM8,ZACN	47
Molecular Transport	Secretion of molecule	6.94e-06		-1.511	A2M,ABCB1,ACHE,ADIPOQ,ADORA3,ANXA1,ANXA2,APOE,CACNA1E,CCKAR,CD8A,CES1,CLEC4E,CLEC6A,ELL2,ENTPD1,ESR2,F2,FABP4,FGF23,FST,HSD11B1,HSPA5,IFNG,IL1RN,LIF,MCHR1,NMUR2,NPY,OLR1,OSM,P2RX1,P2RY1,P4HB,PDIA4,PHB,PLA2G4F,PLA2G5,PTGES2,PTGS2,RET,RSAD2,SAA1,SCG2,SLC6A1,SNAP25,SNCG,SOCS3,SOD2,STX1A,SYN2,SYT7,TGFA,THBS1,TM6SF2,UNC13A	56
Molecular Transport	Transport of inorganic cation	0.000299		-1.516	ASIC3,ATP2A1,ATP6V0D2,BHLHA15,CACNA1E,CACNA1G,CCL8,CNTN1,CXCL10,F2,FGF23,FKBP4,KCNMA1,KCNN1,NMUR1,NMUR2,NPY,NR3C2,PTH1R,RYR3,SCN4A,SCN4B,SFXN1,SLC1A2,SLC23A1,SLC34A3,SLC38A3,SLC39A14,SLC40A1,SLC4A11,SLC7A5,SLC9B2,TF,TRPM8	34
Cell Death and Survival, Neurological Disease, Organismal Injury and Abnormalities	Necrosis of brain	0.000104		-1.541	A2M,ACHE,ALOX15,APOE,BAK1,CCL4,CCNB1,CDC25A,CDK1,CDKN2A,CYCS,DKK1,F2,FAIM2,GZMB,HK2,HSPA5,HSPD1,IL1RN,LCN2,MMP7,P4HB,PRF1,PTGS2,SERPINF1,SLC1A2,STIP1,TCP1,TF,TGFA,TNFSF10	31
Immunological Disease	Delayed hypersensitive reaction	0.000114		-1.554	ANXA1,APOE,CLEC4E,CXCL10,EIF2AK2,H2AFZ,IFNG,IL17D,IL27,KLK7,MOG,MST1R,MX1,PLP1,SDC1,SOD2,SRM,TNFSF10	18
Cancer, Dermatological Diseases and Conditions, Organismal Injury and Abnormalities	Skin tumor	3.39e-08		-1.559	A2M,ABCB1,ABCC12,ACACB,ACHE,ACKR2,ADAMTS4,ADAMTS5,ADAMTS8,ADAMTS9,ADAMTSL2,ADD2,ADIPOQ,ADORA3,AGBL3,AGMAT,AICDA,AIRE,AK2,Alox12e,ALOX15,ALPK3,ALPL,ANKRD22,ANKRD23,ANO4,ANXA1,ANXA2,AP3B2,APOD,AQP3,AQP9,ASGR2,ASL,ASPHD2,ATAD3A,ATP2A1,ATP6V0D2,ATP8B4,AURKA,B3GNT7,BAK1,BATF2,BCAS1,BCL6,BCO2,BDKRB1,BPI,BPIFB3,BPIFB4,BRCA1,BRI3BP,BTNL9,BYSL,C14orf37,C1QTNF9B,C2,C3,C6,CA8,CACNA1E,CACNA1F,CACNA1G,CALR3,C…	411
Cancer, Organismal Injury and Abnormalities	Non-hematological solid tumor	4.88e-20		-1.583	A2M,ABCB1,ABCC12,ABHD11,ACACB,ACHE,ACKR1,ACTA2,ACTG2,ADAMTS1,ADAMTS4,ADAMTS5,ADAMTS8,ADAMTS9,ADAMTSL2,ADD2,ADIPOQ,ADORA3,AGBL3,AGMAT,AICDA,AIRE,AK2,ALDH18A1,ALOX15,ALPK3,ALPL,ANKRD22,ANKRD23,ANO4,ANXA1,ANXA2,AP3B2,APOBEC3A,APOD,APOE,APOO,AQP3,AQP9,ARID3A,ART5,ASB9,ASGR2,ASIC3,ASL,ASPHD2,ATAD3A,ATAD5,ATP2A1,ATP6V0D2,ATP8B4,AUNIP,AURKA,B3GNT7,BAG2,BAK1,BATF2,BCAS1,BCL6,BCO2,BDKRB1,BHLHA15,BOLA3,BPI…	689
Lipid Metabolism, Molecular Transport, Small Molecule Biochemistry	Secretion of lipid	7.99e-05		-1.588	ABCB1,ADIPOQ,ANXA1,APOE,CCKAR,CES1,ELL2,ESR2,F2,FABP4,FST,HSD11B1,IFNG,NMUR2,NPY,PHB,PLA2G4F,PLA2G5,PTGS2,RET,SLC6A1,SOD2,TGFA,TM6SF2	24
Endocrine System Disorders, Gastrointestinal Disease, Metabolic Disease, Organismal Injury and Abnormalities	Diabetes mellitus	1.88e-07		-1.638	A2M,ACTA2,ADAMTS9,ADIPOQ,ALOX15,ALPL,ANXA1,ANXA2,APOD,APOE,BPI,C1QTNF6,C2,C3,CACNA1F,CALHM6,CCL19,CCL22,CCL4,CD1D,CD40LG,CDKN2A,CFB,CHI3L1,CLEC4A,CLEC6A,COL13A1,COL17A1,COL1A1,COL1A2,COL4A1,COL4A6,CTH,CTSL,CUX2,CXCL10,DKK1,ECEL1,FABP4,GABRD,GBP2,GBP6,GPNMB,GZMA,HCAR3,HERC6,HK2,HLA-DQA2,HLA-DQB1,HSD11B1,HSD17B13,HSPA5,IFI44,IFIH1,IFIT1,IFIT2,IFIT3,IFNG,IL18BP,IL1RN,IRF4,IRF7,JAZF1,KIRREL3,KMO,LCN2…	102
Cardiovascular System Development and Function, Organismal Development, Visual System Development and Function	Vascularization of eye	9.23e-06		-1.65	ADAMTS1,ADAMTS8,ADIPOQ,APOE,C3,C6,CFB,FGFR2,IFNG,LIF,MMP7,PTGS2,RORA,S1PR2,SERPINF1,SOCS3,TGFA,THBS1,TIMP1	19
Cell Death and Survival, Neurological Disease, Organismal Injury and Abnormalities	Cell death of cerebral cortex cells	0.000358		-1.657	ACHE,ALOX15,APOE,BAK1,CCL4,CCNB1,CDC25A,CDK1,CDKN2A,CYCS,DKK1,F2,GZMB,HK2,HSPA5,HSPD1,IL1RN,LCN2,MMP7,P4HB,PTGS2,SLC1A2,STIP1,TCP1,TF,TGFA	26
Cancer, Organismal Injury and Abnormalities	Benign Tumors	4.31e-08		-1.698	ABCB1,ACHE,ACKR1,ACTA2,ADIPOQ,AK2,ANXA1,ANXA2,ATP2A1,BAK1,BYSL,C3,CCKAR,CCNB1,CCNE1,CDK1,CDKN2A,CEMIP,CLDN11,CLUH,COL13A1,COL17A1,COL1A1,COL1A2,COL4A1,COL4A6,DGAT2,DUSP5,ESR2,EXO1,FABP4,FANCB,FBLN1,FGFR2,FMOD,HSD11B2,IFI44L,IFIH1,IFIT1,IFIT3,IFNG,ISLR,JCHAIN,LAMB3,LCN2,LEPR,MMP7,MST1R,MYBL1,NR3C2,NTMT1,PDK4,PLP1,PPA1,PTGS2,PTH1R,RDH5,RET,RNASE1,RORA,RRM2,S100A11,SCG2,SKA3,SLC39A14,SLC7A5,SOCS3,SO…	85
Cancer, Organismal Injury and Abnormalities, Respiratory Disease	Respiratory system tumor	0.000114		-1.717	ABCB1,ACHE,ACTA2,ADAMTS1,ADIPOQ,ADORA3,AICDA,AK2,ALOX15,ANXA1,ANXA2,APOD,ATAD3A,ATAD5,AURKA,BRCA1,C1QBP,CACNA1E,CCKAR,CCL17,CCL19,CCL22,CCNA2,CCNB1,CCNE1,CD8A,CDC20,CDC6,CDH10,CDH4,CDK1,CDKN2A,CKS2,CLDN3,CNTN1,COL1A2,COL4A1,CPAMD8,CPNE7,CTH,CTXN3,CUX2,CYP1A1,DKK1,DNA2,DSCAML1,E2F7,EDEM3,EDIL3,EIF4A1,EPCAM,EPHB1,EPHX4,ESR2,EXO1,F2,FABP4,FAIM2,FAM155A,FGFR2,FXYD7,GABRD,GBP2,GFRA3,GLB1L3,GP2,GPC2,GP…	173
Molecular Transport	Transport of cation	0.000615		-1.76	ABCB1,ASIC3,ATP2A1,ATP6V0D2,BHLHA15,CACNA1E,CACNA1G,CCL8,CNTN1,CXCL10,F2,FGF23,FKBP4,KCNMA1,KCNN1,NMUR1,NMUR2,NPY,NR3C2,PTH1R,RYR3,SCN4A,SCN4B,SFXN1,SLC1A2,SLC22A3,SLC23A1,SLC34A3,SLC38A3,SLC39A14,SLC40A1,SLC4A11,SLC7A5,SLC9B2,TF,TRPM8	36
Cancer, Organismal Injury and Abnormalities	Solid tumor	1.92e-17		-1.846	A2M,ABCB1,ABCC12,ABHD11,ACACB,ACHE,ACKR1,ACKR2,ACTA2,ACTG2,ADAMTS1,ADAMTS4,ADAMTS5,ADAMTS8,ADAMTS9,ADAMTSL2,ADD2,ADIPOQ,ADORA3,AGBL3,AGMAT,AICDA,AIRE,AK2,ALDH18A1,Alox12e,ALOX15,ALPK3,ALPL,ANKRD22,ANKRD23,ANKRD37,ANO4,ANXA1,ANXA2,AP3B2,APOBEC3A,APOD,APOE,APOO,AQP3,AQP9,ARID3A,ART5,ASB9,ASGR2,ASIC3,ASL,ASPHD2,ATAD3A,ATAD5,ATP2A1,ATP6V0D2,ATP8B4,AUNIP,AURKA,B3GNT7,BAG2,BAK1,BATF2,BCAS1,BCL6,BCL7A,B…	701
Infectious Diseases	Replication of Murine herpesvirus 4	2.84e-05		-1.89	CH25H,CXCL10,DDX58,IFIH1,ISG20,MX2,OAS1	7
Cancer, Organismal Injury and Abnormalities	Thoracic neoplasm	1.42e-05		-1.913	ABCB1,ACHE,ACTA2,ADAMTS1,ADIPOQ,ADORA3,AICDA,AK2,ALOX15,ANXA1,ANXA2,APOD,ATAD3A,ATAD5,AURKA,BCL6,BRCA1,C1QBP,CACNA1E,CCKAR,CCL17,CCL19,CCL22,CCNA2,CCNB1,CCNE1,CD8A,CDC20,CDC6,CDH10,CDH4,CDK1,CDKN2A,CKS2,CLDN3,COL4A1,CPNE7,CTXN3,CUX2,CYP1A1,DKK1,DNA2,DSCAML1,E2F7,EIF4A1,EPCAM,EPHB1,EPHX4,ESR2,EXO1,F2,FABP4,FAIM2,FGFR2,FXYD7,GABRD,GBP2,GFRA3,GLB1L3,GPNMB,GRIK4,HLA-DQB1,HR,HSP90AA1,HSP90B1,HSPD1,HYD…	148
Cancer, Organismal Injury and Abnormalities, Respiratory Disease	Lung tumor	2.37e-05		-1.913	ABCB1,ACHE,ACTA2,ADAMTS1,ADIPOQ,ADORA3,AICDA,AK2,ALOX15,ANXA1,ANXA2,APOD,ATAD3A,ATAD5,AURKA,BRCA1,C1QBP,CACNA1E,CCKAR,CCL17,CCL19,CCL22,CCNA2,CCNB1,CCNE1,CD8A,CDC20,CDC6,CDH10,CDH4,CDK1,CDKN2A,CKS2,CLDN3,COL4A1,CPNE7,CTXN3,CUX2,CYP1A1,DKK1,DNA2,DSCAML1,E2F7,EIF4A1,EPCAM,EPHB1,EPHX4,ESR2,EXO1,F2,FABP4,FAIM2,FGFR2,FXYD7,GABRD,GBP2,GFRA3,GLB1L3,GPNMB,GRIK4,HLA-DQB1,HR,HSP90AA1,HSP90B1,HSPD1,HYDIN,IF…	145
Cancer, Organismal Injury and Abnormalities, Respiratory Disease	Non-small cell lung carcinoma	4.92e-05		-1.941	ABCB1,ACTA2,ADAMTS1,ADORA3,AICDA,AK2,ANXA2,APOD,ATAD5,AURKA,BRCA1,C1QBP,CACNA1E,CCKAR,CCNA2,CCNB1,CCNE1,CDC20,CDC6,CDH10,CDH4,CDK1,CDKN2A,CKS2,CLDN3,COL4A1,CPNE7,CTXN3,CUX2,DNA2,DSCAML1,E2F7,EIF4A1,EPCAM,EPHB1,EPHX4,ESR2,EXO1,F2,FABP4,FAIM2,FGFR2,FXYD7,GABRD,GBP2,GFRA3,GLB1L3,GPNMB,GRIK4,HLA-DQB1,HR,HSP90AA1,HSP90B1,HSPD1,HYDIN,IFI44L,IFNG,KANK4,KEL,KLK7,LCN2,LDHA,LEPR,LGR6,MAD2L1,MCHR1,MCM2,MOV1…	123
Cancer, Organismal Injury and Abnormalities	Adenocarcinoma	4.12e-18		-1.946	A2M,ABCB1,ABCC12,ABHD11,ACACB,ACHE,ACTA2,ACTG2,ADAMTS1,ADAMTS4,ADAMTS5,ADAMTS8,ADAMTS9,ADAMTSL2,ADD2,ADORA3,AGBL3,AICDA,AIRE,ALDH18A1,ALOX15,ALPK3,ALPL,ANKRD22,ANKRD23,ANO4,ANXA1,ANXA2,AP3B2,APOBEC3A,APOD,APOE,AQP9,ARID3A,ART5,ASGR2,ASL,ASPHD2,ATAD3A,ATAD5,ATP2A1,ATP6V0D2,ATP8B4,AUNIP,AURKA,BAK1,BATF2,BCL6,BCO2,BDKRB1,BPI,BPIFB3,BPIFB4,BRCA1,BTNL9,BYSL,C14orf37,C15orf48,C16orf45,C1QBP,C1QTNF6,C1Q…	625
Cancer, Hematological Disease, Immunological Disease, Organismal Injury and Abnormalities	B cell cancer	0.000282		-1.949	ADORA3,AICDA,AIRE,ANXA1,ANXA2,AURKA,BAK1,BCL6,BCL7A,BPIFB4,BRCA1,CCDC86,CCL17,CCL4,CCNB1,CD40LG,CDC20,CDH4,CDK1,CDKN2A,CHI3L1,COL17A1,CRELD2,CTSL,CXCL10,CXCL11,CXCL9,DKK1,DUSP4,E2F7,ESR2,FANCB,FGFR2,FRZB,GBP2,GRIK3,HK2,HLA-DQA2,HSP90AA1,HSP90B1,HSPA12A,IFNG,IL12RB2,IRF4,JCHAIN,LAG3,MED12L,MEF2B,MICALCL,MTHFD1L,MYO5B,NAMPT,NEIL1,NLRC4,POLE2,PRF1,PSMB5,PTGES2,PTGS2,PTPRZ1,RET,RNF213,RRM2,RYR3,S1PR2…	84
Cancer, Organismal Injury and Abnormalities	Cancer of cells	7.19e-08		-1.979	ABCB1,ACHE,ACTA2,ADAMTS1,ADAMTS9,ADD2,ADORA3,AICDA,AIRE,AK2,ANXA1,ANXA2,APOD,ART5,ASIC3,ATAD5,ATP2A1,ATP6V0D2,ATP8B4,AURKA,BAG2,BAK1,BCL6,BCL7A,BDKRB1,BOLA3,BPI,BPIFB4,BRCA1,C16orf45,C3,C6,CACNA1E,CACNA1F,CACNA1G,CALHM6,CCDC86,CCL17,CCL19,CCL22,CCL4,CCL8,CCNA2,CCNB1,CCNE1,CCR3,CCR4,CD1D,CD40LG,CDC20,CDC25A,CDC6,CDH10,CDH4,CDK1,CDKN2A,CELA1,CFB,CHI3L1,CHTF18,CLCN1,CLEC4F,CMPK2,CNN1,CNTN1,COL17A1,C…	300
Cancer, Organismal Injury and Abnormalities	Neoplasia of cells	1.16e-09		-1.981	ABCB1,ACHE,ACTA2,ADAMTS1,ADAMTS9,ADD2,ADIPOQ,ADORA3,AICDA,AIRE,AK2,ALPL,ANXA1,ANXA2,APOD,APOE,ARID3A,ART5,ASIC3,ATAD5,ATP2A1,ATP6V0D2,ATP8B4,AURKA,BAG2,BAK1,BCL6,BCL7A,BDKRB1,BOLA3,BPI,BPIFB4,BRCA1,C16orf45,C3,C6,CACNA1E,CACNA1F,CACNA1G,CACYBP,CALHM6,CCDC86,CCL17,CCL19,CCL22,CCL4,CCL8,CCNA2,CCNB1,CCNE1,CCR3,CCR4,CD1D,CD40LG,CDC20,CDC25A,CDC6,CDH10,CDH4,CDK1,CDKN2A,CELA1,CFB,CHI3L1,CHTF18,CLCN1,CL…	316
Cancer, Dermatological Diseases and Conditions, Organismal Injury and Abnormalities	Cutaneous melanoma	2.29e-05		-1.987	A2M,ABCB1,ABCC12,ACACB,ACHE,ADAMTS4,ADAMTS5,ADAMTS8,ADAMTS9,ADAMTSL2,ADD2,ADIPOQ,ADORA3,AGBL3,AGMAT,AICDA,AIRE,AK2,ALOX15,ALPK3,ALPL,ANKRD22,ANKRD23,ANO4,ANXA2,AP3B2,APOD,AQP3,AQP9,ASGR2,ASL,ASPHD2,ATAD3A,ATP2A1,ATP6V0D2,ATP8B4,B3GNT7,BATF2,BCAS1,BCL6,BCO2,BDKRB1,BPI,BPIFB3,BPIFB4,BRI3BP,BTNL9,BYSL,C14orf37,C1QTNF9B,C2,C3,C6,CA8,CACNA1E,CACNA1F,CACNA1G,CALR3,CAND2,CCKAR,CCL8,CCR10,CCR3,CCR4,CCT6A…	373
Cancer, Hematological Disease, Organismal Injury and Abnormalities	Lymphohematopoietic neoplasia	1.25e-10		-1.991	ABCB1,ACHE,ADAMTS5,ADAMTS9,ADD2,ADIPOQ,ADORA3,AICDA,AIRE,ALOX15,ALPK3,ALPL,ANKRD22,ANO4,ANXA1,ANXA2,APOE,ATP6V0D2,AURKA,BAG2,BAK1,BCAS1,BCL6,BCL7A,BPIFB4,BRCA1,BTNL9,C3,C6,CACNA1E,CACNA1F,CAND2,CARD14,CCDC86,CCL17,CCL19,CCL22,CCL4,CCL8,CCNA2,CCNB1,CCR3,CCR4,CD1D,CD40LG,CDC20,CDC25A,CDH10,CDH4,CDK1,CDKN2A,CDT1,CHI3L1,CLEC4A,CLIC3,COL17A1,COL1A1,COL1A2,COL4A1,COL4A6,CPA5,CRELD2,CTSL,CUX2,CXCL10,CXC…	222
Cancer, Organismal Injury and Abnormalities	Melanoma	1.22e-06	Decreased	-2.01	A2M,ABCB1,ABCC12,ACACB,ACHE,ADAMTS1,ADAMTS4,ADAMTS5,ADAMTS8,ADAMTS9,ADAMTSL2,ADD2,ADIPOQ,ADORA3,AGBL3,AGMAT,AICDA,AIRE,AK2,ALDH18A1,ALOX15,ALPK3,ALPL,ANKRD22,ANKRD23,ANO4,ANXA1,ANXA2,AP3B2,APOD,APOO,AQP3,AQP9,ASB9,ASGR2,ASIC3,ASL,ASPHD2,ATAD3A,ATP2A1,ATP6V0D2,ATP8B4,AURKA,B3GNT7,BATF2,BCAS1,BCL6,BCO2,BDKRB1,BPI,BPIFB3,BPIFB4,BRCA1,BRI3BP,BTNL9,BYSL,C14orf37,C1QBP,C1QTNF9B,C2,C3,C6,CA8,CACNA1E,CAC…	440
Cancer, Organismal Injury and Abnormalities	Non-melanoma solid tumor	4.88e-20	Decreased	-2.016	A2M,ABCB1,ABCC12,ABHD11,ACACB,ACHE,ACKR1,ACTA2,ACTG2,ADAMTS1,ADAMTS4,ADAMTS5,ADAMTS8,ADAMTS9,ADAMTSL2,ADD2,ADIPOQ,ADORA3,AGBL3,AICDA,AIRE,AK2,ALDH18A1,ALOX15,ALPK3,ALPL,ANKRD22,ANKRD23,ANO4,ANXA1,ANXA2,AP3B2,APOBEC3A,APOD,APOE,AQP9,ARID3A,ART5,ASB9,ASGR2,ASIC3,ASL,ASPHD2,ATAD3A,ATAD5,ATP2A1,ATP6V0D2,ATP8B4,AUNIP,AURKA,B3GNT7,BAG2,BAK1,BATF2,BCAS1,BCL6,BCL7A,BCO2,BDKRB1,BHLHA15,BOLA3,BPI,BPIFB3,BP…	677
Cancer, Hematological Disease, Immunological Disease, Organismal Injury and Abnormalities	Non-Hodgkin lymphoma	5.37e-07	Decreased	-2.164	ADAMTS9,ADORA3,ANXA1,ANXA2,AURKA,BAK1,BCL6,BCL7A,BPIFB4,BRCA1,C3,CCDC86,CCL19,CCL22,CCL8,CCNA2,CCR3,CCR4,CD1D,CD40LG,CDC20,CDH4,CDK1,CDKN2A,COL17A1,COL1A1,COL1A2,COL4A1,CRELD2,CTSL,CXCL10,CXCL11,CXCL9,DUSP4,DUSP5,FANCB,FGF11,FGFR2,FRZB,GBP2,GRIK3,GZMB,HLA-DQA2,HSP90AA1,HSP90B1,HSPA12A,IFI44,IFI44L,IFI6,IFIT2,IFIT3,IFNG,IRF4,IRF7,ISG15,ISG20,LIF,MAL,MED12L,MEF2B,MICALCL,MST1R,MTHFD1L,MX1,MYO5B,NEI…	99
Molecular Transport	Transport of metal	1.52e-05	Decreased	-2.166	ABCB1,ADD2,AP3B2,ASIC3,ATP2A1,BHLHA15,CACNA1E,CACNA1G,CCL8,CISD1,CNTN1,CXCL10,F2,FGF23,FKBP4,IFNG,KCNMA1,KCNN1,LCN2,NMUR1,NMUR2,NPY,NR3C2,OSM,PTH1R,RYR3,SCN4A,SCN4B,SFXN1,SLC1A2,SLC23A1,SLC34A3,SLC38A3,SLC39A14,SLC40A1,SLC4A11,SLC7A5,SLC9B2,SOD2,TF,TFRC,TRPM8	42
Cancer, Organismal Injury and Abnormalities	Mesenchymal tumor	2.56e-05	Decreased	-2.172	ABCB1,CCNE1,CDKN2A,COL13A1,COL17A1,COL1A1,COL1A2,COL4A1,COL4A6,EPCAM,ESR2,FGFR2,IFNG,LAG3,MST1R,PDK4,POLE2,PTGS2,RET,RRM2,THBS1,TUBA1C,TUBB3,TXN	24
Cancer, Organismal Injury and Abnormalities	Fibrous tissue tumor	8.41e-05	Decreased	-2.172	CCNE1,CDKN2A,COL13A1,COL17A1,COL1A1,COL1A2,COL4A1,COL4A6,EPCAM,ESR2,FGFR2,IFNG,LAG3,MST1R,POLE2,PTGS2,RET,RRM2,THBS1,TUBA1C,TUBB3,TXN	22
Infectious Diseases	Viral Infection	1.99e-05	Decreased	-2.19	ABCB1,ACACB,ACTA2,ADAMTS5,ADIPOQ,ADORA3,ANXA1,ANXA2,APOE,ASGR2,BAK1,BPI,BRCA1,C2,C3,CARD14,CCL17,CCL22,CCL4,CCL8,CCNA2,CCR4,CD40LG,CD8A,CDKN2A,CES1,CGAS,CH25H,CHST1,CLDN3,CLEC10A,CLEC4A,CLEC4E,CLUH,CTSL,CXCL10,CXCL11,CXCL9,CYCS,CYP1A1,DDO,DDOST,DDX58,DHX58,DKK1,DLGAP1,EDEM3,EIF2AK2,ESR2,F2,FBL,FBXO44,FGFR2,GABRD,GBP1,GINS4,GPR146,GPR162,GZMA,HERC5,HIST1H2AC,HLA-DQB1,HMCN2,HSP90AA1,HSP90B1,HSPA5,H…	125
Cancer, Hematological Disease, Immunological Disease, Organismal Injury and Abnormalities	T-cell non-Hodgkin lymphoma	4.65e-10	Decreased	-2.195	ADAMTS9,ADORA3,ANXA1,AURKA,BAK1,BCL6,BRCA1,C3,CCL19,CCL22,CCL8,CCR3,CCR4,CD1D,CD40LG,CDKN2A,COL1A1,COL1A2,COL4A1,CXCL10,CXCL11,CXCL9,DUSP4,DUSP5,FGF11,GZMB,HSP90AA1,HSP90B1,IFI44,IFI44L,IFI6,IFIT2,IFIT3,IFNG,IRF4,IRF7,ISG15,ISG20,LIF,MAL,MST1R,MX1,OAS1,OAS2,POLE2,PRF1,PSMB5,RRM2,RSAD2,SDC1,SERPINF1,SERPINH1,SLAMF8,TBX21,TIMP1,TNFRSF8,TUBA1C,TUBB3,VTN	59
Cancer, Hematological Disease, Immunological Disease, Organismal Injury and Abnormalities	T-cell malignant neoplasm	9.85e-08	Decreased	-2.211	ACHE,ADAMTS9,ADORA3,ANXA1,AURKA,BAK1,BCL6,BRCA1,C3,CCL19,CCL22,CCL8,CCR3,CCR4,CD1D,CD40LG,CDKN2A,COL1A1,COL1A2,COL4A1,CXCL10,CXCL11,CXCL9,DUSP4,DUSP5,FGF11,GBP2,GZMB,HSP90AA1,HSP90B1,IFI44,IFI44L,IFI6,IFIT2,IFIT3,IFNG,IRF4,IRF7,ISG15,ISG20,KMO,LIF,MAL,MST1R,MX1,OAS1,OAS2,POLE2,PRF1,PSMB5,RRM2,RSAD2,SDC1,SERPINF1,SERPINH1,SLAMF8,SLC16A7,TBX21,TIMP1,TNFRSF8,TUBA1C,TUBB3,VTN	63
Cancer, Organismal Injury and Abnormalities	Lymphoreticular neoplasm	1.26e-07	Decreased	-2.286	ABCB1,ADAMTS5,ADAMTS9,ADORA3,AICDA,AIRE,ALOX15,ALPK3,ANKRD22,ANO4,ANXA1,ANXA2,AURKA,BAG2,BAK1,BCAS1,BCL6,BCL7A,BPIFB4,BRCA1,BTNL9,C3,C6,CACNA1E,CAND2,CARD14,CCDC86,CCL17,CCL19,CCL22,CCL8,CCNA2,CCR3,CCR4,CD1D,CD40LG,CDC20,CDC25A,CDH4,CDK1,CDKN2A,CDT1,CHI3L1,CLIC3,COL17A1,COL1A1,COL1A2,COL4A1,COL4A6,CRELD2,CTSL,CUX2,CXCL10,CXCL11,CXCL9,CYCS,DDX58,DNA2,DSC1,DUSP4,DUSP5,ECEL1,EIF2AK2,EIF4A1,ENTPD2,EP…	182
Cancer, Organismal Injury and Abnormalities	Development of carcinoma	1.72e-05	Decreased	-2.291	A2M,ABCB1,ABCC12,ABHD11,ACACB,ACTA2,ADAMTS1,ADAMTS4,ADAMTS8,ADAMTS9,ADD2,ADORA3,AICDA,ALOX15,ALPK3,ALPL,ANKRD22,ANKRD23,ANO4,ANXA1,ANXA2,AP3B2,APOBEC3A,APOD,APOE,AQP9,ARID3A,ART5,ASGR2,ATAD3A,ATAD5,ATP2A1,ATP8B4,AUNIP,AURKA,BAK1,BATF2,BCL6,BCO2,BHLHA15,BPI,BPIFB3,BPIFB4,BRCA1,C1QBP,C1QTNF6,C2,C3,C6,CA8,CACNA1E,CACNA1F,CACNA1G,CACYBP,CCDC183,CCDC58,CCKAR,CCNA2,CCNB1,CCNE1,CCR10,CCR4,CCT5,CCT6A,CD1…	436
Infectious Diseases	Replication of Hepatitis C virus	0.000782	Decreased	-2.306	CCNA2,CD40LG,CES1,CYP1A1,DDX58,EIF2AK2,IFI6,IFIT1,ISG15,RSAD2,SOCS3,UBA7	12
Cancer, Hematological Disease, Organismal Injury and Abnormalities	Hematopoietic neoplasm	1.78e-10	Decreased	-2.307	ABCB1,ACHE,ADAMTS5,ADAMTS9,ADD2,ADIPOQ,ADORA3,AICDA,AIRE,ALOX15,ALPK3,ALPL,ANKRD22,ANO4,ANXA1,ANXA2,APOE,ATP6V0D2,AURKA,BAG2,BAK1,BCAS1,BCL6,BCL7A,BPIFB4,BRCA1,BTNL9,C3,C6,CACNA1E,CACNA1F,CAND2,CARD14,CCDC86,CCL17,CCL19,CCL22,CCL4,CCL8,CCNA2,CCNB1,CCR3,CCR4,CD1D,CD40LG,CDC20,CDC25A,CDH10,CDH4,CDK1,CDKN2A,CDT1,CHI3L1,CLEC4A,CLIC3,COL17A1,COL1A1,COL1A2,COL4A1,COL4A6,CPA5,CRELD2,CTSL,CUX2,CXCL10,CXC…	220
Cancer, Organismal Injury and Abnormalities	Connective or soft tissue tumor	1.57e-06	Decreased	-2.349	ABCB1,ACACB,ACHE,ACTA2,ACTG2,ADAMTS5,AK2,ALPL,AP3B2,BCAS1,BCL6,BHLHA15,BRCA1,CACNA1E,CACNA1G,CCNE1,CD40LG,CDH4,CDKN2A,CELA1,CKS2,CLDN11,CLDN3,CLUH,CNN1,COL13A1,COL17A1,COL1A1,COL1A2,COL4A1,COL4A6,CPAMD8,CPZ,CTSL,CUX2,DDX58,DHRS4,E2F7,EPCAM,ESR2,EXO1,F2,FABP4,FCRL3,FGFR2,FMOD,GAL3ST4,GP2,GRB14,HEPACAM,HSD11B2,HSP90AA1,HSP90B1,IFI44L,IFIH1,IFIT1,IFIT3,IFNG,IL1RN,IRF7,ISLR,JPH2,KIF2C,LAG3,LARP1B,LDH…	124
Cancer, Hematological Disease, Immunological Disease, Organismal Injury and Abnormalities	B-cell neoplasm	1.21e-06	Decreased	-2.353	ABCB1,ADAMTS9,ADD2,ADIPOQ,ADORA3,AICDA,AIRE,ALPL,ANXA1,ANXA2,APOE,ATP6V0D2,AURKA,BAK1,BCL6,BCL7A,BPIFB4,BRCA1,CCDC86,CCL17,CCL4,CCNB1,CD40LG,CDC20,CDH10,CDH4,CDK1,CDKN2A,CHI3L1,CLEC4A,COL17A1,COL1A1,COL1A2,CPA5,CRELD2,CTSL,CXCL10,CXCL11,CXCL9,DDX58,DKK1,DLGAP3,DNER,DUSP4,E2F7,ESR2,FAM46C,FANCB,FGFR2,FRZB,GBP2,GRIK3,HCAR3,HK2,HLA-DQA2,HSP90AA1,HSP90B1,HSPA12A,IFIT2,IFIT3,IFNG,IL12RB2,IL1RN,IRF4,JC…	113
Cancer, Organismal Injury and Abnormalities	Malignant solid tumor	9.18e-17	Decreased	-2.388	A2M,ABCB1,ABCC12,ABHD11,ACACB,ACHE,ACTA2,ACTG2,ADAMTS1,ADAMTS4,ADAMTS5,ADAMTS8,ADAMTS9,ADAMTSL2,ADD2,ADIPOQ,ADORA3,AGBL3,AGMAT,AICDA,AIRE,AK2,ALDH18A1,ALOX15,ALPK3,ALPL,ANKRD22,ANKRD23,ANO4,ANXA1,ANXA2,AP3B2,APOBEC3A,APOD,APOE,APOO,AQP3,AQP9,ARID3A,ART5,ASB9,ASGR2,ASIC3,ASL,ASPHD2,ATAD3A,ATAD5,ATP2A1,ATP6V0D2,ATP8B4,AUNIP,AURKA,B3GNT7,BAG2,BAK1,BATF2,BCAS1,BCL6,BCL7A,BCO2,BDKRB1,BHLHA15,BOLA3,BPI…	690
Cancer, Organismal Injury and Abnormalities, Respiratory Disease	Lung carcinoma	0.00012	Decreased	-2.398	ABCB1,ACTA2,ADAMTS1,ADORA3,AICDA,AK2,ANXA2,APOD,ATAD5,AURKA,BRCA1,C1QBP,CACNA1E,CCKAR,CCNA2,CCNB1,CCNE1,CDC20,CDC6,CDH10,CDH4,CDK1,CDKN2A,CKS2,CLDN3,COL4A1,CPNE7,CTXN3,CUX2,DKK1,DNA2,DSCAML1,E2F7,EIF4A1,EPCAM,EPHB1,EPHX4,ESR2,EXO1,F2,FABP4,FAIM2,FGFR2,FXYD7,GABRD,GBP2,GFRA3,GLB1L3,GPNMB,GRIK4,HLA-DQB1,HR,HSP90AA1,HSP90B1,HSPD1,HYDIN,IFI44L,IFNG,IL12RB2,KANK4,KCNMA1,KEL,KLK7,LCN2,LDHA,LEPR,LGR6,MA…	126
Dermatological Diseases and Conditions, Neurological Disease, Organismal Injury and Abnormalities	Allodynia	0.000523	Decreased	-2.402	ACHE,CCL22,GFRA3,IL1RN,LEPR,PTGS2,RGS4,SLC1A2,SOCS3,THBS4	10
Endocrine System Development and Function, Molecular Transport, Small Molecule Biochemistry	Secretion of hormone	0.000734	Decreased	-2.431	ADIPOQ,ANXA1,CACNA1E,CCKAR,ESR2,FGF23,FST,LIF,MCHR1,NPY,OSM,P2RY1,PHB,SNAP25,STX1A,TGFA	16
Cancer, Organismal Injury and Abnormalities	Incidence of tumor	2.93e-07	Decreased	-2.431	A2M,ABCB1,ABCC12,ABHD11,ACACB,ACHE,ACKR2,ACTA2,ADAMTS1,ADAMTS4,ADAMTS5,ADAMTS8,ADAMTS9,ADD2,ADIPOQ,ADORA3,AICDA,AIRE,ALOX15,ALPK3,ALPL,ANKRD22,ANKRD23,ANO4,ANXA1,ANXA2,AP3B2,APOBEC3A,APOD,APOE,AQP9,ARID3A,ART5,ASGR2,ATAD3A,ATAD5,ATP2A1,ATP8B4,AUNIP,AURKA,BAK1,BATF2,BCL6,BCO2,BHLHA15,BPI,BPIFB3,BPIFB4,BRCA1,BYSL,C1QBP,C1QTNF6,C2,C3,C6,CA8,CACNA1E,CACNA1F,CACNA1G,CACYBP,CCDC183,CCDC58,CCKAR,CCNA2,C…	460
Cancer, Organismal Injury and Abnormalities, Respiratory Disease	Lung adenocarcinoma	0.000375	Decreased	-2.433	ACTA2,ATAD5,BRCA1,C1QBP,CACNA1E,CCKAR,CCNA2,CCNB1,CCNE1,CDC20,CDC6,CDH10,CDH4,CDK1,CDKN2A,CKS2,CLDN3,COL4A1,CPNE7,CTXN3,CUX2,DNA2,DSCAML1,E2F7,EIF4A1,EPHB1,EPHX4,EXO1,FABP4,FAIM2,FGFR2,GBP2,GFRA3,GPNMB,GRIK4,HR,HSP90AA1,HSP90B1,HSPD1,HYDIN,IFI44L,IFNG,KANK4,KEL,LCN2,LDHA,LGR6,MAD2L1,MCM2,MOV10L1,MST1R,MTURN,MYBL1,MYH14,NAMPT,NLRC4,NME2,NPY,OLFM4,ORC1,P4HB,PDK4,PKHD1,PLA2G4F,POLE2,POLQ,PPA1,PRDX4,…	93
Cancer, Organismal Injury and Abnormalities	Frequency of tumor	3.51e-07	Decreased	-2.458	A2M,ABCB1,ABCC12,ABHD11,ACACB,ACHE,ACTA2,ADAMTS1,ADAMTS4,ADAMTS5,ADAMTS8,ADAMTS9,ADD2,ADIPOQ,ADORA3,AICDA,AIRE,ALOX15,ALPK3,ALPL,ANKRD22,ANKRD23,ANO4,ANXA1,ANXA2,AP3B2,APOBEC3A,APOD,APOE,AQP9,ARID3A,ART5,ASGR2,ATAD3A,ATAD5,ATP2A1,ATP8B4,AUNIP,AURKA,BAK1,BATF2,BCL6,BCO2,BHLHA15,BPI,BPIFB3,BPIFB4,BRCA1,BYSL,C1QBP,C1QTNF6,C2,C3,C6,CA8,CACNA1E,CACNA1F,CACNA1G,CACYBP,CCDC183,CCDC58,CCKAR,CCNA2,CCNB1,C…	458
Cancer, Organismal Injury and Abnormalities	Thoracic cancer	5.11e-06	Decreased	-2.543	ABCB1,ACHE,ACTA2,ADAMTS1,ADIPOQ,ADORA3,AICDA,AK2,ANXA1,ANXA2,APOD,ATAD5,AURKA,BCL6,BRCA1,C1QBP,CACNA1E,CCKAR,CCL17,CCL19,CCL22,CCNA2,CCNB1,CCNE1,CD8A,CDC20,CDC6,CDH10,CDH4,CDK1,CDKN2A,CKS2,CLDN3,COL4A1,CPNE7,CTXN3,CUX2,CYP1A1,DKK1,DNA2,DSCAML1,E2F7,EIF4A1,EPCAM,EPHB1,EPHX4,ESR2,EXO1,F2,FABP4,FAIM2,FGFR2,FXYD7,GABRD,GBP2,GFRA3,GLB1L3,GPNMB,GRIK4,HLA-DQB1,HR,HSP90AA1,HSP90B1,HSPD1,HYDIN,IFI44L,IFNG…	146
Cancer, Organismal Injury and Abnormalities, Respiratory Disease	Lung cancer	1.08e-05	Decreased	-2.543	ABCB1,ACHE,ACTA2,ADAMTS1,ADIPOQ,ADORA3,AICDA,AK2,ANXA1,ANXA2,APOD,ATAD5,AURKA,BRCA1,C1QBP,CACNA1E,CCKAR,CCL17,CCL19,CCL22,CCNA2,CCNB1,CCNE1,CD8A,CDC20,CDC6,CDH10,CDH4,CDK1,CDKN2A,CKS2,CLDN3,COL4A1,CPNE7,CTXN3,CUX2,CYP1A1,DKK1,DNA2,DSCAML1,E2F7,EIF4A1,EPCAM,EPHB1,EPHX4,ESR2,EXO1,F2,FABP4,FAIM2,FGFR2,FXYD7,GABRD,GBP2,GFRA3,GLB1L3,GPNMB,GRIK4,HLA-DQB1,HR,HSP90AA1,HSP90B1,HSPD1,HYDIN,IFI44L,IFNG,IL12…	143
Cancer, Organismal Injury and Abnormalities	Sarcoma	0.00045	Decreased	-2.551	ABCB1,ACACB,ACTA2,ACTG2,ADAMTS5,AP3B2,BCAS1,BHLHA15,BRCA1,CACNA1E,CACNA1G,CD40LG,CDH4,CDKN2A,CELA1,CKS2,CLDN3,CNN1,COL13A1,COL4A6,CPAMD8,CPZ,CTSL,CUX2,DDX58,DHRS4,E2F7,EPCAM,EXO1,F2,FCRL3,FGFR2,GAL3ST4,GP2,GRB14,HEPACAM,HSD11B2,HSP90AA1,HSP90B1,IFNG,IL1RN,ISLR,JPH2,KIF2C,LAG3,LARP1B,LDHA,LEPR,LHX8,LIF,MCRIP2,MELK,MICALCL,MTHFD1L,MYBBP1A,MYH14,NMUR1,NOLC1,OSM,PDK4,PIF1,PLBD1,POLE2,PRF1,PTGS2,RECQL…	94
Cancer, Organismal Injury and Abnormalities	Tumorigenesis of epithelial neoplasm	2.21e-06	Decreased	-2.575	A2M,ABCB1,ABCC12,ABHD11,ACACB,ACHE,ACTA2,ADAMTS1,ADAMTS4,ADAMTS8,ADAMTS9,ADD2,ADIPOQ,ADORA3,AICDA,ALOX15,ALPK3,ALPL,ANKRD22,ANKRD23,ANO4,ANXA1,ANXA2,AP3B2,APOBEC3A,APOD,APOE,AQP9,ARID3A,ART5,ASGR2,ATAD3A,ATAD5,ATP2A1,ATP8B4,AUNIP,AURKA,BAK1,BATF2,BCL6,BCO2,BHLHA15,BPI,BPIFB3,BPIFB4,BRCA1,BYSL,C1QBP,C1QTNF6,C2,C3,C6,CA8,CACNA1E,CACNA1F,CACNA1G,CACYBP,CCDC183,CCDC58,CCKAR,CCNA2,CCNB1,CCNE1,CCR10,CC…	447
Cancer, Hematological Disease, Organismal Injury and Abnormalities	Lymphohematopoietic cancer	1.7e-10	Decreased	-2.598	ABCB1,ACHE,ADAMTS5,ADAMTS9,ADD2,ADIPOQ,ADORA3,AICDA,AIRE,ALOX15,ALPK3,ALPL,ANKRD22,ANO4,ANXA1,ANXA2,APOE,ATP6V0D2,AURKA,BAG2,BAK1,BCAS1,BCL6,BCL7A,BPIFB4,BRCA1,BTNL9,C3,C6,CACNA1E,CACNA1F,CAND2,CARD14,CCDC86,CCL17,CCL19,CCL22,CCL4,CCL8,CCNA2,CCNB1,CCR3,CCR4,CD1D,CD40LG,CDC20,CDC25A,CDH10,CDH4,CDK1,CDKN2A,CDT1,CHI3L1,CLEC4A,CLIC3,COL17A1,COL1A1,COL1A2,COL4A1,COL4A6,CPA5,CRELD2,CTSL,CUX2,CXCL10,CXC…	219
Cancer, Hematological Disease, Organismal Injury and Abnormalities	Lymphoid cancer	3.96e-09	Decreased	-2.61	ACHE,ADAMTS9,ADD2,ADORA3,AICDA,AIRE,ANXA1,ANXA2,APOE,ATP6V0D2,AURKA,BAG2,BAK1,BCL6,BCL7A,BPIFB4,BRCA1,C3,CACNA1F,CCDC86,CCL17,CCL19,CCL22,CCL4,CCL8,CCNA2,CCNB1,CCR3,CCR4,CD1D,CD40LG,CDC20,CDH10,CDH4,CDK1,CDKN2A,CHI3L1,COL17A1,COL1A1,COL1A2,COL4A1,CRELD2,CTSL,CXCL10,CXCL11,CXCL9,CYP1A1,DDX58,DKK1,DLGAP3,DNA2,DNER,DUSP4,DUSP5,E2F7,EPCAM,ESR2,EXO1,F2,FANCB,FGF11,FGFR2,FNDC3B,FRZB,GBP2,GRIK3,GZMB,HK2…	153
Infectious Diseases	Replication of Flaviviridae	0.000204	Decreased	-2.697	CCNA2,CD40LG,CES1,CXCL10,CYP1A1,DDX58,EIF2AK2,IFI6,IFIT1,IFNG,ISG15,RSAD2,SOCS3,UBA7	14
Cancer, Organismal Injury and Abnormalities	Connective tissue tumor	2.63e-05	Decreased	-2.701	ABCB1,ACACB,ACTA2,ACTG2,ADAMTS5,ALPL,AP3B2,BCAS1,BCL6,BHLHA15,BRCA1,CACNA1E,CACNA1G,CCNE1,CD40LG,CDH4,CDKN2A,CELA1,CKS2,CLDN3,CNN1,COL13A1,COL17A1,COL1A1,COL1A2,COL4A1,COL4A6,CPAMD8,CPZ,CTSL,CUX2,DDX58,DHRS4,E2F7,EPCAM,ESR2,EXO1,F2,FCRL3,FGFR2,GAL3ST4,GP2,GRB14,HEPACAM,HSD11B2,HSP90AA1,HSP90B1,IFNG,IL1RN,IRF7,ISLR,JPH2,KIF2C,LAG3,LARP1B,LDHA,LEPR,LHX8,LIF,MCRIP2,MELK,MICALCL,MST1R,MTHFD1L,MYBBP1A…	105
Cancer, Organismal Injury and Abnormalities	Malignant connective or soft tissue neoplasm	0.000137	Decreased	-2.701	ABCB1,ACACB,ACTA2,ACTG2,ADAMTS5,ALPL,AP3B2,BCAS1,BCL6,BHLHA15,BRCA1,CACNA1E,CACNA1G,CD40LG,CDH4,CDKN2A,CELA1,CKS2,CLDN3,CNN1,COL13A1,COL4A6,CPAMD8,CPZ,CTSL,CUX2,DDX58,DHRS4,E2F7,EPCAM,ESR2,EXO1,F2,FCRL3,FGFR2,GAL3ST4,GP2,GRB14,HEPACAM,HSD11B2,HSP90AA1,HSP90B1,IFNG,IL1RN,IRF7,ISLR,JPH2,KIF2C,LAG3,LARP1B,LDHA,LEPR,LHX8,LIF,MCRIP2,MELK,MICALCL,MTHFD1L,MYBBP1A,MYH14,NMUR1,NOLC1,OSM,PDK4,PIF1,PLBD1,PO…	98
Cancer, Organismal Injury and Abnormalities, Respiratory Disease	Development of lung tumor	0.000358	Decreased	-2.804	ACTA2,ADIPOQ,ATAD5,BRCA1,C1QBP,CACNA1E,CCKAR,CCNA2,CCNB1,CCNE1,CDC20,CDC6,CDH10,CDH4,CDK1,CDKN2A,CKS2,CLDN3,COL4A1,CPNE7,CTXN3,CUX2,DNA2,DSCAML1,E2F7,EIF4A1,EPHB1,EPHX4,EXO1,FABP4,FAIM2,FGFR2,GBP2,GFRA3,GPNMB,GRIK4,HR,HSP90AA1,HSP90B1,HSPD1,HYDIN,IFI44L,IFNG,IL12RB2,KANK4,KEL,LCN2,LDHA,LGR6,MAD2L1,MCM2,MOV10L1,MST1R,MTURN,MYBL1,MYH14,NAMPT,NLRC4,NME2,NPY,OLFM4,ORC1,P4HB,PDK4,PKHD1,PLA2G4F,POLE2,P…	95
Infectious Diseases	Infection of mammalia	1.78e-10	Decreased	-2.805	APOE,AQP9,ASGR2,BCL6,C3,CCR4,CD1D,CD40LG,CD8A,CGAS,CH25H,CLEC4E,CLEC6A,CXCL10,DDX58,DHX58,DUSP4,EIF2AK2,GBP2,GZMA,HLA-DQB1,IFIH1,IFIT2,IFNG,IL12RB2,IL17RE,IL1RN,IRF4,IRF7,ISG15,JCHAIN,LBP,LCN2,MMP28,MMP7,MST1R,NLRC4,OLFM4,PRF1,PTX3,RET,SDC1,SLAMF8,TBX21,TIMP1,TNFRSF6B,TNFSF10,USP18	48
Cancer, Organismal Injury and Abnormalities	Development of malignant tumor	4.07e-06	Decreased	-2.838	A2M,ABCB1,ABCC12,ABHD11,ACACB,ACTA2,ADAMTS1,ADAMTS4,ADAMTS5,ADAMTS8,ADAMTS9,ADD2,ADIPOQ,ADORA3,AICDA,AIRE,ALOX15,ALPK3,ALPL,ANKRD22,ANKRD23,ANO4,ANXA1,ANXA2,AP3B2,APOBEC3A,APOD,APOE,AQP9,ARID3A,ART5,ASGR2,ATAD3A,ATAD5,ATP2A1,ATP8B4,AUNIP,AURKA,BAK1,BATF2,BCL6,BCO2,BHLHA15,BPI,BPIFB3,BPIFB4,BRCA1,C1QBP,C1QTNF6,C2,C3,C6,CA8,CACNA1E,CACNA1F,CACNA1G,CACYBP,CCDC183,CCDC58,CCKAR,CCNA2,CCNB1,CCNE1,CCR10…	445
Cancer, Organismal Injury and Abnormalities	Lymphatic system tumor	7.37e-11	Decreased	-2.898	ABCB1,ACHE,ADAMTS9,ADD2,ADIPOQ,ADORA3,AICDA,AIRE,ALPL,ANXA1,ANXA2,APOE,ATP6V0D2,AURKA,BAG2,BAK1,BCL6,BCL7A,BPIFB4,BRCA1,C3,CACNA1F,CCDC86,CCL17,CCL19,CCL22,CCL4,CCL8,CCNA2,CCNB1,CCR3,CCR4,CD1D,CD40LG,CDC20,CDH10,CDH4,CDK1,CDKN2A,CHI3L1,CLEC4A,COL17A1,COL1A1,COL1A2,COL4A1,CPA5,CRELD2,CTSL,CXCL10,CXCL11,CXCL9,CYP1A1,DDX58,DKK1,DLGAP3,DNA2,DNER,DUSP4,DUSP5,E2F7,EPCAM,ESR2,EXO1,F2,FAM46C,FANCB,FGF11,…	165
Cancer, Hematological Disease, Organismal Injury and Abnormalities	Hematologic cancer	2.35e-10	Decreased	-2.99	ABCB1,ACHE,ADAMTS5,ADAMTS9,ADD2,ADIPOQ,ADORA3,AICDA,AIRE,ALOX15,ALPK3,ALPL,ANKRD22,ANO4,ANXA1,ANXA2,APOE,ATP6V0D2,AURKA,BAG2,BAK1,BCAS1,BCL6,BCL7A,BPIFB4,BRCA1,BTNL9,C3,C6,CACNA1E,CACNA1F,CAND2,CARD14,CCDC86,CCL17,CCL19,CCL22,CCL4,CCL8,CCNA2,CCNB1,CCR3,CCR4,CD1D,CD40LG,CDC20,CDC25A,CDH10,CDH4,CDK1,CDKN2A,CDT1,CHI3L1,CLEC4A,CLIC3,COL17A1,COL1A1,COL1A2,COL4A1,COL4A6,CPA5,CRELD2,CTSL,CUX2,CXCL10,CXC…	217
Cancer, Hematological Disease, Organismal Injury and Abnormalities	Hematologic cancer of cells	1.16e-07	Decreased	-3.104	ACHE,ADAMTS9,ADD2,ADORA3,AICDA,AIRE,ANXA1,ANXA2,ATP6V0D2,AURKA,BAG2,BAK1,BCL6,BCL7A,BPIFB4,BRCA1,C3,CACNA1F,CCDC86,CCL17,CCL19,CCL22,CCL4,CCL8,CCNA2,CCR3,CCR4,CD1D,CD40LG,CDC20,CDH10,CDH4,CDK1,CDKN2A,CHI3L1,COL17A1,COL1A1,COL1A2,COL4A1,CRELD2,CTSL,CXCL10,CXCL11,CXCL9,CYP1A1,DDX58,DLGAP3,DNA2,DNER,DUSP4,DUSP5,E2F7,EPCAM,ESR2,EXO1,F2,FANCB,FGF11,FGFR2,FNDC3B,FRZB,GBP2,GRIK3,GZMB,HK2,HLA-DQA2,HSP90A…	142
Cancer, Hematological Disease, Immunological Disease, Organismal Injury and Abnormalities	Lymphoma	1.02e-07	Decreased	-3.106	ADAMTS9,ADORA3,AICDA,AIRE,ANXA1,ANXA2,AURKA,BAG2,BAK1,BCL6,BCL7A,BPIFB4,BRCA1,C3,CCDC86,CCL19,CCL22,CCL8,CCNA2,CCR3,CCR4,CD1D,CD40LG,CDC20,CDH4,CDK1,CDKN2A,CHI3L1,COL17A1,COL1A1,COL1A2,COL4A1,CRELD2,CTSL,CXCL10,CXCL11,CXCL9,DNA2,DUSP4,DUSP5,EPCAM,EXO1,FANCB,FGF11,FGFR2,FNDC3B,FRZB,GBP2,GRIK3,GZMB,HLA-DQA2,HSP90AA1,HSP90B1,HSPA12A,IFI44,IFI44L,IFI6,IFIT2,IFIT3,IFNG,IRF4,IRF7,ISG15,ISG20,LIF,MAL,ME…	116
Cancer, Hematological Disease, Immunological Disease, Organismal Injury and Abnormalities	Lymphocytic cancer	7.31e-09	Decreased	-3.243	ACHE,ADAMTS9,ADD2,ADORA3,AICDA,AIRE,ANXA1,ANXA2,ATP6V0D2,AURKA,BAG2,BAK1,BCL6,BCL7A,BPIFB4,BRCA1,C3,CACNA1F,CCDC86,CCL17,CCL19,CCL22,CCL4,CCL8,CCNA2,CCNB1,CCR3,CCR4,CD1D,CD40LG,CDC20,CDH10,CDH4,CDK1,CDKN2A,CHI3L1,COL17A1,COL1A1,COL1A2,COL4A1,CRELD2,CTSL,CXCL10,CXCL11,CXCL9,CYP1A1,DDX58,DKK1,DLGAP3,DNA2,DNER,DUSP4,DUSP5,E2F7,EPCAM,ESR2,EXO1,F2,FANCB,FGF11,FGFR2,FNDC3B,FRZB,GBP2,GRIK3,GZMB,HK2,HLA-…	150
Organismal Injury and Abnormalities	Cytosis	5.35e-05	Decreased	-3.426	ADAMTS4,ADD2,ADIPOQ,APOE,AURKA,BAK1,C3,CACNA1F,CD40LG,CDC25A,CLEC10A,ESR2,IFNG,IL1RN,KCNMA1,LCN2,LIF,LMNB1,MFSD2A,MOG,NAMPT,PHB,PLP1,POLE2,PTGS2,QPCT,RET,RRM2,SEMA3C,SOCS3,SOD2,SPTB,TF,THBS2,TNFSF10,TREM2,TUBA1C,TUBB3	38
Cancer, Hematological Disease, Immunological Disease, Organismal Injury and Abnormalities	Neoplasia of leukocytes	3.39e-11	Decreased	-3.51	ABCB1,ACHE,ADAMTS9,ADD2,ADIPOQ,ADORA3,AICDA,AIRE,ALPL,ANXA1,ANXA2,APOE,ATP6V0D2,AURKA,BAG2,BAK1,BCL6,BCL7A,BPIFB4,BRCA1,C3,CACNA1F,CCDC86,CCL17,CCL19,CCL22,CCL4,CCL8,CCNA2,CCNB1,CCR3,CCR4,CD1D,CD40LG,CDC20,CDH10,CDH4,CDK1,CDKN2A,CHI3L1,CLEC4A,COL17A1,COL1A1,COL1A2,COL4A1,CPA5,CRELD2,CTSL,CXCL10,CXCL11,CXCL9,CYP1A1,DDX58,DKK1,DLGAP3,DNA2,DNER,DUSP4,DUSP5,E2F7,EPCAM,ESR2,EXO1,F2,FAM46C,FANCB,FGF11,…	163
Cancer, Hematological Disease, Organismal Injury and Abnormalities	Lymphocytic neoplasm	1.04e-10	Decreased	-3.51	ABCB1,ACHE,ADAMTS9,ADD2,ADIPOQ,ADORA3,AICDA,AIRE,ALPL,ANXA1,ANXA2,APOE,ATP6V0D2,AURKA,BAG2,BAK1,BCL6,BCL7A,BPIFB4,BRCA1,C3,CACNA1F,CCDC86,CCL17,CCL19,CCL22,CCL4,CCL8,CCNA2,CCNB1,CCR3,CCR4,CD1D,CD40LG,CDC20,CDH10,CDH4,CDK1,CDKN2A,CHI3L1,CLEC4A,COL17A1,COL1A1,COL1A2,COL4A1,CPA5,CRELD2,CTSL,CXCL10,CXCL11,CXCL9,CYP1A1,DDX58,DKK1,DLGAP3,DNA2,DNER,DUSP4,DUSP5,E2F7,EPCAM,ESR2,EXO1,F2,FAM46C,FANCB,FGF11,…	161
Hematological Disease, Immunological Disease	Lymphoproliferative disorder	1.26e-10	Decreased	-3.51	ABCB1,ACHE,ADAMTS9,ADD2,ADIPOQ,ADORA3,AICDA,AIRE,ALPL,ANXA1,ANXA2,APOE,ATP6V0D2,AURKA,BAG2,BAK1,BCL6,BCL7A,BPIFB4,BRCA1,C3,CACNA1F,CCDC86,CCL17,CCL19,CCL22,CCL4,CCL8,CCNA2,CCNB1,CCR3,CCR4,CD1D,CD40LG,CDC20,CDH10,CDH4,CDK1,CDKN2A,CHI3L1,CLEC4A,COL17A1,COL1A1,COL1A2,COL4A1,CPA5,CRELD2,CTSL,CXCL10,CXCL11,CXCL9,CYP1A1,DDX58,DKK1,DLGAP3,DNA2,DNER,DUSP4,DUSP5,E2F7,EPCAM,ESR2,EXO1,F2,FAM46C,FANCB,FGF11,…	161
Organismal Survival	Organismal death	6.29e-07	Decreased	-3.807	ABCB1,ACHE,ACTA2,ADAMTS1,ADAMTS4,ADAMTS9,ADIPOQ,ADORA3,AIRE,ALOX15,ALPL,ANXA1,ANXA2,APOD,APOE,ARID3A,ASGR2,ASL,ATAD3A,ATP2A1,AURKA,BAK1,BCL6,BDKRB1,BRCA1,BRINP1,BYSL,C1QBP,C3,CCDC86,CCL22,CCNA2,CCNE1,CCR10,CCR4,CD40LG,CD8A,CDC20,CDC25A,CDK1,CDKN2A,CFB,CGAS,CHTF18,CKS2,CLDN1,CLEC1B,CNTN1,COL13A1,COL1A1,COL4A1,CTH,CUX2,CXCL10,CXCL11,CXCL9,CYCS,CYP1A1,DBNDD1,DDX58,DGAT2,DHX58,DKK1,DNA2,DTL,E2F7,ECEL…	188
Organismal Survival	Morbidity or mortality	1.97e-08	Decreased	-4.025	ABCB1,ACHE,ACTA2,ADAMTS1,ADAMTS4,ADAMTS9,ADIPOQ,ADORA3,AICDA,AIRE,ALOX15,ALPL,ANXA1,ANXA2,APOD,APOE,ARID3A,ASGR2,ASL,ATAD3A,ATP2A1,AURKA,BAK1,BATF2,BCL6,BDKRB1,BRCA1,BRINP1,BYSL,C1QBP,C3,CCDC86,CCL22,CCNA2,CCNE1,CCR10,CCR4,CD1D,CD40LG,CD8A,CDC20,CDC25A,CDK1,CDKN2A,CFB,CGAS,CHTF18,CKS2,CLDN1,CLEC1B,CLEC4E,CLEC6A,CNTN1,COL13A1,COL1A1,COL4A1,CTH,CUX2,CXCL10,CXCL11,CXCL9,CYCS,CYP1A1,DBNDD1,DDX58,DGAT…	197
Dermatological Diseases and Conditions, Organismal Injury and Abnormalities	Psoriasis	9.67e-16			A2M,ACKR2,ACTA2,ADORA3,ANXA1,ANXA2,APOBEC3A,APOD,APOE,AQP3,AQP9,C1QBP,C3,CALHM6,CARD14,CCT5,CNN1,COL1A2,CTSL,CXCL10,CXCL11,CXCL9,CYCS,CYP1A1,DDX58,EIF5A,ELL2,FGFR2,FRZB,GBP1,GBP2,GK,GZMB,H2AFZ,HERC6,HSPA5,HSPE1,HSPH1,IFI44,IFI44L,IFI6,IFIT1,IFIT3,IFNG,IL17D,IL17RE,IL1RN,IRF7,ISG15,ISG20,KLK7,LCN2,MAD2L1,MALL,MANF,MX1,NAMPT,OAS1,OAS2,OSM,P4HB,PHB,PPIF,PRF1,PTGS2,RAN,RANBP1,RGS20,RSAD2,RTP4,S100A11…	80
Cancer, Organismal Injury and Abnormalities, Reproductive System Disease	Uterine serous papillary cancer	1.95e-14			ABCB1,ACTG2,ANXA2,APOD,AURKA,CCNA2,CCNB1,CCNE1,CDC20,CDC6,CDKN2A,CENPA,CFB,CLDN3,CNN1,COL4A6,DKK1,EMILIN1,ENTPD1,EPHA1,EXO1,FBLN1,FRZB,GALE,GZMA,ISG15,KCNMA1,KIF2C,LAMB3,LCN2,MAL,MFAP4,MFAP5,MOXD1,PLP1,PPIF,SAA1,SLC7A5,TGFA,THBS4,TK1,TRIP13,UBE2S	43
Cancer, Organismal Injury and Abnormalities, Reproductive System Disease	Female genital tract serous carcinoma	6.39e-14			ABCB1,ACTG2,ANXA2,APOD,APOE,AURKA,BRCA1,CCNA2,CCNB1,CCNE1,CDC20,CDC6,CDKN2A,CENPA,CFB,CLDN3,CNN1,COL4A6,DKK1,EMILIN1,ENTPD1,EPCAM,EPHA1,ESR2,EXO1,FBLN1,FRZB,GALE,GZMA,HSD11B1,HSP90AA1,HSP90B1,ISG15,KCNMA1,KIF2C,KLK7,LAMB3,LCN2,MAL,MFAP4,MFAP5,MOXD1,MTFR2,PDK4,PLP1,POLE2,POLQ,PPIF,PTGS2,RRM2,SAA1,SEMA3C,SLC7A5,TGFA,THBS2,THBS4,TK1,TRIP13,TUBA1C,TUBB3,UBE2S,VCAN	62
Cancer, Organismal Injury and Abnormalities	Serous adenocarcinoma	3.91e-12			ABCB1,ACTG2,ADORA3,ANXA2,APOD,APOE,AURKA,BRCA1,C3,CA8,CCNA2,CCNB1,CCNE1,CDC20,CDC6,CDKN2A,CENPA,CFB,CKAP4,CLDN3,CLUH,CNN1,COL4A6,DKK1,EMILIN1,ENTPD1,EPCAM,EPHA1,ESR2,EXO1,F2,FBL,FBLN1,FGFR2,FRZB,GALE,GPR75,GZMA,HAS2,HPDL,HSD11B1,HSP90AA1,HSP90B1,HYDIN,IFI44L,IFIH1,INSRR,IQSEC3,ISG15,KCNMA1,KIAA1324,KIF2C,KLK7,KNTC1,LAMB3,LCN2,LILRB5,MAL,MAML3,MCM10,MFAP4,MFAP5,MOXD1,MTFR2,MYO7B,PDK4,PLP1,POLE2,PO…	101
Cancer, Hematological Disease, Organismal Injury and Abnormalities	Mature T-cell or NK-cell neoplasm	7.37e-11			ADAMTS9,ANXA1,AURKA,BAK1,BCL6,C3,CCL19,CCL22,CCL8,CCR3,CCR4,CD1D,CD40LG,CDKN2A,COL1A1,COL1A2,COL4A1,CXCL10,CXCL11,CXCL9,DUSP4,DUSP5,FGF11,FNDC3B,GBP2,GZMB,HSP90AA1,HSP90B1,IFI44,IFI44L,IFI6,IFIT2,IFIT3,IRF4,IRF7,ISG15,ISG20,LIF,MAL,MST1R,MX1,OAS1,OAS2,POLE2,PRF1,PSMB5,RRM2,RSAD2,SDC1,SERPINF1,SERPINH1,SLAMF8,SLC16A7,TBX21,TIMP1,TNFRSF8,TUBA1C,TUBB3,VTN	59
Cancer, Hematological Disease, Immunological Disease, Organismal Injury and Abnormalities	Mature T-cell neoplasm	7.54e-11			ADAMTS9,ANXA1,AURKA,BAK1,BCL6,C3,CCL19,CCL22,CCL8,CCR3,CCR4,CD1D,CD40LG,CDKN2A,COL1A1,COL1A2,COL4A1,CXCL10,CXCL11,CXCL9,DUSP4,DUSP5,FGF11,GBP2,GZMB,HSP90AA1,HSP90B1,IFI44,IFI44L,IFI6,IFIT2,IFIT3,IRF4,IRF7,ISG15,ISG20,LIF,MAL,MST1R,MX1,OAS1,OAS2,POLE2,PRF1,PSMB5,RRM2,RSAD2,SDC1,SERPINF1,SERPINH1,SLAMF8,SLC16A7,TBX21,TIMP1,TNFRSF8,TUBA1C,TUBB3,VTN	58
Cancer, Gastrointestinal Disease, Organismal Injury and Abnormalities	Large intestine carcinoma	2.35e-10			A2M,ABCB1,ABCC12,ABHD11,ACACB,ACHE,ACTA2,ACTG2,ADAMTS1,ADAMTS4,ADAMTS5,ADAMTS8,ADAMTS9,ADAMTSL2,ADD2,ADORA3,AGBL3,AICDA,AIRE,ALDH18A1,ALOX15,ALPK3,ALPL,ANKRD22,ANKRD23,ANO4,ANXA1,AP3B2,APOBEC3A,APOD,AQP9,ARID3A,ART5,ASL,ASPHD2,ATAD5,ATP2A1,ATP6V0D2,ATP8B4,AUNIP,AURKA,BAK1,BATF2,BCL6,BCO2,BDKRB1,BPI,BPIFB3,BPIFB4,BRCA1,BTNL9,BYSL,C14orf37,C15orf48,C16orf45,C1QBP,C1QTNF6,C1QTNF9B,C2,C3,C4orf19,C6,C…	524
Cancer, Dermatological Diseases and Conditions, Hematological Disease, Immunological Disease, Organismal Injury and Abnormalities	Non-Hodgkin cutaneous lymphoma	2.47e-10			ANXA1,AURKA,BAK1,BCL6,CCL8,CCR4,CXCL10,CXCL11,CXCL9,GBP2,IFI44,IFI6,IRF4,IRF7,ISG15,ISG20,MX1,OAS1,OAS2,POLE2,PRF1,PSMB5,RRM2,RSAD2,TNFRSF8,TUBA1C,TUBB3	27
Cancer, Dermatological Diseases and Conditions, Hematological Disease, Immunological Disease, Organismal Injury and Abnormalities	Cutaneous T-cell lymphoma	2.06e-09			ANXA1,AURKA,BAK1,CCL8,CCR4,CXCL10,CXCL11,CXCL9,IFI44,IFI6,IRF7,ISG15,ISG20,MX1,OAS1,OAS2,POLE2,PRF1,PSMB5,RRM2,RSAD2,TNFRSF8,TUBA1C,TUBB3	24
Infectious Diseases	Tuberculosis	2.83e-09			ANXA1,BPI,CCL8,COL17A1,CXCL10,CXCL9,GBP1,GBP2,IFI44,IFI44L,IFI6,IFIH1,IFIT1,IFIT2,IFIT3,IFIT5,IFNG,IRF7,LCN2,MX1,OAS1,OAS2,OLFM4,PTGS2	24
Cancer, Gastrointestinal Disease, Organismal Injury and Abnormalities	Gastrointestinal adenocarcinoma	3.01e-09			A2M,ABCB1,ABCC12,ABHD11,ACACB,ACHE,ACTA2,ACTG2,ADAMTS1,ADAMTS4,ADAMTS5,ADAMTS8,ADAMTS9,ADAMTSL2,ADD2,AGBL3,AICDA,AIRE,ALDH18A1,ALOX15,ALPK3,ALPL,ANKRD22,ANKRD23,ANO4,ANXA1,AP3B2,APOBEC3A,APOD,AQP9,ARID3A,ART5,ASL,ASPHD2,ATAD5,ATP2A1,ATP6V0D2,ATP8B4,AUNIP,AURKA,BAK1,BATF2,BCL6,BCO2,BDKRB1,BPI,BPIFB3,BPIFB4,BRCA1,BTNL9,BYSL,C14orf37,C15orf48,C16orf45,C1QBP,C1QTNF6,C1QTNF9B,C2,C3,C4orf19,C6,CACNA1E,…	526
Cancer, Gastrointestinal Disease, Organismal Injury and Abnormalities	Large intestine adenocarcinoma	5.29e-09			A2M,ABCB1,ABCC12,ABHD11,ACACB,ACHE,ACTA2,ACTG2,ADAMTS1,ADAMTS4,ADAMTS5,ADAMTS8,ADAMTS9,ADAMTSL2,ADD2,AGBL3,AICDA,AIRE,ALDH18A1,ALOX15,ALPK3,ALPL,ANKRD22,ANKRD23,ANO4,ANXA1,AP3B2,APOBEC3A,APOD,AQP9,ARID3A,ART5,ASL,ASPHD2,ATAD5,ATP2A1,ATP6V0D2,ATP8B4,AUNIP,AURKA,BAK1,BATF2,BCL6,BCO2,BDKRB1,BPI,BPIFB3,BPIFB4,BRCA1,BTNL9,BYSL,C14orf37,C15orf48,C16orf45,C1QBP,C1QTNF6,C1QTNF9B,C2,C3,C4orf19,C6,CACNA1E,…	515
Organismal Injury and Abnormalities, Tissue Morphology	Morphology of lesion	1.21e-08			ADIPOQ,ADORA3,ALOX15,ANXA1,APOD,APOE,BAK1,C1QTNF9B,C3,CCL19,CCNE1,CD40LG,CDKN2A,CES1,ENTPD1,ESR2,F2,FABP4,FAIM2,HSPH1,IFNG,IL12RB2,IL18BP,IL1RN,LCN2,LDHA,MMP7,MOG,MST1R,MYDGF,NAMPT,NR3C2,OLR1,OSM,PLA2G5,PPIF,PRF1,PTGS2,PTH1R,PTX3,RET,S1PR2,SLC16A7,SOCS3,STIP1,TGFA,THBS1,TIMP1,TNFSF10,TXN	50
Organismal Injury and Abnormalities, Tissue Morphology	Size of lesion	1.39e-08			ADIPOQ,ADORA3,ALOX15,ANXA1,APOD,APOE,BAK1,C1QTNF9B,C3,CCL19,CCNE1,CD40LG,CDKN2A,CES1,ENTPD1,ESR2,F2,FABP4,FAIM2,HSPH1,IFNG,IL18BP,IL1RN,LCN2,LDHA,MOG,MST1R,MYDGF,NAMPT,NR3C2,OLR1,OSM,PLA2G5,PPIF,PRF1,PTGS2,PTH1R,PTX3,RET,SLC16A7,SOCS3,STIP1,TGFA,THBS1,TIMP1,TNFSF10,TXN	47
Dermatological Diseases and Conditions, Organismal Injury and Abnormalities	Chronic psoriasis	9.91e-08			APOE,C1QBP,CCT5,CNN1,CTSL,EIF5A,ELL2,H2AFZ,HSPE1,HSPH1,IFIT1,IRF7,KLK7,LCN2,MALL,MANF,MX1,PHB,PPIF,RANBP1,S100A11,SOD2,SRM,UPP1	24
Connective Tissue Disorders, Inflammatory Disease, Inflammatory Response, Organismal Injury and Abnormalities, Skeletal and Muscular Disorders	Osteoarthritis	1.12e-07			ACHE,ADAMTS1,ADAMTS4,ADAMTS5,ADAMTS9,ALOX15,ANXA1,C3,CACNA1F,CDKN2A,CEMIP,FMOD,FRZB,GABRD,IL1RN,MMP28,MMP7,PTGS2,PTX3,SCN4A,SCN4B,SDC1,SDC3,SLC1A2,SNAP25,SOD2,TF,TIMP1,TNFRSF6B,TNFSF13B,TUBA1C,TUBB3,XBP1	33
Dermatological Diseases and Conditions, Organismal Injury and Abnormalities	Chronic skin disorder	4.28e-07			APOE,C1QBP,C3,CCT5,CNN1,CTSL,DSC1,EIF5A,ELL2,H2AFZ,HSPE1,HSPH1,IFIT1,IRF7,KLK7,LCN2,MALL,MANF,MX1,PHB,PPIF,RANBP1,S100A11,SOD2,SRM,UPP1	26
Cancer, Hematological Disease, Immunological Disease, Organismal Injury and Abnormalities	Plasma cell dyscrasia	4.67e-07			ABCB1,ADIPOQ,ALPL,ANXA2,APOE,AURKA,BCL6,BRCA1,CCL17,CCL4,CCNB1,CD40LG,CDC20,CDK1,CDKN2A,CLEC4A,CPA5,CTSL,DKK1,DUSP4,FAM46C,FGFR2,GBP2,HCAR3,HSP90AA1,HSP90B1,IFIT2,IFIT3,IFNG,IL12RB2,IL1RN,IRF4,JCHAIN,KIF2C,POLE2,PRF1,PSMB5,PTGS2,PTPRZ1,RET,RRM2,S1PR2,SDC1,SMAD7,SOD2,STIP1,TF,TFRC,TIMP1,TUBA1C,TUBB3,VPREB3,XBP1	53
Cancer, Organismal Injury and Abnormalities, Reproductive System Disease	Invasive breast carcinoma	4.71e-07			ACTA2,ADAMTS1,ADAMTS4,ADAMTS5,ADAMTS8,ADAMTS9,ANXA1,APOD,CDC6,CDH4,CDKN2A,CNN1,COL1A2,CXCL10,E2F7,ESR2,EXO1,FABP4,FGFR2,GABRD,GREM1,HSP90AA1,HSP90B1,MCM2,MT-ND1,NAALADL1,PAMR1,PDK4,POLE2,POLQ,PYCR1,RET,RRM2,SKA3,TGFA,TUBA1C,TUBB3	37
Organismal Injury and Abnormalities, Reproductive System Disease	Benign pelvic disease	4.99e-07			ACKR1,ACTA2,ADIPOQ,AK2,APOE,ASIC3,BCL6,BRCA1,BYSL,CCL19,CCL22,CCL4,CCNA2,CCR10,CD40LG,CDK1,CEMIP,CLDN11,CLUH,CNTN1,CXCL10,CXCL9,DKK1,ELL2,EPHA1,ESR2,FGFR2,FMOD,FST,GBP2,GREM1,GZMA,IFI44L,IFIH1,IFIT1,IFIT3,INSRR,ISG20,LEPR,LIF,MMP7,MST1R,NR3C2,PDK4,PLP1,PTGS2,RORA,SCG2,SLC16A1,SMAD7,SOCS3,SOD2,STRA6,THBS2,TK1,TNFSF13B,TPBG,TREM2,TVP23A,VCAN,XAF1,XCL1	62
Cancer, Organismal Injury and Abnormalities, Reproductive System Disease	Uterine tumor	9.22e-07			ABCB1,ABCC12,ACACB,ACTG2,ADAMTS5,ADIPOQ,AK2,ALPK3,ANO4,ANXA1,ANXA2,AP3B2,APOBEC3A,APOD,AQP9,ARID3A,ASGR2,ATAD5,ATP2A1,ATP8B4,AURKA,BCL6,BHLHA15,BPIFB4,BRCA1,C16orf45,C3,C6,CA8,CACNA1E,CACNA1F,CACNA1G,CCDC58,CCKAR,CCL4,CCNA2,CCNB1,CCNE1,CCT5,CD40LG,CDC20,CDC25A,CDC6,CDH10,CDH4,CDKN2A,CENPA,CES1,CFB,CGN,CLCN1,CLDN11,CLDN3,CLEC4F,CLUH,CNN1,CNTN1,COL13A1,COL17A1,COL4A6,CPAMD8,CPZ,CTH,CTSL,CUX2,CXCL10…	237
Cardiovascular Disease, Organismal Injury and Abnormalities, Tissue Morphology	Size of infarct	3.33e-06			ADIPOQ,ADORA3,ANXA1,APOD,APOE,BAK1,C1QTNF9B,C3,CD40LG,ENTPD1,ESR2,FAIM2,HSPH1,IL1RN,MYDGF,NAMPT,NR3C2,OLR1,OSM,PLA2G5,PPIF,PRF1,PTGS2,SLC16A7,STIP1,TXN	26
Cancer, Organismal Injury and Abnormalities	Genitourinary carcinoma	3.81e-06			A2M,ABCB1,ABCC12,ABHD11,ACACB,ACHE,ACTG2,ADAMTS4,ADAMTS5,ADD2,ADORA3,AGBL3,AIRE,ALDH18A1,ALOX15,ALPK3,ANO4,ANXA1,ANXA2,AP3B2,APOBEC3A,APOD,APOE,AQP9,ARID3A,ASGR2,ATAD3A,ATAD5,ATP2A1,ATP8B4,AURKA,BCL6,BHLHA15,BPIFB4,BRCA1,BTNL9,C2,C3,C6,CA8,CACNA1E,CACNA1F,CACNA1G,CCDC58,CCKAR,CCNA2,CCNB1,CCNE1,CCR3,CCR4,CCT5,CCT6A,CD1B,CD40LG,CDC20,CDC25A,CDC6,CDH10,CDH4,CDKN2A,CENPA,CES1,CFB,CGN,CHI3L1,CKAP4,CLC…	387
Organismal Injury and Abnormalities, Reproductive System Disease	Endometriosis	4.56e-06			ACKR1,ACTA2,ADIPOQ,APOE,ASIC3,BCL6,BRCA1,BYSL,CCL19,CCL22,CCL4,CCNA2,CCR10,CD40LG,CDK1,CEMIP,CNTN1,CXCL10,CXCL9,DKK1,ELL2,EPHA1,ESR2,FST,GBP2,GREM1,GZMA,INSRR,ISG20,LEPR,LIF,MMP7,MST1R,NR3C2,PTGS2,SLC16A1,SMAD7,STRA6,THBS2,TK1,TNFSF13B,TREM2,TVP23A,XCL1	44
Cancer, Organismal Injury and Abnormalities, Reproductive System Disease	Female genital tract cancer	6.73e-06			ABCB1,ABCC12,ACACB,ACTG2,ADAMTS5,ADD2,ADIPOQ,ADORA3,ALPK3,ANO4,ANXA1,ANXA2,AP3B2,APOBEC3A,APOD,APOE,AQP9,ARID3A,ASGR2,ATAD3A,ATAD5,ATP2A1,ATP8B4,AURKA,BCL6,BHLHA15,BPIFB4,BRCA1,C16orf45,C3,C6,CA8,CACNA1E,CACNA1F,CACNA1G,CCDC58,CCKAR,CCL4,CCNA2,CCNB1,CCNE1,CCT5,CCT6A,CD40LG,CDC20,CDC25A,CDC25C,CDC6,CDH10,CDH4,CDK1,CDKN2A,CENPA,CES1,CFB,CGN,CHI3L1,CKAP4,CLCN1,CLDN3,CLEC4F,CLUH,CNN1,CNTN1,COL13A1,CO…	281
Cancer, Organismal Injury and Abnormalities	Genitourinary adenocarcinoma	7.71e-06			A2M,ABCB1,ABCC12,ABHD11,ACACB,ACTG2,ADAMTS4,ADAMTS5,ADD2,ADORA3,AGBL3,AIRE,ALDH18A1,ALOX15,ALPK3,ANO4,ANXA2,AP3B2,APOBEC3A,APOD,APOE,AQP9,ARID3A,ASGR2,ATAD3A,ATAD5,ATP2A1,ATP8B4,AURKA,BCL6,BPIFB4,BRCA1,BTNL9,C2,C3,C6,CA8,CACNA1E,CACNA1F,CACNA1G,CCDC58,CCKAR,CCNA2,CCNB1,CCNE1,CCR3,CCR4,CCT5,CCT6A,CD1B,CD40LG,CDC20,CDC25A,CDC6,CDH10,CDH4,CDKN2A,CENPA,CES1,CFB,CGN,CHI3L1,CKAP4,CLCN1,CLDN3,CLEC1B,CLE…	358
Cancer, Organismal Injury and Abnormalities	Malignant neoplasm of retroperitoneum	9.29e-06			ABCB1,ABHD11,ACACB,ADAMTS1,ADAMTS5,ADIPOQ,ADORA3,AICDA,ALPL,ANXA1,ANXA2,AP3B2,APOD,AQP9,ATAD3A,ATAD5,ATP2A1,AUNIP,AURKA,BPI,BPIFB3,BPIFB4,BRCA1,C1QBP,CACNA1E,CACNA1G,CCDC183,CCL22,CCL4,CCR10,CDC6,CDH10,CDH4,CDKN2A,CELA1,CLEC1B,CLUH,CMPK2,CNTN1,COL1A1,COL1A2,COL4A1,COL4A6,CPNE7,CPZ,CTH,CTHRC1,CTSL,CTXN3,CXCL10,CYP1A1,DDX58,DGAT2,DHX58,DKK1,DLGAP1,DLGAP3,DMP1,DNA2,DNER,DSCAML1,E2F7,EIF2AK2,ELL2,ELM…	210
Cancer, Gastrointestinal Disease, Organismal Injury and Abnormalities	Oral cancer	1.46e-05			ANXA1,CCL19,CCL8,CDKN2A,CHI3L1,CNN1,COL1A1,COL4A1,CTHRC1,CXCL10,EDIL3,FGFR2,GBP2,HAS2,HSP90AA1,HSP90B1,IFIT2,IL1RN,MFAP5,PTGS2,RAP1GAP2,RASAL1,RRM2,SCG2,SPON1,STRA6,THBS4,TIMP1,TNFSF10,TRAM2,TUBA1C,TUBB3	32
Connective Tissue Disorders, Organismal Injury and Abnormalities	Dupuytren contracture	1.51e-05			ADAMTS1,ADAMTS4,ADAMTS5,ADAMTS8,ADAMTS9,COL13A1,COL17A1,COL1A1,COL1A2,COL4A1,COL4A6,FST,MMP7,TIMP1	14
Cancer, Hematological Disease, Immunological Disease, Organismal Injury and Abnormalities	Multiple myeloma	1.84e-05			ABCB1,ADIPOQ,ALPL,AURKA,CCL17,CCL4,CDKN2A,CLEC4A,CPA5,DKK1,FAM46C,FGFR2,HCAR3,HSP90AA1,HSP90B1,IFIT2,IFIT3,IFNG,IL1RN,IRF4,KIF2C,PSMB5,PTGS2,RET,RRM2,S1PR2,SDC1,SOD2,TIMP1,TUBA1C,TUBB3,XBP1	32
Cancer, Organismal Injury and Abnormalities, Reproductive System Disease	Female genital tract adenocarcinoma	1.99e-05			ABCB1,ABCC12,ACACB,ACTG2,ADD2,ADORA3,ALPK3,ANO4,ANXA2,AP3B2,APOBEC3A,APOD,APOE,AQP9,ARID3A,ASGR2,ATAD3A,ATAD5,ATP2A1,ATP8B4,AURKA,BCL6,BPIFB4,BRCA1,C3,C6,CA8,CACNA1E,CACNA1F,CACNA1G,CCDC58,CCKAR,CCNA2,CCNB1,CCNE1,CCT5,CCT6A,CDC20,CDC25A,CDC6,CDH10,CDH4,CDKN2A,CENPA,CES1,CFB,CGN,CKAP4,CLCN1,CLDN3,CLUH,CNN1,CNTN1,COL13A1,COL17A1,COL1A2,COL4A6,CPAMD8,CTH,CUX2,CXCL11,CYP1A1,DDX58,DEPDC1B,DKK1,DLGAP1,…	240
Cancer, Gastrointestinal Disease, Organismal Injury and Abnormalities	Intestinal adenoma	2.18e-05			ADIPOQ,BYSL,CCNB1,CDK1,CEMIP,DGAT2,ESR2,FBLN1,HSD11B2,ISLR,JCHAIN,LEPR,MMP7,NR3C2,NTMT1,PDK4,PPA1,PTGS2,RDH5,S100A11,SKA3,SLC39A14,SLC7A5,SORD,TIMP1,UBE2S	26
Endocrine System Disorders, Gastrointestinal Disease, Metabolic Disease, Organismal Injury and Abnormalities	Experimentally-induced diabetes	2.21e-05			A2M,ANXA1,ANXA2,C2,C3,COL4A1,ECEL1,GBP2,GPNMB,HK2,IL1RN,LCN2,MCHR1,RSAD2,TF,TIMP1,XBP1	17
Cancer, Organismal Injury and Abnormalities, Reproductive System Disease	Endometrium tumor	2.53e-05			ABCB1,ABCC12,ACACB,ACTG2,ADAMTS5,ADIPOQ,ALPK3,ANO4,ANXA2,AP3B2,APOBEC3A,APOD,AQP9,ARID3A,ASGR2,ATAD5,ATP2A1,ATP8B4,AURKA,BCL6,BHLHA15,BPIFB4,BRCA1,C16orf45,C3,C6,CA8,CACNA1E,CACNA1F,CACNA1G,CCDC58,CCKAR,CCL4,CCNA2,CCNB1,CCNE1,CCT5,CD40LG,CDC20,CDC25A,CDC6,CDH10,CDH4,CDKN2A,CENPA,CES1,CFB,CGN,CLCN1,CLDN3,CNN1,CNTN1,COL13A1,COL17A1,COL4A6,CPAMD8,CPZ,CTH,CUX2,CXCL10,CYP1A1,DDX58,DEPDC1B,DKK1,DLGAP1,…	208
Organismal Injury and Abnormalities, Reproductive System Disease	Abnormal growth in endometrium	2.63e-05			ABCB1,ABCC12,ACACB,ACTG2,ADAMTS5,ADIPOQ,ALPK3,ANO4,ANXA2,AP3B2,APOBEC3A,APOD,AQP9,ARID3A,ASGR2,ATAD5,ATP2A1,ATP8B4,AURKA,BCL6,BHLHA15,BPIFB4,BRCA1,C16orf45,C3,C6,CA8,CACNA1E,CACNA1F,CACNA1G,CCDC58,CCKAR,CCL4,CCNA2,CCNB1,CCNE1,CCT5,CD40LG,CDC20,CDC25A,CDC6,CDH10,CDH4,CDKN2A,CENPA,CES1,CFB,CGN,CLCN1,CLDN3,CNN1,CNTN1,COL13A1,COL17A1,COL4A6,CPAMD8,CPZ,CTH,CUX2,CXCL10,CYP1A1,DDX58,DEPDC1B,DKK1,DLGAP1,…	209
Organismal Injury and Abnormalities, Reproductive System Disease	Abnormality of endometrium	2.94e-05			ABCB1,ABCC12,ACACB,ACTG2,ADAMTS5,ADIPOQ,ALPK3,ANO4,ANXA2,AP3B2,APOBEC3A,APOD,AQP9,ARID3A,ASGR2,ATAD5,ATP2A1,ATP8B4,AURKA,BCL6,BHLHA15,BPIFB4,BRCA1,C16orf45,C3,C6,CA8,CACNA1E,CACNA1F,CACNA1G,CCDC58,CCKAR,CCL4,CCNA2,CCNB1,CCNE1,CCT5,CD40LG,CDC20,CDC25A,CDC6,CDH10,CDH4,CDKN2A,CENPA,CES1,CFB,CGN,CLCN1,CLDN3,CNN1,CNTN1,COL13A1,COL17A1,COL4A6,CPAMD8,CPZ,CTH,CUX2,CXCL10,CYP1A1,DDX58,DEPDC1B,DKK1,DLGAP1,…	209
Cancer, Organismal Injury and Abnormalities, Reproductive System Disease	Uterine cancer	2.95e-05			ABCB1,ABCC12,ACACB,ACTG2,ADAMTS5,ADIPOQ,ALPK3,ANO4,ANXA1,ANXA2,AP3B2,APOBEC3A,APOD,AQP9,ARID3A,ASGR2,ATAD5,ATP2A1,ATP8B4,AURKA,BCL6,BHLHA15,BPIFB4,BRCA1,C16orf45,C3,C6,CA8,CACNA1E,CACNA1F,CACNA1G,CCDC58,CCKAR,CCL4,CCNA2,CCNB1,CCNE1,CCT5,CD40LG,CDC20,CDC25A,CDC6,CDH10,CDH4,CDKN2A,CENPA,CES1,CFB,CGN,CLCN1,CLDN3,CLEC4F,CNN1,CNTN1,COL13A1,COL17A1,COL4A6,CPAMD8,CPZ,CTH,CTSL,CUX2,CXCL10,CYP1A1,DDX58,DE…	220
Cancer, Organismal Injury and Abnormalities, Reproductive System Disease	Endometrial cancer	3e-05			ABCB1,ABCC12,ACACB,ACTG2,ADAMTS5,ADIPOQ,ALPK3,ANO4,ANXA2,AP3B2,APOBEC3A,APOD,AQP9,ARID3A,ASGR2,ATAD5,ATP2A1,ATP8B4,AURKA,BCL6,BHLHA15,BPIFB4,BRCA1,C16orf45,C3,C6,CA8,CACNA1E,CACNA1F,CACNA1G,CCDC58,CCKAR,CCL4,CCNA2,CCNB1,CCNE1,CCT5,CD40LG,CDC20,CDC25A,CDC6,CDH10,CDH4,CDKN2A,CENPA,CES1,CFB,CGN,CLCN1,CLDN3,CNN1,CNTN1,COL13A1,COL17A1,COL4A6,CPAMD8,CPZ,CTH,CUX2,CXCL10,CYP1A1,DDX58,DEPDC1B,DKK1,DLGAP1,…	207
Cancer, Hematological Disease, Immunological Disease, Organismal Injury and Abnormalities	Angioimmunoblastic T-cell lymphoma	3.78e-05			ADAMTS9,C3,CCL19,CCL22,CD40LG,CDKN2A,FGF11,HSP90AA1,HSP90B1,LIF,MAL,POLE2,PSMB5,RRM2,SDC1,SERPINF1,SERPINH1,TIMP1,TNFRSF8,TUBA1C,TUBB3,VTN	22
Nervous System Development and Function	Morphology of nervous system	4.15e-05			A2M,ACHE,ADAMTS4,ADIPOQ,ALPL,ANXA1,APOE,ASIC3,BAK1,BRCA1,BRINP1,C3,CACNA1F,CCKAR,CCR10,CD40LG,CDKN2A,CNTN1,COL13A1,COL1A1,CUX2,DKK1,DLGAP3,DNER,ECEL1,ENTPD1,EPHB1,ESCO2,ESR2,F2,FAIM2,FGFR2,FRZB,FST,GFRA2,GFRA3,GRID1,HEPACAM,HSD11B1,HSPA5,IFNG,IL1RN,KEL,LAG3,LEPR,LHX8,LIF,LMNB1,MAL,MFSD2A,MOG,MYH14,MYH7B,NAMPT,NEFL,NTN1,OSM,PAK5,PLP1,PRF1,PTPRQ,PTPRZ1,PVALB,RET,RGN,RORA,SDC3,SLC1A2,SLC6A15,SNAP25,…	85
Connective Tissue Disorders, Hereditary Disorder, Organismal Injury and Abnormalities	Hereditary connective tissue disorder	4.41e-05			ACTA2,ADAMTS4,ADAMTSL2,ALDH18A1,ALPL,ANXA1,APOE,ATP6V0D2,CDC6,CDT1,CNN1,COL17A1,COL1A1,COL1A2,COL4A1,DDX58,DMP1,DNA2,ECEL1,EMG1,ESCO2,FGF23,FGFR2,FKBP14,FREM1,IFIH1,LAMB3,LEPR,MASP1,MFAP4,MFSD2A,ORC1,P4HB,PTGS2,PTH1R,PYCR1,RECQL4,RRM2,S1PR2,SAMD9,SEC24D,SEC61A1,SERPINF1,SERPINH1,SLC2A9,SLC34A3,TREM2,TREX1,TUBA1C,TUBB3,USP18,ZIC2	52
Cancer, Organismal Injury and Abnormalities	Papillary carcinoma	4.55e-05			ADAMTS1,APOD,CCL17,CDC6,CDKN2A,E2F7,EPCAM,EXO1,FABP4,FGFR2,GBP2,HSD11B1,HSP90AA1,HSP90B1,LCN2,MFAP5,MT-ND1,MT-ND5,MTFR2,NAALADL1,PAMR1,PDK4,POLQ,PTGS2,PTPN4,RET,S100A11,S1PR2,SEMA3C,SERPINF1,SKA3,STRA6,THBS1,TIMP1,TRAM2,TUBA1C,TUBB3	37
Nervous System Development and Function, Neurological Disease	Abnormal morphology of nervous system	4.8e-05			ACHE,ADAMTS4,ADIPOQ,ALPL,APOE,ASIC3,BAK1,BRCA1,BRINP1,C3,CACNA1F,CCKAR,CCR10,CD40LG,CDKN2A,CNTN1,COL13A1,CUX2,DKK1,DLGAP3,DNER,ECEL1,ENTPD1,EPHB1,ESCO2,ESR2,F2,FGFR2,FRZB,FST,GFRA2,GFRA3,HEPACAM,HSD11B1,HSPA5,IFNG,IL1RN,KEL,LAG3,LEPR,LHX8,LIF,LMNB1,MFSD2A,MOG,NEFL,NTN1,OSM,PAK5,PLP1,PRF1,PTPRQ,PTPRZ1,PVALB,RET,RGN,RORA,SLC1A2,SLC6A15,SNAP25,SNTA1,SOD2,SPR,SRGAP3,ST8SIA2,STIP1,STRA6,STX1A,SYN2,TGF…	74
Cancer, Gastrointestinal Disease, Organismal Injury and Abnormalities	Colorectal adenoma	5.1e-05			BYSL,CCNB1,CDK1,CEMIP,DGAT2,ESR2,FBLN1,HSD11B2,JCHAIN,LEPR,MMP7,NR3C2,NTMT1,PDK4,PPA1,PTGS2,RDH5,S100A11,SKA3,SLC39A14,SLC7A5,SORD,TIMP1,UBE2S	24
Gastrointestinal Disease, Immunological Disease, Ophthalmic Disease, Organismal Injury and Abnormalities	Sjögren syndrome	5.59e-05			C3,CCL19,CCL22,CCL4,CD40LG,CXCL10,GBP1,GBP2,IFIH1,IFIT3,LIF,OSM,SOCS3,TIMP1,TNFSF10,TNFSF13B,XCL1	17
Organismal Injury and Abnormalities	Ulcer	5.66e-05			ABCB1,ANXA1,CGN,COL13A1,COL17A1,COL1A1,COL1A2,COL4A1,COL4A6,CTSL,ESR2,F2,IFNG,IL1RN,MMP7,NEIL1,PTGS2,TGFA,XBP1	19
Cancer, Organismal Injury and Abnormalities, Reproductive System Disease	HER2 negative hormone receptor negative breast cancer	5.7e-05			ABCB1,BCL6,BRCA1,CDK1,CDKN2A,CXCL9,CYP1A1,ESR2,FGFR2,FRZB,HSP90AA1,HSP90B1,LIF,POLE2,PTGS2,RET,RRM2,TF,TGFA,TIMP1,TNFSF10,TUBA1C,TUBB3	23
Organismal Development	Morphology of body cavity	7.05e-05			ABCB1,ACACB,ACTG2,ADAMTS1,ADAMTS9,ADD2,ADIPOQ,ADORA3,AIRE,ALOX15,ALPL,APOE,ARID3A,ATP2A1,AURKA,BAK1,BCL6,BRCA1,C3,CCKAR,CCNA2,CD1D,CD8A,CDKN2A,CES1,CLEC1B,CLEC4E,CNN1,COL1A1,CTHRC1,CYP1A1,DDX58,DHX58,DKK1,DUSP5,ENTPD2,ESR2,EXO1,F2,FABP3,FBLN1,FGF23,FGFR2,FKBP4,FMOD,FST,GCNT4,GCSAM,H2AFZ,HAS2,HLA-DQB1,HSD11B1,HSD11B2,HSP90B1,IFNG,IL1RN,IRF4,IRF7,JPH2,LAG3,LCN2,LEPR,LIF,LMNB1,Madcam1,MAML3,MFAP4,MF…	115
Cancer, Endocrine System Disorders, Gastrointestinal Disease, Organismal Injury and Abnormalities	Pancreatic cancer	8.85e-05			ACACB,ADAMTS1,ADAMTS5,ADIPOQ,ADORA3,AICDA,ALPL,ANXA1,AP3B2,AUNIP,BPI,BPIFB3,BPIFB4,BRCA1,C1QBP,CACNA1E,CACNA1G,CCDC183,CCL22,CCL4,CCR10,CDH10,CDH4,CDKN2A,CELA1,CLUH,CMPK2,CNTN1,COL1A1,COL1A2,COL4A1,COL4A6,CPNE7,CPZ,CTH,CTHRC1,CXCL10,DDX58,DHX58,DKK1,DLGAP1,DLGAP3,DMP1,DNA2,DNER,DSCAML1,EIF2AK2,ELL2,ELMOD1,EPHB1,ESCO2,EXO1,F2,FAM46C,FANCI,FBLN1,FGFR2,FIBIN,FKBP14,FMOD,FNDC3B,FREM1,GABRD,GP2,GRIK3,…	160
Cancer, Endocrine System Disorders, Gastrointestinal Disease, Organismal Injury and Abnormalities	Pancreatic carcinoma	9.61e-05			ACACB,ADAMTS5,ADORA3,AICDA,ALPL,ANXA1,AP3B2,AUNIP,BPI,BPIFB3,BPIFB4,BRCA1,C1QBP,CACNA1E,CACNA1G,CCDC183,CCL22,CCL4,CCR10,CDH10,CDH4,CDKN2A,CLUH,CMPK2,CNTN1,COL1A1,COL1A2,COL4A1,COL4A6,CPNE7,CPZ,CTH,CTHRC1,CXCL10,DDX58,DHX58,DLGAP1,DLGAP3,DMP1,DNA2,DNER,DSCAML1,EIF2AK2,ELL2,ELMOD1,EPHB1,ESCO2,EXO1,F2,FAM46C,FANCI,FBLN1,FGFR2,FIBIN,FKBP14,FMOD,FNDC3B,FREM1,GP2,GRIK3,GZMB,HAPLN3,HERC5,HS3ST3A1,HSP90…	152
Cancer, Organismal Injury and Abnormalities	Invasive carcinoma	9.96e-05			ACTA2,ADAMTS1,ADAMTS4,ADAMTS5,ADAMTS8,ADAMTS9,ANXA1,APOD,CDC6,CDH4,CDKN2A,CNN1,COL1A2,CXCL10,E2F7,ESR2,EXO1,FABP4,FGFR2,GABRD,GREM1,HSP90AA1,HSP90B1,MCM2,MT-ND1,NAALADL1,PAMR1,PDK4,POLE2,POLQ,PTGS2,PYCR1,RET,RRM2,SKA3,TGFA,TUBA1C,TUBB3	38
Organismal Injury and Abnormalities, Tissue Morphology	Volume of lesion	0.000122			ADIPOQ,ANXA1,CCL19,CDKN2A,ESR2,F2,FAIM2,IL18BP,IL1RN,MOG,MST1R,NR3C2,OLR1,PRF1,SLC16A7,THBS1,TIMP1,TNFSF10	18
Cancer, Organismal Injury and Abnormalities	Papillary adenocarcinoma	0.000124			ADAMTS1,APOD,CCL17,CDC6,CDKN2A,E2F7,EXO1,FABP4,FGFR2,GBP2,HSD11B1,HSP90AA1,HSP90B1,LCN2,MFAP5,MT-ND1,MT-ND5,MTFR2,NAALADL1,PAMR1,PDK4,POLQ,PTPN4,RET,S100A11,S1PR2,SEMA3C,SERPINF1,SKA3,STRA6,THBS1,TIMP1,TRAM2,TUBA1C,TUBB3	35
Cancer, Organismal Injury and Abnormalities, Skeletal and Muscular Disorders	Leiomyosarcoma	0.000135			ACTG2,CDKN2A,CKS2,CTSL,FGFR2,POLE2,PTGS2,RET,RRM2,S100A11,TUBA1C,TUBB3,VCAN	13
Cancer, Gastrointestinal Disease, Organismal Injury and Abnormalities	Oral squamous cell carcinoma	0.000204			CCL8,CHI3L1,CNN1,CTHRC1,CXCL10,EDIL3,GBP2,HAS2,HSP90AA1,HSP90B1,IL1RN,MFAP5,PTGS2,RAP1GAP2,RASAL1,RRM2,SCG2,SPON1,STRA6,THBS4,TNFSF10,TRAM2,TUBA1C,TUBB3	24
Cancer, Organismal Injury and Abnormalities, Skeletal and Muscular Disorders	Smooth muscle tumor	0.000221			ACHE,ACTG2,AK2,CDKN2A,CKS2,CLDN11,CLUH,CTSL,ESR2,FGFR2,FMOD,IFI44L,IFIH1,IFIT1,IFIT3,MST1R,MYBL1,NR3C2,PDK4,PLP1,POLE2,PTGS2,RET,RORA,RRM2,S100A11,SCG2,SOCS3,SOD2,TPBG,TUBA1C,TUBB3,VCAN,XAF1	34
Cancer, Organismal Injury and Abnormalities, Tissue Morphology, Tumor Morphology	Morphology of tumor	0.000224			ADIPOQ,ANXA1,CCL19,CCNE1,CDKN2A,ESR2,F2,IFNG,IL12RB2,IL18BP,LCN2,LDHA,MMP7,MST1R,PRF1,PTGS2,PTH1R,RET,S1PR2,TGFA,THBS1,TIMP1,TNFSF10	23
Metabolic Disease	Amyloidosis	0.000229			A2M,ACHE,ACTA2,ALOX15,APOD,APOE,BCL6,BRCA1,C3,CCL4,CCNB1,CD40LG,CDK1,CDKN2A,CFB,CH25H,CHI3L1,CLUH,CNN1,CXCL10,EIF2AK2,EPHA1,ESR2,FGFR2,GABRD,GBP2,GPNMB,HSD11B1,HSPA5,HSPA6,HSPD1,LCN2,MOG,MT-ND1,NEFL,NPY,NR3C2,OLR1,PSMB5,PTGS2,PTPRZ1,QPCT,RAN,RET,SAA1,SDC1,SLC1A2,SOD2,SPON1,STIP1,TF,TFRC,TIMP1,TRAM2,TXN,XBP1	56
Dermatological Diseases and Conditions, Immunological Disease, Inflammatory Disease, Inflammatory Response, Organismal Injury and Abnormalities	Atopic dermatitis	0.000238			ADIPOQ,ANXA1,C3,CCL17,CCL22,CCNA2,CCR3,CCR4,CDC25A,CPNE7,CTSL,CXCL9,FABP4,FKBP4,GZMB,IL1RN,KEL,KLK7,LEPR,MX1,OSM,PDK4,PRF1,PTGS2,S100A11,TIMP1,TNFRSF8,TNFSF10	28
Cancer, Organismal Injury and Abnormalities, Renal and Urological Disease	Recurrent bladder cancer	0.000239			HSP90AA1,HSP90B1,POLE2,PTGS2,RRM2,THBS1	6
Cancer, Organismal Injury and Abnormalities	Ductal carcinoma	0.000248			A2M,ACACB,ACTA2,ADAMTS5,AICDA,ALPL,ANXA1,ANXA2,AP3B2,AUNIP,BPI,BPIFB3,BRCA1,C3,CACNA1E,CACNA1G,CCDC183,CCL22,CCL4,CCR10,CDH10,CDH24,CDH4,CDKN2A,CELA1,CES1,CLEC10A,CLUH,CMPK2,CNN1,CNTN1,COL1A1,COL1A2,COL4A1,COL4A6,CPAMD8,CPNE7,CPZ,CTH,CTHRC1,CXCL10,DDX58,DHX58,DLGAP1,DLGAP3,DMP1,DNA2,DNER,DSC1,DSCAML1,ECEL1,EIF2AK2,EIF4A1,ELL2,ELMOD1,EPCAM,EPHB1,ESCO2,ESR2,EXO1,F2,FAM46C,FANCI,FGFR2,FIBIN,FKBP14,F…	176
Cancer, Endocrine System Disorders, Gastrointestinal Disease, Organismal Injury and Abnormalities	Pancreatic adenocarcinoma	0.000269			ACACB,ADAMTS5,AICDA,ALPL,ANXA1,AP3B2,AUNIP,BPI,BPIFB3,BPIFB4,BRCA1,C1QBP,CACNA1E,CACNA1G,CCDC183,CCL22,CCL4,CCR10,CDH10,CDH4,CDKN2A,CLUH,CMPK2,CNTN1,COL1A1,COL1A2,COL4A1,COL4A6,CPNE7,CPZ,CTH,CTHRC1,CXCL10,DDX58,DHX58,DLGAP1,DLGAP3,DMP1,DNA2,DNER,DSCAML1,EIF2AK2,ELL2,ELMOD1,EPHB1,ESCO2,EXO1,F2,FAM46C,FANCI,FGFR2,FIBIN,FKBP14,FMOD,FNDC3B,FREM1,GP2,GRIK3,GZMB,HAPLN3,HERC5,HS3ST3A1,HSP90AA1,HSP90B1,H…	148
Cancer, Organismal Injury and Abnormalities	Benign connective or soft tissue neoplasm	0.00028			ACHE,AK2,CCNE1,CDKN2A,CLDN11,CLUH,COL13A1,COL17A1,COL1A1,COL1A2,COL4A1,COL4A6,ESR2,FABP4,FGFR2,FMOD,IFI44L,IFIH1,IFIT1,IFIT3,MST1R,MYBL1,NR3C2,PDK4,PLP1,PTGS2,PTH1R,RET,RORA,S100A11,SCG2,SOCS3,SOD2,TPBG,TUBA1C,TUBB3,VCAN,XAF1	38
Neurological Disease, Organismal Injury and Abnormalities, Psychological Disorders	Tauopathy	0.00028			A2M,ACHE,ACTA2,ALOX15,APOD,APOE,BRCA1,C3,CCL4,CCNB1,CD40LG,CDK1,CDKN2A,CFB,CH25H,CHI3L1,CLUH,CNN1,CXCL10,EIF2AK2,EPHA1,ESR2,GABRD,GBP2,HSD11B1,HSPA5,HSPA6,HSPD1,LCN2,MOG,MT-ND1,NEFL,NPY,NR3C2,OLR1,PTGS2,PTPRZ1,QPCT,RAN,RET,SCN4A,SCN4B,SDC1,SLC1A2,SOD2,SPON1,STIP1,TF,TFRC,TIMP1,TRAM2,TUBA1C,TUBB3,TXN,XBP1	55
Hair and Skin Development and Function, Organ Morphology	Thickness of skin	0.000302			ACKR2,BRCA1,CMA1,FGFR2,IFNG,KLK7,LIF,OSM,SOD2	9
Cancer, Organismal Injury and Abnormalities	Subcutaneous tumor	0.000314			ACHE,AK2,CCNE1,CLDN11,CLUH,COL13A1,COL17A1,COL1A1,COL1A2,COL4A1,COL4A6,ESR2,FABP4,FGFR2,FMOD,IFI44L,IFIH1,IFIT1,IFIT3,MST1R,MYBL1,NR3C2,NUPR1,PDK4,PLP1,PTGS2,RET,RORA,S100A11,SCG2,SOCS3,SOD2,TPBG,TUBA1C,TUBB3,VCAN,XAF1	37
Cancer, Organismal Injury and Abnormalities, Reproductive System Disease	Malignant neoplasm of male genital organ	0.000326			A2M,ABCB1,ACACB,ACHE,ADAMTS4,ADAMTS5,ADD2,AGBL3,AIRE,ALDH18A1,ALOX15,ALPK3,ALPL,ANO4,ANXA1,ANXA2,AP3B2,APOD,ATAD5,ATP8B4,BRCA1,BTNL9,C2,C3,C6,CACNA1E,CACNA1F,CACNA1G,CCNB1,CCR3,CCR4,CD1B,CD40LG,CDC25C,CDKN2A,CES1,CFB,CGN,CHAC1,CHI3L1,CKAP4,CLCN1,CLDN11,CLEC4A,CLEC4F,CLUH,COL13A1,COL17A1,COL1A1,COL4A1,COL4A6,CPAMD8,CPNE7,DDO,DHX58,DLGAP1,DLGAP3,DNAJB11,DSCAML1,DUSP5,E2F7,ECEL1,EDEM3,EDIL3,EMILIN1,…	235
Cancer, Organismal Injury and Abnormalities, Tissue Morphology, Tumor Morphology	Volume of tumor	0.000366			ADIPOQ,ANXA1,CCL19,CDKN2A,ESR2,F2,IL18BP,MST1R,THBS1,TIMP1,TNFSF10	11
Cancer, Organismal Injury and Abnormalities	Invasive cancer	0.000375			ACTA2,ADAMTS1,ADAMTS4,ADAMTS5,ADAMTS8,ADAMTS9,ANXA1,APOD,CDC6,CDH4,CDKN2A,CNN1,COL1A2,CXCL10,E2F7,EPCAM,ESR2,EXO1,FABP4,FGFR2,GABRD,GREM1,HSP90AA1,HSP90B1,IL1RN,MCM2,MT-ND1,NAALADL1,PAMR1,PDK4,POLE2,POLQ,PTGS2,PYCR1,RET,RRM2,SKA3,TGFA,TUBA1C,TUBB3	40
Cancer, Gastrointestinal Disease, Organismal Injury and Abnormalities	Oral cavity carcinoma	0.000395			CCL8,CDKN2A,CHI3L1,CNN1,CTHRC1,CXCL10,EDIL3,GBP2,HAS2,HSP90AA1,HSP90B1,IL1RN,MFAP5,PTGS2,RAP1GAP2,RASAL1,RRM2,SCG2,SPON1,STRA6,THBS4,TIMP1,TNFSF10,TRAM2,TUBA1C,TUBB3	26
Dermatological Diseases and Conditions, Organismal Injury and Abnormalities	Alopecia areata	0.000397			ANXA1,CXCL10,CXCL11,CXCL9,HR,IFNG,SNAP25	7
Cancer, Organismal Injury and Abnormalities	Cancer of head	0.000459			ADAMTS4,ADAMTS5,ANXA1,CCL19,CCL8,CDKN2A,CHI3L1,CNN1,COL1A1,COL4A1,CTHRC1,CXCL10,DHRS4,EDIL3,ESR2,FGFR2,GBP2,HAS2,HSP90AA1,HSP90B1,IFIT2,IL1RN,MAD2L1,MFAP5,MST1R,PTGS2,PVALB,RAP1GAP2,RASAL1,RET,RRM2,RYR3,SCG2,SPON1,STRA6,THBS1,THBS4,TIMP1,TNFSF10,TRAM2,TUBA1C,TUBB3	42
Cancer, Organismal Injury and Abnormalities	Stage II cancer	0.000529			ANXA2,CMPK2,COL1A2,EPCAM,ESR2,FGFR2,HSP90AA1,HSP90B1,MST1R,NME2,POLE2,PSMB5,PTGS2,RET,RRM2,TNFRSF8,TUBA1C,TUBB3	18
Cancer, Gastrointestinal Disease, Hepatic System Disease, Organismal Injury and Abnormalities	Cholangiocarcinoma	0.000529			ANXA1,ANXA2,BRCA1,CDKN2A,EPCAM,FGFR2,GABRD,HSP90AA1,HSP90B1,LEPR,NPY,POLE2,PSMB5,PTGS2,RRM2	15
Neurological Disease, Organismal Injury and Abnormalities, Psychological Disorders	Disorder of basal ganglia	0.000534			A2M,ABCB1,ACHE,ADORA3,ANXA2,APOD,APOE,ATP2A1,BCAS1,BCL6,BCL7A,C3,CACNA1F,CCL4,CHI3L1,CPA5,CYCS,DUSP5,FBL,FKBP4,GABRD,GBP1,HIGD1A,HPCA,HSP90AA1,HSPA5,IFIH1,IFNG,ISG15,LDHA,LRG1,MOG,MT-ND1,MT-ND5,MYH7B,NEFL,NPY,Nrgn,PTGS2,PVALB,RAN,RANBP1,RET,RGS4,RYR3,S1PR2,SCG2,SCN4A,SCN4B,SLC19A3,SLC1A2,SNAP25,SNCG,SOD2,SRM,ST8SIA2,SYN2,TREX1,TUBA1C,TUBB3,TXN,UCK2,UPP1,VCAN,ZNF385B	65
Cancer, Organismal Injury and Abnormalities, Reproductive System Disease	Prostate cancer	0.000548			A2M,ABCB1,ACACB,ADAMTS4,ADAMTS5,ADD2,AGBL3,AIRE,ALDH18A1,ALOX15,ALPK3,ALPL,ANO4,ANXA1,ANXA2,AP3B2,APOD,ATAD5,ATP8B4,BRCA1,BTNL9,C2,C3,C6,CACNA1E,CACNA1F,CACNA1G,CCNB1,CCR3,CCR4,CD1B,CD40LG,CDC25C,CDKN2A,CES1,CFB,CGN,CHAC1,CHI3L1,CKAP4,CLCN1,CLDN11,CLEC4A,CLEC4F,CLUH,COL13A1,COL17A1,COL1A1,COL4A1,COL4A6,CPAMD8,CPNE7,DDO,DHX58,DLGAP1,DLGAP3,DNAJB11,DSCAML1,DUSP5,E2F7,ECEL1,EDEM3,EDIL3,EMILIN1,ENTPD…	231
Cancer, Organismal Injury and Abnormalities, Reproductive System Disease	Prostatic tumor	0.000569			A2M,ABCB1,ACACB,ADAMTS4,ADAMTS5,ADD2,AGBL3,AIRE,ALDH18A1,ALOX15,ALPK3,ALPL,ANO4,ANXA1,ANXA2,AP3B2,APOD,ATAD5,ATP8B4,AURKA,BRCA1,BTNL9,C2,C3,C6,CACNA1E,CACNA1F,CACNA1G,CCNB1,CCR3,CCR4,CD1B,CD40LG,CDC25C,CDKN2A,CES1,CFB,CGN,CHAC1,CHI3L1,CKAP4,CLCN1,CLDN11,CLEC4A,CLEC4F,CLUH,COL13A1,COL17A1,COL1A1,COL4A1,COL4A6,CPAMD8,CPNE7,DDO,DHX58,DLGAP1,DLGAP3,DNAJB11,DSCAML1,DUSP5,E2F7,ECEL1,EDEM3,EDIL3,EMILIN1…	232
Connective Tissue Development and Function, Skeletal and Muscular System Development and Function, Tissue Development	Volume of bone	0.000652			ADIPOQ,CLEC4A,COL1A1,COL1A2,DKK1,FGF23,GREM1,HSD11B2,IFNG,ISG15,LIF,MFAP5,P2RY6,PDK4,PTH1R,SLC39A14,SPON1,TMEM178A	18
Cancer, Organismal Injury and Abnormalities	Transitional-cell carcinoma	0.000666			APOD,ATAD5,BRCA1,CDC6,CDKN2A,E2F7,EPCAM,EXO1,FABP4,FGFR2,GABRD,HSP90AA1,HSP90B1,KIF2C,MCM2,NAALADL1,PAMR1,POLE2,POLQ,PTGS2,RET,RGN,RRM2,SKA3,TIMP1,TUBA1C,TUBB3,ZIC2	28
Nervous System Development and Function, Tissue Morphology	Morphology of nervous tissue	0.000681			A2M,ACHE,ADAMTS4,ADIPOQ,APOE,ASIC3,BRINP1,C3,CACNA1F,CCKAR,CCR10,CD40LG,CNTN1,COL13A1,ECEL1,EPHB1,ESR2,F2,FAIM2,FST,GFRA2,GRID1,IFNG,IL1RN,KEL,LAG3,LEPR,LHX8,LMNB1,MAL,MOG,MYH14,MYH7B,NAMPT,NEFL,PAK5,PLP1,PTPRQ,PVALB,RET,SLC1A2,SLC6A15,SNCG,SNTA1,SOD2,SPR,SRGAP3,ST8SIA2,STIP1,STX1A,SYN2,TGFA,UNC13A,UPP1,VCAN	55
Cancer, Organismal Injury and Abnormalities	Recurrent pelvic tumor	0.000683			BRCA1,ESR2,FGFR2,HSP90AA1,HSP90B1,POLE2,PTGS2,RRM2,THBS1,TUBA1C,TUBB3	11
Cancer, Neurological Disease, Organismal Injury and Abnormalities	Central nervous system cancer	0.000695			ADAMTS4,ADAMTS5,ANXA1,BCAS1,BRCA1,CCL19,CDKN2A,CHI3L1,CKS2,COL1A1,COL1A2,COL4A1,CPA5,CXCL9,CYCS,DBNDD1,DHRS4,EPCAM,ESR2,FGFR2,GBP1,GBP2,GPNMB,HSP90AA1,HSP90B1,HSPA5,IFNG,KCNMA1,LIF,MAD2L1,MAL,MOG,MST1R,MYO7B,NUPR1,POLQ,PTGS2,PTX3,PVALB,RAPGEF5,RET,RGN,RNF213,RRM2,RYR3,SHMT2,SORD,STRA6,TF,THBS1,TIMP1,TRAM2,TUBA1C,TUBB3,TVP23A	55
Cell Morphology, Nervous System Development and Function, Tissue Morphology	Morphology of neurons	0.000706			A2M,ACHE,ADAMTS4,ADIPOQ,APOE,ASIC3,BRINP1,C3,CACNA1F,CCKAR,CCR10,CD40LG,CNTN1,COL13A1,ECEL1,EPHB1,ESR2,F2,FAIM2,FST,GFRA2,GRID1,IFNG,IL1RN,KEL,LAG3,LEPR,LHX8,LMNB1,MAL,MOG,MYH14,MYH7B,NAMPT,NEFL,PAK5,PLP1,PTPRQ,PVALB,RET,SLC1A2,SLC6A15,SNCG,SNTA1,SOD2,SPR,SRGAP3,ST8SIA2,STIP1,STX1A,SYN2,TGFA,UNC13A,VCAN	54
Cancer, Organismal Injury and Abnormalities, Renal and Urological Disease	Upper renal tract carcinoma	0.00074			CDKN2A,HSP90AA1,HSP90B1,POLE2,RGN,RRM2,TUBA1C,TUBB3	8
Cell Cycle	Delay in mitosis of tumor cell lines	0.000811			AURKA,BRCA1,CCNB1,CDC20,CDC25C,CDK1,MAD2L1	7
Cancer, Gastrointestinal Disease, Hepatic System Disease, Organismal Injury and Abnormalities	Hepatic adenocarcinoma	0.000812			BRCA1,CDKN2A,FGFR2,HSP90AA1,HSP90B1,POLE2,PSMB5,RRM2,THBS1	9
