# Supplementary material for: Experimental challenge with bovine respiratory syncytial virus in dairy calves: bronchial lymph node transcriptome response
Source: Sci Rep. 2019 Oct 14;9:14736. doi: 10.1038/s41598-019-51094-z (PMC6791843; doi:10.1038/s41598-019-51094-z)
Supplement: Supplementary file 9 — Supplementary Table S9. [file 41598_2019_51094_MOESM9_ESM.xlsx]

## Sheet: Sheet0
Experimental challenge with bovine respiratory syncytial virus in dairy calves: bronchial lymph node transcriptome response
Dayle Johnston, Bernadette Earley, Matthew S. McCabe, Ken Lemon, Catherine Duffy, Michael McMenamy, S. Louise Cosby, JaeWoo Kim, Gordon Blackshields, Jeremy F. Taylor and Sinead M. Waters
Supplementary Table S9. Predicted up-stream regulators influencing the DEG (IPA analysis).
© 2000-2018 QIAGEN. All rights reserved.
Upstream Regulator	Expr Fold Change	Molecule Type	Predicted Activation State	Activation z-score	p-value of overlap	Target molecules in dataset	Mechanistic Network
STAT3		transcription regulator		0.391	1.25e-26	A2M,ACTA2,ADIPOQ,AICDA,ALOX15,BAK1,BCL6,CALHM6,CCL17,CCL4,CCNB1,CCNE1,CD40LG,CDC25A,CDK1,CDKN2A,CFB,CHI3L1,CMPK2,COL1A1,COL1A2,CTSL,CXCL10,CXCL9,DKK1,EIF2AK2,ESR2,FST,GBP2,GBP6,GZMB,HAS2,HERC5,HERC6,HK2,IFI44,IFI6,IFIH1,IFIT1,IFIT2,IFIT3,IFIT5,IFNG,IL1RN,IRF4,IRF7,ISG15,ISG20,LBP,LDHA,LEPR,LIF,MMP7,MT-ND1,MT-ND5,MX1,MX2,NAMPT,NPY,OAS1,OAS2,PDIA4,PHB,PRF1,PSMB5,PTGS2,RET,RORA,RSAD2,SAA1,SOCS3,SOD2…	239 (17)
TCR		complex		1.825	9.62e-20	AK2,APOD,APOE,CCL17,CCL22,CCL4,CCNE1,CCR3,CCR4,CD40LG,CXCL10,CXCL11,CXCL9,DDX58,DHX58,ELL2,FBL,GZMA,GZMB,HERC5,HSP90B1,HSPA5,HSPD1,IFI44,IFI44L,IFI6,IFIH1,IFIT1,IFIT2,IFIT3,IFNG,IL12RB2,IRF4,IRF7,ISG15,ISG20,LMNB1,MX1,MX2,NHP2,NIP7,OAS1,P4HB,PDIA4,PHB,PRF1,RSAD2,SLC1A5,SMAD7,SOCS3,TBX21,TNFSF13B,TNIP3,XCL1,ZBTB32	224 (20)
TCF3		transcription regulator		-0.913	1.11e-17	ABCC12,ACACB,ADIPOQ,AICDA,AURKA,BCL6,BHLHA15,CCNA2,CCNB1,CCNE1,CDC20,CDK1,CDKN2A,CELA1,CKAP4,CKS2,COL1A1,CRELD2,DDX58,ENTPD1,EPCAM,ESCO2,FAM46C,FGFR2,HSD11B1,HSP90B1,Ifi27,KIF2C,MAD2L1,MAL,MANF,MEF2B,MZB1,NEIL1,PDIA4,PRDX4,RORA,RRM2,SCN4A,SDF2L1,SEC11C,SEC24D,SLC35B1,SLC7A5,SOCS3,TF,TXNDC5,XBP1,ZBP1	218 (13)
TCF4		transcription regulator		-0.555	4.84e-17	AICDA,BCL6,BHLHA15,CCNA2,CDC20,CDK1,CDKN2A,CELA1,CKAP4,CKS2,CRELD2,DDX58,DKK1,DMP1,ENTPD1,EPCAM,ESCO2,FAM46C,HSD11B1,HSP90B1,Ifi27,MAD2L1,MANF,MEF2B,MZB1,NEIL1,PDIA4,PRDX4,RRM2,SDF2L1,SEC11C,SEC24D,SLC35B1,TXNDC5,VCAN,XBP1,ZBP1
calcitriol		chemical drug		-1.769	1.7e-14	ABCB1,ANXA2,BAK1,BRCA1,C15orf48,C3,CCNA2,CCNB1,CCNE1,CDC20,CDC6,CDK1,CDT1,CENPA,CES1,CHTF18,COL4A1,CXCL10,CYP1A1,DCTPP1,EXO1,FABP4,FGF23,H2AFZ,HK2,HSPD1,IFI44L,IFNG,IL1RN,IRF4,IRF7,ISG15,KLK7,LCN2,MAD2L1,MAL,MCM2,MELK,MMS22L,MX1,NPHS1,NUPR1,PDK4,PNPT1,POLE2,PPIF,PTGS2,PYCR1,RRM2,RSAD2,S1PR2,SLC16A1,SMAD7,SOCS3,TBX21,TF,THBS1,TK1,TNFSF10,TXN	335 (22)
progesterone		chemical - endogenous mammalian		1.199	2.41e-13	ABCB1,ACTA2,ADAMTS1,ADIPOQ,ALOX15,ALPL,APOD,APOE,ASGR2,AURKA,BCL6,BRCA1,C3,CCNA2,CCNB1,CCNE1,CCR3,CD1D,CDC25A,CDC25C,CDKN2A,CDT1,CES1,CFB,CLDN3,CXCL10,CXCL11,CYP1A1,DKK1,ELL2,ESR2,FGFR2,FKBP4,FST,GABRD,HLA-DQB1,HSD11B1,HSD11B2,IFNG,IL27,ISG20,LAMB3,LCN2,LDHA,LEPR,LIF,MMP7,NME2,NPY,NR3C2,PTGS2,PTX3,REM1,RRM2,RYR3,SLC1A5,SOD2,STEAP1,TIMP1,TNFSF10	289 (19)
rosiglitazone		chemical drug		1.892	3.41e-13	ADAMTS1,ADIPOQ,APOE,AQP3,BRCA1,C3,CCKAR,CCL17,CD1D,COL1A1,CXCL10,CXCL11,CXCL9,CYCS,CYP1A1,DGAT2,FABP3,FABP4,GBP1,GBP2,GK,HAS2,HCAR3,HSD11B1,HSPA5,IFIT2,IFNG,IL1RN,LAMB3,LCN2,LRG1,MX2,NPHS1,NPY,OAS1,OAS2,OLR1,PDK4,PTGS2,PTPRO,RORA,SEMA3C,SERPINF1,SLC27A2,SOCS3,SOD2,TBX21,THBS1,TIMP1	266 (20)
IFNLR1		transmembrane receptor			6.95e-13	CCL4,CLEC4E,CMPK2,CXCL10,IFI44,IFIH1,IFIT2,IFIT3,IRF7,ISG15,LIF,MX1,PTGS2,RSAD2,SOD2,THBS1	144 (12)
fluticasone propionate		chemical drug		-0.533	2.12e-12	ADORA3,AQP9,C3,CCL22,CCL8,CES1,CFB,CHI3L1,CLEC4A,CXCL10,CXCL9,FABP4,HSD11B1,IFIT1,IL18BP,IL1RN,MMP7,MX1,NAMPT,OAS2,OLR1,PDK4,RNASE1,SERPINF1,SIGLEC10,SLC16A6,THBS1,TIMP1,TNFSF13B	167 (7)
dexamethasone		chemical drug		-1.656	9.35e-12	ABCB1,ACTA2,ACTG2,ADAMTS1,ADIPOQ,AICDA,ALDH18A1,ANO4,ANXA1,APOD,APOE,BAK1,BCL6,BRCA1,C3,CA8,CCL17,CCL4,CCNA2,CCNE1,CCR10,CDH4,CDKN2A,CES1,CFB,CHI3L1,CMPK2,COL1A1,COL4A1,CTSL,CXCL10,CYP1A1,DMP1,DNER,DTYMK,DUSP4,DUSP5,ELOVL6,EPHA1,ESR2,FABP4,FBLN1,FKBP4,FST,GBP1,GBP2,GZMA,GZMB,HLA-DQB1,HMGB3,HSD11B1,HSD11B2,HSPA5,HSPA6,HSPH1,IFIT1,IFIT3,IFIT5,IFNG,IL1RN,IRF7,ISG20,LAG3,LAMB3,LBP,LCN2,LDHA,LIF,MFAP5…	332 (19)
IRF9		transcription regulator		1.609	1.03e-11	CCL19,CXCL10,GBP1,IFIT1,IFIT2,IFIT3,IFNG,IL27,IRF7,ISG15,MX1,OAS2,SOCS3,TNFSF10	157 (13)
RNASEH2A		enzyme			5.21e-11	CXCL10,DDX58,GBP2,IFI44,IFIH1,IFIT2,IFIT3,IRF7,ISG15,ISG20,OAS1,PTGS2,RSAD2,USP18
IL4		cytokine		1.457	8.94e-11	ACTA2,AICDA,AK2,ALOX15,ANXA2,APOE,ATP2A1,BCL6,C3,CCDC86,CCL17,CCL22,CCL4,CCL8,CCNE1,CCR3,CCR4,CD1B,CD40LG,CD8A,CDK1,CLEC10A,CLUH,COL1A1,COL1A2,CXCL10,CXCL11,CXCL9,DSC1,EIF4A1,FABP4,FBL,Fcrls,GBP2,GZMA,HK2,HSD11B1,IFIT3,IFNG,IL12RB2,IL1RN,IRF4,IRF7,ISG15,ISG20,JCHAIN,KLK7,LIF,MAL,MMP28,OSM,PHB,POLE2,PRF1,PTGS2,SDF2L1,SKA1,SLC23A1,SOCS3,SOX13,SRM,TBX21,TFEC,TIMP1,TREM2,UCHL3,VARS,VIPR1,XBP1,XCL1	228 (18)
MAP3K7		kinase		-0.314	1.45e-10	CFB,CH25H,CXCL10,DDX58,GBP1,GBP2,IFI44,IFIH1,IFIT1,IFIT2,IFIT3,IRF7,OAS2,PTGS2,SAA1,TNFSF10,TNFSF13B,XAF1	223 (17)
KRAS		enzyme		-0.946	1.77e-10	ATAD3A,BAK1,CCNA2,CCNB1,CCT5,CDKN2A,CDT1,CLEC10A,COL1A1,COL4A1,CXCL10,DUSP4,DUSP5,EIF2AK2,EIF5A,EPCAM,HPCAL4,HSPA5,HSPE1,IFI6,IFIT1,IFNG,ISG15,LAMB3,LDHA,LIF,LMNB1,LYAR,MMP7,MX1,MX2,NME2,OAS1,PRDX4,PTGS2,RANBP1,RHEBL1,SEC11C,SLC35B1,SLCO4A1,TBX21,TCP1,TGFA,THBS1,TK1,TRIP13,UBE2S,UPP1,VCAN	294 (23)
Immunoglobulin		complex		1.193	2.88e-10	ACKR2,AICDA,AQP9,BCL6,CCL4,CCL8,CCNE1,CD40LG,CTH,CXCL10,CXCL11,CXCL9,EIF2AK2,ENTPD1,FGF23,HLA-DQB1,HSPA6,IFNG,IRF4,IRF7,JCHAIN,LAG3,MZB1,NAMPT,PTGS2,RSAD2,SMOX,TBX21,TFRC,TIMP1,TXN,VCAN,XBP1	232 (16)
TP53		transcription regulator		-0.882	3.3e-10	A2M,ABCB1,ACTA2,ALDH18A1,ALOX15,ANXA1,ANXA2,APOE,AQP3,ASL,AURKA,BAK1,BRCA1,C2,CCL4,CCNA2,CCNB1,CCNE1,CDC20,CDC25A,CDC25C,CDC6,CDH10,CDK1,CDKN2A,CDT1,CISD1,CLUH,CNN1,COL1A1,COL1A2,COL4A1,CYP1A1,DDIT4L,DKK1,DLGAP1,DRAM1,DUSP4,DUSP5,EDIL3,EIF4A1,EMILIN1,EXO1,FABP3,FABP4,FAM196A,FANCI,FBL,FKBP4,GAL3ST4,GBP1,H2AFZ,HAS2,HERC5,HK2,HSP90AA1,HSPD1,HSPH1,IFNG,IL1RN,IRF7,ISG15,KCNMA1,KNTC1,LDHA,LIF,MAD2L1,M…	295 (23)
CDKN1A		kinase		-1.674	6.71e-10	ACTA2,AURKA,BRCA1,CCNA2,CCNB1,CCNE1,CDC20,CDC25A,CDC25C,CDC6,CDK1,CDKN2A,DTL,EXO1,FANCI,H2AFZ,HSPA5,IFNG,KIF2C,KNTC1,MAD2L1,MCM2,ORC1,SAA1,SOD2,SPDL1,TGFA,TUBB3,UBE2S	229 (14)
ESR1		ligand-dependent nuclear receptor		0.541	1.13e-09	ABCB1,APOE,AQP3,AQP9,AURKA,BCL6,BRCA1,BYSL,C1QTNF6,C3,CARD14,CCL4,CCNA2,CCNB1,CCNE1,CDK1,CDKN2A,CENPA,CENPK,CGN,CLDN1,CLEC1B,CLIC3,CNN1,COL13A1,CYP1A1,DMP1,DUSP4,DUSP5,EIF5A,EPHX4,ESR2,FBLN1,FGFR2,FKBP4,FST,GREM1,HSP90AA1,HSP90B1,HSPD1,HSPH1,IFI44,IFI44L,IFI6,IFNG,IRF4,ISG20,KCNMA1,LBP,LCN2,LEPR,LILRB5,LOXL4,LYPD1,MAD2L1,MALL,MST1R,MX1,OLR1,PDK4,PHB,POLD4,PTGS2,PTPN4,PTPRH,PTX3,PYCR1,RDH5,RET,RSA…	328 (25)
VCAN	2.588	other		1.707	1.54e-09	ADAMTS9,APOE,C3,CDKN2A,FST,HAS2,IFI44,IFI44L,IFI6,IFIT1,IFIT2,IFNG,IL1RN,LBP,LCN2,LOXL4,MX1,MX2,OAS2,SOD2,TGFA,TIMP1,VCAN,XAF1	208 (20)
HSF1		transcription regulator		-0.757	1.56e-09	ABCB1,CCNA2,CCNE1,CCT5,CCT6A,CDC6,CDK1,CKS2,FBLN1,FKBP4,FMOD,HSP90AA1,HSPD1,HSPE1,HSPH1,KNTC1,LDHA,LIF,Madcam1,SERPINH1,SPR,STAG3,STIP1,TCP1,TEX12,XAF1	168 (8)
mifepristone		chemical drug		-0.247	2.47e-09	ABCB1,Alox12e,ALOX15,ALPL,ANXA1,APOE,C3,CHI3L1,CLDN3,EPCAM,FST,HAS2,HLA-DQB1,HSD11B1,HSPA5,LAMB3,MAD2L1,NME2,NPM3,NPY,PAX9,PGLYRP1,PTGS2,PTX3,REM1,SFRP2,SLC1A2,SNAP25,SRM,THBS2,TK1,VCAN,XBP1	297 (19)
AHR		ligand-dependent nuclear receptor		0.429	2.69e-09	A2M,ACTA2,ADAMTS5,CCNA2,CCNB1,CCNE1,CDC25C,CDK1,CDKN2A,CELA1,COL13A1,COL1A1,COL1A2,COL4A1,CXCL10,CYP1A1,EMILIN1,FABP4,FGFR2,HK2,HSP90AA1,HSPA5,HSPH1,IFNG,LBP,LDHA,PKLR,PTGS2,SAA1,SDC1,SLC16A10,SNTA1,SOCS3,SOD2,THBS1,TK1,TXN	290 (23)
doxorubicin		chemical drug		0.943	4.6e-09	A2M,ABCB1,ADAMTS1,ANXA1,ANXA2,AURKA,BAK1,BRCA1,CCNB1,CDC25C,CDK1,CDKN2A,CENPA,CKAP4,DRAM1,DUSP5,EIF5A,EXO1,FBLN1,GPNMB,IRF7,LCN2,MAD2L1,NLRC4,NPHS1,NPY,NTN1,P4HB,PTGS2,RRM2,S100A11,SMAD7,SOD2,TGFA,TIMP1,TK1,TNFSF10,TXN,UBE2S,UPP1	276 (18)
JUN		transcription regulator		1.624	1.05e-08	A2M,ABCB1,ANXA1,ANXA2,APOE,BAK1,BRCA1,CCL8,CCNA2,CDC20,CDK1,CDKN2A,COL1A1,COL1A2,CTSL,CXCL10,CYCS,DKK1,DUSP5,EIF4A1,FABP4,FRZB,IFNG,LBP,LIF,MMP7,OSM,PTGS2,PTPRO,PTX3,RGN,SAA1,SDC1,SMAD7,SNCG,SOCS3,SOD2,TF,THBS1,TIMP1,TK1,TXN	325 (24)
Histone h3		group			1.35e-08	ABCB1,ADD2,ADIPOQ,CACNA1G,CCNA2,CCNB1,CCNE1,CCR3,CD1D,CDC6,CDKN2A,CKAP4,COL1A2,COL4A6,CXCL10,DKK1,FABP4,FGFR2,GCNT4,IFI6,IFNG,IRF7,LARP1B,MAD2L1,MCM2,MX1,NDUFAF2,PKLR,POLD4,PTGS2,RGS4,RSAD2,SLC16A6,SOCS3,SOD2,STX1A,SYPL2,TBX21,TNFSF10,UPP1,USP18,XBP1	305 (20)
RELA		transcription regulator		1.219	1.66e-08	A2M,ABCB1,ACTA2,ADAMTS5,APOE,C3,CCL19,CCL22,CDKN2A,CFB,CHI3L1,COL1A1,COL1A2,CXCL10,CXCL11,CXCL9,CYP1A1,EPCAM,GBP1,HAS2,HSP90B1,IFNG,IL1RN,IL27,IRF4,IRF7,ISG15,Madcam1,MST1R,NAMPT,OAS2,OLR1,PTGS2,PTX3,SAA1,SLC1A2,SMAD7,SOD2,TBX21,TUBB3	237 (13)
CD40LG	-2.095	cytokine		1.443	1.75e-08	AICDA,BCL6,CCL17,CCL19,CCL22,CCL4,CD1D,CD40LG,CD8A,CLUH,CXCL10,DUSP4,DUSP5,EIF2AK2,FBL,GZMB,HK2,HLA-DQA2,HLA-DQB1,HSP90AA1,IFI44,IFI6,IFIT1,IFIT2,IFIT3,IFNG,IL27,IRF4,ISG15,MX1,NAMPT,PTGS2,SLC23A1,SOD2,TFRC,TNFSF10,TREM2,UCHL3	211 (18)
STAT5A		transcription regulator		1.826	2.01e-08	A2M,ABCB1,ADIPOQ,ANKRD22,BCL6,C15orf48,CCNE1,CDC25C,CEMIP,DUSP5,ESR2,FABP4,FKBP14,GZMA,IFNG,IL12RB2,LAMB3,LCN2,MMP7,MUC13,OAS1,OLR1,OSM,PODXL2,PRF1,QPCT,RORA,SLC7A8,SOCS3,TBX21,TNFRSF6B	251 (19)
trichostatin A		chemical drug		1.045	2.51e-08	ABCB1,ADAMTS1,ADAMTS5,ALPL,APOE,BAK1,BRCA1,C1QTNF6,CCNA2,CCR3,CD1D,CD40LG,CDC25C,CDC6,CDK1,CDKN2A,CLDN1,COL1A2,CXCL10,CYP1A1,DTYMK,ESR2,FABP4,FBLN1,FRZB,HLA-DQB1,HSD11B2,HSPA5,IFNG,IRF4,JCHAIN,LEPR,MMP7,MYH14,OSM,PHB,PTGS2,RECQL4,SDC1,SEMA3C,SLC1A2,SLC7A8,STAG3,STMN2,THBS1,TIMP1,TK1,TNFSF10,XBP1,XCL1	296 (19)
D-glucose		chemical - endogenous mammalian		1.267	2.94e-08	ABCB1,ACHE,ACTA2,ACTG2,ADIPOQ,ANXA1,C3,CCNB1,CCNE1,CDK1,CDT1,CNN1,COL1A1,COL4A1,DNAJB11,ELOVL6,FBP2,FST,GCNT4,GREM1,HK2,HSPA5,HSPD1,IFNG,LDHA,MT-ND1,NAMPT,NPHS1,NPY,PDIA4,PHB,PKLR,PTGS2,PYCR1,RRM2,SEC61A1,SLC35B1,SNAP25,SOD2,SRM,STX1A,TFRC,TGFA,THBS1,TIMM17A,TIMP1,TK1,TUBB3,XBP1,YARS	273 (23)
SMARCB1		transcription regulator		-0.488	3.17e-08	A2M,ABCB1,AURKA,CA8,CCNA2,CCNE1,CDC6,CDK1,CDKN2A,CDT1,CENPA,COL1A1,COL1A2,EIF2AK2,FABP4,IFNG,LBP,MCM10,MCM2,MX1,OAS1,PGLYRP1,TBX21	262 (19)
dextran sulfate		chemical drug		0.71	3.28e-08	ADAMTS1,AURKA,C3,CCNA2,CCNB1,CD40LG,CDC20,CDK1,CHTF18,E2F7,ERCC6L,EXO1,FANCB,IFNG,IRF7,ISG15,KNTC1,Madcam1,PTGS2,RECQL4,RRM2,SKA1,SKA3,SOCS3,THBS1,THBS2,THBS4,TRIP13	228 (15)
PPARA		ligand-dependent nuclear receptor		-0.971	3.28e-08	ADIPOQ,ANXA2,APOE,AQP3,AQP9,ASL,AURKA,C2,C3,C6,CCNA2,CCNB1,CCNE1,CDK1,CDKN2A,CTH,CTSL,CYCS,CYP1A1,ELOVL6,ENTPD1,FABP3,FABP4,H2AFZ,IFNG,IL1RN,KIF2C,LAMB3,MAD2L1,PDK4,PKLR,PPA1,PTGS2,QPCT,SAA1,SLC27A2,SORD,SRM,TBX21,TXN,VNN1	253 (18)
infliximab		biologic drug		-1.863	3.36e-08	CCL17,CDC6,DUSP4,GZMB,IFNG,IL12RB2,IL17D,LAG3,MAD2L1,NAMPT,PRF1,PTGS2,SLC27A2,SLC7A5	187 (11)
butyric acid		chemical - endogenous mammalian		-0.968	4.04e-08	A2M,ABCB1,ACHE,ALOX15,ANXA1,ANXA2,BAK1,CCNA2,CCNB1,CCNE1,CCR3,CDC20,CDC25A,CDC25C,CDC6,CDK1,CDKN2A,CLDN1,COL4A1,CYCS,CYP1A1,DTYMK,FABP4,GBP2,H2AFZ,IFIT1,IFIT3,IL18BP,JCHAIN,MMP7,MYH14,NAMPT,OAS2,PHB,PKHD1,PTGS2,SLC1A2,SOCS3,THBS4,TIMP1	276 (21)
ISGF3		complex		1.964	4.68e-08	IFIH1,IFIT2,IRF7,ISG15,RSAD2,TNFSF10
IL10		cytokine		0.471	6.45e-08	ACTA2,AICDA,BDKRB1,CCL17,CCL19,CCL22,CCL4,CCR4,COL1A1,CXCL10,CXCL11,CXCL9,Fcrls,GZMA,GZMB,HCAR3,IFIT2,IFNG,IL12RB2,IL1RN,IL27,LAG3,LIF,NPHS1,OSM,PTGS2,PTX3,SOCS3,TFRC,TIMP1,TNFSF10,TNFSF13B,TNIP3,VCAN,XCL1	247 (16)
NFKB1		transcription regulator		1.08	1.03e-07	A2M,ABCB1,AICDA,APOE,CCL17,CCL19,CCL22,CCL4,CFB,CHI3L1,COL1A1,COL1A2,CXCL10,CXCL11,CXCL9,GBP1,HAS2,IFNG,IL1RN,IRF4,ISG15,Madcam1,MMP7,PTGS2,PTX3,SOD2,TBX21,TK1,TNFSF10	233 (13)
BCL6	-2.192	transcription regulator		-1.822	1.13e-07	A2M,AICDA,BCL6,CCL4,CDKN2A,CGAS,CLEC10A,COL1A1,CUX2,CXCL10,DNAJB11,ENTPD1,FMOD,HERC5,HERC6,IFNG,IRF4,ORC1,PTPRO,RGS4,SDC1,SOCS3,TBX21,UBA7,XBP1	250 (22)
TWIST1		transcription regulator		0.287	1.23e-07	ACTA2,ADAMTS1,APOD,C3,CDKN2A,CHI3L1,COL1A1,EMILIN1,FGFR2,FIBIN,FMOD,LRG1,MXRA8,PAMR1,PTPRZ1,SDC3,ST8SIA2,TBX21,TF,THBS2,VCAN
LEP		growth factor		1.69	1.24e-07	ACTA2,ADIPOQ,AQP3,AQP9,ASL,BAK1,CCNA2,COL1A1,COL4A1,CTSL,CXCL10,ELOVL6,ESR2,FABP3,FABP4,FBP2,FGF23,FGFR2,HSPA5,IFNG,IL1RN,LEPR,LIF,MCHR1,MMP7,MT-ND1,NAMPT,NPY,PLP1,PRF1,PTGS2,SLC16A1,SNAP25,SOCS3,SOD2,SORD,THBS1,TIMP1,TNFSF10	239 (19)
CBX5		transcription regulator		-0.081	1.26e-07	ABCB1,ANKRD22,C15orf48,CDC25A,CDC6,CEMIP,FKBP14,LAMB3,LCN2,MMP7,MUC13,OAS1,OLR1,PODXL2,QPCT,RORA,SLC7A8,TNFRSF6B
cyclosporin A		biologic drug		-1.532	1.31e-07	A2M,ACHE,ACTA2,ANXA1,ANXA2,APOD,APOE,CCL4,CD1D,CD40LG,CLCN1,COL1A1,CXCL9,EDIL3,ELL2,FGF23,FST,GPNMB,GZMA,GZMB,HSP90AA1,HSPA5,HSPD1,IFNG,IL12RB2,IRF4,LCN2,PRF1,PTGS2,S100A11,SERPINH1,SYT7,TBX21,TFEC,TIMP1,TNFSF10,UPP1,XAF1,XCL1	244 (20)
E. coli serotype 0127B8 lipopolysaccharide		chemical - endogenous non-mammalian		1.394	1.53e-07	ADIPOQ,ANXA1,AQP9,CCL17,CXCL10,GPR146,HAS2,HSPA5,IL17D,LCN2,LIF,P2RY1,P2RY6,PTGS2,PTX3,RSAD2,SLC1A2,SLC6A1,SLC7A5,SOCS3,SOD2,TNFSF13B,VIPR1	277 (15)
STAT6		transcription regulator		0.768	1.78e-07	ALOX15,APOE,BCL6,CCDC86,CCL17,CCL22,CCL8,COL1A1,COL1A2,CXCL10,FABP4,GBP2,IFIT3,IFNG,IL1RN,IRF4,IRF7,ISG15,ISG20,LIF,MMP28,PDK4,POLE2,PTGS2,SERPINF1,SOX13,TBX21,TFEC,TIMP1,XBP1	251 (16)
forskolin		chemical toxicant		-0.111	1.96e-07	ACTA2,ACTG2,ADAMTS1,ADIPOQ,ADORA3,ALPL,AQP3,CCNB1,CD8A,CDKN2A,CNN1,COL1A1,COL1A2,ECEL1,EIF5A,ELL2,ESM1,ESR2,FGFR2,FST,GBP1,GK,HAS2,HK2,HLA-DQB1,HSD11B1,HSD11B2,IFNG,NAMPT,NNAT,NPY,PDK4,PKLR,PTGS2,PTH1R,RGS4,RRM2,SCG2,SLC1A2,SLC7A8,SMAD7,SNAP25,SOD2,SRXN1,ST8SIA2,THBS1,TIMP1,TK1,UPP1,USP18,VCAN	247 (21)
AREG		growth factor		0.538	3.6e-07	C3,CCNA2,CCNB1,CDC20,CENPA,GBP1,HAS2,HIST1H2AC,HIST1H2BC,IFI6,IFIT2,IFIT3,PTGS2,PTX3,RRM2	263 (17)
cephaloridine		chemical drug		1.479	3.63e-07	CCL17,CCNB1,CCNE1,CDC6,CDT1,CXCL10,EXO1,FBP2,GINS2,GPNMB,HSPH1,KNTC1,LAMB3,STRA6,TFRC,VPREB3	162 (7)
methotrexate		chemical drug		0.566	4.38e-07	ACACB,ADORA3,C2,C3,C6,CCL19,CCL4,CCL8,CES1,CFB,COL4A1,CXCL10,CXCL11,CYCS,DGAT2,ENTPD2,GZMA,HSD11B1,IFNG,LBP,PTGS2,S100A11,SDS,SLC27A2,SOCS3,THBS1	195 (15)
ESR2	-2.848	ligand-dependent nuclear receptor		-0.136	4.84e-07	ADAMTS1,ADAMTS5,APOE,AQP3,C3,CCNA2,CDC25A,CES1,CLDN1,CLDN11,CLEC1B,CNN1,COL13A1,COL1A1,DKK1,ESR2,FAM84A,FBLN1,LILRB5,LOXL4,NPY,PDK4,POLD4,PTGS2,PTH1R,PTPRH,PTX3,PYCR1,SOCS3,SORD,SRXN1,SUSD4,TGFA,THBS4,TIMP1,TNFSF13B,UCK2	333 (23)
S100A9		other		1.335	4.84e-07	A2M,ADAMTS1,ADAMTS4,ADAMTS5,ALPL,C3,CXCL10,ENTPD2,EPCAM,GFRA3,GZMB,IFNG,ISG15,KCNMA1,OLR1,PTPRO,SOCS3,STAC2,TKTL1,USP18,VCAN	209 (19)
CEBPA		transcription regulator		1.687	5.13e-07	A2M,ABCB1,ADIPOQ,ANXA1,ASL,C3,CCL4,CCNA2,CHI3L1,CKAP4,COL1A1,COL1A2,CYCS,DGAT2,FABP4,GBP1,HAS2,HCAR3,HSD11B1,HSPA5,IFI6,IL1RN,ISG15,LCN2,LEPR,OAS2,OLR1,PTGS2,PTX3,RORA,SAA1,SERPINF1,SOCS3,SOD2,THBS1,TNFSF10,VCAN,ZIC2	329 (26)
bortezomib		chemical drug		0.145	5.41e-07	ALPL,BAK1,BRCA1,CCL22,CCL4,CCNB1,CDKN2A,CXCL10,DKK1,GPNMB,HSP90AA1,HSP90B1,HSPA5,HSPE1,IFNG,IRF4,LIF,MX1,PSMB5,PTGS2,RSAD2,SAA1,SDC1,SRXN1,XBP1	267 (22)
HDAC1		transcription regulator		-1.54	6.03e-07	ABCB1,ADIPOQ,BCL6,CCNA2,CCNB1,CCNE1,CD1D,CDC25A,CDC25C,CDC6,CDK1,CDKN2A,CDT1,COL1A1,COL1A2,FABP4,LCN2,LGR6,MCM10,OLFM4,PTGS2,RECQL4,RRM2,SLC1A2,SMAD7,STX1A,TUBB3	296 (26)
PPARD		ligand-dependent nuclear receptor		-0.189	6.1e-07	ACACB,ACTA2,APOE,AQP3,CCNE1,CDK1,CLEC4F,FABP3,FABP4,IFI44L,IFNG,LDHA,MFSD2A,MOG,NPY,PDK4,PKLR,PLP1,PTGS2,SLC22A3,SLC27A2,SORD,TBX21,THBS1	261 (18)
CNOT7		transcription regulator			7.42e-07	CLDN1,CMPK2,HERC6,IFI44L,IFI6,IFIT5,ISG15,OAS1,OAS2	129 (7)
NRAS		enzyme			7.54e-07	CCL4,CCNB1,CCNE1,CDC20,CDC25C,CDC6,CENPA,COL1A2,EXO1,GALE,IFIT1,IFNG,JCHAIN,KIF2C,PTGS2	263 (23)
cycloheximide		chemical reagent		-1.155	9.64e-07	ABCB1,BDKRB1,BRCA1,CCL4,CD8A,CDC25C,COL1A1,CXCL10,CYP1A1,DTYMK,ESR2,FST,GBP1,HSD11B1,IFIT1,IFNG,IL1RN,IRF7,ISG20,LCN2,LDHA,MMP7,OLR1,OSM,PTGS2,PTX3,RSAD2,SOCS3,TGFA,THBS1,TIMP1,TK1,TNFSF10	248 (17)
ERK1/2		group		1.944	1e-06	ADIPOQ,BRCA1,C3,CCL22,CCL4,CCL8,CDC25A,CDC25C,CDK1,COL1A1,CXCL10,DKK1,DUSP4,ESR2,FABP4,FGFR2,HAS2,HK2,HSPA5,IFIT1,IFNG,KIF2C,LEPR,NAMPT,PTGS2,SOCS3,TIMP1,VCAN,VNN1	312 (25)
TFRC	2.417	transporter			1e-06	ANKRD22,ANXA2,CCNA2,CCNB1,CDC20,CDK1,CHAC1,ECEL1,HK2,HSPA5,LDHA,SRXN1,TNFSF10,XBP1
ISG15	7.855	other		-1.385	1.01e-06	DDX58,IFI6,IFNG,MX1,OAS1	198 (11)
Histone h4		group			1.02e-06	ABCB1,ADIPOQ,CCL4,CCNE1,CD1D,CDC25A,CDC25C,CDC6,CDK1,CDKN2A,CXCL10,DKK1,HAS2,MAD2L1,PKLR,PTGS2,RRM2,SOCS3,TNFSF10	220 (19)
TNFRSF8	3.205	transmembrane receptor		-1.086	1.09e-06	ALDH18A1,CCL22,CCL4,GBP1,GBP2,GZMB,IFNG,IRF4,MRTO4,PRF1,TNFRSF8,TNFSF10	211 (10)
NFATC2		transcription regulator		1.908	1.11e-06	CCNA2,CCNB1,CCNE1,CD40LG,CMPK2,CXCL10,GPNMB,IFIT2,IFIT3,IFNG,IL12RB2,IRF4,IRF7,ISG15,ISG20,LDHA,PTGS2,RSAD2,SOCS3,ZBTB32	255 (21)
D-Pen-2,5-enkephalin		chemical reagent		-0.555	1.47e-06	GZMB,IFNG,PRF1,RGS4	134 (8)
prostaglandin E2		chemical - endogenous mammalian		-1.753	1.7e-06	ACTA2,ADAMTS1,ALOX15,ANXA2,AQP3,BAK1,BRCA1,CCL22,CCL4,CCL8,CCNB1,CCR4,COL1A1,CXCL10,ENTPD1,FMOD,FST,HAS2,IFNG,IL1RN,IL27,IRF4,OSM,PKLR,PTGS2,SOCS3,TBX21,TGFA,THBS1	217 (21)
IRF8		transcription regulator		-0.985	1.72e-06	AICDA,BCL6,CFB,CUX2,DDX58,GBP1,IFI44L,IFI6,IFIT2,IFIT3,IFNG,IL27,IRF4,ISG15,LIF,OAS1,TK1,TNFSF13B	232 (17)
NCOA2		transcription regulator		0.745	1.77e-06	ADIPOQ,BCAS1,CCL4,CXCL10,CYP1A1,FABP4,FRZB,FST,IFIT2,IFNG,ISG15,PTGS2,RET	347 (25)
sulindac		chemical drug		-0.818	1.86e-06	ABCB1,ALOX15,CCNA2,CCNB1,CCNE1,CDC20,CDC25A,CDC25C,CDC6,CDK1,CYP1A1,PTGS2	283 (24)
IRF2		transcription regulator		-0.82	1.86e-06	CXCL10,EIF2AK2,GBP1,IFNG,IL12RB2,IRF7,ISG15,OAS1,PTGS2,TNFSF10,TNFSF13B,USP18	234 (18)
FOXO3		transcription regulator		0.065	2.5e-06	ANXA1,ATP6V0D2,AURKA,BCL6,CCNB1,CDC20,CDC6,CDT1,CH25H,CLDN1,COL4A1,CXCL10,EXO1,FABP4,FGFR2,FMOD,GRB14,IFIH1,IFNG,KIF2C,LCN2,MCM2,NAMPT,NOLC1,NUPR1,SKA1,SLC40A1,SOD2,TNFSF10	305 (22)
SMAD3		transcription regulator		0.424	2.56e-06	ACTA2,ARID3A,C3,CCL4,CCNE1,CDKN2A,COL1A1,COL1A2,CXCL10,DUSP4,ESR2,FST,GZMA,GZMB,HAS2,IFNG,MBOAT2,PTGS2,SMAD7,TBX21,TF,TGFA,THBS1,TIMP1	285 (23)
NOS2		enzyme		1.54	2.56e-06	ADIPOQ,CCL4,CHI3L1,COL4A1,CYCS,FABP4,IFIT3,IFNG,IL1RN,ISG15,LCN2,PRF1,PTGS2,SERPINH1,SFXN1,SLC1A5,SLC40A1,SPR,TIMP1,TNFSF10,TNFSF13B	268 (21)
ID2		transcription regulator		0.174	2.58e-06	ACTA2,AICDA,BCL6,CCNB1,CCNE1,CCR10,CD40LG,CDC6,CDK1,CDKN2A,DUSP4,IFNG,IRF4,RORA,SDC1,SMAD7,SOCS3,SOX13,TF,TNFSF10	266 (18)
MITF		transcription regulator		1.542	3.2e-06	APOE,BRCA1,CCNB1,CDKN2A,CDT1,CHTF18,CMA1,COL1A1,FMOD,GPNMB,GZMB,IRF4,MCM2,NPM3,PIF1,POLE2,PRF1,RECQL4,SDC1,SEMA3C,SERPINF1,SLC7A8,SOX13,UPP1	86 (7)
APOE	-2.051	transporter		-1.506	3.62e-06	ACTA2,ADAMTS5,ADIPOQ,APOD,APOE,CCKAR,CCL22,CCL4,CD40LG,COL1A1,EMILIN1,FKBP4,HSD11B1,HSP90B1,HSPA5,HSPD1,IFNG,IL1RN,LCN2,MYBBP1A,P4HB,PTGS2,PTX3,SLC6A1,SOCS3,SOD2,TIMP1,TREM2,XBP1	255 (18)
R5020		chemical reagent		-1.153	3.76e-06	BCL6,CCNE1,DKK1,DUSP4,DUSP5,HSD11B2,IFIT3,IFIT5,NR3C2,PDK4,SAA1,TK1,VIPR1	236 (18)
E2F3		transcription regulator		1.586	4.02e-06	CCNA2,CCNB1,CCNE1,CDC25A,CDC6,CDK1,CDKN2A,FGFR2,FST,HIST1H2BJ,HSPD1,MAD2L1,MCM10,MCM2,ORC1,RRM2,SERPINH1,STAG3,THBS1,TK1	227 (16)
HIF1A		transcription regulator		1.76	4.15e-06	ABCB1,ACTA2,ADAMTS1,ADIPOQ,ANKRD37,APOE,AQP9,AURKA,BRCA1,CDKN2A,CEMIP,CLDN1,EIF5A,HIST1H2AC,HK2,HSPA5,IFNG,LDHA,MANF,MMP7,MST1R,MT-ND1,NEFL,PTGS2,RET,SCG2,SLC40A1,SMAD7,SOCS3,SOD2,TFRC,TGFA,THBS1,TXN	300 (21)
manganese		chemical - endogenous mammalian		0.97	4.19e-06	HSP90B1,HSPA5,PTGS2,SLC1A2,SLC40A1,SOD2	247 (19)
RELB		transcription regulator		0.923	4.26e-06	ABCB1,AIRE,CCL19,CCR3,CHI3L1,IFNG,IRF4,Madcam1,PTGS2,SOD2,TBX21,TGFA	147 (8)
S100A8		other		1.049	4.38e-06	A2M,ADAMTS1,ADAMTS4,ADAMTS5,ALPL,CXCL10,CXCL9,ENTPD2,EPCAM,GFRA3,GZMB,ISG15,KCNMA1,OLR1,PTPRO,SOCS3,STAC2,TKTL1,USP18,VCAN	239 (14)
PPARG		ligand-dependent nuclear receptor		0.291	4.4e-06	ACTA2,ADIPOQ,APOE,AQP3,BCL6,BRCA1,C3,CCL17,CCL22,CES1,COL1A1,COL1A2,CTSL,CYCS,DGAT2,ELOVL6,FABP3,FABP4,FBP2,FST,HK2,HR,IFNG,KRT35,LAMB3,MRTO4,MUC13,MYH14,OLR1,PDK4,PTGS2,SAA1,SDC1,SNCG,SOCS3,TNFSF10,VNN1	261 (20)
tamoxifen		chemical drug		1.311	4.82e-06	AQP9,BRCA1,C3,CCNA2,CLIC3,CYCS,ESR2,FABP4,FNDC4,HAS2,HSP90B1,IL1RN,ISG20,LIF,MX1,PTGS2,SAMD11,SDC3,SDS,SLC1A2,SLC7A5,SMAD7,SOD2,TGFA,TXN,WIPI1	314 (23)
YY1		transcription regulator		0.668	5.49e-06	ACTA2,AICDA,ARID3A,AURKA,BAK1,BRCA1,CCNA2,CCNB1,CDC25C,CDC6,CDKN2A,CENPA,COL1A1,GBP1,HAS2,HSPA5,IFNG,JCHAIN,KIF2C,LMAN1,LMNB1,MAD2L1,NNAT,SFXN1,SLC1A2,SLC6A1	251 (20)
JAK1/2		group		0.653	5.8e-06	DDN,EIF2AK2,FAM81A,GBP2,HPCA,HPCAL4,IRF7,ISG15,MX1,MYO5B,Nrgn,RSAD2	145 (10)
Tgf beta		group		0.17	6.11e-06	ACKR2,ACTA2,ASGR2,CCL4,CCNE1,CDKN2A,COL1A1,COL1A2,CXCL10,FST,GREM1,GZMB,IFNG,IL1RN,LIF,MMP7,PTGS2,RORA,RYR3,SMAD7,SOCS3,TBX21,TGFA,TIMP1	276 (18)
bleomycin		chemical drug		1.207	6.15e-06	ACTA2,C3,CCL17,CCL22,CCR4,COL1A1,COL1A2,CXCL10,DNER,E2F7,F2,FABP4,FRZB,IFNG,IL27,LMNB1,SFRP2,THBS1,THBS4,TIMP1	245 (18)
PC-SPES		chemical drug			6.77e-06	ANXA1,CCNA2,CCNE1,CDC20,CDC6,COL1A1,DTYMK,HSP90AA1,HSPA5,MAD2L1,MCM2,P4HB,RAN,TXN
ADIPOQ	9.081	other		0.146	6.87e-06	ACACB,ADIPOQ,CDKN2A,CLEC10A,CXCL10,CXCL11,CXCL9,ESR2,FABP3,FABP4,IFNG,LEPR,PTGS2,SIGLEC10,SLC27A2,SOCS3,SOD2,TIMP1,TNIP3	218 (20)
2'3'-cyclic guanosine monophosphate-adenosine monophosphate		chemical - endogenous mammalian		1.974	7.16e-06	CGAS,CXCL10,ISG15,RSAD2	129 (7)
PPRC1		transcription regulator		0.745	7.34e-06	CLDN1,DUSP5,EPHB1,ESM1,GK,HK2,LAMB3,LCN2,NAMPT,PTGS2
NRIP1		transcription regulator		-1.463	7.42e-06	ACACB,CCNE1,CDC6,CDK1,CDKN2A,HAS2,PDK4,PTGS2,PTX3,SLC16A10,TK1	333 (17)
CTNNB1		transcription regulator		0.705	9.13e-06	ABCB1,ACTA2,ADIPOQ,AICDA,ANXA1,APOD,AURKA,C14orf37,C6,CACNA1G,CCNA2,CCNE1,CDKN2A,COL1A1,COL4A1,COL4A6,CTHRC1,CYP1A1,DGAT2,DKK1,EDIL3,EIF5A,EPCAM,ESR2,FABP4,FST,GREM1,HSPE1,IFIT1,IFNG,IRF4,JCHAIN,MMP7,NTN1,PTGS2,QPCT,RGN,SAA1,SEC61A1,SEMA3C,SLC1A2,SLC1A5,SLC39A14,SLC6A1,SMAD7,TBX20,TGFA,TIMP1,TNFSF10,VCAN,XAF1	302 (20)
LEPR	-3.014	transmembrane receptor		0.851	9.67e-06	ACTA2,ADIPOQ,ALOX15,APOE,COL1A1,COL4A1,HIST1H2AC,IL18BP,IL1RN,LCN2,LEPR,LIF,MMP7,NPY,NR3C2,PLP1,SNAP25,SOCS3,TIMP1	249 (19)
streptozocin		chemical drug		0.72	9.97e-06	ABCB1,ALPL,AQP9,COL1A1,COL4A1,ELOVL6,FABP3,FABP4,GREM1,HSD11B2,HSPD1,IFNG,LMNB1,NPY,NR3C2,PAK5,PDK4,PKLR,PTGS2,SLC1A2,SLC7A8,SOD2	267 (21)
AQP1		transporter		1.633	1.05e-05	AK2,CES1,HSPH1,LCN2,NUPR1,TGFA
troglitazone		chemical drug		-0.489	1.07e-05	ACTA2,ADIPOQ,AK2,ANXA2,AQP3,BAK1,C3,CCNB1,CDC25A,CDKN2A,COL1A1,COL1A2,COL4A1,CXCL10,CXCL11,CXCL9,CYP1A1,EPHA1,FABP3,FABP4,GBP2,HMGB3,HSPA5,IFNG,Madcam1,MT-ND1,PDK4,PTGS2,SDC1,SKA3,USP18	208 (17)
TGFBR2		kinase		0.358	1.09e-05	ACTA2,ADAMTS5,CCNE1,CCT5,CDKN2A,COL1A1,COL1A2,COL4A6,FMOD,FST,HSD11B1,IFNG,PAX9,PTH1R,SLC1A2,SMAD7,SOCS3,TBX21,THBS1,TIMP1	268 (15)
RNASEH2B		enzyme			1.11e-05	CXCL10,IFI44,IFIT3,ISG15,OAS1
RNA polymerase II		complex			1.12e-05	ADIPOQ,ALPL,BRCA1,CCNB1,CDKN2A,CLDN3,COL1A2,CYP1A1,DCTPP1,DKK1,FABP4,FANCI,GBP2,HAS2,HSD11B2,IL1RN,MAD2L1,MAL,PKLR,PTGS2,SLC27A2,SOCS3,SOD2,THBS2,TXN	278 (13)
EP300		transcription regulator		0.005	1.13e-05	ACACB,ACHE,ADIPOQ,BCL6,BRCA1,CCNE1,CDC25A,CDKN2A,COL1A2,CYP1A1,DUSP4,FABP4,FNDC3B,HSD11B1,HSD11B2,IL17RE,KMO,LDHA,MMP7,NTN1,OLR1,PDK4,PKLR,PTGS2,RSAD2,RTP4,SCN4B,SDC1,SMAD7,SOCS3,SOD2,TK1,USP18,XBP1	326 (22)
INSIG1		other		-0.708	1.23e-05	ACACB,APOE,CCL17,CCL22,CLEC4E,CXCL10,ELOVL6,FABP4,IFNG,LCN2,OLR1,PLA2G4F,PRF1,VNN1	61 (4)
carbonyl cyanide m-chlorophenyl hydrazone		chemical toxicant		0.711	1.27e-05	CLDN1,DUSP5,EPHB1,ESM1,GK,HK2,LAMB3,LCN2,NAMPT,PTGS2	193 (11)
indomethacin		chemical drug		1.32	1.45e-05	A2M,ADAMTS1,ADAMTS5,ALOX15,ANXA1,ANXA2,CCNB1,CD40LG,CLDN1,FABP4,GPNMB,HAS2,LCN2,MANF,P4HB,PSMB5,PTGS2,S100A11,SDC1,SLC7A5,TIMP1,UPP1,VCAN	286 (19)
plicamycin		chemical drug		-1.227	1.54e-05	ADAMTS4,BAK1,CDC25A,COL1A1,COL1A2,EPOP,GFRA2,MYH14,RASL11B,SLC40A1,SNAP25,SOCS3,STX1A,TIMP1	208 (13)
testosterone		chemical - endogenous mammalian		0.773	1.6e-05	A2M,ADIPOQ,ANXA1,BCL2L15,CCNE1,ESR2,FABP4,FGFR2,FST,HPCAL4,HSPD1,IFNG,MAL,MMP7,MT-ND5,MX1,NPY,P2RX1,PDIA4,PTGS2,SDC1,SOD2,TF,TGFA,THBS1,TK1,TUBB3,VCAN,VIPR1	326 (20)
INHA		growth factor		-1.091	1.72e-05	ACTA2,ACTG2,ADAMTS1,ADAMTSL2,CCNE1,CNN1,COL1A2,COL4A6,FST,HAS2,IFNG,PTGS2,PTX3,SMAD7	119 (6)
ABCA4		transporter		-1.172	1.98e-05	C3,CCL4,CFB,CXCL10,IFNG	130 (9)
HAS1		enzyme		1	2.09e-05	CCNB1,CDC25C,CDK1,HAS2	188 (7)
FOS		transcription regulator		1.717	2.12e-05	A2M,ABCB1,ADD2,AQP3,ARID3A,ASL,CCNA2,CCNE1,CHI3L1,COL1A1,CTH,CYCS,ELOVL6,ESM1,FABP4,FRZB,HAS2,HSP90B1,HSPA5,IFNG,IL27,KIRREL3,MMP7,MYO5B,NPY,NR3C2,PTGS2,PTH1R,PTPRO,PTPRZ1,RGS4,SDC1,SFRP2,SMAD7,SNCG,SOCS3,TIMP1,TXN,XAF1	266 (23)
FAS		transmembrane receptor		0.238	2.15e-05	ACTA2,ANXA2,CCL4,CD1D,COL1A1,COL1A2,COL4A1,CTSL,CXCL10,CXCL11,CXCL9,FAIM2,GBP1,GBP2,GPNMB,HCAR3,HLA-DQB1,IFIT1,IFNG,OSM,P2RX1,PGLYRP1,PTX3,PVALB,RAPGEF5,RSAD2,SDC1,SOD2,TFRC,TNFSF10	219 (13)
EDN1		cytokine		1.205	2.16e-05	ACTA2,ADIPOQ,ANXA1,BAG2,CDC25A,CDK1,COL1A2,COL4A1,FST,HSPA5,LEPR,MMP7,OLR1,PTGS2,SDC1,SLC1A2,SOCS3,THBS1,TIMP1,VCAN	340 (21)
FABP5		transporter		-1.408	2.3e-05	FABP3,FABP4,IFIT3,ISG20,RORA,SOCS3	191 (13)
IFNW1		cytokine			2.3e-05	CXCL10,CXCL11,CXCL9,IFIH1,IFNG,ZBP1	133 (8)
TREM1		transmembrane receptor		0.512	2.32e-05	CCL17,CDK1,CFB,CKS2,CXCL10,DTL,DUSP4,E2F7,FABP3,GREM1,HS3ST3B1,IFIT2,IFNG,ISG15,LIF,PGLYRP1,PTGS2,SLCO4A1,THBS1,TNIP3	270 (19)
15-deoxy-delta-12,14 -PGJ 2		chemical - endogenous non-mammalian		-1.93	2.34e-05	ACTA2,ADAMTS4,BAK1,BRCA1,CCNB1,CDC25C,COL1A1,COL1A2,CXCL10,CXCL11,CXCL9,DDX58,FABP4,FKBP4,IFNG,PTGES2,PTGS2,RORA,SOCS3	239 (19)
RXRA		ligand-dependent nuclear receptor		0.49	2.41e-05	ABCB1,ACACB,APOE,BRCA1,C3,CCL17,CCL22,CCNA2,CCNB1,CDKN2A,COL1A1,CXCL10,FABP3,FABP4,HAS2,IFNG,OLR1,PKLR,RET,RORA,SDC1,STRA6,TK1,TXN	320 (22)
FOXO1		transcription regulator		1.593	2.42e-05	A2M,ADIPOQ,AICDA,AQP9,ATP6V0D2,CCL4,CCNA2,CCNB1,CDK1,CDKN2A,CH25H,COL4A1,CXCL10,CYCS,ELOVL6,FABP4,FMOD,GZMA,HSPA5,HSPD1,IFNG,NAMPT,NDUFAF2,NPY,PDK4,PKLR,PRF1,SOD2,TBX21,THBS1,TNFSF10,TOMM40,VPREB3	295 (26)
AICAR		chemical - endogenous mammalian		-0.386	2.51e-05	ACTA2,CCNB1,CCNE1,CDKN2A,CYCS,HK2,HSD11B1,NPY,PDK4,PKLR,SOCS3	292 (26)
sorafenib		chemical drug		-1.504	2.7e-05	ACTA2,COL1A1,CXCL10,CXCL9,HSPA5,IFIT2,IFNG,OAS1	189 (16)
methylselenic acid		chemical reagent			2.78e-05	ADAMTS1,APOD,AURKA,BRCA1,CCNA2,CCNB1,CDC20,CDC25A,CDC25C,CDC6,CDK1,CDKN2A,CENPA,DTYMK,ESR2,HSP90B1,MANF,MCM2,PDIA4,POLE2,RRM2,SEC24D,STX1A	276 (18)
NFYA		transcription regulator		0.283	2.99e-05	ABCB1,CCNB1,CDC25C,CDK1,COL1A2,CYP1A1,FGFR2,HLA-DQB1,HSPA5,LMAN1,RGS4,RRM2	249 (12)
BMP2		growth factor		0.767	3.09e-05	ACTA2,ALPL,BPIFB3,CLDN3,COL1A1,COL1A2,DKK1,DMP1,FABP4,FGFR2,FST,GREM1,HAS2,KLK7,PTGS2,PTH1R,RET,SMAD7,TIMP1,VCAN	240 (19)
LRAT		enzyme		1.342	3.3e-05	CCNA2,CCNB1,CCNE1,PDK4,TGFA
SPHK1		kinase		0.507	3.63e-05	ACTA2,CCL17,CCL22,CDKN2A,COL1A2,IFNG,PTGS2,SOCS3,TIMP1	302 (18)
phenylbutazone		chemical drug		1.272	3.93e-05	A2M,ADAMTS1,ANXA1,ANXA2,GPNMB,LCN2,PTGS2,S100A11,TIMP1,UPP1	154 (8)
ADRB		group		0.081	4.1e-05	ADAMTS4,BAK1,CCNA2,CCNE1,CDKN2A,CXCL10,HSPD1,IFIT3,NPM3,PTGS2,RAN,RSAD2,SLC40A1,SLCO4A1,SRM,SRXN1	268 (19)
Eif2		complex			4.24e-05	EIF2AK2,HSPA5,PTGS2
GSTA4		enzyme			4.24e-05	CCNB1,CDC25C,CDK1
GIMAP1-GIMAP5		other			4.24e-05	HSP90B1,HSPD1,IFNG
2-bromoethylamine		chemical reagent		1.667	4.31e-05	A2M,ADAMTS1,ANXA1,ANXA2,GPNMB,LCN2,S100A11,TIMP1,UPP1
MAP2K6		kinase		1.875	4.32e-05	ACTA2,CCL8,CDC25C,CXCL10,CXCL9,IFIT2,IFNG,ISG15,PTGS2,PTH1R,TNFSF10	274 (23)
fumonisin B1		chemical toxicant		-0.294	4.52e-05	ABCB1,CD1D,CYP1A1,IFNG,PTGS2,TNFSF10	209 (19)
etoposide		chemical drug		0.262	4.56e-05	ABCB1,ACHE,CCNB1,CDC25A,CDKN2A,COL1A2,CYCS,DUSP4,GZMB,HK2,IFIT2,IFNG,IRF7,NPY,PRF1,RAN,SOD2,TK1,TNFSF10	320 (27)
RDH10		enzyme			4.74e-05	CLDN3,DKK1,RDH5,SFRP2
vancomycin		biologic drug		1.6	4.83e-05	A2M,ADAMTS1,ANXA1,ANXA2,C3,GPNMB,IFNG,LCN2,S100A11,SOD2,TIMP1,UPP1
bucladesine		chemical toxicant		1.058	4.86e-05	ADAMTS1,ANXA1,APOE,CACNA1G,CCL22,CD40LG,CD8A,CXCL10,ESM1,FST,HAS2,HSD11B1,IFNG,LAMB3,LIF,OSM,PTGS2,PTH1R,RGN,SCG2,SLC1A2,SNAP25,SOCS3,TF,TIMP1,XAF1	311 (21)
PGR		ligand-dependent nuclear receptor		-0.345	4.89e-05	ADAMTS1,Alox12e,ALOX15,BCL6,CCL8,CCNB1,CDC20,CDC6,CDK1,CKAP4,ELL2,EPHA1,HSD11B2,MAD2L1,MFAP5,PPIF,PTGS2,SDC1,SLC7A5,SNAP25,STEAP1,TK1,UCK2,VCAN	269 (22)
lactic acid		chemical - endogenous mammalian		0.306	4.9e-05	ASIC3,CLEC4E,CXCL10,IFNG,PRF1,SLC16A1,TXN	175 (7)
fucoidin		chemical reagent		0.239	4.9e-05	BAK1,BDKRB1,CLDN1,IRF7,ISG15,TNFSF10,XBP1	197 (7)
DUSP1		phosphatase		-1.033	4.97e-05	ATP2A1,CCL4,CLEC10A,DKK1,IL12RB2,IL1RN,ISG20,OLR1,OSM,PTGS2,SOD2,VNN1,Wfdc21	275 (20)
mitoxantrone		chemical drug		-0.13	5e-05	COL1A1,COL1A2,CXCL10,IFIT2,IRF7,OAS2,RSAD2,SFRP2	252 (17)
IFIH1	2.043	enzyme		-0.143	5e-05	CXCL10,IFI44L,IFIT1,IRF7,ISG15,OAS1,OAS2,RSAD2	161 (15)
TNFSF13		cytokine		-1.238	5e-05	AICDA,BCL6,CD40LG,CDC6,IRF4,MCM2,POLE2,XBP1	261 (18)
TREX1	2.118	enzyme		-1.98	5.21e-05	CXCL10,IFI44,IFIT2,ISG15,USP18
PDGFB		growth factor		0.543	5.27e-05	ACTA2,CNN1,COL1A1,COL1A2,IL1RN,PTGS2,S1PR2,SERPINF1,THBS1,TIMP1	214 (19)
CD247		transmembrane receptor		0.221	5.27e-05	CLCN1,EDIL3,HSP90AA1,IFNG,KLK7,PLA2G5,QPCT,SYT7,TFEC,XAF1
IL22		cytokine		-0.276	5.32e-05	ACTA2,C3,CCL17,CCL22,CCL4,CXCL10,HSPA5,IFNG,LBP,LCN2,PTGS2,SAA1,SOCS3,SOD2	224 (21)
sphingosine-1-phosphate		chemical - endogenous mammalian		1.581	5.42e-05	ACTA2,ANXA2,CCR3,CXCL10,HAS2,HSD11B1,IFNG,IL27,PTGS2,S1PR2,THBS1,TIMP1	228 (22)
FGF2		growth factor		1.895	5.42e-05	ACTA2,ADAMTS5,AQP3,BCL6,CDC25A,COL1A1,COL1A2,CTSL,DMP1,EPCAM,FABP4,FGF23,FGFR2,GBP1,GPNMB,GREM1,GRIK4,HAS2,NPY,NR3C2,PTGS2,SCG2,SDC1,SOCS3,TF,THBS1,TIMP1,TNFSF10,TUBB3	275 (20)
ID3		transcription regulator		-1.847	5.81e-05	ADIPOQ,BCL6,CCNB1,CCNE1,CCR10,CD40LG,CDC6,CDK1,CDKN2A,DUSP4,ELOVL6,IFNG,IRF4,RORA,SMAD7,SOCS3,SOX13,TNFSF10	296 (20)
TRAF3		enzyme		1.196	6.07e-05	AICDA,BAK1,CXCL10,ENTPD1,EPCAM,HSPA5,IFNG,ISG15,PLBD1,TBX21,TK1,XBP1	177 (17)
acetovanillone		chemical drug		-0.895	6.07e-05	CACNA1G,CXCL10,OLR1,PTGS2,PVALB,RYR3,SOD2,TXN	188 (13)
MAPT		other			6.09e-05	C1QBP,C3,CCNB1,CYCS,DSCAML1,FBL,HPCA,HSP90AA1,HSPA5,HSPD1,HSPE1,IFNG,MCM10,MTHFD1L,PPA1,PVALB,SLC1A2,SNAP25,STIP1,STMN2,TUBA1C,TUBB3,TXN	240 (11)
simvastatin		chemical drug		1.659	6.12e-05	ACTA2,ADAMTS1,ADIPOQ,ANXA1,APOE,ASL,CACNA1G,CD40LG,ENTPD1,IFNG,IL27,LCN2,MPP6,OLR1,PGLYRP1,PTGS2,SLC16A7,SOCS3,TIMP1,UNC13A	261 (19)
RNASE1	-7.011	enzyme		1.698	6.14e-05	CCL22,CCL4,CCL8,CXCL10,CXCL9,OSM
epinephrine		chemical - endogenous mammalian		0.966	6.32e-05	AQP3,CCNB1,CCNE1,CDK1,HK2,HSP90AA1,IFNG,NPY,PTGS2,TFRC,TGFA	301 (22)
GW3965		chemical reagent		-1.78	6.32e-05	APOD,APOE,CCL4,CXCL10,DGAT2,HCAR3,IL1RN,PDK4,PKLR,PTGS2,SOCS3	184 (15)
MAP2K1		kinase		1.194	6.72e-05	ABCB1,ACTA2,APOE,ASGR2,BRCA1,CCL4,CDKN2A,COL1A1,COL1A2,DKK1,DUSP5,HSPA5,MOG,OLFM4,OSM,PLP1,PTGS2,THBS1	265 (19)
SPP1		cytokine		1.617	7.22e-05	ADIPOQ,AURKA,BRCA1,CCL4,CCNE1,CD40LG,CDC20,CDC25A,COL1A1,FGFR2,HAS2,IFNG,LIF,MMP7,PTGS2,SERPINF1,SLIT1,TIMP1	282 (22)
H-7		chemical - kinase inhibitor		-0.216	7.31e-05	ABCB1,COL1A1,COL1A2,CYP1A1,IFIT2,ISG15,SAA1,SOD2	289 (19)
nitrofurantoin		chemical drug		1.668	7.37e-05	A2M,ADAMTS1,ANXA2,APOE,ASL,C3,CES1,CXCL10,GPNMB,HSPA5,IFNG,LBP,S100A11,SDC1,SLC27A2,TIMP1,TXN
AR		ligand-dependent nuclear receptor		1.143	7.61e-05	AQP3,C3,CCNA2,CDC25C,CDKN2A,CDT1,CHTF18,CKAP4,CLCN1,CLDN11,CLDN3,CUX2,DCTPP1,FGFR2,FKBP4,HSPA5,HSPH1,KIF2C,KNTC1,LMAN1,MAD2L1,MCM2,Nrgn,NUPR1,P2RX1,SCN4A,SORD,TF,THBS1,TNFSF10,TUBB3,VCAN,XBP1	299 (21)
MAPK8		kinase		1.97	7.95e-05	ABCB1,APOD,APOE,CCNA2,CDKN2A,COL1A1,CYP1A1,DUSP4,IFNG,LIF,MMP7,NEFL,PTGS2,PTX3,RGS4,SOD2,TBX21	287 (21)
benzyloxycarbonyl-Leu-Leu-Leu aldehyde		chemical - protease inhibitor		-0.168	7.95e-05	AICDA,AK2,CDKN2A,CDT1,CFB,CXCL10,CYP1A1,EIF5A,HAS2,HSP90AA1,HSP90B1,HSPA5,HSPD1,IFNG,IRF7,LMAN1,MCM10,MRTO4,MST1R,PTGS2,RANBP1,RGS4,SOD2,TIMP1,TXN	275 (18)
NEUROG1		transcription regulator		-1.265	7.98e-05	C3,CEMIP,FABP3,GFPT2,GREM1,HAS2,MFAP4,SCG2,SERPINF1,THBS1
OTX2		transcription regulator		-1.265	7.98e-05	A2M,CDH4,DKK1,GPNMB,PTPRZ1,RDH5,SEMA3C,STRA6,TF,THBS4
SP1		transcription regulator		1.821	8.04e-05	ABCB1,ACTA2,ADAMTS1,ALPL,APOE,C1QBP,CCL22,CCNA2,CDC25C,CDK1,CDKN2A,CES1,CHI3L1,COL1A1,COL1A2,CTH,CXCL10,EIF2AK2,HAS2,HK2,HSD11B2,HSPA5,IFNG,IL12RB2,IRF4,MYBL1,PTGS2,PTH1R,RANBP1,RECQL4,SMAD7,SNAP25,SNCG,SOD2,SPTB,STX1A,TIMP1,TNFSF10	284 (23)
HFE		transmembrane receptor			8.2e-05	ADIPOQ,HSP90B1,HSPA5,SLC39A14,TF,TFRC	47 (3)
mezerein		chemical - endogenous non-mammalian			8.2e-05	IFI6,IFIH1,IFIT1,MX1,OAS2,SLC16A6
5-N-ethylcarboxamido adenosine		chemical reagent		0.577	8.26e-05	CES1,COL1A2,EPCAM,HK2,HLA-DQB1,IFIT2,IFIT3,IFNG,SOCS3,SRXN1,SYPL2,THBS1,VCAN	251 (19)
SNAI1		transcription regulator		0.308	8.48e-05	ADD2,ADIPOQ,BAK1,CCNE1,CDH4,CGN,CLDN1,CLDN3,COL1A1,DKK1,PTGS2,SDC1,SLC27A2,TF	163 (13)
KDR		kinase		1.408	8.75e-05	A2M,ANXA2,FABP4,LAG3,NME2,PTGS2,S1PR2,XBP1	226 (12)
SMAD7	-2.536	transcription regulator		1.151	9.06e-05	ACTA2,CCNA2,CCNB1,CCNE1,CDC25C,CDK1,COL1A1,COL1A2,CXCL10,FST,IFNG,SMAD7,TGFA,TIMP1,TXN	194 (16)
SFTPA1		transporter		-0.905	9.07e-05	CDH10,CLEC1B,COL1A1,CXCL10,ESM1,GFPT2,HSPA6,NAMPT,PDK4,SFRP2,SLC22A3
LONP1		peptidase		-1.982	9.12e-05	ANXA2,C1QBP,HIST1H2BC,HSPD1,HSPE1,MT-ND5,P4HB,PTGS2,S100A11,SOD2
FOXA1		transcription regulator		-1.12	9.28e-05	ACTA2,ACTG2,ANXA1,AQP3,CDKN2A,CNN1,CXCL10,FKBP4,FNDC3B,GBP2,NPY,PALM2,RORA,SLC6A15,TF,XBP1	313 (17)
PSEN1		peptidase		-0.064	9.49e-05	APOE,C1QBP,C3,CCL4,CYCS,DSCAML1,FBL,HPCA,HSP90AA1,HSPA5,HSPD1,HSPE1,IFNG,IRF4,IRF7,LHX8,MCM10,MTHFD1L,NUPR1,PTGS2,PVALB,RYR3,SLC1A2,SNAP25,STIP1,STMN2,TUBA1C,TUBB3,TXN	311 (23)
mir-155		microrna		0.901	0.0001	AICDA,ANXA2,BCL6,CD40LG,CLDN1,CXCL10,DUSP5,GCSAM,HK2,IFNG,PTGS2,RORA,SOCS3	291 (21)
TSC2		other		-0.938	0.000101	A2M,ANXA1,ANXA2,CXCL10,GPNMB,HK2,HSPA5,IFNG,LOC728392,PDK4,PSMB5,PVALB,S100A11,SOD2	279 (22)
camptothecin		chemical drug		0.619	0.000103	ABCB1,ACTA2,ANXA2,APOE,AURKA,BAK1,BDKRB1,BRCA1,CCNB1,CCNE1,CD1D,CDC25A,CDK1,CDKN2A,CHAC1,CTSL,DKK1,FNDC3B,GBP2,GPNMB,HCAR3,HLA-DQB1,MELK,OLFM4,OSM,P2RX1,PGLYRP1,PPIF,PTGS2,PTX3,PVALB,RAPGEF5,RECQL4,RRM2,RSAD2,SAA1,SDC1,SOD2,TFRC,TPBG	260 (20)
ATP-gamma-S		chemical reagent			0.000104	C3,CCL22,CCL4,CCL8,CD8A,IRF4,PTGS2,SOD2,TGFA,THBS1	253 (20)
EOMES		transcription regulator		-1.209	0.00011	ACTA2,ANXA1,BCL6,CEMIP,DUSP4,FREM1,FRZB,GZMA,IFNG,NEFL,PRF1,TNFSF10,ZIC2
amphotericin B		chemical drug			0.000115	CCL4,IFNG,IL1RN,LCN2,TIMP1	184 (7)
RCOR1		transcription regulator			0.000115	COL1A1,COL1A2,PTGS2,SMAD7,STMN2	131 (7)
RRP1B		transcription regulator			0.000121	AURKA,BRCA1,CCNA2,CCNE1,CDC20,CDC25C,CDC6,CDK1,EXO1,FANCB,HSP90AA1,MCM2,ORC1
ITGB2		transmembrane receptor		0.933	0.000124	ACTA2,BDKRB1,CCL4,CXCL10,IFNG,PTGS2,TBX21,TNIP3	213 (23)
TRAF2		enzyme		1.721	0.000128	AURKA,CCNB1,CDC25C,CDK1,CDKN2A,CXCL10,EPCAM,IFNG,IRF4,PLBD1,TK1	207 (17)
L-triiodothyronine		chemical - endogenous mammalian		-0.557	0.000138	A2M,ACHE,ACTG2,ADAMTS5,ADIPOQ,CCNE1,CDKN2A,COL4A1,CTH,DUSP5,F2,FABP4,HR,HSD11B1,MYBPH,NPY,Nrgn,PDK4,PTGS2,PTH1R,RET,RGN,SFRP2,SMAD7,SRM,TF,TK1,TRHDE	284 (22)
E2F4		transcription regulator			0.000139	BRCA1,CCNA2,CCNE1,CDC25A,CDC25C,CDC6,CDK1,CENPA,CKS2,H2AFZ,HIST1H2AC,HMGB3,HSP90B1,MAD2L1,MCM10,MRTO4,ORC1,RANBP1,RRM2,TK1	136 (7)
PRMT5		enzyme		1.039	0.000145	ADIPOQ,CCNE1,CDKN2A,CXCL10,FABP4,PTPRO,SMAD7	263 (21)
TNFRSF1A		transmembrane receptor		0.744	0.000146	CCL19,CCL4,CDC6,CXCL10,IFNG,KNTC1,LBP,LCN2,Madcam1,MMP7,SAA1,SOCS3,SOD2,TBX21,TFRC,TGFA	227 (15)
MSC		transcription regulator		1.667	0.000147	AICDA,CCL4,FABP4,IFI44,IFI44L,IFIT1,IRF7,JCHAIN,XAF1
ZAP70		kinase		1.093	0.000147	ANXA1,CLCN1,EDIL3,HSP90AA1,IFNG,KLK7,QPCT,TFEC,XAF1
CDK4		kinase			0.000147	AQP3,AURKA,BRCA1,CDC6,CDKN2A,CENPK,DTL,E2F7,KIF2C,MAML3,MELK,MTFR2,MYBL1,SLC9B2,TRIP13	154 (15)
carbon tetrachloride		chemical toxicant		1.857	0.000151	ACTA2,APOE,CCL4,CELA1,COL1A1,COL1A2,CXCL10,HSP90AA1,HSPD1,IFNG,PTGS2,RGN,S1PR2,SMAD7,SOD2,SORD,TF,TGFA,TIMP1	284 (19)
BRCA1	2.058	transcription regulator		1.77	0.000152	BAK1,BRCA1,CCNB1,CCNE1,CDC25C,CYP1A1,DDX58,EXO1,HSD11B2,IFI6,IFIT1,IFIT2,IFIT3,IRF7,MAD2L1,MX1,VCAN	261 (21)
SNCA		enzyme		0.786	0.000156	BRCA1,CTHRC1,DDN,FAM81A,GBP2,HPCA,HPCAL4,HSP90B1,HSPA5,IFNG,IRF7,ISG15,MX1,MYO5B,Nrgn,RET,RSAD2,SCG2,SYN2,TUBB3	292 (18)
allopurinol		chemical drug		0.971	0.000159	A2M,ADAMTS1,ANXA1,ANXA2,CXCL10,GPNMB,LCN2,PTGS2,S100A11,TIMP1,UPP1	238 (19)
UBA7	2.612	enzyme		-1.992	0.000161	DDX58,DHX58,ISG15,OAS1	138 (11)
CBX4		transcription regulator			0.000162	CCNB1,CCNE1,CDC25A,CDC6,ORC1
TOR1A		enzyme			0.000162	CA8,HSPA5,NEFL,Nrgn,SNCG
ethanol		chemical - endogenous mammalian		1.092	0.000165	ACTA2,ADIPOQ,BRCA1,CD40LG,CENPA,COL1A2,DKK1,ELMOD1,FAM72A,GABRD,GZMB,HSP90B1,HSPA5,IFNG,IL1RN,IRF7,MOG,NPY,Nrgn,PHB,PRF1,PTGS2,RORA,SLC1A2,SLC40A1,SOD2,SRXN1,TIMP1	260 (20)
TPP2		peptidase			0.000165	IFNG,PRF1,TBX21
CKS2	2.058	kinase			0.000165	CCNA2,CCNB1,CDK1
CC-122		chemical drug			0.000165	DDX58,IFIT3,IRF7
PDGFRbeta-recognizing cyclic peptide		chemical reagent			0.000165	ACTA2,COL1A1,COL1A2
pegintron		biologic drug			0.000165	DDX58,ISG15,USP18	113 (9)
PPARGC1A		transcription regulator		-0.55	0.000167	ACACB,ADIPOQ,C3,CYCS,CYP1A1,FABP3,FABP4,GK,HK2,IL1RN,LDHA,MAL,OLR1,PDK4,PTGS2,PVALB,SLC39A14,SMAD7,SOCS3,SOD2,STAC2	281 (20)
LIF	3.891	cytokine		1.802	0.000171	A2M,ACTA2,CCNA2,CCNE1,CXCL10,ECEL1,HK2,IFNG,LBP,MT-ND1,MT-ND5,NPY,PTGS2,RET,RGS4,SOCS3,SOD2,TIMP1,XBP1	297 (24)
LGR4		transmembrane receptor			0.000176	AQP9,CXCL10,HSD17B13,NR3C2,PLBD1,SLC16A10,SLC1A2
AG490		chemical - kinase inhibitor		-1.005	0.000177	A2M,ACHE,ACTA2,ESR2,IFNG,PTGS2,SAA1,SOCS3,SOD2,TIMP1,TNFSF10	257 (18)
Smad		complex		0.447	0.000178	CDKN2A,COL1A1,COL1A2,IFNG,SMAD7,TBX21	171 (7)
TNFSF10	2.386	cytokine		1.663	0.000189	BAK1,EIF2AK2,IFI6,IFIT1,IFNG,IL1RN,ISG15,PTGS2,SERPINH1,TFRC,TIMP1,TNFSF10	251 (16)
FEV		transcription regulator			0.000197	ANXA2,CNTN1,ENKUR,MCHR1,NPY,NTN1,SCG2,SLC22A3,SLC6A15,SLC7A8,VTN
Lh		complex		1.403	0.000197	ACTA2,ACTG2,ADAMTS1,ALPL,FST,GBP1,GK,HAS2,HK2,HSD11B1,PHB,PTGS2,PTX3,RGS4,SNAP25,SOD2,STIP1,THBS1,THBS2,TK1,UPP1	284 (22)
FSH		complex		0.685	0.000208	ACTA2,ACTG2,ADAMTS1,ALPL,AQP3,CH25H,ECEL1,ELL2,ESR2,FST,GBP1,GK,GZMB,HK2,HSD11B1,IL1RN,ISG20,NPY,PTGS2,RGS4,SMAD7,SNAP25,STIP1,TF,TFRC,THBS1,TIMP1,TK1,UPP1	278 (22)
asoprisnil		chemical drug		-0.378	0.000212	APOD,AQP3,DKK1,GZMB,LAMB3,PRF1,VNN1
CTBP1		enzyme		-0.479	0.000212	BRCA1,CDKN2A,CLDN11,COL1A2,DKK1,THBS1,VCAN
CCL2		cytokine		1.404	0.000218	ACTA2,ADIPOQ,CD40LG,CXCL10,FABP4,IFNG,LCN2,NPHS1,PTGS2,SLC40A1,TIMP1	231 (20)
HELLS		enzyme		0.655	0.000223	CCNA2,CCNB1,CDC6,CDKN2A,HSPD1
3M-002		chemical reagent			0.000223	IFNG,IRF4,IRF7,PTGS2,TNFSF10	240 (14)
CCNE1	3.443	transcription regulator		1.664	0.000224	BRCA1,CCNA2,CCNB1,CCNE1,CDC6,MCM2	137 (13)
hydroxyurea		chemical drug		1.539	0.00025	ABCB1,CCNB1,CCNE1,CDC6,CDKN2A,GINS2,MCM2,RRM2,TK1	230 (17)
PTEN		phosphatase		-1.774	0.000251	ADIPOQ,ANXA1,ATP5MC1,AURKA,BDKRB1,C3,CA8,CCNB1,CCNE1,CDC20,CDC25A,CDKN2A,CKS2,CXCL10,CXCL11,FABP4,FGF23,IFNG,ISG15,MAD2L1,MT-ND1,PKLR,PTGS2,SDC1,SMOX,SOCS3,SORD,STEAP1,TGFA,THBS1,TNFSF10,VNN1	305 (24)
Stat1-Stat2		complex		1.98	0.000261	EIF2AK2,IFNG,IRF7,OAS1
IL17D	-2.232	cytokine		1.94	0.000261	CXCL10,LBP,SOCS3,TBX21	155 (13)
alpha-santalol		chemical reagent		-1	0.000261	BRCA1,CCNB1,CDC25C,CDK1
cardiotoxin		chemical - other		1.633	0.000269	CCL4,CCNA2,CCNE1,COL1A2,FBL,FGF11,HSP90AA1,HSPA5,IL1RN,MCM2,RANBP1,SFRP2,SFXN1,TIMP1,TNFRSF8
HSPA5	2.144	enzyme		0.139	0.00027	CXCL10,HSP90B1,HSPA5,IFIT1,ISG15,P4HB,PLP1,XBP1	210 (15)
hydrocortisone		chemical - endogenous mammalian		-0.412	0.000273	ACHE,ALDH18A1,ALOX15,BRCA1,CCL17,CCNE1,CDK1,GBP1,HSD11B1,HSPD1,NPY,PTGS2,PTPN4,STX1A	301 (21)
benzyl isothiocyanate		chemical - endogenous non-mammalian		-1.287	0.00028	BAK1,CCNB1,CDC25C,CDK1,MST1R,PTGS2	208 (10)
CREBBP		transcription regulator		0.943	0.000287	ASL,BCL6,CDC6,COL1A2,CXCL10,CXCL9,DUSP4,FABP4,FNDC3B,HAS2,HSD11B1,IFNG,IL17RE,ISG15,KMO,NTN1,PKHD1,PKLR,PRF1,PTGS2,RSAD2,RTP4,SCN4B,SDC1,SLC1A2,SOCS3,TNFSF10,USP18	309 (28)
cisplatin		chemical drug		1.681	0.000288	A2M,ACTA2,ADAMTS1,ANXA1,ANXA2,AQP3,BAK1,BRCA1,CCNB1,CDC25A,CDK1,CDKN2A,COL1A1,CXCL10,CXCL9,DEPDC1B,DKK1,DRAM1,FABP4,FNDC3B,GPNMB,HK2,HSPA5,IFI6,IFNG,LAMB3,LBP,LCN2,MX1,NEFL,NPY,PDK4,PTPRO,RGN,RRM2,S100A11,SMOX,SOCS3,THBS1,TIMP1,TNFSF10,UPP1	284 (18)
IL12 (family)		group		1.927	0.000291	AQP3,BCL6,CCL4,CD40LG,CTH,GZMB,IFNG,IL12RB2,IRF4,LIF,PRF1,TBX21,TNFSF10	228 (17)
NCR2		transmembrane receptor		1.342	0.0003	CCL4,IFNG,PTGS2,THBS1,XCL1	138 (7)
SEL1L		other		-1.981	0.0003	DNAJB11,HSPA5,TIMP1,TUBB3,XBP1	32 (4)
NCOA3		transcription regulator		1.956	0.000302	CCNA2,CCNB1,CCNE1,CDC25A,CDC6,CYP1A1,FGFR2,HK2,LDHA,PTGS2	332 (25)
IFI16		transcription regulator		1.803	0.000302	CCL4,CCR4,CDC25A,CDKN2A,CXCL10,CYP1A1,DDX58,IL1RN,ISG15,OAS1	267 (20)
CD44		other		1.604	0.000304	ABCB1,ACTA2,CCL19,CCL4,CD8A,CELA1,COL1A1,EMILIN1,FKBP4,IFNG,IL1RN,MMP7,MYBBP1A,SFRP2,STEAP1,THBS1,THBS2,XCL1	222 (19)
n-nitrosomethylbenzylamine		chemical toxicant			0.000318	ANXA2,CDKN2A,CLDN1,DUSP5,FST,GABRD,GREM1,H2AFZ,HSP90AA1,LAMB3,LEPR,PTGS2,SDC1,TGFA
gentamicin C		chemical drug		1.706	0.000321	A2M,ADAMTS1,ANXA1,ANXA2,GPNMB,LCN2,S100A11,TIMP1,UPP1
levothyroxine		chemical - endogenous mammalian		-0.329	0.000321	ABCB1,ADIPOQ,APOE,CDKN2A,F2,Nrgn,RORA,SEMA3C,SFRP2	253 (13)
17-alpha-ethinylestradiol		chemical drug		0.302	0.000332	ALDH18A1,APOE,AQP3,AQP9,C3,CCR3,CCR4,CDK1,CXCL10,ESR2,LCN2,MANF,SERPINH1,SLC38A3,SLC40A1	361 (22)
RETNLB		other		1.32	0.000336	ACTA2,COL1A1,COL1A2,DNER,E2F7,FABP4,FRZB,LMNB1,THBS4,TIMP1	143 (7)
raloxifene		chemical drug		0	0.000337	BAK1,BCAS1,CCNB1,CTSL,DUSP4,EPHA1,ESR2,MFAP5,MYBL1,PTGS2,PVALB,SMAD7,SNCG,TFRC,TGFA,TIMP1	244 (17)
RARA		ligand-dependent nuclear receptor		-1.149	0.000343	ACACB,CCNA2,CDK1,CENPA,E2F7,ELL2,EPHX4,IFI44,IFI44L,IFNG,IL12RB2,LYPD1,MAD2L1,MALL,OAS1,PTGS2,RET,RSAD2,RTP4,SAMD9,STRA6,UBA7,XBP1,YPEL1	283 (22)
phorbol 12,13-didecanoate		chemical toxicant		-0.129	0.000346	ABCB1,CDK1,CDKN2A,CYCS,PTH1R,SOD2	279 (22)
CGS 21680		chemical reagent		-0.036	0.000356	CCL22,CCL4,CD40LG,IFNG,PTGS2,RGS4,TFRC	250 (19)
discodermolide		chemical drug			0.000356	BRCA1,CCNB1,CDC20,CDC25A,CDC25C,CDK1,FANCB	211 (7)
alitretinoin		chemical drug		0.656	0.000357	ACACB,ADAMTS4,APOD,CCL8,CXCL10,CXCL11,CYCS,FABP4,GK,ISG15,KLK7,PGLYRP1,STRA6,TK1,UBA7	289 (23)
TERT		enzyme		0.48	0.000369	CCNE1,CDKN2A,DNER,IFIT1,IFIT2,ISG15,MTHFD1L,MX1,PTGS2,RRM2,SOD2,SPON1,TK1,XBP1	275 (23)
PRKCD		kinase		0.786	0.000377	APOBEC3A,CCNA2,CCNE1,CDKN2A,CEMIP,COL1A1,COL1A2,CXCL10,ERCC6L,IL1RN,JCHAIN,KIF2C,LAMB3,LIF,OAS1,PTGS2,TPBG	293 (21)
TASP1		peptidase		0.655	0.0004	CCNA2,CCNB1,CCNE1,CDKN2A
T 0070907		chemical reagent		0	0.0004	ADIPOQ,COL1A1,COL1A2,PTGS2	113 (7)
salubrinal		chemical reagent		-1.106	0.0004	CDC25A,HSPA5,SNAP25,XBP1
E2F8		transcription regulator			0.0004	CCNA2,CCNB1,CDC6,CDK1
CDCA7L		other			0.0004	CCNB1,CCNE1,CDC6,ORC1
NGF		growth factor		0.714	0.0004	A2M,ACHE,ANXA2,ASIC3,CCL4,CDK1,CDKN2A,DUSP4,ECEL1,NPY,RGS4,S1PR2,SCG2,SLC40A1,SNAP25,TXN,XBP1	287 (17)
IFN alpha receptor		complex			0.000402	COL1A2,IRF7,MX1	106 (7)
HYAL1		enzyme			0.000402	CCNB1,CDC25C,CDK1
LAMP1		other			0.000402	IFNG,PRF1,TBX21
HLA-B		transmembrane receptor			0.000402	IFNG,OAS2,XBP1
CH-223191		chemical reagent			0.000402	ACTA2,COL1A1,COL1A2
calphostin C		chemical - kinase inhibitor		-1.467	0.000408	ABCB1,ACTA2,HSP90B1,HSPA5,NTN1,P4HB,PDIA4,PTGS2,SOD2	265 (20)
NR3C1		ligand-dependent nuclear receptor		-1.256	0.000409	A2M,ANXA1,APOE,BAG2,BCL6,BRCA1,CARD14,CCL4,CD40LG,CXCL10,DGAT2,DNER,ELMOD1,FKBP4,GBP2,GZMA,HSD11B1,HSD11B2,HSPA6,IFI6,IFIH1,IFIT2,ISG15,LIF,MAL,MFSD2A,MZB1,NAMPT,NLRC4,NPY,OLR1,PTGS2,SCG2,SDS,SEMA3C,THBS1,TK1,TNFRSF8,TXN,VIPR1,WDR31	375 (21)
pristane		chemical toxicant		1.698	0.000424	CCL19,CDKN2A,CXCL10,IRF7,ISG15,PTGS2	138 (7)
RORA	2.154	ligand-dependent nuclear receptor		-1.567	0.000452	ACACB,APOE,CCL4,CCNB1,CDKN2A,CH25H,CXCL10,ELOVL6,FABP3,IFNG,LCN2,PTGS2,RORA,SLC16A10,SLC16A7,SLC1A2,SOCS3	231 (16)
SOD1		enzyme			0.000458	APOE,ASL,COL1A1,IFNG,LOC728392,MT-ND1,MYBL1,NEFL,NPY,P2RY6,PSMB5,PTGS2,SLC1A2,SLC40A1,SNCG,SOD2,STIP1,TFRC	242 (19)
MBD2		transcription regulator		1.987	0.000458	APOE,BRCA1,CDKN2A,CKS2,HK2,LHX8,NUPR1,PTPN4,RNASE1	38 (2)
triamterene		chemical drug		1.706	0.000458	A2M,ADAMTS1,ANXA1,ANXA2,GPNMB,LCN2,S100A11,TIMP1,UPP1
mir-15		microrna		1.364	0.000458	CCNE1,DDX58,IFIT1,IFNG,ISG15,MX1,OAS1,PTGS2,TIMP1
BAX		transporter		1.432	0.000469	BAK1,CCNB1,CDC25C,CDK1,CXCL10,IRF7,TIMP1,XBP1	262 (21)
PRDM1		transcription regulator		-0.039	0.000481	AICDA,ALPL,AQP3,BCL6,CHI3L1,CLDN1,DBNDD1,IFNG,IRF4,JCHAIN,LAG3,MALL,PRF1,RSAD2,TBX21,TNFSF10,TNFSF13B,TRPM8,XBP1	243 (22)
MYBL2		transcription regulator		1	0.00049	CCNA2,CCNB1,CDK1,CDKN2A,IFNG,SLC1A5,TFEC	121 (8)
farnesol		chemical reagent		1.27	0.000512	CCNB1,HSP90B1,HSPA5,PDIA4,XBP1
ERVW-1		other		0.739	0.000512	CCNA2,CDKN2A,HSPA5,MCM2,XBP1	227 (12)
TFAP2C		transcription regulator		0.342	0.000513	FKBP4,FST,MAL,RET,SOD2,THBS1,TIMP1,TK1,XBP1	128 (7)
vinblastine		chemical drug		0.896	0.000514	ABCB1,BAK1,CYP1A1,NPY,PTGS2,SOD2	287 (22)
phenacetin		chemical drug		1.709	0.000571	A2M,ANXA1,ANXA2,LCN2,S100A11,TIMP1,UPP1
DMP1	-4.638	other		0.964	0.000571	ADAMTSL2,ALPL,CDKN2A,EPCAM,Fcrls,FGF23,NPY
JAK3		kinase		-0.378	0.000571	BCL6,CCNE1,CD40LG,IFNG,LAG3,SOCS3,TUBB3	171 (15)
PIK3R2		kinase		1.972	0.000583	CXCL10,IFNG,IRF7,ISG15	226 (16)
AIF1		other		1.964	0.000583	ACTA2,CCNB1,CCNE1,COL1A1	173 (7)
RET	-2.019	kinase		1.195	0.00059	ANXA1,COL1A1,COL1A2,FKBP4,HSP90AA1,HSPD1,HSPH1,IFNG,MMP7,RET,STIP1,STMN2	287 (22)
black raspberry extract		chemical drug			0.00059	ANXA2,CLDN1,DUSP5,FST,GABRD,GREM1,H2AFZ,HSP90AA1,LAMB3,LEPR,SDC1,TGFA
alefacept		biologic drug		-1.912	0.000606	ABCB1,CD8A,CXCL9,GZMB,IFNG,PRF1,PTPN4,SOCS3
docosahexaenoic acid		chemical drug		-0.643	0.000608	ADIPOQ,APOE,CCR4,COL1A1,CYCS,ELOVL6,PKLR,PTGS2,SDC1,SERPINH1,SMAD7,SOCS3,THBS1,THBS2,TIMP1	276 (20)
KRT17		other		1.633	0.000619	AIRE,CCL17,CCL22,CCL4,CCR4,CXCL10
naringenin		chemical - endogenous non-mammalian		0.218	0.000619	CCL4,CXCL10,CYP1A1,HSPA5,IFNG,PTGS2	271 (25)
fenamic acid		chemical reagent		1.782	0.000639	A2M,ADAMTS1,ANXA1,ANXA2,GPNMB,LCN2,S100A11,TIMP1,UPP1
CTLA4		transmembrane receptor		-1.373	0.000639	CCNA2,CXCL10,FAM46C,GZMB,IFNG,IL12RB2,LAG3,SLC7A5,SOD2	218 (19)
FANCC		other			0.000639	AQP9,CDK1,DKK1,IFI44L,MMP7,MX1,OAS1,PTGS2,PTX3	179 (9)
oleic acid		chemical - endogenous mammalian		-0.526	0.000639	ANKRD23,APOE,AQP3,AQP9,DGAT2,FABP4,HK2,HSPA5,NPY,OLR1,PDK4,PTGS2	264 (20)
HMOX1		enzyme		-1.315	0.000639	ACTA2,ADIPOQ,CCL17,COL1A1,CXCL10,CXCL9,CYP1A1,IFNG,IL1RN,PTGS2,THBS1,THBS2	278 (19)
HNRNPA2B1		other			0.00065	ABCB1,CEMIP,CLDN1,DNER,ENTPD1,HMGB3,IFNG,LEPR,MUC13,NR3C2,OAS1,SLC1A2,SNAP25,VCAN
LGR5		transmembrane receptor			0.000653	AQP9,HSD17B13,PLBD1,SLC16A10,SLC1A2
vitamin D		chemical drug		1.633	0.000686	ADAMTS1,CCR10,CDK1,CYP1A1,FGF23,IFNG,IRF4,S1PR2
actinomycin D		chemical drug		-1.216	0.000693	BRCA1,CDC25C,COL1A2,CYP1A1,DUSP4,IFNG,LMNB1,NPY,OSM,PTGS2,PTH1R,PTX3,RGS4,SDC3,SLC40A1,SMAD7,SOCS3,TF,TGFA	306 (22)
PI3K (complex)		complex		1.773	0.000696	BAK1,CCL4,CCNB1,CCNE1,CCT6A,CD40LG,COL1A1,CXCL10,DKK1,HK2,IFIT1,IFNG,IL1RN,LCN2,PLA2G5,PTGS2,SNCG,SOCS3,THBS1,TNFSF10,TUBB3,XBP1	264 (18)
PRNP		other		0.647	0.000711	ABCB1,APOE,CDKN2A,DKK1,FST,HSP90B1,HSPA5,IFNG,SNAP25	271 (19)
CCND1		transcription regulator		1.976	0.000723	AQP3,AURKA,BRCA1,CCNA2,CCNE1,CDC6,CDKN2A,CENPK,COL1A1,DTL,E2F7,ESCO2,KIF2C,MAML3,MCM10,MELK,MTFR2,MYBL1,MYRIP,RRM2,SLC9B2,TRIP13,TRPM8,TUBA1C	141 (12)
tetrachlorodibenzodioxin		chemical toxicant		-0.65	0.000725	ABCB1,ACHE,AQP3,CCKAR,CCNA2,CCNE1,CDKN2A,CES1,CMA1,COL13A1,CYP1A1,EPHB1,GABRD,IFNG,MAD2L1,MANF,PTGS2,SAA1,SDC1,SERPINH1,SLC16A10,SLC38A3,SLC40A1,TGFA,TK1,TXN	323 (23)
EZH2		transcription regulator		1.005	0.000727	ALPL,BRCA1,C15orf48,C3,CACNA1E,CDKN2A,CEMIP,COL4A1,CXCL10,CXCL11,DKK1,EPHA1,FANCB,FBLN1,FRZB,HSD11B2,IFNG,IL12RB2,LAMB3,LCN2,MMP7,PTGS2,SAA1,SFRP2,TBX21	305 (20)
ZBTB7B		transcription regulator		-0.397	0.000739	CD8A,COL1A1,COL1A2,IFNG,IL17RE,PRF1
CORT		other		-1.673	0.000739	CCL19,CCL4,CCR3,CCR4,CXCL10,IFNG
KDM4C		enzyme			0.000739	CCNB1,CCNE1,CDC25A,CDC6,ORC1,SKA1	161 (7)
mycophenolic acid		chemical drug		0.333	0.000747	ACTA2,CLDN1,GBP1,HSPA5,MYBL1,NPY,OLR1,PTGS2,RGS4,SOD2	195 (16)
Ro31-8220		chemical - kinase inhibitor		-0.674	0.000763	CLDN1,COL1A1,COL1A2,DUSP4,FABP4,PTGS2,TNFSF10	291 (23)
BACH2		transcription regulator		-1.471	0.000763	CCR4,CDKN2A,IFNG,IL12RB2,IRF4,TBX21,XBP1	207 (12)
FBXW7		transcription regulator			0.000763	CDKN2A,COL1A1,DGAT2,FABP4,HSPE1,HSPH1,STIP1	283 (21)
hexachlorobenzene		chemical toxicant		1.238	0.000774	A2M,ANXA1,ANXA2,GPNMB,LCN2,S100A11,TIMP1,UPP1
RDH8		enzyme			0.000783	CCL4,CXCL10,IFNG
OPRD1		g-protein coupled receptor			0.000783	GZMB,IFNG,PRF1	210 (15)
RBX1		enzyme			0.000783	BRCA1,CCNB1,CDK1	283 (16)
GDF5		growth factor			0.000783	COL1A1,DKK1,FRZB
IL12RB1		transmembrane receptor			0.000783	IFI6,IFNG,OAS2	183 (13)
SF1		transcription regulator			0.000783	ACTA2,CNN1,COL1A1
UDP-D-glucose		chemical - endogenous mammalian			0.000783	HSP90B1,HSPA5,PDIA4
HDAC2		transcription regulator		-1.48	0.000785	BCL6,BRCA1,CDKN2A,CDT1,COL1A2,DKK1,LGR6,MCM10,OLFM4,PTGS2,STMN2,STX1A,TNFSF10	302 (22)
mir-29		microrna		-0.647	0.000789	ADAMTS9,CCL8,CLDN1,COL1A1,DKK1,OLR1,SFRP2,TBX21,THBS1	146 (7)
staurosporine		chemical - kinase inhibitor		0.542	0.000807	ABCB1,CCL4,CCR3,COL1A1,COL1A2,CYP1A1,IFIT2,ISG15,PHB,PTGS2,PTH1R,TK1	275 (18)
ORMDL3		other		1.964	0.000819	CXCL10,CXCL11,OAS1,OAS2
[D-Ala2,N-Me-Phe4,Gly5-ol]-Enkephalin		chemical reagent		1.172	0.000819	CXCL10,NPHS1,RGS4,THBS2	186 (12)
mannose		chemical - endogenous mammalian		0	0.000819	HAS2,HSP90B1,HSPA5,THBS1	267 (17)
NDUFA13		enzyme		-1.981	0.000819	A2M,CCNB1,CDK1,TK1	216 (13)
vatalanib		chemical drug		-1.982	0.000819	ACTA2,CCNE1,COL1A1,TIMP1	138 (7)
FADD		other		1.941	0.000819	CCNE1,CDK1,CXCL10,DDX58,DHX58,EIF2AK2,IFIH1,IFIT2,IFNG,IRF7	135 (15)
CISH		other			0.000821	CXCL10,IFNG,OSM,PRF1,TBX21	231 (19)
AGER		transmembrane receptor		1.777	0.000875	CCL4,CD40LG,COL4A1,IFIT1,NEFL,NPHS1,PTGS2,SCG2,TUBB3	146 (7)
lipid A		chemical toxicant		1.912	0.000877	AICDA,C2,C3,CGAS,CXCL10,OLR1,THBS1	232 (12)
SLC16A2		transporter		-0.068	0.000877	AGBL3,HR,Nrgn,SLC7A5,SLC7A8,STAC2
26s Proteasome		complex		0.466	0.000905	ATP6V0D2,CCNA2,CDC25A,CDC6,CDK1,DDX58,EXO1,MAD2L1,PSMB5,PTGS2,SOCS3,TK1,TNFSF10,WIPI1	299 (25)
GLI2		transcription regulator		0.277	0.000941	ATP2A1,CCL17,CCL22,CCL4,CCR4,CDK1,CXCL10,IFNG,NTN1,PAX9,TGFA	163 (7)
Nr1h		group		-0.737	0.000965	ACACB,APOD,APOE,AQP3,C2,C3,CLEC4E,CXCL10,ELOVL6,IFIH1,PTGS2,RGN,SYT7,THBS1	229 (20)
NTRK2		kinase		1.671	0.000967	ABCB1,CCNA2,CCNE1,CDC6,CDK1,PVALB,SNAP25,THBS1,TNFSF10	199 (12)
BAPTA-AM		chemical reagent		-0.114	0.001	COL1A1,CXCL10,CXCL11,CYP1A1,HSPA5,PTGS2,SOCS3	278 (21)
ABCA1		transporter		-0.192	0.001	ADIPOQ,ANXA1,APOE,DGAT2,HSPA5,NAMPT,PTGS2	264 (19)
C3AR1		g-protein coupled receptor		-0.818	0.001	C3,CCL4,COL1A1,COL1A2,CXCL10,HSPA5,IFNG	290 (20)
asiatic acid		chemical reagent		-1.4	0.00111	CCNB1,CDC25C,CDK1,SMAD7	128 (7)
IL37		cytokine		-1.982	0.00111	CXCL10,IFNG,IL27,TIMP1	217 (15)
DNAJC3		other			0.00111	CA8,NEFL,Nrgn,SNCG
muromonab-CD3		biologic drug			0.00111	GZMB,IFNG,TBX21,TFRC	288 (21)
RASSF1		other		0.372	0.00117	ABCB1,APOE,CCNA2,COL13A1,COL4A1,DKK1,DPEP3,HIST1H2BC,LIF,PTGS2	265 (19)
ATF3		transcription regulator		-1.789	0.00117	ADIPOQ,AURKA,CCNE1,CDC25A,CDK1,CHAC1,GBP2,GBP6,IFNG,RSAD2	270 (19)
isotretinoin		biologic drug		0.668	0.00118	IFIT3,IFNG,KLK7,LCN2,OAS1,OLR1,PTGS2,TFRC,TNFSF10	280 (21)
TFDP1		transcription regulator		1.987	0.00121	CCNE1,CDC6,CDK1,CDKN2A,FGFR2,RANBP1	148 (12)
GAPDH		enzyme		-1.408	0.00121	C2,CCL4,IFI6,IFIT2,OAS1,OAS2	122 (7)
HP1		group			0.00122	CCNE1,PTGS2
SFTPA2		other			0.00122	HSPA5,XBP1
STAT4 dimer		complex			0.00122	IFNG,TBX21
VRK2		kinase			0.00122	PTGS2,TCP1
ISL2		transcription regulator			0.00122	EPHB1,ZIC2
ZFP91		transcription regulator			0.00122	CCL19,TNFSF13B
dinaciclib		chemical drug			0.00122	HSPA5,XBP1	50 (5)
CTS-1027		chemical drug			0.00122	ACTA2,COL1A1
MED6		transcription regulator			0.00122	AURKA,IFIT2
PDIA6		enzyme			0.00122	HSP90B1,HSPA5
bavachalcone		chemical reagent			0.00122	CDKN2A,RORA
potassium superoxide		chemical toxicant			0.00122	IFNG,IL12RB2
S-adenosylhomocysteine		chemical - endogenous mammalian			0.00122	COL1A1,COL1A2
TAZ		enzyme			0.00122	ADAMTS1,ADAMTS5,ANXA1,ESM1,MFAP5,RGS4,SEMA3C,UPP1
IL13		cytokine		0.876	0.00123	ALOX15,C3,CCL17,CCL22,CCL4,CD1B,CHI3L1,CLEC4A,CLEC4E,COL1A1,COL1A2,FABP4,GP2,GPNMB,HSD11B1,IFNG,IL1RN,PTGS2,SERPINF1,SLC16A6,SOCS3,TFEC,THBS1,TIMP1,TNFSF13B,VNN1	278 (22)
tosylphenylalanyl chloromethyl ketone		chemical - protease inhibitor		-1.536	0.00125	BAK1,GZMB,PRF1,PTGS2,SMAD7	183 (10)
COL4A3		other			0.00125	COL1A1,COL1A2,COL4A1,PTGS2,TIMP1	230 (21)
MBD1		other			0.00125	ABCB1,APOE,BRCA1,CDKN2A,TK1
FOXA2		transcription regulator		0.611	0.00126	A2M,ABCB1,ACTA2,ACTG2,ALOX15,C3,CCL17,CCL22,CHI3L1,CNN1,EPCAM,HK2,RORA,SAA1,SLC6A15,TF	87 (4)
TCF		group			0.00127	ABCB1,APOD,EPCAM,MMP7,PTGS2,QPCT,SAA1,SEMA3C,SLC1A5,TK1	191 (7)
ATP		chemical - endogenous mammalian		1	0.00129	ADAMTS9,CCL4,CLDN1,CXCL10,IL1RN,IL27,LCN2,PTGS2,THBS1,TUBB3,TXN	216 (21)
losartan potassium		chemical drug		-1.784	0.00129	COL1A1,HSPA5,NR3C2,OLR1,PTGS2,PTH1R,SOCS3,TBX21,TIMP1,TUBB3,XBP1	270 (21)
n-3 fatty acids		chemical drug		0.581	0.0013	ADIPOQ,ELOVL6,HSPA5,PKLR,PTGS2,RGN,SDC1	207 (16)
poly(dG-dC)		chemical reagent			0.00133	CXCL10,ISG15,RSAD2	149 (10)
CKS1B		kinase			0.00133	CCNA2,CCNB1,CDK1	223 (15)
4-coumaric acid		chemical - endogenous mammalian			0.00133	CCNA2,CCNB1,PTGS2	122 (7)
CNR1		g-protein coupled receptor		1.145	0.00135	ADIPOQ,ALPL,APOE,CDK1,CXCL10,DKK1,IFNG,KLK7,NME2,NPHS1,NTN1,PTGS2,TIMP1	297 (26)
VDR		transcription regulator		-0.544	0.00135	ACTA2,ADIPOQ,BRCA1,COL1A1,CXCL10,FGF23,HK2,IFI44L,IFNG,IL1RN,NPHS1,PTGS2,TK1	269 (21)
E2F6		transcription regulator		-1.3	0.00136	BRCA1,CCNE1,CDC25A,CDC6,GINS2,MCM2,RRM2,STAG3	54 (7)
Sn50 peptide		chemical toxicant		-1.588	0.00136	APOE,CXCL10,GZMB,IFNG,MMP7,PTGS2,SLC1A2,TNFSF10	221 (18)
Ap1		complex		1.724	0.0014	BAK1,CCL4,CCNA2,CD40LG,FABP4,GZMB,HSP90B1,IFNG,IL17D,MMP7,PTGS2,SNCG,TIMP1,TNFRSF8	255 (18)
STK11		kinase		-0.591	0.00141	A2M,ASPHD2,CCNA2,CCT6A,CNTN1,FGFR2,IFNG,PAK5,PSMB5,PTGS2,PTPRZ1,SCG2,TARS,TGFA,TNFSF10	292 (19)
enterotoxin B		biologic drug		1.062	0.00142	CCL17,CCL22,CCL4,CXCL10,GPNMB,IFNG,LIF,RSAD2,SRXN1	221 (10)
RGS10		other			0.00147	BCL6,CCL19,CCR3,CCR4,CD40LG,CXCL10,IFNG
isopentenyl diphosphate		chemical - endogenous mammalian		1.925	0.00148	CCL4,CCR4,IFNG,XCL1	184 (14)
PROCR		other		1.236	0.00148	CCL22,GBP2,GBP6,LIF
PIM2		kinase		1.192	0.00148	CDC25A,IFNG,IL12RB2,TBX21	79 (5)
SELENOS		other		-1.954	0.00148	ADIPOQ,FABP4,HSPA5,XBP1
NR4A1		ligand-dependent nuclear receptor		-1.056	0.00149	ACTA2,ADIPOQ,APOD,APOE,COL1A1,COL1A2,EPCAM,FABP4,FBP2,MMP7,NPY,PDK4,RAP1GAP2,SMAD7,TNFSF10	267 (21)
PRKAA2		kinase		-1.961	0.0015	ACTA2,DUSP4,FABP4,FGFR2,HIGD1A,HSPA5,LDHA,P4HB,PAK5,PKLR,SLC16A1	267 (20)
vorinostat		chemical drug		1.322	0.00151	ADAMTS1,AURKA,BAK1,CCL17,CCNB1,CD1D,CDK1,CDKN2A,CYP1A1,HSPA5,IFNG,OSM,PTGS2,SLC1A2,SOCS3,TNFSF10,TXN	288 (18)
DPP4		peptidase		-0.13	0.00152	CCNB1,FABP4,IFNG,IL1RN,TIMP1	213 (19)
gefitinib		chemical drug			0.00158	ADAMTS1,AURKA,BRCA1,C3,CCNB1,CCNE1,CDC25C,CDC6,COL1A1,FGFR2,HSP90B1,OSM,PTGS2,TNFSF10	294 (23)
TP73		transcription regulator		0.342	0.00163	ABCB1,ACTA2,ARL5C,BAK1,C3,CCNB1,CDC25C,CDK1,COL1A1,CTH,CXCL10,DRAM1,FGFR2,FST,GPNMB,HIST1H2BJ,LRG1,MMP28,NLRC4,NUPR1,SERPINF1,THBS1,THBS2,TIMP1,TREM2	254 (17)
BDNF		growth factor		-0.549	0.00163	ANXA2,DUSP4,ELOVL6,GRB14,HSP90AA1,HSPA5,LCN2,LOC728392,LYPD1,NPY,PLP1,RGS4,RYR3,SERPINH1,SFRP2,SLC16A7,SNAP25,SOD2,SYN2,TFRC,THBS1,TUBB3	210 (11)
HDAC3		transcription regulator		-1.964	0.00163	ACACB,CCNB1,CDKN2A,COL1A2,CXCL10,ELOVL6,PTGS2,SLC1A2,SMAD7,USP18	324 (25)
ACOX1		enzyme		-1.63	0.00163	ADAMTS1,ANXA2,FABP4,HSD11B1,HSPA5,LCN2,NUPR1,PDK4,QPCT,RGN,SLC16A1,SLC27A2,XBP1	125 (7)
GDF9		growth factor		1.777	0.00164	GREM1,HAS2,PTGS2,PTX3,SMAD7,VCAN	122 (9)
STAT		group		1.744	0.00164	A2M,EIF2AK2,LBP,SMAD7,SOCS3,TIMP1
RNASE2		enzyme		1.662	0.00164	CCL22,CCL4,CCL8,CXCL10,CXCL9,OSM	179 (12)
tempol		chemical drug		0.64	0.00164	BRCA1,CDKN2A,CYCS,NR3C2,PTGS2,SOD2	253 (16)
lomustine		chemical drug		1.414	0.00167	A2M,ANXA1,ANXA2,GPNMB,LCN2,S100A11,TIMP1,UPP1
TNFSF11		cytokine		1.325	0.00172	AICDA,AQP9,ATP6V0D2,AURKA,CCL4,CCNE1,CCR4,CLEC4E,CYP1A1,IFNG,IL1RN,IRF4,MEF2B,PTGS2,SDC1,SOCS3,SOD2,SRXN1,USP18	295 (24)
AGN194204		chemical drug		1.912	0.00177	ANXA2,AURKA,CCL4,CCNA2,CCNB1,CDK1,GBP2,H2AFZ,HK2,KIF2C,MAD2L1,STRA6,TIMP1,XBP1	65 (7)
ramipril		chemical drug		-1.109	0.00183	COL1A1,COL1A2,COL4A1,PTGS2,TIMP1
isoproterenol		chemical drug		0.616	0.00185	ACTA2,ADIPOQ,ALOX15,AURKA,CDK1,CYP1A1,FGF23,NAMPT,PLP1,PTGS2,SOD2,TIMP1,TUBB3	329 (23)
ursodeoxycholic acid		chemical - endogenous mammalian		1.567	0.00185	ABCB1,COL1A1,COL1A2,COL4A1,CXCL10,CYP1A1,PTGS2,TIMP1	267 (18)
tributyrin		chemical drug		0.788	0.00185	CLDN1,GBP1,HSPA5,MYBL1,OLR1,PTGS2,RGS4,SOD2
EFNA1		other		-1.414	0.00185	ACHE,DSC1,DUSP4,HERC6,IRF7,KLK7,TNFRSF6B,UBE2S
AIRE	-3.527	transcription regulator		-1.633	0.00185	CCL17,CCL19,CCL22,CXCL10,CXCL11,IFNG,NPY,TBX21
ciglitazone		chemical drug		0.133	0.00186	ACTA2,APOE,AQP3,CD40LG,IFNG,LCN2,OLR1,PTGS2,TNFSF10	266 (19)
LRP6		transmembrane receptor		0.492	0.00189	ACTA2,DKK1,EPCAM,HK2,LEPR,MMP7	214 (9)
SERPINE2		other			0.00189	CCL17,CCL19,CCL22,CCL4,CXCL10,IFNG	129 (7)
INHBB		growth factor		1.715	0.00192	COL4A1,FST,THBS1,TIMP1	118 (6)
P2RY2		g-protein coupled receptor		1.279	0.00192	ACHE,PTGS2,TF,VTN	46 (3)
rebamipide		chemical drug		1	0.00192	AICDA,IFNG,SOD2,TIMP1	174 (12)
C1QBP	2.398	transcription regulator		0.283	0.00192	BDKRB1,C1QBP,HAS2,IFNG
CREB3		transcription regulator		0	0.00192	ANXA1,FKBP4,HSPA5,XBP1	200 (6)
E2F7	2.991	transcription regulator			0.00192	CCNA2,CCNB1,CDC6,CDK1
acadesine		chemical drug			0.00192	DUSP4,NPY,PKLR,PTGS2	250 (20)
HTT		transcription regulator		0.665	0.00192	ACKR1,ACTA2,ADAMTS4,ADAMTS5,APOE,ATP5MC1,BCL6,CLCN1,CLDN1,COL4A1,CYCS,DUSP5,FKBP4,GABRD,HAPLN3,HPCA,HSPA5,HSPD1,HSPE1,LDHA,MFAP4,NEFL,NPY,PVALB,RGS4,SCN4B,SERPINF1,SERPINH1,SLC1A2,SLC40A1,SNAP25,SOD2,SRM,STX1A,SYN2,SYNDIG1L,TFRC,THBS2,UCHL3,XBP1	294 (19)
caffeine		chemical drug		0.503	0.00204	CDC25A,CDC25C,CDK1,CDKN2A,HSD11B2,LMNB1,PTGS2,THBS1	261 (17)
HRAS		enzyme		0.844	0.00207	A2M,ANXA2,AURKA,BAK1,BPIFB4,CCNA2,CCNB1,CCNE1,CDC25A,CDK1,CDKN2A,CFB,CNN1,COL1A1,COL1A2,COL4A1,CXCL10,CYP1A1,DNER,FABP3,HAS2,HSP90AA1,Ifi27,IFNG,MTHFD1L,MUC13,OSM,P4HB,PTGS2,RRM2,SOCS3,SPON1,THBS1,TK1,VCAN	278 (21)
palmitic acid		chemical - endogenous mammalian		1.168	0.00207	ADIPOQ,C1QTNF9B,DGAT2,ELOVL6,FABP4,HK2,HSPA5,NPY,OLR1,PDK4,PKLR,PTGS2,SOCS3,TNFSF10,XBP1	274 (21)
LIN9		other			0.00208	CDC6,CDK1,CDKN2A
TRPC4AP		transporter			0.00208	FBL,HSPD1,NOLC1
DEPTOR		other			0.00208	CXCL10,CXCL11,CXCL9	128 (7)
GADD45G		other			0.00208	CCNB1,CCNE1,IFNG	201 (18)
PFKFB3		kinase			0.00208	ADIPOQ,CDC25C,CDK1
mir-322		microrna			0.00208	CCNE1,CDC25A,CDKN2A	52 (7)
WNT5B		other			0.00208	ACTA2,COL1A1,VCAN	139 (7)
PLA2G5	5.345	enzyme			0.00208	COL1A2,PLA2G5,PTGS2	137 (7)
tosyllysine chloromethyl ketone		chemical - protease inhibitor			0.00208	BDKRB1,CYP1A1,PTGS2
metformin		chemical drug		-0.549	0.00209	ABCB1,ACTA2,ADIPOQ,CCNE1,GRB14,HSPA5,IFNG,IL1RN,MX1,NPY,PTGS2,SERPINF1,XBP1	295 (25)
MTORC1		complex		1.066	0.00209	HK2,IFNG,LDHA,MOG,PLP1,PRF1,PTGS2	279 (24)
NR1H4		ligand-dependent nuclear receptor		-1.148	0.0021	ACTA2,BAK1,C3,CCNE1,CDKN2A,HSPA5,IFNG,LCN2,LDHA,PKLR,PTGS2,SDC1,TIMP1,TK1	257 (21)
Insulin		group		1.762	0.00216	ADIPOQ,APOE,AQP9,CCL4,CCNE1,COL1A1,COL4A1,CTH,CYP1A1,DUSP4,FABP4,GRB14,HSD11B1,HSP90B1,HSPA5,LEPR,MT-ND1,NPY,PDK4,RDH5,SLC38A3,SMAD7,TBX21,TGFA,XBP1	283 (23)
ethionine		chemical toxicant		0.64	0.00216	ANXA1,GPNMB,LCN2,S100A11,TIMP1,UPP1
FCER1G		transmembrane receptor		0.243	0.00216	CCL4,IFIT2,IL1RN,MX1,PTGS2,RSAD2	268 (18)
EPAS1		transcription regulator		1.878	0.00222	CEMIP,CLDN1,EIF5A,HIST1H2AC,HSPA5,LDHA,MANF,NAMPT,NEFL,P2RY1,PTPRZ1,RET,SLC40A1,SLC7A5,SOD2,TGFA
GNA15		enzyme			0.00223	ACTA2,C3,CTH,CYCS,GBP2,LBP,OLR1,SOD2,TIMP1,VCAN	180 (14)
EGR1		transcription regulator		0.637	0.0023	ABCB1,ACHE,ACTA2,CCL4,CD40LG,CDC20,COL1A1,COL1A2,DUSP4,MYBL1,PTGS2,SOD2,THBS1,TIMP1,TNFSF10	300 (22)
TP63		transcription regulator		1.412	0.00232	ABCB1,ADAMTS1,BRCA1,CCNA2,CCNB1,CCNE1,CDC25C,CDK1,CKS2,CLDN3,COL4A1,DKK1,FGFR2,FST,GREM1,HK2,MAD2L1,MCM10,PAX9,PKLR,PNPT1,SERPINF1,STX1A,THBS1,TNFSF10	303 (23)
DCN		other		0.503	0.00234	COL1A2,CXCL10,FST,HLA-DQB1,IFNG,SDC1,THBS1	307 (21)
carboplatin		chemical drug		0	0.00234	A2M,ABCB1,GPNMB,HAS2,LCN2,TIMP1,UPP1
iron		chemical - endogenous mammalian		-0.243	0.00234	CCNB1,CCNE1,LCN2,SLC40A1,SOD2,TF,TFRC	257 (18)
chloroquine		chemical drug		-1.756	0.00234	CXCL10,DRAM1,IFNG,SOCS3,TNFSF10,TNFSF13B,TXN	181 (18)
ITK		kinase		0.769	0.00241	CCR10,CPNE7,IFNG,SCIMP,SRGAP3,TBX21,TF,TNFSF10,XCL1	198 (17)
FZD9		g-protein coupled receptor		1.982	0.00244	CXCL10,IFI44,IRF7,ISG15
S1PR2	-2.694	g-protein coupled receptor		1.195	0.00244	ACTA2,PTGS2,S1PR2,TIMP1	261 (21)
Smad2/3-Smad4		complex		0.762	0.00244	COL1A1,COL1A2,IRF7,SMAD7
NO 1886		chemical drug		-1.982	0.00244	CES1,CHST1,CYP1A1,PTGS2
LBP	52.087	transporter			0.00244	CXCL10,IFIT1,IL1RN,LBP	269 (15)
YWHAZ		enzyme			0.00244	HSP90B1,HSPA5,MMP7,XBP1	204 (7)
DHX9		enzyme			0.00244	ABCB1,APOE,CDKN2A,XAF1	129 (7)
HMGA1		transcription regulator		1.133	0.00249	ACTA2,ALPL,BRCA1,CDC25A,CDC6,COL1A1,COL1A2,COL4A1,PTGS2,PTH1R,RAN,SERPINH1,SLC27A2	256 (20)
L-methionine		chemical - endogenous mammalian		1.103	0.00261	ACTA2,BRCA1,CCNB1,CDK1,HSPA5,SMAD7,SOD2	268 (23)
TAC1		other		1.648	0.00261	CCL4,CUX2,CXCL10,IFNG,IL1RN,PRF1,PTGS2,SOX13,VTN	183 (15)
pioglitazone		chemical drug		0.411	0.00262	ACTA2,ADIPOQ,APOE,BRCA1,CXCL10,FABP4,FBP2,HAS2,IFNG,IL1RN,LEPR,PTGS2,RORA,SOD2	254 (21)
cytokine		group		1.201	0.00264	ADAMTS4,AICDA,CCL22,CCNE1,CD40LG,IFNG,LIF,PTGS2,SAA1,SOCS3,SOD2,TIMP1,UPP1	206 (17)
3,3'-diindolylmethane		chemical drug		1.838	0.00272	BAK1,BRCA1,CDC25A,IFIT1,IFNG,OAS2,PTGS2,TGFA	273 (22)
KCNK9		ion channel		-0.816	0.00281	A2M,ECEL1,KEL,LCN2,NEFL,SNCG
beta-carotene		chemical - endogenous mammalian		-1.633	0.00281	CELA1,DGAT2,ELOVL6,FABP4,IFNG,PTGS2	201 (15)
STK40		kinase			0.00281	ABCB1,APOE,C6,CCL4,FABP4,PTGS2	180 (12)
corticosterone		chemical - endogenous mammalian		0.513	0.00282	ANXA1,GZMB,HSD11B1,HSPA5,IFNG,NPY,NR3C2,PDK4,PTGS2,SLC1A2,XBP1	289 (21)
FGF19		growth factor			0.00284	ACACB,APOE,FABP3,HLA-DQB1,IL1RN,LCN2,LEPR,NNAT,PKLR	149 (7)
KLF2		transcription regulator		-1.882	0.00296	CCL4,CCR3,CD40LG,COL4A1,FABP4,FBLN1,LBP,LEPR,PTGS2,TFRC,THBS1,TIMP1,TNFRSF8	231 (11)
YBX1		transcription regulator		-1.904	0.00297	ABCB1,ACTA2,CDKN2A,COL1A1,COL1A2,HLA-DQB1,PTGS2,SPON1	230 (20)
NR1H3		ligand-dependent nuclear receptor		-1.029	0.00302	ACTA2,APOD,APOE,CCL17,CCL4,CXCL10,HSD11B1,IL1RN,PKLR,PTGS2,SLC16A10	255 (23)
S100A6		transporter		1.387	0.00303	ADAMTS1,AURKA,CDK1,CENPA,RDH5
deoxynivalenol		chemical toxicant		0.625	0.00303	CCNB1,CLDN1,CLDN3,HSPA5,XBP1	172 (11)
dichlorovinylcysteine		chemical toxicant		0.346	0.00303	CDKN2A,SLC27A2,SORD,STIP1,TGFA
ACTL6A		other			0.00303	CCNA2,CCNB1,CDC25C,IFNG,TBX21	253 (12)
2',3'-dialdehyde ATP		chemical reagent			0.00304	CXCL10,PLA2G5,PTGS2	237 (18)
bendamustine		chemical drug			0.00304	AURKA,CCNB1,EXO1	210 (7)
NEK7		kinase			0.00304	CXCL10,ISG15,PTGS2	151 (7)
BCKDK		kinase			0.00304	MOG,PLP1,SOD2
mir-194		microrna			0.00304	ACTA2,SLC7A5,THBS1
arachidonyltrifluoromethane		chemical reagent			0.00304	PLA2G5,PTGS2,SOD2	137 (7)
CREB3L1		transcription regulator		1.969	0.00305	COL1A1,COL1A2,HSP90B1,HSPA5
cuprizone		chemical toxicant		1.969	0.00305	CCL4,CXCL10,PLP1,SOCS3
CD46		other		0	0.00305	C3,GZMB,IFNG,SLC7A5	114 (7)
PTPN2		phosphatase			0.00305	CCL17,CCL22,IFNG,NLRC4	193 (12)
antimycin A		chemical - endogenous non-mammalian			0.00305	CCNB1,CDKN2A,SOD2,TIMP1	200 (16)
aldosterone		chemical - endogenous mammalian		1.051	0.00312	ADAMTS1,ADIPOQ,CACNA1G,COL1A1,COL1A2,FABP4,HAS2,IFNG,KCNMA1,NR3C2,OLR1,PTGS2	235 (17)
PTH		other		1.773	0.00313	ADAMTS1,ALOX15,CARD14,COL1A1,COL1A2,DMP1,FGF23,PTGS2,PTH1R,SFRP2,SMAD7,SOCS3,THBS4	227 (15)
SIRT3		enzyme		0.776	0.00319	CYCS,IFNG,MT-ND1,MT-ND5,SOD2,TFRC	128 (8)
SMAD4		transcription regulator		0.951	0.0032	ACKR1,CCNE1,CDKN2A,COL1A2,FST,HAS2,IFNG,MST1R,NAMPT,PILRA,PTGS2,PTX3,SLC6A1,SMAD7,TBX21,THBS1,TIMP1	235 (16)
prednisolone		chemical drug		-1.673	0.0032	APOE,BAK1,BYSL,CD40LG,CDKN2A,CXCL10,CYP1A1,DRAM1,GK,HSP90AA1,IFNG,ISG20,PAK5,PTGS2,RECQL4,SOD2,TNFSF10	261 (18)
GW 4064		chemical toxicant		-0.94	0.00322	ADIPOQ,APOE,COL1A1,PDK4,PKLR,SDC1,TK1	164 (10)
SREBF1		transcription regulator		1.258	0.00339	ACACB,ADIPOQ,AGMAT,CCL17,CXCL10,CYCS,DBNDD1,ELOVL6,FABP3,FABP4,GPNMB,HK2,HSPA5,NUPR1,PKLR,PTGS2,STX1A,TF	270 (24)
proteasome inhibitor PSI		chemical - protease inhibitor		0.682	0.00353	BRCA1,CCL4,CYP1A1,HSPA5,MCM10	206 (10)
CDK5		kinase		-0.391	0.00353	KCNMA1,LRG1,PLP1,PSMB5,XBP1
4-(2-aminoethyl)benzenesulfonylfluoride		chemical - protease inhibitor		-1.342	0.00353	COL1A1,COL1A2,DMP1,HSPA5,SOD2	140 (8)
CARD9		other			0.00353	C3,CLEC4E,CLEC6A,CXCL10,IFNG	204 (16)
beryllium sulfate		chemical toxicant			0.00357	CDKN2A,IFNG	128 (7)
benzo(a)pyrene 7,8-dihydrodiol		chemical toxicant			0.00357	BAK1,CYP1A1
gliquidone		chemical drug			0.00357	ADIPOQ,FABP4	113 (7)
des-Arg(10)-kallidin		chemical reagent			0.00357	BDKRB1,PTGS2
PRMT7		enzyme			0.00357	BCL6,IRF4
EDEM1		enzyme			0.00357	HSPA5,XBP1
SUCO		other			0.00357	COL1A1,COL1A2
SDF4		other			0.00357	HSPA5,XBP1	30 (4)
methylamphotericin B		chemical drug			0.00357	LCN2,TIMP1
recombinant interferon gamma		biologic drug			0.00357	CLEC4A,FGFR2
MYH11		other			0.00357	ACTA2,CNN1
MKNK2		kinase			0.00357	IFIT2,ISG15
MLST8		other			0.00357	IFIT2,ISG15
ANP32A		other			0.00357	PTGS2,TK1
RPL23A		other			0.00357	CCNA2,CCNE1	69 (7)
MUC5AC		peptidase			0.00357	IFNG,MMP7
BUB1B		kinase			0.00357	CDC20,CDKN2A
C20-D3-vitamin A		chemical drug			0.00357	C3,CFB
acriflavine		chemical toxicant			0.00357	ADIPOQ,SOCS3
maraviroc		chemical drug			0.00357	CCL4,CXCL10
natamycin		chemical drug			0.00357	LCN2,TIMP1
nomifensine		chemical drug			0.00357	LIF,OSM
calcium carbonate		chemical drug			0.00357	FGF23,TGFA
poly(C)RNA		chemical reagent			0.00357	PTGS2,TREM2
ZFP36		transcription regulator			0.00359	CDC6,CENPA,IFNG,KNTC1,LCN2,OSM,PTGS2,TFRC,Wfdc21	290 (21)
HBEGF		growth factor		1.633	0.00359	ANKRD37,HK2,LDHA,PDK4,PTGS2,TGFA	290 (23)
Sb202190		chemical - kinase inhibitor		-1.199	0.00366	ABCB1,COL1A1,CXCL10,CYP1A1,DKK1,FGFR2,HSPA5,IFIT1,IFNG,IL27,PTGS2	236 (22)
interferon beta-1a		biologic drug			0.00366	CCT6A,GZMB,IFI6,IFIT1,IL1RN,IRF7,MAL,MX1,RAN,TNFSF13B,TREX1	142 (9)
FOXP3		transcription regulator		-0.085	0.0037	ANXA1,BRCA1,CCR4,CD40LG,DUSP4,ENTPD1,IFNG,IRF4,SMAD7,TBX21	204 (19)
naltrexone		chemical drug		-0.447	0.00376	CDKN2A,GZMB,IFNG,PRF1	173 (9)
triflusal		chemical drug		-1.96	0.00376	CCL4,IFNG,PTGS2,XCL1	206 (11)
SHH		peptidase		1.039	0.00378	ADAMTS1,BRCA1,CCNE1,CDC25A,HK2,IFNG,MCM2,MYBBP1A,NPY,PAX9,SFRP2,SRM,TUBB3,ZIC2	275 (19)
GW9662		chemical reagent		0.358	0.00387	ADIPOQ,ESR2,FABP4,HSPA5,IFNG,LCN2,PTGS2,RORA,SDC1	264 (19)
RARB		ligand-dependent nuclear receptor		-0.581	0.00387	CCNE1,CDKN2A,DDX58,IFIT1,PTGS2,RET,STRA6,UBA7,USP18	281 (22)
ITGB1		transmembrane receptor		-0.732	0.00387	ACTA2,APOE,CDKN2A,COL1A1,COL1A2,IFNG,IL1RN,PTGS2,THBS1	308 (22)
LIPE		enzyme		-0.13	0.00389	ADIPOQ,BCL6,COL1A1,COL1A2,FABP4,FBP2,FMOD,NPY,PDK4,PVALB,SMAD7	192 (12)
CLDN7		other		-1.461	0.00389	APOE,ATP5MC1,C3,CKAP4,DKK1,IFI44,IFI6,MUC13,MX1,SLC35B1,WIPI1
POU2AF1		transcription regulator		1.452	0.00393	AICDA,BCL6,IFI44,IFI44L,IFIT3,MX1,SDS
IL3		cytokine		1.599	0.004	CCL17,CCL19,CCR3,CCT5,CD40LG,CXCL9,EIF2AK2,GZMA,HK2,HSP90B1,HSPA5,JCHAIN,LCN2,LIF,OSM,RAN,RANBP1,SOCS3,TARS,TK1,TNFSF10,XBP1	209 (16)
ALB		transporter		1.698	0.00404	ACTA2,COL1A1,HSPA5,NPHS1,PTGS2,XBP1	263 (22)
KAT2B		transcription regulator		1	0.00404	ABCB1,COL1A2,HSPA5,ISG15,PKHD1,PTGS2	238 (21)
RAC2		enzyme			0.00404	ANXA1,CCL4,CCR4,GCSAM,IFNG,LDHA	138 (7)
KNG1		other		0.319	0.00409	ASIC3,BDKRB1,COL1A1,COL1A2,PTGS2	198 (20)
prostaglandin D2		chemical - endogenous mammalian		-0.197	0.00409	ALOX15,CXCL10,HAS2,IFNG,PTGS2	202 (19)
Nuclear factor 1		group			0.00409	CHI3L1,COL1A1,CYP1A1,HSD11B2,PKLR
N-cor		group		-1	0.00417	ACACB,ADIPOQ,CXCL10,ELOVL6,FABP4,OLR1,PTGS2,STMN2,USP18	261 (23)
LCN2	-2.612	transporter		1.965	0.00421	ADIPOQ,CCL17,CCL22,CCL4,COL1A1,CXCL10,IL1RN,STRA6	202 (15)
NOD2		other		1.072	0.00421	ARL5C,CLEC4E,CXCL10,IFNG,IL27,NPHS1,SOCS3,SOD2	201 (12)
SMOC2		other			0.00423	CCNB1,CDK1,MCM10
PHF21A		enzyme			0.00423	SCG2,SNAP25,STX1A
immune complex		complex			0.00423	IFNG,IL1RN,SOCS3	176 (18)
ANG		enzyme			0.00423	CCL8,CXCL10,CXCL9	142 (7)
GFPT1		enzyme			0.00423	HAS2,THBS1,TK1
PDE4B		enzyme			0.00423	CXCL10,CXCL11,IFNG	246 (12)
RNF216		enzyme			0.00423	CXCL10,IFIT1,ISG15	157 (14)
PIM3		kinase			0.00423	IFNG,IL12RB2,TBX21
AEBP1		peptidase			0.00423	ACTA2,APOE,COL1A2	153 (12)
NF 449		chemical reagent			0.00423	CCL4,GZMB,PRF1
Esrra		transcription regulator		1.387	0.00424	ATP5MC1,ATP6V0D2,CH25H,CYCS,IFNG,LEPR,PDK4,PPA1,PTGS2,STAC2	196 (13)
emodin		chemical drug		-0.828	0.00433	ABCB1,ADIPOQ,CXCL10,CYP1A1,HSPA5,IRF4,SOD2	256 (19)
MTOR		kinase		-0.176	0.00442	CCNE1,CYCS,FABP4,FST,HK2,HSD11B1,HSP90B1,IFNG,LDHA,MOG,OAS1,PDK4,PLP1,PSMB5,PTH1R,SNCG,SOCS3,TBX21,TK1,TNFRSF6B,TNFSF10	291 (18)
phosphate		chemical - endogenous mammalian		0.781	0.00449	A2M,ALPL,EMILIN1,FGF23,FGFR2,HK2,LDHA,SDF2L1,TIMP1	146 (7)
dimethylnitrosamine		chemical toxicant		1.664	0.00453	ACTA2,COL1A1,COL1A2,COL4A1,SOD2,TIMP1	306 (18)
IFNGR1		transmembrane receptor		0.391	0.00453	BCL6,CCL17,CXCL10,IFNG,IRF7,TBX21	208 (18)
MLX		transcription regulator		1.964	0.00457	ELOVL6,IL1RN,PKLR,THBS2
HOXD3		transcription regulator		0.762	0.00457	CDKN2A,COL1A1,SDC1,THBS1
ZNF202		transcription regulator			0.00457	APOE,CDKN2A,LAG3,PLP1
CCND3		kinase			0.00457	CDC6,CDK1,CDKN2A,FABP4	193 (16)
4-hydroxytamoxifen		chemical drug		-0.855	0.0046	ABCB1,AQP3,C3,CYP1A1,DUSP4,DUSP5,EIF5A,EPHA1,FABP4,IFNG,PDK4,POLD4,PTPRH,TGFA	297 (20)
L-dopa		chemical - endogenous mammalian		-0.376	0.00467	ACKR1,ACTA2,ALPL,C14orf37,CCDC190,CHAC1,COL4A1,DDIT4L,DDOST,DGAT2,DLGAP1,ECEL1,FAM81A,FBLN1,Fcrls,HPCA,IL18BP,LAG3,LYAR,LYPD1,MFSD2A,MPP6,MSANTD1,MYO5B,NPM3,P2RY6,PALM2,PTPRZ1,PVALB,S1PR2,SCN4B,SLC1A2,SRM,SYN2,SYNDIG1L,VTN,ZNF385B
5-fluorouracil		chemical drug		-0.274	0.00469	ANXA2,BAK1,CCT6A,CDK1,CDKN2A,COL1A2,CYCS,EIF4A1,FBL,FGFR2,HSPE1,IFNG,LDHA,PSMB5,PTGS2,SRM,TGFA,THBS1	255 (16)
parthenolide		chemical drug		-1.982	0.00471	ADAMTS5,LIF,PDK4,PTGS2,SOD2	244 (21)
DDIT3		transcription regulator		0.64	0.00476	BAK1,HSPA5,HSPD1,HSPE1,IFNG,LCN2,XBP1	190 (13)
FGF8		growth factor		0.647	0.00483	CYCS,DKK1,ELL2,FGFR2,LAMB3,LHX8,RTKN2,THBS1,TUBB3
SPARC		other		0.817	0.00483	BRCA1,CCL19,CLDN1,COL1A1,COL1A2,CYP1A1,FANCB,LOXL4,NPY,POLE2	113 (7)
acetaminophen		chemical drug		1.892	0.00507	A2M,ABCB1,ASL,CES1,CXCL10,HSPA5,HSPD1,IFNG,PTGS2,SERPINF1,SLC27A2,SOCS3,TF,TXN	242 (22)
2-deoxyglucose		chemical drug		0.168	0.00522	ABCB1,HSP90B1,HSPA5,IFNG,NPY,PTGS2,SOD2	205 (16)
medroxyprogesterone acetate		chemical drug		-0.042	0.00526	CCL4,CCNB1,CD40LG,CDK1,CLDN1,CXCL10,CYP1A1,FMOD,HSD11B1,IFNG,VCAN	328 (24)
SMARCA4		transcription regulator		0.768	0.00533	A2M,ABCB1,ACTA2,ADIPOQ,AGMAT,ATP2A1,BAK1,CCNA2,CDC25A,CDC6,CDKN2A,CNTN1,COL1A1,CYP1A1,DUSP4,ELOVL6,EPHA1,FABP4,FGFR2,GBP1,HAPLN3,IFIT1,IFNG,MMP7,MYBPH,PTX3,RHBDL2,RRM2,SERPINH1,SLC35G2,SLC40A1,TBX21,TNFSF10,TREM2	296 (22)
ascorbic acid		chemical - endogenous mammalian		0	0.00536	ALPL,BAK1,CD40LG,COL17A1,DMP1,F2,HSPA5,PTGS2	238 (17)
sodium orthovanadate		chemical reagent		0.447	0.0054	CCNA2,CCNE1,COL1A1,FABP4,IFIT2	268 (20)
Klra7 (includes others)		transmembrane receptor		1.216	0.00549	CCL4,IFNG,TBX21,XCL1	235 (20)
acetaldehyde		chemical - endogenous mammalian		1.165	0.00549	COL1A1,COL1A2,SMOX,TIMP1	208 (15)
PD 153035		chemical drug		0.152	0.00549	COL1A2,HSPA5,PTGS2,XBP1	254 (15)
SCGB1A1		cytokine		-1.94	0.00549	C3,COL4A1,IFNG,PTGS2	225 (12)
Collagen type IV		complex			0.00549	ACTA2,PTGS2,PTH1R,THBS1	204 (11)
BCOR		transcription regulator			0.00549	ARID3A,DDX58,IRF4,ISG15
SMARCE1		transcription regulator			0.00549	BRCA1,CCNB1,CCNE1,CDK1
SIN3B		transcription regulator			0.00549	BCL6,COL1A2,LDHA,RRM2	208 (7)
GPD1		enzyme			0.00556	ALPL,ANXA2,BCL6,C6,ELOVL6,MCM2,MTHFD1L,SUSD4,Wfdc21
(E)-4-hydroxy-3-methyl-but-2-enyl pyrophosphate		chemical - endogenous non-mammalian			0.00567	IFNG,OSM,TNFSF10
CLEC4G		other			0.00567	IFNG,PRF1,TBX21
Adaptor protein 1		complex			0.00567	IFNG,PTGS2,SOD2
mir-137		microrna			0.00567	CLDN11,NEFL,RAPGEF5
phospholipid		chemical - endogenous mammalian			0.00567	CCL4,CXCL10,PTGS2	291 (21)
puerarin		chemical drug			0.00567	ABCB1,PTGS2,TXN	111 (7)
SIN3A		transcription regulator		-0.555	0.00571	BCL6,COL1A1,COL1A2,CYP1A1,IFNG,PTGS2,SMAD7	219 (11)
PPIF	2.351	enzyme		1.667	0.00596	CCL4,CHST1,CXCL10,LIF,PDK4,PIF1,SLCO4A1,STMN2,XCL1
glutamine		chemical - endogenous mammalian		-1.89	0.00596	HSPA5,IFNG,PHB,PTGS2,PYCR1,SLC16A1,THBS2,TIMM17A,XBP1	302 (24)
IL27RA		transmembrane receptor		1.33	0.00615	BCL6,IFNG,IL27,SOCS3,TBX21	204 (15)
CYP27B1		enzyme		0.277	0.00615	CCL17,CCL4,CCR3,CCR4,IFNG
arginine		chemical - endogenous mammalian		0.243	0.00615	HSPA5,PTGS2,SLC7A5,SOD2,XBP1	282 (22)
ELF4		transcription regulator		-0.365	0.00615	ABCB1,CDKN2A,DUSP5,MANF,PRF1
TNFSF13B	2.628	cytokine		-0.126	0.00623	ADIPOQ,AICDA,BCL6,CCL4,CD40LG,DUSP5,NAMPT	228 (18)
cobalt chloride		chemical reagent		1.009	0.00626	ACTA2,ADAMTS1,CYP1A1,HSD11B2,PTGS2,SERPINF1,SLC40A1,TFRC	282 (25)
bezafibrate		chemical drug		1.074	0.00637	ACACB,ADIPOQ,APOE,CCNB1,FABP4,HSPA5,PDK4,PTGS2,SLC27A2	218 (18)
SLC25A13		transporter			0.00637	ALPL,ANXA2,BCL6,C6,ELOVL6,MCM2,MTHFD1L,SUSD4,Wfdc21
IgG		complex		-0.858	0.00648	APOE,C3,CCL4,FST,HSPA5,IFNG,IL12RB2,IL1RN,ISG15,KLK7,LCN2,PPIF,PTGS2	246 (17)
cis-urocanic acid		chemical drug		1.131	0.00653	ADAMTS1,CLDN1,PPIF,PTGS2
BMP15		growth factor		1.099	0.00653	HAS2,PTGS2,PTX3,SMAD7	27 (3)
IKK (complex)		complex		1.091	0.00653	CXCL10,IFNG,PTGS2,TBX21	271 (18)
DNMT1		enzyme		-1.632	0.00675	CDC25C,CDK1,CDKN2A,IFNG,NEIL1,PRF1,PTGS2,SFRP2	250 (22)
Fcer1		complex		0.836	0.00679	CCL4,IFIT2,IFNG,IL1RN,KMO,LIF,S1PR2	249 (17)
LEF1		transcription regulator		-0.513	0.00679	CACNA1G,CD1D,CDKN2A,DKK1,HAS2,MMP7,PTGS2	294 (19)
olanzapine		chemical drug		1.066	0.00682	ACKR2,COL1A2,FGFR2,MCHR1,NAALADL1,PKLR,SLC22A3,SNCG,TRIM17
cloprostenol		chemical drug			0.00697	SOCS3,TIMP1
EGOT		other			0.00697	GBP1,ISG15
Il12 receptor		complex			0.00697	IFNG,TBX21	164 (13)
CCDC134		other			0.00697	IFNG,PRF1
ATF6B		transcription regulator			0.00697	HSPA5,XBP1	47 (5)
USE1		other			0.00697	HSPA5,XBP1	47 (3)
NOX5		ion channel			0.00697	CDKN2A,PTGS2	144 (7)
CRTAM		other			0.00697	IFNG,PRF1
SLCO1C1		transporter			0.00697	HR,Nrgn
ARID2		transcription regulator			0.00697	ALPL,FGFR2
miR-127-3p (miRNAs w/seed CGGAUCC)		mature microrna			0.00697	BCL6,XBP1
crocin		chemical drug			0.00697	HSPA5,XBP1
ACSL3		enzyme			0.00697	ACACB,PKLR	57 (4)
TRHR		g-protein coupled receptor			0.00697	LEPR,SOCS3	154 (7)
HOXC13		transcription regulator			0.00697	CDKN2A,KRT35
MOGAT1		enzyme			0.00697	CXCL10,TIMP1
CAY10397		chemical reagent			0.00697	IFNG,PTGS2
SYK023		chemical reagent			0.00697	CDC25A,CDKN2A
p38 MAP kinase inhibitor		chemical drug			0.00697	COL1A1,IFNG
manganese chloride		chemical reagent			0.00697	SLC39A14,SOD2
vanadium pentoxide		chemical toxicant			0.00697	CXCL10,PTGS2	197 (13)
colcemid		chemical - endogenous non-mammalian			0.00697	CCNB1,CYP1A1
ecdysterone		chemical - endogenous non-mammalian			0.00697	COL1A1,ESR2
karenitecin		chemical drug			0.00697	CCNB1,CDK1	122 (4)
SN-38		chemical drug		1	0.00697	BAK1,CCNB1,ESM1,HK2,NAMPT	165 (10)
PML		transcription regulator		0.529	0.00698	ACACB,ADIPOQ,APOE,BRCA1,CACYBP,CCNE1,CDKN2A,DRC1,PDK4,STIP1,TXN	278 (23)
MYOD1		transcription regulator		0.927	0.00701	ACACB,ACHE,ACTA2,ARID3A,ATP2A1,BCL6,BRCA1,CCNE1,CDC6,COL4A1,MYBPH,MYO5B,SCN4A,SMAD7	251 (15)
IL33		cytokine		0.376	0.00728	ADAMTS1,APOE,CCL17,CLEC4E,CXCL10,IFNG,LEPR,TFEC,TIMP1	223 (17)
VGLL3		other			0.00736	COL1A1,COL1A2,THBS1
LECT2		other			0.00736	C3,CXCL10,IFNG	167 (9)
MTORC2		complex			0.00736	IFIT2,IFNG,ISG15
LILRB4		other			0.00736	CXCL10,CXCL11,IFNG	159 (12)
PTGIR		g-protein coupled receptor			0.00736	CCL17,CCL22,IFNG	139 (7)
IAPP		other			0.00736	LEPR,NPY,TK1	150 (11)
TIGIT		other			0.00736	IFNG,IRF4,TBX21	206 (10)
FZR1		kinase			0.00736	CCNB1,CCNE1,TK1	118 (4)
sanglifehrin A		chemical reagent			0.00736	CXCL10,CXCL9,IFNG	180 (14)
tetrathiomolybdate		chemical drug			0.00736	ACTA2,COL1A1,TIMP1	222 (7)
entinostat		chemical drug		1.376	0.00739	ADAMTS5,BAK1,CCNE1,OLFM4,THBS2,TNFSF10,TXN	274 (19)
BCL2L1		other		0.816	0.00739	BAK1,CDC6,CYCS,THBS1,TIMP1,TNFSF10,TUBB3	280 (22)
BSCL2		other			0.00739	ADIPOQ,CLEC10A,FABP4,GREM1,PTGS2,RSAD2,TIMP1	61 (4)
triamcinolone acetonide		chemical drug		0.775	0.0074	AQP3,COL13A1,CTH,DNA2,FGFR2,GZMA,IRF7,PRF1,RASL11B,SAA1,SCG2,SFRP2,SLC16A1,SOD2,TKTL1
EBI3		cytokine		1.863	0.00763	GBP2,IFNG,IL12RB2,MX1,TBX21,TNFSF10	183 (14)
ADRA1A		g-protein coupled receptor			0.00763	CCNB1,CCNE1,CDK1,CYP1A1,LIF,MMP7	213 (17)
CETP		enzyme		1.98	0.00768	APOE,HSPA5,P4HB,PDIA4	236 (16)
TRPS1		transcription regulator		1.067	0.00768	ALPL,DKK1,DPEP2,KCNMA1
IL17a dimer		complex		0.152	0.00768	CCL4,CXCL11,IFNG,LCN2
GABA		chemical - endogenous mammalian		-1	0.00768	ADIPOQ,IFNG,MMP7,PTGS2	231 (15)
resveratrol		chemical drug		-1.871	0.0077	ACTA2,ADIPOQ,CCNB1,CDKN2A,CXCL10,CYP1A1,EPHA1,ESR2,FABP4,HSPA5,IFIT1,ISG15,PDK4,PSMB5,PTGS2,RAN,SOD2,TFRC,XBP1	249 (18)
TGFBR1		kinase		0.579	0.00781	ACTA2,COL1A1,COL1A2,FMOD,HAS2,MST1R,PDK4,SMAD7	219 (13)
DNMT3B		enzyme		0.302	0.00783	CDC25C,CDK1,CDKN2A,HLA-DQB1,IFIT1,KDELR3,MYH14,MYH7B,POLD4,PUSL1,RGS4,RPP25,SFRP2
amiodarone		chemical drug		0.447	0.00787	CYP1A1,HSPD1,SOD2,TF,WIPI1
lipoxin A4		chemical - endogenous mammalian		-1.551	0.00787	ACTA2,CYP1A1,IFNG,PTGS2,TIMP1	218 (20)
tanespimycin		chemical drug		-0.711	0.0079	BAK1,CDK1,CYCS,EIF4A1,HSP90B1,HSPA5,LDHA,OSM,SERPINH1,SOD2	201 (8)
bexarotene		chemical drug		-1.673	0.008	APOE,CTH,CYCS,DKK1,DUSP5,FABP4,PTGS2,PTPRO,RET,SELENOM,SLC7A5,TGFA,TUBB3,XBP1	250 (15)
ADORA2A		g-protein coupled receptor		-1	0.00821	CCL17,CCT5,CXCL10,DGAT2,EIF5A,FBL,HPCA,IFNG,P4HB,PTGS2,TUBB3	189 (14)
EGR3		transcription regulator		0.277	0.00884	BCL6,GINS2,MXRA8,RET,SOCS3
CDK2		kinase		-0.447	0.00884	BRCA1,CCNE1,CDC25A,CDC6,CDKN2A	195 (15)
AMPK		complex		-0.934	0.00886	ADIPOQ,CCNB1,CLDN1,CXCL10,DUSP4,IFNG,IL1RN,MT-ND1,PKLR,PTGS2	245 (23)
TRPV4		ion channel		1.982	0.00897	CXCL10,SOCS3,THBS1,TIMP1	214 (15)
Ikb		group			0.00897	CCNB1,CFB,HSPA5,PTGS2	141 (7)
ATG5		other			0.00897	CKAP4,HSPA5,IFIH1,IFNG	163 (13)
CLDN6		other			0.00897	CLDN1,CLDN11,CLDN3,HSPA5
Cdkn1c		other			0.00897	CCNA2,CDC6,CDT1,MAL	120 (6)
GW7647		chemical drug			0.00897	CDKN2A,PDK4,SLC23A1,SLC27A2	121 (7)
ADCYAP1		other		-0.754	0.00897	BAG2,CCL4,CCNA2,CXCL10,EDIL3,FGFR2,FST,H2AFZ,MCM2,MOG,SCG2,SERPINF1,SLC1A2,SNAP25,SOCS3,TK1	260 (22)
HMGB1		transcription regulator		1.671	0.00899	BRCA1,CCL4,CDKN2A,IFIT1,IFNG,MX1,PTGS2,SMAD7	243 (23)
FBXO32		enzyme		1.238	0.00899	BHLHA15,GMPPB,HSPA5,LBP,PTGS2,PYCR1,SOD2,XBP1
potassium chloride		chemical drug			0.00899	CCNE1,CDK1,GABRD,HSP90B1,HSPA5,PDIA4,PTGS2,XBP1	243 (20)
SP3		transcription regulator		1.236	0.00909	ABCB1,ACTA2,CES1,CHI3L1,COL1A1,COL1A2,EIF2AK2,HAS2,HSD11B2,HSPA5,IL12RB2,PTGS2,SERPINH1,SOD2,TIMP1	245 (13)
MAPK9		kinase		0.265	0.00914	BAK1,CDKN2A,CDT1,CYP1A1,IFNG,IL12RB2,ISG20,LIF,NME2,NR3C2,PTX3,SOD2	292 (19)
enalapril		chemical drug		0.128	0.00922	A2M,ADAMTS1,CDKN2A,LCN2,PTH1R,TIMP1	139 (7)
WISP2		growth factor		0	0.00922	ACTA2,ADIPOQ,CLDN1,FABP4,LAMB3,XBP1	210 (10)
ZBP1	3.386	other			0.00933	CXCL10,ISG15,OAS1	145 (11)
NBEAL2		other			0.00933	CCL4,CXCL10,THBS1
OPRM1		g-protein coupled receptor			0.00933	GZMB,IFNG,PRF1	210 (15)
CCL3L3		cytokine			0.00933	CCL4,CXCL10,IFNG	195 (11)
6-aminopyrazolopyrimidine derivative compound II		chemical - kinase inhibitor			0.00933	IFNG,IRF7,ISG15	116 (8)
phencyclidine		chemical drug			0.00933	PVALB,RGS4,SCG2
GW501516		chemical drug		0.739	0.00938	ADIPOQ,APOD,FABP3,LAMB3,PDK4,SAA1,SNCG,THBS1,VNN1	245 (15)
Pro-inflammatory Cytokine		group		0.447	0.00941	AICDA,APOE,HSPA5,LCN2,OLR1,SOCS3,TIMP1	246 (20)
JUND		transcription regulator		0.115	0.00941	CCR4,CDKN2A,IFNG,SDC1,TBX21,TIMP1,TK1	301 (21)
CCR2		g-protein coupled receptor		-1.373	0.00941	ADIPOQ,CCL17,CCL22,CCL4,CXCL10,IFNG,TIMP1	265 (20)
Igm		complex			0.00941	BAK1,CCNA2,CD40LG,CDKN2A,CYCS,IRF4,XBP1	249 (19)
WNT3A		cytokine		1.09	0.00944	ACTA2,ADAMTS4,ALPL,CACNA1G,COL1A1,DKK1,FABP4,FMOD,GPNMB,HAS2,LCN2,PTGS2,PTH1R,SFRP2,THBS1,TUBB3,XBP1	280 (22)
memantine		chemical drug		0.447	0.00989	HPCAL4,HSPA5,NPY,SPON1,STX1A	42 (2)
SUMO3		other		-0.391	0.00989	CTH,CXCL10,GRB14,ISG15,MOXD1	117 (7)
KRT14		other			0.00989	CXCL11,DSC1,HSPA5,KLK7,MMP7
KCNE3		ion channel			0.0102	CA8,CCL17,IRF4,JCHAIN,PLP1,PTGS2,PTPRQ
Stat3-Stat3		complex		1.969	0.0104	A2M,LBP,SOCS3,SOD2
CCL3		cytokine		1.067	0.0104	CCL4,CXCL9,IFNG,RYR3
SAA1	6.277	transporter		1.067	0.0104	CCL17,CCL4,CXCL10,IL1RN
rimonabant		chemical drug		0.335	0.0104	ADIPOQ,HSPA5,IL1RN,PTGS2
PF4		cytokine		-0.854	0.0104	ACTA2,CCL22,CCL4,CNN1
miR-24-3p (and other miRNAs w/seed GGCUCAG)		mature microrna		-1.951	0.0104	BRCA1,CCNA2,CDK1,CDKN2A
lovastatin		chemical drug		-0.841	0.0105	ADAMTS1,ADIPOQ,APOE,CCNA2,IFNG,MPP6,PTGS2,SLC16A7,TBX21,TNFRSF8
nitric oxide		chemical - endogenous mammalian		1.278	0.0105	CDKN2A,CXCL10,HSP90AA1,IFNG,IL12RB2,NPY,PDIA4,PTGS2,TFRC,THBS1,TK1,TNFSF13B
Pka		complex		1.177	0.0106	APOE,CCNB1,CXCL10,DUSP4,HAS2,IFI6,IFNG,PKLR,PTGS2,SLC1A2,XAF1
NKX2-1		transcription regulator		0.371	0.0107	CA8,CCKAR,EDIL3,EPHB1,LCN2,LRG1,MYBPH,PGLYRP1,PLP1,RET,RRM2,SMAD7,THBS1
10E,12Z-octadecadienoic acid		chemical - endogenous mammalian		0.081	0.011	ADIPOQ,DGAT2,FABP4,IL1RN,NAMPT,PTGS2,XBP1
IL7R		transmembrane receptor			0.011	BAK1,IFNG,IL17D,IRF4,MYH14,RYR3,SPON1,XG
JAG2		growth factor		-0.447	0.011	BCL6,C3,CD40LG,CXCL9,IL1RN
paricalcitol		chemical drug		-1	0.011	FGF23,IFNG,PTGS2,TF,TIMP1
NFYC		transcription regulator			0.011	CCNB1,CDKN2A,COL1A1,COL1A2,FGFR2
CARM1		transcription regulator			0.011	C3,CCNB1,CCNE1,CDKN2A,HSP90AA1
SHC1		other		0.075	0.011	BAK1,DKK1,FST,S1PR2,SOD2,TXN
TAL1		transcription regulator		-0.277	0.0111	BCL6,C3,CCNB1,CCNE1,CDKN2A,CMA1,HMGB3,MCM2,MELK,NEFL,P2RY1,RAPGEF5,SLC4A11,TNFSF10,YARS
TNFSF12		cytokine		1.394	0.0112	CCL19,CLEC4E,CXCL10,CYCS,Madcam1,MEF2B,NPHS1,PTX3,TIMP1
8-epi-prostaglandin F2alpha		chemical - endogenous non-mammalian			0.0113	OLR1,PTH1R
CF102		chemical drug			0.0113	ADORA3,IFNG
ginsenoside Re		chemical - endogenous non-mammalian			0.0113	ADIPOQ,FABP4
Nfatc		group			0.0113	CD40LG,PTGS2
palbociclib		chemical drug			0.0113	CDC6,CDT1
CDK12		kinase			0.0113	BRCA1,FANCI
ENTPD5		enzyme			0.0113	COL1A1,COL1A2
Laminin2		complex			0.0113	ACTA2,DMP1
CREB3L4		transcription regulator			0.0113	AQP9,KDELR3
betulin		chemical - endogenous non-mammalian			0.0113	PTGS2,TIMP1
Cathepsin		group			0.0113	ACTA2,CCNE1
ERN2		kinase			0.0113	HSPA5,XBP1
NACA		transcription regulator			0.0113	COL1A1,DMP1
WFS1		enzyme			0.0113	HSPA5,XBP1
MYRF		transcription regulator			0.0113	MOG,PLP1
URI1		transcription regulator			0.0113	CCNB1,CDK1
SMARCC2		transcription regulator			0.0113	IFNG,TBX21
ABCB7		transporter			0.0113	TFRC,TXN
SPRY4		other			0.0113	CNN1,ISG15
GNL2		enzyme			0.0113	CCNA2,CCNE1
HLA-DRB1		transmembrane receptor			0.0113	CD40LG,IFNG
polyinosine-polycytidylic acid/polyethylenimine formulation		chemical reagent			0.0113	DDX58,IFIH1
sulfamethoxazole/trimethoprim		chemical drug			0.0113	CXCL10,IRF7
pyridoxal phosphate-6-azophenyl-2',4'-disulfonic acid		chemical reagent			0.0113	PTGS2,THBS1
mevalonolactone		chemical reagent			0.0113	CCNE1,PTGS2
AD-5057		chemical drug			0.0113	FABP4,HSD11B1
sodium azide		chemical toxicant			0.0113	CCNB1,CDKN2A
octanoic acid		chemical - endogenous mammalian			0.0116	DGAT2,FABP4,PKLR
HIF1AN		enzyme			0.0116	ANKRD37,HK2,LDHA
GHRHR		g-protein coupled receptor			0.0116	CCNE1,HSD11B1,HSD11B2
CCL19	2.585	cytokine			0.0116	CCL19,CXCL10,IFNG
Tnfsf9		other			0.0116	AICDA,BCL6,IFNG
GTF2I		transcription regulator			0.0116	HSPA5,PDIA4,THBS1
loxoribine		chemical drug			0.0116	AICDA,PTGS2,SDC1
SBDS		other			0.0118	ADD2,CHAC1,CTH,HSPA5,HSPA6,PTPRO,RGS4,XCL1
linoleic acid		chemical - endogenous mammalian		0.785	0.0118	BAK1,FABP4,HSP90B1,HSPA5,OLR1,PKLR,PTGS2
sulindac sulfide		chemical drug		-0.956	0.0118	ALOX15,CYP1A1,LDHA,MAD2L1,MMP7,PTGS2,RANBP1
CpG ODN 2216		chemical reagent		0	0.0119	CXCL9,IFNG,IRF7,TNFSF10
ADAMTS12		peptidase		-1	0.0119	CHI3L1,CLEC4E,CXCL10,LCN2
NCF1		enzyme			0.0119	ACTA2,HAS2,IFNG,IL12RB2
SGPP2		phosphatase			0.0119	HSP90AA1,HSPA5,HSPH1,XBP1
IL11		cytokine		1.21	0.012	A2M,ANXA2,FABP4,LBP,SOCS3,TIMP1
PTGES		enzyme			0.012	ANXA1,ANXA2,IFNG,PPA1,PTGS2,SDS
pimagedine		chemical drug		-0.277	0.0123	ACTA2,CNN1,COL4A1,SLC22A3,TNFSF10
eflornithine		chemical drug		-0.447	0.0123	C3,CDK1,MAD2L1,ORC1,SOD2
propranolol		chemical drug		-0.577	0.0123	ADIPOQ,CYP1A1,HK2,LEPR,PTGS2
SET		phosphatase		-1	0.0123	BRCA1,DTYMK,GZMB,H2AFZ,SLC16A7
SCARB1		transporter			0.0123	APOD,FABP3,IFNG,IL1RN,PTGS2
JUNB		transcription regulator		0.9	0.0123	C3,CCR4,CDC20,CDKN2A,COL1A1,COL1A2,LCN2,TIMP1,TNFRSF8,XBP1
WNT5A		cytokine		0.711	0.0123	COL1A1,ESR2,GREM1,IFNG,LAMB3,PTGS2,RET,SDC1,SOCS3,TNFSF10
EHF		transcription regulator		1.195	0.0125	CDK1,CDKN2A,CYP1A1,IL1RN,KLK7,SAA1,TIMP1,VNN1
GDF2		growth factor		0.563	0.0125	COL1A1,FMOD,NPY,RASL11B,SEMA3C,SERPINF1,SMAD7,TUBB3
Mapk		group		1.272	0.0126	ABCB1,COL1A1,GZMB,IFNG,MMP7,PRF1,PTGS2,SNCG,TUBB3
mono-(2-ethylhexyl)phthalate		chemical toxicant		0.967	0.0126	ACACB,ADIPOQ,CCNE1,CYP1A1,DGAT2,FABP4,FBP2,HK2,NAMPT,OLR1,PDK4,PPA1
kainic acid		chemical toxicant		1.43	0.0129	APOE,CCNE1,GRIK4,LCN2,MMP7,NR3C2,PTGS2,RET,SDC1,SLC16A1,TIMP1
genistein		chemical drug		-0.919	0.0131	A2M,AP3B2,ATP6V0D2,BDKRB1,C3,CCNB1,CDC25C,CDK1,COL1A1,CTSL,CXCL10,CYP1A1,DKK1,ESR2,HS3ST3A1,HSPA5,IFIT2,IRF7,LBP,PTGS2,SIGLEC10,SLC1A5,SOD2
telmisartan		chemical drug		0.186	0.0131	ADIPOQ,CLEC10A,NPHS1,PLA2G5,PTGS2,PTH1R
SATB1		transcription regulator		0.406	0.0132	CD8A,DUSP4,HSP90AA1,IRF7,LAG3,MAL,PTGS2,SLC27A2,TGFA,TNFRSF8,TNFSF13B,XAF1
BCL2		transporter		0.162	0.0133	BAK1,CCNE1,CDK1,GZMA,IFNG,NNAT,PRF1,SNAP25,TIMP1
TCF7L2		transcription regulator		-1.357	0.0136	ADAMTS4,ANXA1,APOD,AQP3,AQP9,CDKN2A,CLDN11,EPCAM,EPHB1,FBP2,FGFR2,MAL,MMP7,MOG,PLEKHH1,PLP1,RHBDL2,SLC1A2,SLC27A2,SMAD7
ouabain		chemical drug		0.937	0.0136	ABCB1,CLDN3,HSPA5,NPHS1,PHB
CASP8		peptidase		0.447	0.0136	CCL17,CCL22,CCR4,CXCL10,IFNG
TNC		other			0.0136	ADAMTS4,CCL4,CD8A,DKK1,IFNG
TET2		enzyme		-0.632	0.0136	ANXA2,CA8,CMPK2,EPCAM,IFIT2,IFIT3,RSAD2,SLC4A11,TGFA,TIMP1
MDM2		transcription regulator		1.432	0.0136	CCNA2,CDKN2A,ESR2,IL1RN,THBS1,TIMP1,TNFSF10
ECSIT		transcription regulator		1.953	0.0136	IL1RN,IRF7,PTGS2,SOD2
TICAM2		other		1	0.0136	CCL4,CXCL10,IFNG,IRF7
trabectedin		chemical drug		-0.152	0.0136	ABCB1,CDK1,COL1A1,TK1
PD 123319		chemical drug			0.0136	COL1A1,PTGS2,RET,TIMP1
PTGS2	3.219	enzyme		1.403	0.0138	ANXA1,ANXA2,BRCA1,CCL4,CCNE1,CXCL10,FABP4,MMP7,PPA1,PTGS2,TNFSF10,VNN1
HNF1A		transcription regulator		0.044	0.0138	AK2,Alox12e,AQP3,AQP9,ASGR2,BCL6,C2,CCNE1,DSC1,DTL,FBP2,HSD11B1,HSPA5,KIF12,LBP,MRPL15,PAMR1,PKHD1,PKLR,SLC40A1,SOCS3,TARS,TFRC,VTN,XBP1
monophosphoryl lipid A		chemical drug			0.0141	CXCL10,IFNG,IL1RN
PADI2		enzyme			0.0141	ADAMTS9,PTGS2,RAB6B
FNDC5		other			0.0141	ALPL,COL1A1,FABP4
IGFBP7		transporter			0.0141	CDKN2A,PTGS2,SOD2
SLAMF1		transmembrane receptor			0.0141	IFNG,IL12RB2,TBX21
CBX8		other			0.0141	ARID3A,CDKN2A,IRF4
GNA13		enzyme			0.0141	ACTA2,CNN1,PTGS2
PLAGL1		transcription regulator			0.0141	FABP4,LDHA,SORD
EDNRA		transmembrane receptor			0.0141	COL1A1,PTGS2,TIMP1
PARK7		enzyme			0.0141	RET,SOD2,TXN
Hif		complex			0.0141	LDHA,TF,TGFA
amlodipine		chemical drug			0.0141	ANXA2,COL1A1,PTGS2
NCOR1		transcription regulator		-1	0.0142	ADIPOQ,CCNA2,CDKN2A,HAS2,PDK4,PTGS2,SERPINF1,SORD
TAF4		transcription regulator			0.0142	BCL6,CLDN1,FMOD,GREM1,IL1RN,OAS1,THBS1,THBS2
miR-145-5p (and other miRNAs w/seed UCCAGUU)		mature microrna		-0.721	0.0142	ACTA2,ACTG2,CCNA2,CES1,SOD2,SPTB
luteolin		chemical - endogenous non-mammalian		-1.017	0.0142	ACHE,CXCL10,CYP1A1,IL27,PTGS2,SOD2
EFNA2		kinase		-1.633	0.0142	DSC1,DUSP4,IRF7,KLK7,TNFRSF6B,UBE2S
RAS		group		1.424	0.0143	AURKA,CDKN2A,CXCL10,GBP2,IFNG,LIF,NPY,PTGS2,SOD2,UPP1
CD2		transmembrane receptor		1.116	0.015	CCNA2,CCNB1,CD40LG,CD8A,IFNG
SST		other		1	0.015	ABCB1,BCL6,CCNE1,CUX2,IFNG
S-nitrosoglutathione		chemical toxicant		0.744	0.015	CD8A,CXCL10,IFNG,LIF,PTGS2
BCL3		transcription regulator		-0.492	0.015	CXCL10,FABP3,HLA-DQB1,IFNG,PDK4
EFNA4		kinase		-1.342	0.015	DSC1,DUSP4,IRF7,KLK7,TNFRSF6B
FGFR2	-2.613	kinase		0.433	0.0151	COL1A1,COL4A1,DKK1,DRAM1,FGFR2,FST,NNAT,PLP1,PTH1R,TFEC
WNT1		cytokine		0.134	0.0151	ACTA2,CCNB1,CDKN2A,DKK1,EIF5A,ISLR,PTGS2,RNASE1,SEMA3C,STRA6
IL12B		cytokine		1.741	0.0154	AICDA,CXCL10,DUSP5,GZMB,IFNG,SOCS3
HSP90B1	2.817	other		1.633	0.0154	EIF5A,HSP90B1,HSPA5,IFNG,PPIF,XBP1
SERPINF1	3.855	other		0.65	0.0154	ACTA2,ADIPOQ,SERPINF1,SOD2,THBS1,TNFSF10
CD47		transmembrane receptor		1.98	0.0155	CCL19,COL1A1,IFNG,IL12RB2
ADA		enzyme		0.064	0.0155	ADORA3,CCL17,COL1A2,TIMP1
miR-26a-5p (and other miRNAs w/seed UCAAGUA)		mature microrna		-1.919	0.0155	BAK1,CCNE1,CDKN2A,PTGS2
NFIL3		transcription regulator			0.0155	CD40LG,IFNG,PTGS2,TNFSF10
IRAK4		kinase		0.391	0.0157	CCL17,CXCL10,IFNG,IRF4,IRF7,LIF,OLR1
nifedipine		chemical drug		-1.195	0.0157	ABCB1,ADIPOQ,CTSL,DUSP4,GABRD,IFNG,PTGS2
androgen		chemical drug		0.478	0.0157	APOD,CA8,CDC25C,FGF23,FGFR2,PTGS2,RET,SDC1,SFRP2,STEAP1,TRPM8,VNN1
TGFB3		growth factor		1.912	0.0157	ACTA2,ACTG2,CDKN2A,CLDN11,COL1A1,COL1A2,SDC3,SMAD7,THBS1
FOXO4		transcription regulator		0.831	0.016	BCL6,CH25H,COL4A1,ELOVL6,FABP4,FMOD,NAMPT,SOD2
HDAC6		transcription regulator		-0.762	0.0165	ADAMTS1,COL1A1,CYP1A1,IFNG,SLC1A2
EFNA3		kinase		-1.342	0.0165	DSC1,DUSP4,IRF7,KLK7,TNFRSF6B
SERPINA1		other			0.0165	FABP4,HSP90B1,HSPA5,IL1RN,XBP1
SRSF2		transcription regulator			0.0165	AURKA,CES1,COL1A1,MST1R,RRM2
Stat1 dimer		complex			0.0166	IFNG,TBX21
blinatumomab		biologic drug			0.0166	CCL4,IFNG
DBH-AS1		other			0.0166	CCNE1,CDKN2A
KMT2E		enzyme			0.0166	CDC6,CDK1
CACNA1C		ion channel			0.0166	ANXA2,PTGS2
PIWIL4		other			0.0166	CDKN2A,FGFR2
ITGB5		other			0.0166	COL1A2,VTN
CD27		transmembrane receptor			0.0166	CXCL10,IFNG
CR1		transmembrane receptor			0.0166	C3,IFNG
SLC16A1	2.13	transporter			0.0166	IFNG,SLC16A1
IL22RA2		transmembrane receptor			0.0166	IFNG,SOCS3
WIF1		other			0.0166	FRZB,SFRP2
ATP2B2		transporter			0.0166	HSPA5,XBP1
MMP13		peptidase			0.0166	CCL4,COL1A1
GRM5		g-protein coupled receptor			0.0166	SLC1A2,SOD2
USP37		peptidase			0.0166	LDHA,STMN2
WAC		other			0.0166	ALPL,PDK4
glaucocalyxin A		chemical - endogenous non-mammalian			0.0166	LCN2,PTGS2
TFF2		other			0.0166	CCNA2,CCNE1
RAP1A		enzyme			0.0166	MMP7,THBS1
CD226		other			0.0166	GZMB,IFNG
CLEC4M		other			0.0166	C3,CCL4
Ifna4		other			0.0166	IRF7,ISG15
dec-RRLL-cmk		chemical reagent			0.0166	COL1A2,DMP1
iodoacetic acid		chemical toxicant			0.0166	RORA,SLC1A2
emricasan		chemical drug			0.0166	ACTA2,COL1A1
RWJ 67657		chemical - kinase inhibitor			0.0166	ACTA2,PTGS2
dibenzoylmethane		chemical toxicant			0.0166	CYP1A1,PTGS2
penicillamine		chemical drug			0.0166	HSPA5,IFNG
3',4',7-trihydroxyisoflavone		chemical - endogenous non-mammalian			0.0166	CCNE1,ESR2
CSHL1		growth factor		0.618	0.0166	ACTA2,BCL6,CUX2,NPY,SERPINH1,SOCS3
gemcitabine		chemical drug		-0.039	0.0166	AQP3,CCNB1,CDC25A,PTGS2,TGFA,TNFRSF6B
MAPK3		kinase		1.673	0.0167	DUSP4,HLA-DQB1,IFNG,PTGS2,RET,THBS1,TIMP1
tetracycline		chemical drug		-0.128	0.0167	COL1A1,FXYD7,HSPD1,MAL,RAPGEF5,SOD2,TF
misoprostol		chemical drug			0.0169	IFNG,PTGS2,SOCS3
epothilone B		chemical drug			0.0169	CDK1,THBS1,TNFSF10
Stat5 dimer		complex			0.0169	BAK1,BCL6,IFNG
6-formylindolo[3,2-b]carbazole		chemical reagent			0.0169	ACTA2,COL1A1,COL1A2
UCP2		transporter			0.0169	ADIPOQ,HK2,IFNG
CGB3 (includes others)		other			0.0169	ESR2,IL27,PTGS2
NFKBIZ		transcription regulator			0.0169	CCL17,IFNG,LCN2
Rhox5		transcription regulator			0.0169	ADIPOQ,JAZF1,NPM3
TARBP2		other			0.0169	MYH7B,RET,THBS1
DSP		other			0.0169	ADIPOQ,COL1A1,COL1A2
mevastatin		chemical drug			0.0169	ADAMTS1,APOE,PTGS2
hydrogen sulfide		chemical - endogenous mammalian			0.0169	HSPA5,PTGS2,TXN
myricetin		chemical - endogenous non-mammalian			0.0169	CYP1A1,PTGS2,SLC16A1
PDLIM2		other		0.707	0.017	C4orf19,CDC25C,CEMIP,IFI44,IFIT3,IFNG,SLC22A3,SLC40A1
BMP6		growth factor		-0.116	0.017	ACTA2,ADAMTS1,ADAMTS5,PTGS2,SMAD7,SORD,TIMP1,XBP1
vitamin K3		chemical drug		1.951	0.0175	ESM1,HK2,HSPA5,NAMPT
FCGR2A		transmembrane receptor		1.029	0.0175	CCL22,CCL4,IFNG,PTGS2
EIF2AK4		kinase		0.152	0.0175	CHAC1,MOG,PLP1,SOD2
CHADL		other		-1	0.0175	DMP1,GFRA2,PTH1R,PTX3
N-methyl-L-arginine		chemical - endogenous mammalian		-1.445	0.0175	ADIPOQ,CD8A,IFNG,PTGS2
RNASEL		enzyme			0.0175	EIF2AK2,ISG15,PTGS2,USP18
SND1		enzyme			0.0175	CDC6,PTGS2,QPCT,SLCO4A1
dithiothreitol		chemical reagent			0.0175	HSP90B1,HSPA5,LMAN1,PTGES2
paclitaxel		chemical drug		1.258	0.0176	ABCB1,ACTA2,ALPK3,APOBEC3A,CDC20,CXCL10,CYP1A1,DUSP4,DUSP5,GFPT2,HMGB3,IFNG,NNAT,PTGS2,SOD2,TGFA,THBS1,ZIC2
MAP3K8		kinase		1.288	0.0178	ADORA3,APOE,CCL4,GPR146,IFNG,MAD2L1,P2RY1,PTGS2,SLCO4A1,SOCS3,TBX21
dinoprost		chemical - endogenous mammalian		0.836	0.0179	FABP4,HSD11B2,PDIA4,PTGS2,PTX3,TGFA,THBS1
CST5		other		-1.698	0.018	ANXA2,CEMIP,DNAJB11,LYAR,MRTO4,MYO5B,NHP2,NIP7,S100A11,SH3TC2,STEAP1,SYT7,TOMM40,TXN,VARS,VCAN,WDR77
sunitinib		chemical drug		1	0.018	ADAMTS8,BAK1,CXCL10,CYP1A1,IFNG,LAMB3
PIK3CG		kinase		0.293	0.0181	ABCB1,ATP6V0D2,IFNG,TK1,TNFSF10
RXRB		ligand-dependent nuclear receptor		0	0.0181	CCL17,CCL22,CXCL10,FABP4,IFNG
Collagen type II		complex		-0.277	0.0181	CCL8,IFNG,IL1RN,MMP7,TNFSF10
paraquat		chemical toxicant		1.364	0.0184	BAK1,CACNA1E,CCL19,COL1A1,KCNMA1,MBOAT2,PTGS2,TIMP1,TXN
mir-8		microrna		-0.062	0.0184	ADAMTS1,CLDN3,DDIT4L,DUSP26,ESM1,IFNG,JAZF1,LEPR,XBP1
CSF3		cytokine		0.541	0.0186	CCNE1,ENTPD1,GZMB,HSPD1,IFNG,IL1RN,LBP,LCN2,NME2,SOCS3,TFRC,TNFSF10
WT1		transcription regulator		-0.933	0.0191	BAK1,CCNE1,COL4A1,CXCL10,DESI1,HSP90B1,IFRD2,LMAN1,NPHS1,PDIA4,SDC1,SLC35G2,TARS,THBS1,YARS
rottlerin		chemical toxicant		-1.006	0.0191	APOBEC3A,CDK1,CDKN2A,CLDN1,COL1A1,IFNG,PTGS2
C5AR1		g-protein coupled receptor		0.831	0.0194	C3,COL1A1,COL1A2,HSPA5,IFNG,IL27
CTF1		cytokine			0.0196	A2M,LBP,SOCS3,TIMP1
lactacystin		chemical - protease inhibitor		1.584	0.0197	AK2,BAK1,BRCA1,CDC25C,CYP1A1,EIF5A,HSP90B1,HSPA5,MCM10,MRTO4,PTGS2,RANBP1,TXN
BMP4		growth factor		1.412	0.0197	ACTA2,CCL19,CDKN2A,CNN1,FGFR2,GREM1,IFNG,MFAP5,NUPR1,RET,SLC38A3,SLC40A1,SMAD7
LPL		enzyme		0.391	0.0197	ADIPOQ,FABP4,GBP1,PDK4,THBS1
EFNA5		kinase		-1.342	0.0197	DSC1,DUSP4,IRF7,KLK7,TNFRSF6B
RBM5		other		-1.406	0.0197	ANXA1,CDKN2A,HSP90AA1,ISG15,SERPINH1
Collagen(s)		complex			0.0197	C3,GZMA,PRF1,SERPINH1,THBS1
3-deoxy-2-octulosonic acid(2)-lipid A		chemical - endogenous non-mammalian			0.02	CH25H,CXCL10,PTGS2
Fcgr3		group			0.02	IFNG,IL1RN,TBX21
triclosan		chemical drug			0.02	ACTA2,COL1A1,TIMP1
obeticholic acid		chemical drug			0.02	ADIPOQ,COL1A1,TIMP1
PLC		group			0.02	CD40LG,CXCL10,PTGS2
Angiotensin II receptor type 1		group			0.02	CXCL10,NPY,TIMP1
Hmgb1		transcription regulator			0.02	NEFL,SCG2,TUBB3
CDK1	2.071	kinase			0.02	CDC20,CDK1,XBP1
PLCG2		enzyme			0.02	IFIT2,PTGS2,TNFSF10
TF	2.75	transporter			0.02	CCNE1,COL1A1,TGFA
FKBP4	2.789	enzyme			0.02	C3,LIF,PDK4
CCR6		g-protein coupled receptor			0.02	CD40LG,CXCL10,IFNG
clenbuterol		chemical drug			0.02	IL1RN,SLC16A1,SOCS3
thapsigargin		chemical toxicant		1.431	0.0201	ABCB1,ADIPOQ,BCL6,CHAC1,COL1A1,CXCL10,HSP90B1,HSPA5,LMAN1,OLR1,TNFSF10,XBP1
3-deazaneplanocin		chemical drug		0.511	0.0208	CLDN11,DUSP4,GPNMB,IFNG,LAMB3,NUPR1
CIP2A		other		0.128	0.0208	ACTG2,CFB,GPNMB,KIAA1324,MFAP5,PDK4
CpG ODN 2006		chemical reagent		-1	0.0208	AICDA,CXCL10,CXCL9,IFIT1,IFNG,IRF7
estrogen receptor		group		1.101	0.0211	ADIPOQ,ANXA1,C3,CDH10,CDH4,CLDN3,COL13A1,COL4A1,COL4A6,CYP1A1,FGFR2,HSP90AA1,TGFA,TIMP1,XBP1
LMNA		other			0.0211	ACKR1,ACTA2,ANKRD37,CCL8,COL1A1,DUSP4,IFI44,IFIH1,ISG20,JAZF1,LMNB1,SFXN1,SOX13,TUBB3,UBA7
aspirin		chemical drug		-1.745	0.0213	CCL4,CXCL10,IFNG,OLR1,PTGS2,THBS1,TNFSF10,XCL1
MIF		cytokine		0.14	0.0215	ACTA2,CCL4,CCR4,COL1A1,DGAT2,GZMB,IFNG,PTGS2,TIMP1
N-acetylsphingosine		chemical reagent		0.79	0.0215	COL1A1,COL1A2,HSD11B1,PTGS2,SOD2
TSC22D3		transcription regulator		0.555	0.0215	ADIPOQ,ANXA1,COL1A1,EDIL3,PTGS2
MYCN		transcription regulator		0.751	0.0216	ABCB1,CKAP4,COL1A1,COL4A1,EIF4A1,EIF5A,FGFR2,HK2,HSPD1,LDHA,NME2,PDIA4,PHB,SLC16A1,SLC16A7,SLC1A2,SORD
NR4A2		ligand-dependent nuclear receptor		0.871	0.0216	COL1A1,FABP4,KCNMA1,PTGS2,PTX3,RET,ZBP1
N-Ac-Leu-Leu-norleucinal		chemical - protease inhibitor		0.109	0.0216	ACHE,BRCA1,CCL4,CCNB1,CDC25A,FABP4,PTGS2
PTH1R	-2.071	g-protein coupled receptor		1.954	0.0219	CDK1,COL1A1,DKK1,FGF23
3-methyladenine		chemical toxicant		1.951	0.0219	ADIPOQ,HSP90B1,HSPA5,PTGS2
linsidomine		chemical drug		1.176	0.0219	ANXA2,CDKN2A,IFNG,PTGS2
LCK		kinase		0.48	0.0219	ANXA1,CCNA2,CDK1,IFNG
PRKG1		kinase		-0.762	0.0219	ACTA2,ALOX15,COL1A1,THBS1
IFRD1		other		-0.762	0.0219	CTH,DGAT2,TK1,TOR2A
TIRAP		other			0.0219	CCL4,CXCL10,IFNG,PTGS2
TNFSF14		cytokine			0.0219	CXCL10,CXCL11,IFNG,Madcam1
SRSF1		other			0.0219	AURKA,COL1A1,MST1R,RRM2
MKL1		transcription regulator		1.949	0.022	ACTA2,CDKN2A,CMA1,CNN1,FABP3,LCN2,P2RX1,P2RY1,PGLYRP1,SLC1A2
Pkc(s)		group		0.835	0.022	ACTA2,AQP3,CDC6,CLDN1,CNN1,CYP1A1,FABP4,HSP90B1,HSPA5,P4HB,PDIA4,PTGS2,SLC1A2,XBP1
Y 27632		chemical drug		-0.092	0.0224	ACTA2,CDKN2A,FABP4,HAS2,PTGS2,THBS1
arachidonic acid		chemical - endogenous mammalian		0.845	0.0225	AQP3,BAK1,COL1A2,ELOVL6,EPHB1,FABP4,PKLR,PTGS2
SOD2	2.925	enzyme			0.0225	CCNB1,GPR146,MMP7,PTGS2,PTPRO,SLIT1,SOD2,TRPM8
taurodeoxycholic acid		chemical - endogenous mammalian			0.0227	HSPA5,OLR1
glucosylceramide		chemical - endogenous mammalian			0.0227	AQP3,IFNG
(+)-catechin		chemical drug			0.0227	HSPA5,SLC16A1
Smad1/5/8-Smad4		complex			0.0227	PTGS2,SMAD7
Glucocorticoid-GCR		complex			0.0227	A2M,VIPR1
MRPS18B		other			0.0227	ACTA2,TUBB3
MT-TE		other			0.0227	MT-ND1,MT-ND5
ARID5A		transcription regulator			0.0227	IFNG,TBX21
MED28		other			0.0227	ACTA2,ACTG2
APC (complex)		complex			0.0227	CCNB1,CCNE1
TH2 Cytokine		group			0.0227	CD40LG,SOCS3
ASCL2		transcription regulator			0.0227	CCNB1,CXCL10
RAP1B		enzyme			0.0227	CCL4,IFNG
ULBP2		transmembrane receptor			0.0227	CCL4,IFNG
TDO2		enzyme			0.0227	PTGS2,SLC1A5
LGALS7/LGALS7B		other			0.0227	CCNB1,COL1A2
TPSD1		peptidase			0.0227	IFNG,PTGS2
SH3RF1		other			0.0227	IFNG,TBX21
CUL1		enzyme			0.0227	BRCA1,CCNE1
APOBEC1		enzyme			0.0227	IFNG,PTGS2
IL18RAP		transmembrane receptor			0.0227	IFNG,PTGS2
LRPPRC		other			0.0227	MT-ND1,MT-ND5
NEU3		enzyme			0.0227	CLIC3,MMP7
MRC1		transmembrane receptor			0.0227	CXCL10,IFNG
KLRB1		transmembrane receptor			0.0227	CCL4,IFNG
Klrk1		transmembrane receptor			0.0227	CCL4,IFNG
CLEC2A		other			0.0227	CCL4,CXCL10
dacarbazine		chemical drug			0.0227	CXCL10,CXCL9
phytoestrogen		chemical drug			0.0227	LIF,SFRP2
zimelidine		chemical drug			0.0227	FNDC4,WIPI1
xaliproden		chemical drug			0.0227	ACHE,IFNG
atropine		chemical drug			0.0227	PLP1,PTGS2
S-allyl-L-cysteine		chemical - endogenous non-mammalian			0.0227	ACTA2,PTGS2
proteoglycan		chemical - other			0.0227	IFNG,IL27
SOX11		transcription regulator		-1.746	0.023	BCL7A,HMGB3,HSPD1,IFIH1,TUBB3,VPREB3,YPEL1
mannitol		chemical - endogenous mammalian			0.0234	AQP9,COL1A1,SOD2
dasatinib		chemical drug			0.0234	COL1A1,COL1A2,CXCL10
HOTAIR		other			0.0234	LAMB3,MX1,OAS1
AGPAT2		enzyme			0.0234	ADIPOQ,ELOVL6,FABP4
IL17R		complex			0.0234	CXCL10,CXCL11,TIMP1
FZD8		g-protein coupled receptor			0.0234	ACTA2,COL1A1,VCAN
TNFRSF13C		transmembrane receptor			0.0234	CD40LG,IFNG,TNFSF13B
MDM4		enzyme			0.0234	CCNE1,P4HB,SOD2
mir-143		microrna			0.0234	DMP1,HK2,PTGS2
CRHR1		g-protein coupled receptor			0.0234	HSD11B1,HSD11B2,KCNMA1
EREG		growth factor			0.0234	HAS2,PTGS2,TGFA
CXCL3		cytokine			0.0234	CCL4,CLEC6A,CXCL10
superoxide		chemical - endogenous mammalian			0.0234	PTGS2,SOD2,TIMP1
PRKD1		kinase		1.432	0.0234	ADIPOQ,CCL4,CXCL10,IFNG,PTGS2
ICOS		transmembrane receptor			0.0234	CCR3,CCR4,CD40LG,IFNG,TBX21
HOXA10		transcription regulator		-0.093	0.0235	ADIPOQ,ALPL,APOE,DKK1,FST,HLA-DQB1,HSP90AA1,LCN2,LEPR,P4HB,REM1,TNFSF13B
SMARCA2		transcription regulator			0.024	ALPL,CCNE1,DMP1,IFNG,RRM2,TBX21
SUZ12		enzyme			0.0241	CDC25A,CDKN2A,EPCAM,EPHA1,KIF2C,LAMB3,MMP7,RAN,SLC7A5,UCHL3
grape seed extract		chemical drug			0.0244	CCNB1,CCNE1,HSPD1,PTGS2
zinc		chemical drug		-0.314	0.0244	CCNB1,CDKN2A,CNN1,COL1A1,NPY,PTGS2,TFRC
MECP2		transcription regulator			0.0248	ABCB1,ANXA1,APOE,BRCA1,CDKN2A,HSPA5,IFNG,PLP1,PTGS2
ZBTB16		transcription regulator		-1.151	0.0251	BCL6,CCNA2,CCR4,CD8A,COL1A1,CXCL10,EIF2AK2,PTGS2,RORA,SOX13
omeprazole		chemical drug			0.0254	A2M,CELA1,CNN1,CYP1A1,FST
FOXL2		transcription regulator		0.587	0.0257	CDKN2A,CH25H,FST,LIF,PTGS2,SOD2
bisphenol A		chemical - endogenous non-mammalian		1.852	0.026	ADIPOQ,C3,CCNE1,CXCL10,ESR2,HSP90B1,LBP,LCN2,MPP6,PTGS2,SLC1A5
Rxr		group		0	0.0264	APOE,AQP3,HR,IFNG,PDK4,PTGS2,PTPRO,SERPINF1
PIK3CD		kinase		1.94	0.027	CCL4,CCNA2,CCNE1,IFNG
Am 580		chemical toxicant		0.882	0.027	APOD,CD1D,STRA6,TIMP1
HLX		transcription regulator		0.469	0.027	CCNB1,CDKN2A,CLDN1,IFNG
S-nitroso-N-acetylpenicillamine		chemical reagent		-0.883	0.027	BRCA1,CCNE1,MST1R,PTGS2
resolvin D1		chemical - endogenous mammalian		-1.118	0.027	ADIPOQ,BCL6,IFNG,PTGS2
TERC		other			0.027	AURKA,CDC20,CLEC4F,MCM10
semaxinib		chemical drug			0.027	BPI,LCN2,PTGS2,THBS1
ssRNA40		chemical reagent			0.0271	DDX58,IFNG,IL27
IL31		other			0.0271	CCNB1,CDK1,SOCS3
MSR1		transmembrane receptor			0.0271	CXCL10,IFIT1,ISG15
CHEK1		kinase			0.0271	CDC25A,MAD2L1,RRM2
mir-26		microrna			0.0271	CCNE1,CDKN2A,PTGS2
TMBIM6		other			0.0271	HSPA5,SEC61A1,XBP1
RARRES2		transmembrane receptor			0.0271	ADIPOQ,CCNA2,PHB
MST1R	2.142	kinase			0.0271	ACTA2,IFNG,MST1R
NRTN		growth factor			0.0271	GFRA2,RET,TRPM8
ARNT		transcription regulator		0.758	0.0272	ATP5MC1,CLDN1,CYP1A1,HK2,LDHA,PRF1,RANBP1,SOCS3,TFRC
PRKAA1		kinase		-1.044	0.0274	ACTA2,FGFR2,HIGD1A,IFNG,LDHA,PAK5,PKLR,SLC16A1,SOCS3,SOD2
NFYB		transcription regulator			0.0274	ACTA2,CCNB1,CDC25A,CDC25C,CDK1,CDKN2A,CKS2,COL1A1,COL1A2,DTL,FGFR2,HLA-DQB1,LYAR,PDIA4,RIMBP2,RRM2
SYK		kinase		0.202	0.0274	CCL4,CXCL10,FST,OAS1,TNFSF10,TNFSF13B,TRHDE
SPIB		transcription regulator		-0.436	0.0274	APOE,CLEC10A,EPCAM,FAM46C,IRF4,P2RY6,XBP1
C3	2.519	peptidase		1.97	0.0274	ACTA2,C3,CCL4,CXCL10,IFNG,SMAD7
LTBR		transmembrane receptor		0.555	0.0275	ACTA2,CCL19,CNN1,Madcam1,TNFSF13B
FOSL2		transcription regulator			0.0275	BRCA1,CCR4,COL1A2,TIMP1,TK1
epigallocatechin-gallate		chemical drug		0.219	0.0279	BAK1,CCL17,CCL22,CDKN2A,CXCL10,IFNG,ISG15,PDIA4,PTGS2,SCG2,SLC16A1,TFRC,TIMP1,TNFSF10
topotecan		chemical drug		-0.543	0.0283	AURKA,C3,CCNB1,CCNE1,CDC25A,DUSP5,GRID1,HSPD1,KCNMA1,NNAT,PTGS2,SLC7A5
6-amino-4-(4-phenoxyphenylethylamino)quinazoline		chemical reagent			0.0296	APOE,C3
nilotinib		chemical drug			0.0296	COL1A1,COL1A2
fingolimod phosphate		chemical - endogenous mammalian			0.0296	HAS2,THBS1
tocilizumab		biologic drug			0.0296	CCL4,IFNG
RC3H2		enzyme			0.0296	IFNG,SDC1
VTCN1		other			0.0296	CCNE1,IFNG
ZNF384		transcription regulator			0.0296	COL1A1,MMP7
PHF8		enzyme			0.0296	CCNE1,CDC25A
PNPLA8		enzyme			0.0296	HSP90B1,HSPA5
HRH3		g-protein coupled receptor			0.0296	CXCL10,IFNG
LITAF		transcription regulator			0.0296	CCL8,IFNG
LAIR1		transmembrane receptor			0.0296	IFNG,MX1
RNF40		enzyme			0.0296	ALPL,PDK4
MED14		transcription regulator			0.0296	FABP4,ISG15
U1 snRNP		complex			0.0296	CCL4,IFNG
RLN1		other			0.0296	AQP3,HAS2
ponesimod		chemical drug			0.0296	HAS2,THBS1
GRIP1		transcription regulator			0.0296	FREM1,PTGS2
OCLN		other			0.0296	CLDN1,MMP7
SDC2		other			0.0296	ACTA2,MMP7
ACTG1		other			0.0296	ACTA2,CNN1
NDP		growth factor			0.0296	LIF,SERPINF1
TBL1XR1		transcription regulator			0.0296	SMAD7,USP18
ULBP1		transmembrane receptor			0.0296	CCL4,IFNG
NCX-4040		chemical drug			0.0296	CYP1A1,PTGS2
coumestrol		chemical toxicant			0.0296	ESR2,HSP90B1
GW 5074		chemical - kinase inhibitor			0.0296	FGFR2,PTGS2
vadimezan		chemical drug			0.0296	CXCL10,IFNG
glimepiride		chemical drug			0.0296	ADIPOQ,FABP4
protocatechuic acid		chemical - endogenous non-mammalian			0.0296	SLC40A1,SOD2
levofloxacin		chemical drug			0.0296	HAS2,IFNG
dihematoporphyrin ether		chemical drug			0.0296	HSP90B1,HSPD1
brefeldin A		chemical - endogenous non-mammalian		1.491	0.0297	HSPA5,IFNG,PTGS2,THBS1,TIMP1
fluocinolone acetonide		chemical drug		0.447	0.0297	HSD11B2,KIF2C,RASL11B,SAA1,SOCS3
glucosamine		chemical - endogenous mammalian		-0.243	0.0297	HAS2,HSP90B1,LEPR,MT-ND1,TGFA
ZBED6		other		1	0.0298	COL13A1,MYBL1,TUBB3,UPP1
MARK2		kinase		1	0.0298	ADIPOQ,IFNG,PTGS2,RSAD2
ETV4		transcription regulator		0.343	0.0298	ACTA2,CDKN2A,MMP7,PTGS2
TRAP1		enzyme		-1.98	0.0298	C1QBP,HSPD1,HSPE1,PTGS2
GNRH		group			0.0298	ADIPOQ,PHB,PTGS2,SCG2
SMAD2		transcription regulator		0.116	0.0307	ACTA2,CDKN2A,GZMB,HAS2,IFNG,SMAD7,THBS1
LYN		kinase			0.0307	BAK1,CCL4,CCNA2,CDKN2A,CYCS,IFNG,SOCS3
LIN28A		other			0.031	CDC20,CDC25A,CDK1
SP100		transcription regulator			0.031	BRCA1,HSPA6,HSPE1
EIF2S1		translation regulator			0.031	CCNE1,EIF2AK2,IFNG
ADIPOR1		transmembrane receptor			0.031	CLEC10A,CYCS,SOD2
CXCR2		g-protein coupled receptor			0.031	CCL22,CXCL10,FABP4
DDX5		enzyme			0.031	ACTA2,LCN2,TIMP1
PPP1R15A		other			0.031	HSPA5,SNAP25,XBP1
TNFRSF13B		transmembrane receptor			0.031	AICDA,SDC1,XBP1
plerixafor		chemical drug			0.031	CCL17,CCL22,IFNG
zymosan A		chemical - endogenous non-mammalian			0.031	ANXA1,BPI,SAA1
salvin		chemical toxicant			0.031	CCNE1,CES1,FABP4
Raf		group			0.0312	CDKN2A,DUSP4,HAS2,RET,SEMA3C,SLC16A6
C5		cytokine		0.329	0.0312	ACTA2,BCL6,CCL4,CCNE1,CXCL10,HSPA5,IFNG,IL27,SMAD7
Growth hormone		group		0.966	0.0317	ADIPOQ,APOE,BCL6,C3,COL1A1,CTH,FABP4,LEPR,MT-ND5,NAMPT,PDK4,SOCS3,TF,TNFSF10
H2AFB3 (includes others)		other		1.342	0.0321	AQP3,CHAC1,LYPD1,SAA1,TNFRSF8
EPHB4		kinase		-0.447	0.0321	FGFR2,NEFL,PAX9,PLP1,ZIC2
FHL2		transcription regulator			0.0321	ACTA2,CLEC10A,CNN1,CXCL10,IFNG
ciprofibrate		chemical drug		0.508	0.0323	ABCB1,ADAMTS1,ANXA2,FABP4,HSD11B1,LCN2,PDK4,QPCT,RGN,SLC16A1
ADAM10		peptidase			0.0324	CCL4,DLGAP1,MCHR1,PLP1,PVALB,RGS4,XCL1
HDAC4		transcription regulator		-0.171	0.0326	CCNB1,CDKN2A,CNTN1,FST,LDHA,PTGS2,RGS4,SNAP25,SYN2
RARRES3		enzyme		1.953	0.0327	CXCL10,CXCL11,IFIT1,ISG15
IGFBP3		other		0	0.0327	ADIPOQ,CCL4,CDK1,THBS2
SU6656		chemical toxicant		-1.067	0.0327	CCR4,GFPT2,PTGS2,SOCS3
thalidomide		chemical drug		-1.154	0.0327	COL1A1,DKK1,IFNG,KCNMA1
andrographolide		chemical drug			0.0327	CYP1A1,PTGS2,RGN,TIMP1
COLQ		other			0.0332	ACHE,ADAMTS5,COL4A1,SNTA1,TIMP1,VCAN
geldanamycin		chemical - endogenous non-mammalian		0.24	0.0336	CDH24,CYP1A1,GBP1,HSPA5,HSPD1,IFIT2,LGR6,NTN1,PTGS2,SLC16A10
lithium chloride		chemical drug		-0.438	0.0338	CACNA1G,CDC25C,CDC6,DKK1,PTGS2,PTX3,TNFSF10,VCAN
phenethyl isothiocyanate		chemical drug		-1.236	0.0338	BAK1,H2AFZ,HSP90AA1,IFIT1,IFIT2,IFIT3,TGFA,TXN
reactive oxygen species		chemical toxicant		1.298	0.0341	ACTA2,ADIPOQ,GZMB,HSPA5,PHB,PRF1,PTGS2,SOD2,XBP1
LGALS3		other		0.118	0.0342	ADIPOQ,COL4A1,DDOST,IFNG,LMNB1,SAA1,SOCS3
ERBB3		kinase		-0.219	0.0342	ACTA2,CMA1,COL1A1,HAS2,PTGS2,SOCS3,THBS1
THRB		ligand-dependent nuclear receptor		-0.816	0.0345	ACHE,CCL17,CCNB1,CCNE1,CXCL10,DKK1,FABP4,FRZB,HEPACAM,MMP7,PDK4,PTGS2,SFRP2
galactosylceramide-alpha		chemical reagent		0.513	0.0345	CD1D,CD40LG,FABP4,IFNG,IL12RB2
CAT		enzyme		-1.287	0.0345	COL1A1,PTGS2,THBS1,TIMP1,XAF1
ATG7		enzyme			0.0345	ACTA2,CCL4,IFIH1,IFNG,SOCS3
N(6)-methyl-2'-deoxyadenosine		chemical reagent			0.0349	SOCS3
(5Z,13E)-11alpha-hydroxy-9,15-dioxoprost-13-enoic acid		chemical - endogenous mammalian			0.0349	FABP4
pelargonidin		chemical - endogenous non-mammalian			0.0349	CYP1A1
OSI-461		chemical drug			0.0349	ALOX15
MRGPRX2		g-protein coupled receptor			0.0349	CCL4
charybdotoxin		chemical - endogenous non-mammalian			0.0349	IFNG
thromboxane A2		chemical - endogenous mammalian			0.0349	PTGS2
ORG 34517		chemical drug			0.0349	NR3C2
ZYG11B		other			0.0349	CCNB1
TRIM72		enzyme			0.0349	ACTA2
Gαq		group			0.0349	PTGS2
Ggt		group			0.0349	SLC7A5
ATM/ATR		group			0.0349	RRM2
14-3-3		group			0.0349	CDKN2A
rifamycin SV		chemical drug			0.0349	BCL6
CALHM6	2.197	other			0.0349	IFNG
ATP synthase		complex			0.0349	IFNG
RCC1		other			0.0349	RAN
avobenzone		chemical drug			0.0349	COL1A1
HAS2-AS1		other			0.0349	HAS2
toyocamycin		chemical - endogenous non-mammalian			0.0349	XBP1
MAP2K4/7		group			0.0349	PTGS2
IL12R		group			0.0349	IFNG
RIPPLY3		other			0.0349	PAX9
TOX2		transcription regulator			0.0349	TBX21
SEC16B		other			0.0349	RGN
Pad2		other			0.0349	PTGS2
CISD1	2.582	other			0.0349	ADIPOQ
HJURP		other			0.0349	CENPA
DPAGT1		enzyme			0.0349	CTHRC1
FAM49B		other			0.0349	IFNG
DNAJA4		other			0.0349	APOE
FBXO11		enzyme			0.0349	BCL6
SLC17A7		transporter			0.0349	SLC1A2
TOX3		other			0.0349	BRCA1
SLC15A4		transporter			0.0349	IRF7
NOC3L		other			0.0349	CCNE1
CTSO		peptidase			0.0349	BRCA1
KY		other			0.0349	IFNG
procyanidin B2		chemical - endogenous non-mammalian			0.0349	PTGS2
Ifngas1		other			0.0349	IFNG
UBN1		transcription regulator			0.0349	CCNA2
Ctf2		cytokine			0.0349	SOCS3
PGLYRP4		transmembrane receptor			0.0349	IFNG
CIRBP		translation regulator			0.0349	CCNE1
Klre1		transmembrane receptor			0.0349	IFNG
SLC2A12		transporter			0.0349	SLC1A5
harman		chemical - endogenous non-mammalian			0.0349	CYP1A1
USP47		peptidase			0.0349	CDC25A
PTGR2		enzyme			0.0349	FABP4
DNAJC15		other			0.0349	ABCB1
SLC4A7		transporter			0.0349	SLC16A1
ZYG11A		other			0.0349	CCNB1
Cdc2		group			0.0349	CDC25C
potassium dichromate		chemical toxicant			0.0349	CDKN2A
Tpl2 kinase inhibitor		chemical - kinase inhibitor			0.0349	PTGS2
ivabradine		chemical drug			0.0349	CXCL11
STAT-1/2		group			0.0349	TNFSF10
HMOX2		enzyme			0.0349	ADIPOQ
cucurbitacin E		chemical - endogenous non-mammalian			0.0349	PTGS2
5-fluorouracil/irinotecan/leucovorin		chemical drug			0.0349	XBP1
SRI		transporter			0.0349	HSPA5
MYO5A		enzyme			0.0349	NEFL
MSN		other			0.0349	CDKN2A
SYTL4		transporter			0.0349	STX1A
MYLPF		other			0.0349	ACTA2
ITSN2		other			0.0349	CDKN2A
EDN2		growth factor			0.0349	PTGS2
AHRR		other			0.0349	CYP1A1
CD96		other			0.0349	IFNG
CHKA		kinase			0.0349	TUBB3
GR 82334		biologic drug			0.0349	CXCL10
recombinant interferon alpha		biologic drug			0.0349	RNF213
NTNG2		other			0.0349	LRRC4
CFI		peptidase			0.0349	C3
TSTA3		enzyme			0.0349	ACTA2
MOS		kinase			0.0349	CDK1
miR-708-5p (and other miRNAs w/seed AGGAGCU)		mature microrna			0.0349	MAD2L1
miR-293-3p (miRNAs w/seed GUGCCGC)		mature microrna			0.0349	DKK1
miR-467a-5p (and other miRNAs w/seed AAGUGCC)		mature microrna			0.0349	DKK1
miR-545-3p (miRNAs w/seed CAGCAAA)		mature microrna			0.0349	BRCA1
miR-605-5p (miRNAs w/seed AAAUCCC)		mature microrna			0.0349	SEC24D
miR-361-5p (miRNAs w/seed UAUCAGA)		mature microrna			0.0349	AICDA
mir-361		microrna			0.0349	AICDA
UBE2L6		enzyme			0.0349	DDX58
MLK		group			0.0349	MMP7
CPA3		peptidase			0.0349	CMA1
SLC30A9		transporter			0.0349	CYP1A1
CARMIL2		other			0.0349	IFNG
SIGLEC7		transmembrane receptor			0.0349	PTGS2
SIGLEC9		other			0.0349	PTGS2
PPM1L		phosphatase			0.0349	XBP1
ZBTB48		transcription regulator			0.0349	CDKN2A
IFIT1	4.431	other			0.0349	CXCL10
ITIH5		other			0.0349	ACTA2
AMHR2		kinase			0.0349	CDKN2A
AURKAIP1		enzyme			0.0349	AURKA
SH2D1B		other			0.0349	IFNG
NAPB		transporter			0.0349	CYP1A1
ACSL4		enzyme			0.0349	PTGS2
DNAJC5		other			0.0349	SNAP25
KIF1B		transporter			0.0349	XAF1
HLA-DPB1		transmembrane receptor			0.0349	IFNG
DSG2		other			0.0349	SCG2
LUC7L3		other			0.0349	PTGS2
PPP1R3A		phosphatase			0.0349	THBS1
GAD2		enzyme			0.0349	IFNG
DNAJA1		other			0.0349	AICDA
DMAP1		transcription regulator			0.0349	TK1
TFF1		other			0.0349	PTGS2
KDELR1		transporter			0.0349	HSPA5
H2-K2/H2-Q9		other			0.0349	IFNG
Cbr2		enzyme			0.0349	FABP4
Pla2g2a		other			0.0349	PTGS2
SKP1		transcription regulator			0.0349	BRCA1
SLC7A8	-9.673	transporter			0.0349	IFNG
MPT0B214		chemical reagent			0.0349	CCNB1
CFD		peptidase			0.0349	C3
CDC23		enzyme			0.0349	CCNB1
THEM4		enzyme			0.0349	PTGS2
VE-821		chemical reagent			0.0349	CDC25A
STK35		kinase			0.0349	CDKN2A
RXFP1		g-protein coupled receptor			0.0349	ACTA2
GRID2		ion channel			0.0349	CDK1
PRC1		other			0.0349	PTGS2
TRIP12		enzyme			0.0349	CDKN2A
Scgb1b27 (includes others)		other			0.0349	F2
PEX19		other			0.0349	CDKN2A
ALYREF		transcription regulator			0.0349	APOE
BTN3A2		other			0.0349	IFNG
APOC1		transporter			0.0349	APOE
COL10A1		other			0.0349	HSPA5
Nedd4		enzyme			0.0349	THBS1
HLA-DPA1		transmembrane receptor			0.0349	IFNG
SAC3D1		other			0.0349	MAD2L1
HIST2H2BE		other			0.0349	RAN
Cyp2j9		enzyme			0.0349	ADIPOQ
PRR13		other			0.0349	THBS1
HMGN5		transcription regulator			0.0349	CCNB1
MK-8776		chemical drug			0.0349	CDC25A
GABPB2		transcription regulator			0.0349	BRCA1
CXCR6		g-protein coupled receptor			0.0349	IFNG
phyllanthusmin C		chemical - endogenous non-mammalian			0.0349	IFNG
TLR4-IN-C34		chemical reagent			0.0349	HSPA5
MKC-3946		chemical reagent			0.0349	XBP1
astragalus saponin		chemical reagent			0.0349	XBP1
NCGC00184710		chemical reagent			0.0349	PDK4
lead chromate		chemical toxicant			0.0349	CDKN2A
semapimod		chemical drug			0.0349	PTGS2
SB202474		chemical - kinase inhibitor			0.0349	CYP1A1
4,4'-diaminodiphenylmethane		chemical toxicant			0.0349	CXCL10
BMS-275183		chemical drug			0.0349	THBS1
LY311727		chemical reagent			0.0349	PTGS2
BN 50730		chemical reagent			0.0349	PTGS2
sterigmatocystin		chemical toxicant			0.0349	CYP1A1
nafoxidine		chemical drug			0.0349	C3
SR 140333		chemical reagent			0.0349	IFNG
1-(1-glycero)dodeca-1,3,5,7,9-pentaene		chemical toxicant			0.0349	PTGS2
satraplatin		chemical drug			0.0349	SFRP2
trichlorfon		chemical toxicant			0.0349	ACHE
CGP77675		chemical - kinase inhibitor			0.0349	PTGS2
lanthanum carbonate		chemical drug			0.0349	FGF23
clofarabine		chemical drug			0.0349	CDC25A
phytosphingosine		chemical - endogenous non-mammalian			0.0349	CLDN1
piperonal		chemical toxicant			0.0349	ADIPOQ
thiabendazole		chemical drug			0.0349	CYP1A1
naphthalene-1-2-dione		chemical toxicant			0.0349	CYP1A1
trans-7,8-dihydroxy-7,8-dihydrobenzo(a)pyrene		chemical toxicant			0.0349	CYP1A1
anthracene		chemical toxicant			0.0349	CYP1A1
2-amino-3-methylimidazo(4,5-f)quinoline		chemical toxicant			0.0349	CYP1A1
Ro 31-7549		chemical - kinase inhibitor			0.0349	PTGS2
MT-21		chemical drug			0.0349	CYCS
ATL146e		chemical drug			0.0349	IFNG
theaflavin monogallate B		chemical - endogenous non-mammalian			0.0349	PTGS2
terameprocol		chemical drug			0.0349	CDK1
N-t-Boc-Phe-D-Leu-Phe-D-Leu-Phe		chemical reagent			0.0349	PTGS2
camphene		chemical - endogenous non-mammalian			0.0349	ADIPOQ
harmaline		chemical drug			0.0349	CYP1A1
4-hydroxymercuribenzoate		chemical - protease inhibitor			0.0349	COL1A1
n-6 docosapentaenoic acid		chemical - other			0.0349	PTGS2
long-chain alcohol		chemical - endogenous non-mammalian			0.0349	PTGS2
prostanoid		chemical drug			0.0349	ENTPD1
cycloleucine		chemical toxicant			0.0349	PHB
methylcellulose		chemical drug			0.0349	CDKN2A
fucose		chemical - endogenous mammalian			0.0349	ACTA2
hydrocortisone phosphate		chemical drug			0.0349	APOE
estramustine		chemical drug			0.0349	CYP1A1
RIPK2		kinase		1.16	0.0353	ARL5C,CLEC4E,CXCL10,DGAT2,IFNG,SOD2
DNA-methyltransferase		group			0.0353	CDKN2A,IFNG,PTGS2
IFNL3		cytokine			0.0353	DDX58,IFNG,ISG20
DCAF1		kinase			0.0353	PPIF,SOCS3,TNFSF10
SRA1		transcription regulator			0.0353	ADIPOQ,FABP4,THBS1
MAT1A		enzyme			0.0353	BAK1,PHB,SAA1
IGF2BP1		translation regulator			0.0353	COL1A1,COL1A2,SERPINH1
NTN1	2.23	other			0.0353	CCL22,IFNG,PTGS2
CXCR3		g-protein coupled receptor			0.0353	COL1A1,CXCL10,IFNG
IKZF3		transcription regulator			0.0353	DDX58,IFIT3,IRF7
PCDH11Y		other			0.0353	PTGS2,RET,SFRP2
PDGFC		growth factor			0.0353	ACTA2,COL1A2,TIMP1
butaprost		chemical drug			0.0353	CCL4,PTGS2,SOCS3
KLF4		transcription regulator		-0.076	0.0358	ACTA2,ADAMTS1,ALPL,CCNB1,COL1A1,CYP1A1,DUSP4,DUSP5,EPCAM,FRZB,SERPINH1,SOD2,TF,USP18,ZIC2
JAG1		growth factor		0.152	0.0359	ACTA2,COL1A1,DUSP5,IFNG
SFRP1		transmembrane receptor		0	0.0359	ACTA2,COL1A1,DKK1,EPCAM
CD80		transmembrane receptor		-1.387	0.0359	BAK1,CD40LG,IFNG,TBX21
PCGF2		transcription regulator		-1.969	0.0359	CCNE1,CDC25A,CDKN2A,IFNG
PLP1	-2.672	other			0.0359	HSPA5,IFNG,MOG,TIMP1
CASP1		peptidase			0.0359	ACTA2,COL1A1,IFNG,PTGS2
NFATC1		transcription regulator		1.329	0.036	CD40LG,COL1A1,CYP1A1,IFNG,PTGS2,TBX21,TNFSF10
TCL1A		transcription regulator			0.036	CLEC4E,CLEC6A,GPNMB,LCN2,PTPRO,SLC40A1,TREM2
CLOCK		transcription regulator			0.0364	Alox12e,C1QBP,ELOVL6,HAS2,HLA-DQB1,HSPH1,IL18BP,MMP7,PPIF,SLC1A2
PTK2		kinase		1.966	0.037	ACTA2,COL1A1,COL1A2,THBS1,TIMP1
MMP1		peptidase		1.457	0.037	BRCA1,CCNE1,CDKN2A,FGFR2,PTGS2
Rock		group		0.152	0.037	ACTA2,CNN1,COL1A1,FABP4,THBS1
CDK9		kinase			0.037	ANKRD37,CCNB1,COL1A1,HIST1H2AC,PDK4
CEBPE		transcription regulator			0.037	CCNE1,CLEC10A,IL1RN,LCN2,PTGS2
NKX3-1		transcription regulator			0.037	CA8,FGF23,SDC1,STEAP1,VNN1
sulforafan		chemical drug		-1.725	0.0371	ABCB1,BAK1,CCNB1,CDC25C,IFNG,MST1R,PSMB5,PTGS2,SOCS3
arsenite		chemical toxicant		0.376	0.0371	ABCB1,CXCL9,CYP1A1,FST,HAS2,PTGES2,PTGS2,THBS1
8,9-epoxyeicosatrienoic acid		chemical - endogenous mammalian			0.0372	ADIPOQ,FABP4
tannic acid		chemical toxicant			0.0372	CFB,PTGS2
ganglioside GT1		chemical - endogenous mammalian			0.0372	IFNG,PTGS2
TGFBR		group			0.0372	ACTA2,SOCS3
IRF3 dimer		complex			0.0372	IFIT2,ISG15
BCG vaccine		biologic drug			0.0372	IFNG,PTGS2
NAALADL2		other			0.0372	HSPA5,MMP7
MKX		transcription regulator			0.0372	COL1A1,COL1A2
PBRM1		other			0.0372	CCNB1,CDK1
AZD8055		chemical drug			0.0372	CXCL10,IFNG
ABCD1		transporter			0.0372	PTGS2,SLC27A2
IL10RB		transmembrane receptor			0.0372	SAA1,SOCS3
CD244		transmembrane receptor			0.0372	CCL4,IFNG
TRG		other			0.0372	HLA-DQB1,IFNG
DUSP16		phosphatase			0.0372	IFNG,TBX21
PDGF (family)		group			0.0372	HSPD1,P4HB
PI3		other			0.0372	ACTA2,IFNG
SOX8		transcription regulator			0.0372	PLP1,VNN1
PTGDR		g-protein coupled receptor			0.0372	IFNG,PTGS2
SHOX		transcription regulator			0.0372	CCNB1,CDK1
RALBP1		enzyme			0.0372	COL1A2,COL4A1
IL4I1		enzyme			0.0372	CCL8,IFNG
HAS2	2.465	enzyme			0.0372	ACTA2,TIMP1
CCND2		other			0.0372	CCNE1,CDKN2A
FANCD2		other			0.0372	DKK1,SOD2
RPS6KB2		kinase			0.0372	CXCL10,ISG15
TIA1		other			0.0372	CCNA2,PTGS2
SPN		transmembrane receptor			0.0372	CD40LG,IFNG
Saa3		other			0.0372	COL1A1,DMP1
NEK6		kinase			0.0372	CXCL10,PTGS2
NR1D2		ligand-dependent nuclear receptor			0.0372	FABP3,FABP4
SRD5A1		enzyme			0.0372	CLDN1,LCN2
DDB1		other			0.0372	CDKN2A,FMOD
NCR3		transmembrane receptor			0.0372	CCL4,IFNG
UCHL3	2.008	peptidase			0.0372	ADIPOQ,FABP4
asbestos		chemical toxicant			0.0372	CDKN2A,TGFA
pimozide		chemical drug			0.0372	CCL17,IFNG
racemic flurbiprofen		chemical drug			0.0372	CCNB1,PTGS2
MK2 inhibitory peptide		chemical - kinase inhibitor			0.0372	ACTA2,COL1A2
geranylgeranylacetone		chemical drug			0.0372	HSPH1,TXN
aurothioglucose		chemical drug			0.0372	LEPR,NPY
KLF6		transcription regulator		1.308	0.0374	BAK1,BCL6,COL1A1,CYP1A1,PTGS2,SERPINH1
INSR		kinase		1.287	0.0379	ATP5MC1,C2,CCL4,CDC6,CDK1,CYCS,FABP4,FBLN1,HSPD1,IFNG,LEPR,MCM2,NAMPT,OLR1,PDK4,PKLR,RRM2,SOCS3,ST8SIA2,THBS2,TOMM40
okadaic acid		chemical toxicant		1.942	0.0379	ANXA1,BCL6,CDK1,IL1RN,PTGS2,SAA1,TK1
N-nitro-L-arginine methyl ester		chemical drug		1.103	0.0379	ADIPOQ,COL1A2,NR3C2,OLR1,PDK4,PTGS2,TIMP1
FOXP1		other		-0.124	0.0391	IRF4,S1PR2,ST8SIA2,XBP1
SAA		group			0.0391	CCL17,IL1RN,IRF4,PTGS2
TSLP		cytokine			0.0391	CCL17,CXCL9,MX1,TIMP1
MSX2		transcription regulator			0.0391	ALPL,AQP3,DKK1,PTH1R
CUL4B		other			0.0391	CDC6,CDKN2A,COL4A1,FANCB
nafenopin		chemical drug			0.0391	AQP3,CDC20,HSD11B1,HSP90B1
ZNF217		transcription regulator		1.342	0.0397	EPHX4,LYPD1,NEFL,RGS20,SLC6A15,STRA6
doxycycline		chemical drug		0.152	0.0397	JCHAIN,MMP7,PTGS2,SDC1,SOD2,TIMP1
NRF1		transcription regulator		-1.131	0.0397	CYCS,ESM1,HPCA,HPCAL4,IL1RN
Pkg		group			0.0398	HK2,SOD2,TXN
JUN/JUNB/JUND		group			0.0398	BDKRB1,C3,PTPRO
IL2RA		transmembrane receptor			0.0398	GZMA,IFNG,PRF1
NFIX		transcription regulator			0.0398	CHI3L1,FABP4,PKLR
NOV		growth factor			0.0398	ALPL,COL1A1,GREM1
beta-glycerophosphoric acid		chemical - endogenous mammalian			0.0398	ALPL,DMP1,PTGS2
EBF1		transcription regulator		0.762	0.0403	ACACB,ADIPOQ,BCL6,COL1A1,CXCL10,FBP2,HK2,IRF7,SOCS3
ETS1		transcription regulator		0.76	0.0417	ABCB1,BRCA1,CCNE1,CDKN2A,COL1A2,GZMA,HSPA6,HSPE1,IFNG,MMP7,PRF1,TBX21,TGFA
Ccl2		cytokine		1.015	0.0424	ADIPOQ,CCL4,CXCL10,FABP4,IFNG
BIRC5		other			0.0424	COL1A1,FBLN1,FMOD,HLA-DQB1,JCHAIN
CLEC11A		growth factor			0.0424	ANXA1,CCL4,CCR4,GCSAM,LDHA
anandamide		chemical - endogenous mammalian		1.717	0.0426	HSPA5,IFNG,PTGS2,STIP1
temozolomide		chemical drug		1.087	0.0426	CDKN2A,CXCL10,CXCL9,SOD2
IL9		cytokine		0.254	0.0426	CMA1,GZMB,IFNG,PRF1
hexamethylene bisacetamide		chemical reagent		-0.283	0.0426	IFIT3,NIP7,TCP1,TFRC
MBTD1		other			0.0426	AQP9,CCL4,CCNB1,MBOAT2
CXCL12		cytokine		1.603	0.0428	ACTA2,CD40LG,COL1A1,CXCL10,IFNG,NPHS1,PTGS2,RYR3,SOCS3,TF,TIMP1,TNFSF10
mir-223		microrna		1.414	0.0437	ABCB1,ACTA2,C15orf48,CCR3,CLEC4E,IL1RN,MUC13,SLC16A7,SLC40A1
daidzein		chemical drug		0.324	0.0441	A2M,ADIPOQ,APOE,CYP1A1,IRF7,PTGS2,SIGLEC10
pregna-4,17-diene-3,16-dione		chemical - endogenous non-mammalian			0.0447	ADIPOQ,CES1,PTGS2
NADPH oxidase		complex			0.0447	NPHS1,PTGS2,TGFA
FAM3B		cytokine			0.0447	LCN2,LDHA,RNASE1
ALDH2		enzyme			0.0447	CTH,SHMT2,SLC7A5
PYCARD		transcription regulator			0.0447	ACTA2,IFNG,PTGS2
MBP		other			0.0447	IFNG,IL12RB2,LEPR
VAV3		cytokine			0.0447	BAK1,CCNE1,TGFA
SKI		transcription regulator			0.0447	ACTA2,CDC25A,SMAD7
evodiamine		chemical - endogenous non-mammalian			0.0447	ABCB1,CYP1A1,PTGS2
PPARGC1B		transcription regulator		-0.391	0.0453	ACACB,C3,CYCS,HK2,PDK4
FOXC2		transcription regulator		-0.52	0.0453	ACTA2,ADIPOQ,DKK1,FABP4,PTGS2
KIT		transmembrane receptor			0.0454	ADORA3,CMA1,IFNG,IL27,LIF,OAS2,OSM,SOCS3,USP18
L-threonine		chemical - endogenous mammalian			0.0455	CCNE1,SOD2
Irp		group			0.0455	SLC40A1,TFRC
SQ 22536		chemical reagent			0.0455	PTGS2,TXN
6-mercaptopurine		chemical drug			0.0455	CXCL10,TNFSF10
DHX58	2.443	enzyme			0.0455	IFIH1,IFNG
PARP		group			0.0455	APOE,CDKN2A
KDM8		enzyme			0.0455	HK2,LDHA
LINC01139		other			0.0455	ANKRD37,LDHA
IFNL2		other			0.0455	IFIT1,MX1
Shc		group			0.0455	CCNE1,FABP4
CREB3L2		transcription regulator			0.0455	HSPA5,MX1
FFAR1		g-protein coupled receptor			0.0455	CYP1A1,FABP4
ACACA		enzyme			0.0455	ACACB,ELOVL6
PDK2		kinase			0.0455	ASIC3,IRF4
HLA-G		other			0.0455	CD8A,IFNG
MAPKAP1		other			0.0455	IFIT2,OAS2
LDB1		transcription regulator			0.0455	FRZB,SFRP2
PRKRA		other			0.0455	RET,THBS1
NCR1		transmembrane receptor			0.0455	CCL4,IFNG
CDK6		kinase			0.0455	CDKN2A,FABP4
SLC6A1	-2.655	transporter			0.0455	IFNG,TBX21
MAPKAPK3		kinase			0.0455	CDKN2A,HSPA5
DBH		enzyme			0.0455	IFNG,NPY
pevonedistat		chemical drug			0.0455	CDC6,CDT1
bosutinib		chemical drug			0.0455	CCNB1,CCNE1
edaravone		chemical drug			0.0455	HSPA5,PTGS2
farglitazar		chemical drug			0.0455	ADIPOQ,FABP4
2-hydroxy-1-naphthylaldehyde isonicotinoyl hydrazone		chemical reagent			0.0455	CCNB1,CCNE1
(5-(4-N-methyl-N(2-pyridyl)amino)ethoxy)benzyl thiazolidine-2,4-dione		chemical reagent			0.0455	COL1A1,FABP4
carmustine		chemical drug			0.0455	DKK1,HSP90AA1
tolbutamide		chemical drug			0.0455	AQP3,PKLR
mesalamine		chemical drug			0.0455	PTGS2,SOD2
retinol acetate		chemical drug			0.0455	ALPL,TF
TAPI-1		chemical - protease inhibitor			0.0455	LEPR,OLR1
TFAP4		transcription regulator		0.152	0.0462	CDKN2A,CKS2,CLDN1,LIF
ATP7B		transporter		-1	0.0462	CDC20,ELOVL6,MAD2L1,TRIP13
ANXA1	2.53	enzyme			0.0462	ANXA1,ANXA2,CCR10,PTGS2
zoledronic acid		chemical drug			0.0462	DKK1,IFNG,PTGS2,TNFSF10
REST		transcription regulator		0.833	0.0473	GRIK3,GRIK4,MAD2L1,SCG2,SNAP25,STMN2,STX1A,SYT7,TUBB3
glutathione		chemical - endogenous mammalian		0	0.0483	ABCB1,IL27,PTGS2,SOD2,TNFRSF8
NLRP3		other		1.755	0.0495	ACTA2,BRCA1,CCL4,CXCL10,IFNG,LIF
dexamethasone phosphate		chemical drug			0.0497	BCL6,PDK4,THBS1
Relaxin		group			0.0497	AQP3,HAS2,TIMP1
IHH		enzyme			0.0497	ALPL,DKK1,PTH1R
FABP4	2.353	transporter			0.0497	FABP4,PTGS2,SOCS3
ITGA1		other			0.0497	IFNG,MMP7,PTGS2
DRAP1		transcription regulator			0.0497	CKS2,GCSAM,HIST1H2BJ
methyl-beta-cyclodextrin		chemical drug			0.0497	CCNE1,HAS2,TNFRSF8
ABL1		kinase		1.951	0.0499	C3,CCNA2,CCNE1,CTSL
TRAF3IP2		other		0.849	0.0499	CXCL10,IFNG,ISG15,LCN2
histone deacetylase		complex		-1	0.0499	CD1D,CDKN2A,SLC7A8,THBS1
Creb		group		1.869	0.05	ADIPOQ,BAK1,BCAS1,BCL2L15,CDH10,CTH,CXCL10,DUSP4,Fcrls,HAS2,IFNG,MT-ND5,PTGS2,PYCR1,RET,TF,ZBP1
SCD		enzyme		-1.93	0.0514	ACACB,CXCL10,HSPA5,IFNG,XBP1
fingolimod		chemical drug		-1.982	0.0614	ADIPOQ,CXCL10,HLA-DQB1,IFNG,TBX21
MEF2C		transcription regulator		-1.969	0.0616	ATP2A1,CCL4,COL1A1,COL1A2,FRZB,IRF4,PTH1R,SFRP2
U73122		chemical reagent		-1.98	0.0622	CDC25C,HSPA5,PTGS2,XBP1
baicalein		chemical - endogenous non-mammalian		-1.982	0.0622	ABCB1,CCNB1,CYP1A1,PTGS2
STAT5B		transcription regulator		1.941	0.0642	A2M,BCL6,CCNE1,CUX2,DGAT2,ESR2,FBLN1,IFNG,OSM,SOCS3
Pam3-Cys-Ser-Lys4		chemical reagent		1.801	0.0743	CCL4,CCL8,CD40LG,CLDN1,IFNG,NAMPT,PTGS2,SLC40A1
bisindolylmaleimide I		chemical - kinase inhibitor		-1.768	0.0808	AQP3,CDC25C,CLDN1,HSPA5,PTGS2,SOD2,TNFSF10
CD86		transmembrane receptor		1.967	0.0911	CCL4,GZMA,IFNG,XBP1
beta-naphthoflavone		chemical toxicant		-1.921	0.102	APOE,CYP1A1,LBP,SAA1
1,4-bis[2-(3,5-dichloropyridyloxy)]benzene		chemical toxicant		1.793	0.123	CCNA2,CCNB1,CDC20,CDK1,CKAP4,LRG1,MAD2L1
PRKCA		kinase		1.762	0.127	CCNE1,COL1A1,CYCS,IFIT1,IFIT3,PTGS2,RSAD2
PTF1A		transcription regulator		-1.953	0.164	CELA1,GRIK3,NPHS1,NPY
25-hydroxycholesterol		chemical reagent		1.932	0.184	APOD,CHAC1,HSPA5,PTGS2
TSH		complex		1.98	0.192	CCNE1,IL1RN,SOCS3,SOD2
ID1		transcription regulator		-1.976	0.199	CDKN2A,FABP4,TF,THBS1
IGF1R		transmembrane receptor		1.838	0.225	ACTA2,ATP5MC1,CDK1,CKS2,COL1A1,COL4A1,CYCS,HSPA5,PTGS2,SCG2,SNCG,TXN
CAMP		other		1.895	0.258	BAK1,CCL4,CXCL10,IL1RN,PTGS2
POU5F1		transcription regulator		1.801	0.28	B3GNT7,BAK1,BRCA1,CXCL10,DUSP4,DUSP5,EPCAM,FRZB,PHB,SMAD7,TF,TNFSF10,USP18,ZIC2
CD 437		chemical drug		-1.808	0.425	AK2,CCT6A,CDC25C,EIF4A1,EIF5A,HSP90AA1,KIF2C,TXN
GATA1		transcription regulator		-1.914	0.427	CCR3,CDKN2A,CMA1,LEPR,NHP2,RANBP1,SPTB,SRM,TFRC
lipopolysaccharide		chemical drug	Activated	7.244	1.77e-29	ABCB1,ACTA2,ADIPOQ,ADORA3,AICDA,ALOX15,ANKRD22,ANXA1,APOBEC3A,APOE,AQP3,ATP5MC1,BCL6,BDKRB1,BPI,C3,CCL17,CCL19,CCL22,CCL4,CCL8,CCNB1,CCNE1,CCR3,CCR4,CD1D,CD40LG,CD8A,CDC25A,CEMIP,CFB,CGAS,CH25H,CHI3L1,CLDN1,CLEC4E,CLIC3,CMPK2,COL1A1,COL1A2,COL4A1,COL4A6,CTH,CTSL,CUX2,CXCL10,CXCL11,CXCL9,CYCS,CYP1A1,DDN,DDX58,DHX58,DNAJB11,DRAM1,DUSP4,DUSP5,EIF2AK2,F2,FABP3,FABP4,FST,GBP1,GBP2,GBP6,GK,GZMA,GZMB,HC…	270 (16)
IFNG	2.663	cytokine	Activated	5.452	6.26e-26	A2M,ABCB1,ACTA2,ADAMTS8,ADAMTS9,ADIPOQ,ALOX15,ALPL,AQP9,BAK1,BATF2,C2,C3,CALHM6,CCKAR,CCL17,CCL19,CCL22,CCL4,CCL8,CCNA2,CCR3,CD1D,CD40LG,CDC25A,CDKN2A,CFB,CGAS,CH25H,CHAC1,CLEC10A,CLEC4E,CMPK2,COL1A1,COL1A2,CXCL10,CXCL11,CXCL9,DDX58,DKK1,DUSP4,DUSP5,EIF2AK2,ENTPD2,ESM1,FBLN1,GBP1,GBP2,GBP6,GPR146,GZMB,HAS2,HCAR3,HERC6,HK2,HLA-DQB1,HSP90AA1,HSPD1,IFI44,IFI44L,IFI6,IFIH1,IFIT1,IFIT2,IFIT3,IFIT5,IFN…	235 (16)
Interferon alpha		group	Activated	5.876	8.01e-22	APOBEC3A,AQP3,BAK1,BCL6,C3,CCL19,CCL22,CCR3,CD1D,CD8A,CDC25A,CGAS,CH25H,CTH,CXCL10,CXCL11,CXCL9,DDX58,DHX58,EIF2AK2,GBP1,GBP2,GZMB,HERC5,HERC6,Ifi27,IFI44,IFI44L,IFI6,IFIH1,IFIT1,IFIT2,IFIT3,IFNG,IL12RB2,IL1RN,IL27,IRF4,IRF7,ISG15,ISG20,LIF,MMP28,MX1,MX2,NPM3,OAS1,OAS2,PNPT1,PRF1,PTGS2,RNF213,RSAD2,RTP4,SAMD9,SLC1A5,SOCS3,TBX21,TNFSF10,TNFSF13B,UBA7,USP18,ZBP1	195 (15)
IFNL1		cytokine	Activated	5.299	3.38e-21	CHAC1,CMPK2,CXCL10,CXCL11,CXCL9,DDX58,EIF2AK2,GBP1,HERC5,HERC6,IFI44,IFI44L,IFI6,IFIH1,IFIT1,IFIT2,IFIT3,IFIT5,IFNG,ISG15,ISG20,MX1,OAS1,OAS2,RSAD2,RTP4,SAMD9,USP18,XAF1	203 (13)
TNF		cytokine	Activated	2.995	5.43e-21	A2M,ACKR2,ACTA2,ADAMTS4,ADAMTS5,ADAMTS8,ADIPOQ,AICDA,AK2,ANXA1,APOE,AQP3,AQP9,BCL6,BDKRB1,C3,CCL17,CCL19,CCL22,CCL4,CCNE1,CCR3,CCR4,CD1B,CD40LG,CDC25C,CDKN2A,CFB,CH25H,CHI3L1,CLDN11,CLEC4E,CNN1,COL1A1,COL1A2,CXCL10,CXCL11,CXCL9,CYP1A1,DDX58,DKK1,DUSP4,DUSP5,EIF2AK2,EPCAM,EPHX4,ESM1,FABP4,FBL,FGFR2,FRZB,FST,GBP1,GBP2,GBP6,GFPT2,GFRA2,HAS2,HCAR3,HERC5,HK2,HSD11B1,HSP90B1,HSPD1,IFI6,IFIH1,IFIT1,IFIT…	236 (13)
IFNA2		cytokine	Activated	6.004	3.88e-20	ANXA1,CCL8,CDKN2A,CMPK2,CXCL10,CXCL11,CXCL9,DDX58,EIF2AK2,GBP1,GBP2,HERC5,HERC6,HSPA6,IFI44,IFI44L,IFI6,IFIH1,IFIT1,IFIT2,IFIT3,IFIT5,IFNG,IL12RB2,IRF7,ISG15,ISG20,MAL,MX1,MX2,OAS1,OAS2,RSAD2,SAMD9,SDC1,SOCS3,TBX21,TNFSF10,TREX1,UBA7,USP18,XAF1,XBP1,ZBP1	224 (18)
beta-estradiol		chemical - endogenous mammalian	Activated	3.387	7.98e-20	A2M,ABCB1,ACKR2,ACTA2,ADAMTS1,ADAMTS4,ADAMTS5,ADIPOQ,ALDH18A1,ALOX15,ANXA1,APOD,APOE,ASB9,AURKA,BAK1,BCAS1,BCL6,BRCA1,BYSL,C1QTNF6,C3,CACNA1G,CCL4,CCNA2,CCNB1,CCNE1,CCR3,CCR4,CDC20,CDC25A,CDC25C,CDC6,CDK1,CFB,CHI3L1,CLDN1,CLDN11,CLEC1B,CNN1,COL13A1,COL1A1,COL1A2,CTSL,CXCL10,CXCL11,CYCS,CYP1A1,DDOST,DKK1,DUSP4,DUSP5,ELL3,EMG1,EPHA1,ESR2,FABP3,FABP4,FAM84A,FBLN1,FGFR2,FMOD,FST,GBP2,GK,GP2,GREM1,GRI…	343 (22)
PRL		cytokine	Activated	4.9	8.89e-20	A2M,ANXA2,BCL6,CCNB1,CLDN3,CMPK2,COL1A1,COL1A2,CXCL10,CXCL11,CXCL9,DDX58,DHX58,EIF2AK2,ESR2,GPNMB,HERC5,HERC6,HSD11B2,HSPD1,IFI44,IFI44L,IFI6,IFIH1,IFIT1,IFIT3,IFIT5,IRF7,ISG15,MX2,NPY,NUPR1,OAS1,OAS2,P4HB,PDIA4,PDK4,PNPT1,RSAD2,SAMD9,SDC1,SFRP2,SOCS3,TIMP1,TNFSF13B,USP18,XAF1	229 (17)
IL1B		cytokine	Activated	4.493	5.85e-19	A2M,ACHE,ACKR2,ACTA2,ADAMTS1,ADAMTS4,ADAMTS5,ALOX15,ALPL,ANXA1,APOE,ASIC3,BDKRB1,C3,CCKAR,CCL17,CCL22,CCL4,CD40LG,CFB,CHI3L1,CMPK2,COL1A1,CXCL10,CXCL11,CXCL9,CYP1A1,DUSP5,FGFR2,FST,GBP1,GBP2,GBP6,HAS2,HERC5,HK2,HSD11B1,HSPA5,IFIT1,IFIT3,IFNG,IL1RN,IL27,INSRR,IRF4,IRF7,ISG15,ISG20,LAMB3,LBP,LCN2,LDHA,LIF,MEF2B,MMP7,MX1,NAMPT,NPY,OAS2,OLR1,OSM,P4HB,PLA2G5,PTGS2,PTX3,RAN,RNASE1,RORA,RSAD2,SAA1,SDC1,…	236 (13)
STAT1		transcription regulator	Activated	4.248	3.63e-18	A2M,ALOX15,APOE,BATF2,BCL6,BTNL9,C3,CALHM6,CAND2,CCL19,CCL4,CCNE1,CFB,CH25H,CMPK2,CXCL10,CXCL11,CXCL9,EIF2AK2,GBP1,GBP2,GBP6,HAPLN3,HERC6,IFI6,IFIH1,IFIT1,IFIT2,IFIT3,IFNG,IL12RB2,IL18BP,IRF7,ISG15,LCN2,MX1,OAS1,OAS2,PRF1,PTGS2,RNF213,RSAD2,RTP4,SLAMF8,SMAD7,SOCS3,TBX21,TNFSF10,TNFSF13B,USP18,XAF1	260 (16)
IFNAR1		transmembrane receptor	Activated	3.337	7.55e-18	CCL17,CCL4,CGAS,CH25H,CLEC4E,CMPK2,CXCL10,CXCL11,EIF2AK2,IFI44,IFI6,IFIH1,IFIT2,IFIT3,IFNG,IL27,IRF7,ISG15,LIF,MX2,OAS1,OAS2,PTGS2,RSAD2,RTP4,SDC1,SOCS3,SOD2,THBS1,TNFSF10,TNFSF13B,USP18,XAF1	198 (15)
IFNA1/IFNA13		cytokine	Activated	4.246	8.4e-18	CCL8,CMPK2,CXCL10,CXCL11,CXCL9,CYP1A1,DHX58,EIF2AK2,HERC6,IFI6,IFIH1,IFIT1,IFIT2,IFIT3,IFNG,IRF7,ISG15,MX1,OAS1,OAS2,PTGS2,RSAD2,ZBP1	220 (17)
TLR3		transmembrane receptor	Activated	4.134	1.37e-17	ADAMTS4,BAK1,C3,CCL17,CCL4,CFB,CMPK2,CTH,CXCL10,CXCL11,DDX58,DHX58,EIF2AK2,GBP2,HERC5,IFI44,IFI44L,IFI6,IFIH1,IFIT1,IFIT2,IFIT3,IFNG,IL1RN,IL27,IRF7,ISG15,ISG20,LCN2,LMNB1,MX1,MX2,NPY,OAS1,PTGS2,PTX3,RSAD2,SOCS3,TIMP1,TNFSF10,TNFSF13B,USP18,ZBTB32	170 (14)
IRF7	2.281	transcription regulator	Activated	5.762	1.41e-17	CALHM6,CCL19,CCL8,CMPK2,CXCL10,CXCL9,DDX58,DHX58,GBP1,HERC5,IFI44,IFI44L,IFI6,IFIH1,IFIT1,IFIT2,IFIT3,IL27,IRF7,ISG15,ISG20,MX1,MX2,NAMPT,OAS1,OAS2,RSAD2,RTP4,TNFSF10,TNFSF13B,TREX1,UBA7,USP18,XAF1,ZBP1	167 (14)
IL6		cytokine	Activated	3.303	5.64e-17	A2M,ACKR2,ADAMTS1,ADAMTS4,ADAMTS5,ANXA1,APOE,BAK1,BCL6,C3,CCL4,CCNA2,CCNB1,CCNE1,CCR3,CCR4,CDC20,CDC25C,CDC6,CDK1,CDKN2A,CENPA,CES1,CLEC10A,CLEC4E,COL1A1,CXCL10,CYP1A1,ESR2,EXO1,FGF23,GALE,GBP2,GREM1,GZMB,HSPA5,IFIT1,IFIT2,IFNG,IL17D,IL1RN,IRF4,JCHAIN,KIF2C,LAG3,LBP,LCN2,LIF,LRG1,MAD2L1,MFAP4,MMP7,NAMPT,NPY,PHB,PRF1,PTGS2,RORA,RRM2,SAA1,SLC39A14,SLC40A1,SMAD7,SMOX,SOCS3,SOD2,TBX21,TF,TFRC,TGFA,TH…	301 (19)
IRF5		transcription regulator	Activated	4.481	4.74e-16	BAK1,CCL19,CCL4,CMPK2,COL1A1,COL4A1,CXCL10,CXCL11,DDX58,DHX58,IFI44,IFIH1,IFIT1,IFIT2,IFIT3,IRF7,ISG15,ISG20,NAMPT,OAS1,OAS2,RSAD2,TNFSF10	150 (17)
IFNB1		cytokine	Activated	4.485	3.37e-15	AIRE,BAK1,CCL4,CH25H,CLEC4E,CMPK2,CXCL10,CXCL11,CXCL9,CYP1A1,DDX58,DHX58,EIF2AK2,GBP2,GBP6,HERC5,IFI6,IFIH1,IFIT1,IFIT2,IFIT3,IFNG,IL27,IRF7,ISG15,ISG20,MCM10,MX1,OAS1,OAS2,PDK4,PTGS2,RSAD2,SLC39A14,THBS1,THBS2,TIMP1,TNFSF10,UBA7,USP18,XAF1,ZBP1	168 (14)
IL5		cytokine	Activated	4.099	8.03e-15	A2M,AICDA,ANXA2,BCL6,CCL22,CCNE1,CCR3,CD40LG,CISD1,CKAP4,CRELD2,DRC1,DUSP5,ELL2,GBP2,GK,HCAR3,HIGD1A,HSP90B1,HSPA5,HSPA6,HSPH1,IFNG,IL18BP,IRF7,JCHAIN,LMNB1,MANF,PPIF,PRDX4,PYCR1,SDF2L1,SKA1,SLC1A5,SLC7A5,TNFRSF8,UCHL3,UCK2,UPP1,XBP1,ZBTB32	270 (18)
IRF1		transcription regulator	Activated	5.01	2.07e-14	BAK1,CCL19,CCNB1,CFB,CXCL10,CXCL11,DDX58,EIF2AK2,GBP2,IFI44L,IFI6,IFIH1,IFIT1,IFIT2,IFIT3,IFIT5,IFNG,IL12RB2,IL18BP,IL27,IRF4,IRF7,ISG15,MX1,OAS1,OAS2,PTGS2,RSAD2,TNFSF10,TNFSF13B,XAF1	196 (16)
Ifnar		group	Activated	4.72	2.95e-14	C3,CCL22,CD8A,CXCL10,DDX58,EIF2AK2,GBP2,IFIH1,IFIT2,IFIT3,IFNG,IRF7,ISG15,ISG20,OAS1,OAS2,PNPT1,RNF213,RSAD2,TNFSF10,USP18,XAF1,ZBP1	209 (17)
IFN Beta		group	Activated	5.046	3.03e-14	BAK1,CXCL10,CXCL11,DDX58,EIF2AK2,HERC5,IFI44,IFI6,IFIH1,IFIT1,IFIT2,IFIT3,IFNG,IL1RN,IL27,IRF7,ISG15,MX1,MX2,OAS1,OAS2,PNPT1,RSAD2,SLC16A6,TNFSF10,USP18,XAF1,ZBP1	144 (15)
CD3		complex	Activated	3.982	3.42e-14	ACTG2,ANXA1,AQP3,BCL6,C2,CCL17,CCL22,CCL4,CCNE1,CCR4,CD40LG,CD8A,CDC25A,CDK1,CH25H,CKS2,CLCN1,CXCL10,CYCS,DHRS4,EDIL3,EPHB1,FBL,GBP1,GZMA,GZMB,HIST1H2AC,HLA-DQB1,HSP90AA1,HSP90B1,HSPA5,HSPE1,IFIT1,IFNG,IFRD2,IL12RB2,IRF4,KLK7,NAMPT,NR3C2,P2RX1,P4HB,PDIA4,PHB,PKLR,PPA1,PRDX4,PRF1,PTGS2,RORA,S100A11,SOCS3,SYT7,TBX21,TFEC,TFRC,THBS1,TNFRSF8,TNFSF10,VIPR1,XAF1,XCL1,YARS,ZBTB32	229 (19)
TGFB1		growth factor	Activated	2.562	1.03e-13	ACKR1,ACKR2,ACTA2,ACTG2,ADAMTS4,ADIPOQ,ALDH18A1,ALOX15,ANXA2,APOE,AQP9,ASGR2,BCL6,C2,C3,CAND2,CCL4,CCL8,CCNA2,CCNB1,CCNE1,CCR10,CCR3,CCR4,CCT5,CCT6A,CDC20,CDC25A,CDC25C,CDH4,CDK1,CDKN2A,CDT1,CEMIP,CENPA,CFB,CHI3L1,CKS2,CNN1,COL1A1,COL1A2,COL4A1,COL4A6,CXCL10,DUSP4,EMILIN1,EPCAM,ESM1,ESR2,F2,FGFR2,FNDC3B,GABRD,GBP1,GBP2,GFPT2,GPR146,GREM1,GZMA,GZMB,HAPLN3,HAS2,HLA-DQB1,HSP90AA1,HSPA5,IFIH1,IFIT3,I…	313 (21)
IL21		cytokine	Activated	3.867	1.08e-13	AICDA,BCL6,CALHM6,CCL17,CCL4,CCR10,CD1D,CD40LG,CMPK2,CXCL10,EIF2AK2,GBP6,GZMA,GZMB,HERC6,IFIT1,IFIT2,IFIT3,IFNG,IL12RB2,IRF4,IRF7,ISG15,OAS2,PRF1,RORA,RSAD2,SOCS3,TBX21,USP18,XBP1	192 (15)
phorbol myristate acetate		chemical drug	Activated	3.377	1.38e-13	ABCB1,ACHE,ADAMTS1,ADAMTS4,AIRE,ANXA1,APOBEC3A,AURKA,BAK1,C3,CA8,CCL4,CCNA2,CCNE1,CCR3,CD40LG,CDK1,CDKN2A,CEMIP,CES1,CH25H,CLDN1,CXCL10,CYP1A1,DTL,DUSP5,EIF2AK2,EIF4A1,EIF5A,ERCC6L,ESR2,FST,GPC2,HAS2,HSD11B1,HSD17B13,HSPA5,IFNG,IL12RB2,IL1RN,IRF4,IRF7,ISG15,KEL,KIF2C,KLK7,KRT35,LAMB3,LCN2,LEPR,LIF,MMP7,MST1R,NME2,NPY,OAS1,OLR1,OSM,P2RX1,PDK4,PODXL2,PRF1,PTGS2,PTH1R,PTPRO,RANBP1,RECQL4,RGN,SDC1,SF…	317 (22)
TLR9		transmembrane receptor	Activated	3.796	3.63e-13	ADAMTS4,AICDA,CCL17,CCL4,CCNA2,CCNB1,CTH,CXCL10,CXCL9,IFI44L,IFIT1,IFIT2,IFIT3,IFNG,IRF4,IRF7,ISG15,ISG20,KDELR3,LCN2,MX1,MX2,NAMPT,NPY,OAS2,PTGS2,RSAD2,SDC1,SOCS3,TBX21,TIMP1,TNFSF10,TNFSF13B,USP18,XBP1	211 (14)
tretinoin		chemical - endogenous mammalian	Activated	2.585	8.35e-13	A2M,ACACB,ACKR2,ADAMTS5,AICDA,ALPL,ANXA1,ANXA2,APOD,APOE,AQP9,BCL6,BPI,BRCA1,C3,CA8,CCL19,CCL22,CCL4,CCNA2,CCNB1,CCNE1,CCT5,CD1D,CDC20,CDKN2A,CES1,CKS2,CLDN1,CLDN11,COL1A1,COL1A2,COL4A1,CTSL,CXCL10,CYP1A1,DDX58,DHX58,DKK1,DSC1,DTL,DUSP4,EIF2AK2,EIF4A1,EPCAM,EPHA1,FABP4,FST,GREM1,GZMA,HAS2,HSD11B1,HSPD1,IFI44,IFI44L,IFI6,IFIH1,IFIT1,IFIT2,IFIT3,IFIT5,IFNG,IL12RB2,IRF4,ISG15,ISLR,JCHAIN,LBP,LCN2,LE…	321 (19)
APP		other	Activated	3.652	1.38e-12	ACHE,ACTA2,ADAMTS4,ADORA3,AP3B2,APOE,C1QBP,C3,CCL4,CCNE1,CDK1,CH25H,CLDN1,CMPK2,COL13A1,CXCL10,CYCS,DDX58,DKK1,DSCAML1,FABP3,FBL,GBP2,GBP6,HERC6,HPCA,HSP90AA1,HSPA5,HSPD1,HSPE1,IFIH1,IFIT2,IFNG,IL27,IRF4,IRF7,ISG20,LBP,LDHA,MASTL,MCM10,MT-ND1,MT-ND5,MTHFD1L,NAMPT,NEFL,NNAT,NPY,Nrgn,OLR1,OSM,PTGS2,PVALB,RAN,RNF213,RSAD2,RTP4,RYR3,SERPINF1,SLAMF8,SLC1A2,SMAD7,SNAP25,SOCS3,SOD2,STIP1,STMN2,SYN2,TNFS…	250 (17)
CD38		enzyme	Activated	3.362	2.02e-12	ACTA2,AICDA,ANXA2,BCL6,CCL22,CCNE1,CD40LG,CISD1,CKAP4,COL1A1,CRELD2,DRC1,ELL2,GBP2,HIGD1A,JCHAIN,MANF,PRDX4,PYCR1,SDC1,SDF2L1,SKA1,SLC7A5,SOCS3,UCHL3,UCK2,XBP1,ZBTB32	155 (7)
IFNA10		cytokine	Activated	2.948	2.24e-12	CCL8,CXCL10,CXCL11,CXCL9,IFIH1,IFIT1,IFNG,ISG15,MX1,ZBP1	133 (8)
IFNA5		cytokine	Activated	2.948	2.24e-12	CCL8,CXCL10,CXCL11,CXCL9,IFIH1,IFIT1,IFNG,ISG15,MX1,ZBP1	216 (14)
IFNA7		cytokine	Activated	2.948	2.24e-12	CCL8,CXCL10,CXCL11,CXCL9,IFIH1,IFIT1,IFNG,ISG15,MX1,ZBP1	133 (8)
IFNA14		cytokine	Activated	2.948	2.24e-12	CCL8,CXCL10,CXCL11,CXCL9,IFIH1,IFIT1,IFNG,ISG15,MX1,ZBP1	133 (8)
IFNA6		cytokine	Activated	2.948	2.24e-12	CCL8,CXCL10,CXCL11,CXCL9,IFIH1,IFIT1,IFNG,ISG15,MX1,ZBP1	216 (14)
IFNA21		cytokine	Activated	2.943	2.24e-12	CCL8,CXCL10,CXCL11,CXCL9,IFIH1,IFIT1,IFNG,ISG15,MX1,ZBP1	133 (8)
IRF3		transcription regulator	Activated	4.273	2.74e-12	CALHM6,CCL19,CCL4,CD1B,CMPK2,CXCL10,DDX58,DHX58,EIF2AK2,FST,GBP1,IFI44,IFI6,IFIH1,IFIT1,IFIT2,IFIT3,IFNG,IL27,IRF7,ISG15,ISG20,LAG3,LCN2,OAS1,OAS2,RSAD2,TNFSF10,TREX1,USP18,ZBP1	160 (14)
MYC		transcription regulator	Activated	4.778	4.96e-12	ADAMTS1,AK2,ALDH18A1,ATAD3A,BCL6,BRCA1,C1QBP,CCNA2,CCNB1,CCNE1,CDC20,CDC25A,CDC25C,CDK1,CDKN2A,CKS2,CLUH,COL1A1,COL1A2,COL4A1,CXCL10,CYCS,DCTPP1,DKK1,DUSP4,DUSP5,EIF4A1,EPCAM,F2,FABP4,FBL,FMOD,FRZB,GBP2,H2AFZ,HAS2,HERC5,HK2,HSD11B2,HSP90AA1,HSPD1,HSPE1,HSPH1,IFIT1,IRF7,LAMB3,LDHA,MAD2L1,MMP7,MTFR2,MYBBP1A,MYBPH,NME2,NOLC1,NPY,OAS1,PHB,PKLR,PLP1,PRDX4,PTGS2,PYCR1,RANBP1,RRM2,RSAD2,SERPINH1,SFXN1,S…	275 (22)
ribavirin		chemical drug	Activated	3.792	4.98e-12	CCL17,CCL22,DDX58,EIF2AK2,HERC5,IFI44L,IFI6,IFIT2,IFIT3,IFNG,IRF7,ISG15,MX1,RSAD2,USP18	229 (16)
IFNA8		cytokine	Activated	2.958	6.5e-12	CCL8,CXCL10,CXCL11,CXCL9,IFIH1,IFIT1,IFNG,ISG15,MX1,ZBP1	162 (12)
IFNA16		cytokine	Activated	2.948	6.5e-12	CCL8,CXCL10,CXCL11,CXCL9,IFIH1,IFIT1,IFNG,ISG15,MX1,ZBP1	133 (8)
SPI1		transcription regulator	Activated	2.478	9.08e-12	ARID3A,BCL6,BCL7A,CCL17,CCL22,CCL4,CCNA2,CCNB1,CD1D,CD40LG,CDC25A,CDK1,CHI3L1,CMPK2,CXCL10,IFI44,IFI44L,IFI6,IFIT1,IFIT2,IFIT3,IL1RN,IRF4,IRF7,ISG15,ISG20,MX1,NIP7,PTGS2,RSAD2,TCP1,TFEC,TK1,TNFSF10,USP18	284 (22)
IFNAR2		transmembrane receptor	Activated	2.449	1.09e-11	CXCL10,CXCL11,DDX58,HERC5,IFI44,IFI6,IFIH1,ISG15,MX2,OAS1,OAS2,TNFSF10,UBA7,USP18,XAF1	184 (13)
STAT2		transcription regulator	Activated	2.588	1.33e-11	CCL19,CXCL10,GBP1,IFI6,IFIT1,IFIT2,IFIT3,IFNG,IRF7,ISG15,MX1,OAS1,OAS2,RSAD2,TNFSF10,USP18	151 (15)
IFNL4		cytokine	Activated	2.828	1.86e-11	CXCL10,CXCL11,DDX58,DHX58,IFIH1,ISG15,MX1,OAS2	139 (9)
CEBPB		transcription regulator	Activated	3.255	2.26e-11	ABCB1,ACTA2,ADIPOQ,C3,CCL4,CCNA2,CCNE1,CD1D,CDC25A,CDC25C,CDC6,CDT1,CLEC4E,COL1A1,COL1A2,CYP1A1,DGAT2,ENTPD2,FABP4,FBLN1,FGFR2,HAS2,HSD11B1,HSP90AA1,HSPD1,HSPE1,IFNG,IL18BP,IL1RN,IRF4,LBP,LCN2,LEPR,NUPR1,PDK4,PTGS2,RGS4,RORA,SAA1,SOCS3,TF,TUBB3,UPP1,VCAN,XBP1	293 (22)
stallimycin		biologic drug	Activated	3.837	2.27e-11	CXCL10,IFI44,IFI6,IFIH1,IFIT1,IFIT2,IFIT3,IFNG,IRF4,IRF7,ISG15,MX1,OAS1,TGFA,TNFSF10	244 (15)
poly rI:rC-RNA		biologic drug	Activated	5.711	1.22e-10	ANXA1,BAK1,C2,C3,CCL17,CCL22,CCL4,CCL8,CD40LG,CFB,CGAS,CXCL10,CXCL11,CXCL9,DDX58,DHX58,DUSP5,EIF2AK2,GBP1,GBP2,IFIH1,IFIT1,IFIT2,IFIT3,IFIT5,IFNG,IL27,IRF7,ISG15,ISG20,KMO,LIF,MX1,NAMPT,OAS1,OAS2,OLR1,PTGS2,RSAD2,SLC40A1,SOD2,TGFA,THBS1,TNFSF10,TNFSF13B,ZBP1	200 (15)
MAVS		other	Activated	3.93	1.48e-10	CGAS,CMPK2,CXCL10,DDX58,DHX58,IFIT1,IFIT2,IFIT3,IFNG,IRF7,ISG15,ISG20,OAS1,OAS2,RSAD2,SOCS3	161 (12)
DDX58	2.715	enzyme	Activated	3.323	1.48e-10	CXCL10,DDX58,EIF2AK2,IFI44,IFIH1,IFIT1,IFIT2,IFIT3,IRF7,ISG15,ISG20,OAS1,PTGS2,RSAD2,SOCS3,TNFSF10	165 (13)
NFkB (complex)		complex	Activated	4.261	1.79e-10	A2M,ABCB1,ADAMTS9,AICDA,APOE,BAK1,C3,CCKAR,CCL17,CCL22,CCL4,CCL8,CCNB1,CD40LG,CFB,CLEC4E,COL1A2,CXCL10,CXCL11,CXCL9,DUSP5,E2F7,ELL2,EPCAM,FST,GBP2,GFPT2,HAS2,HERC5,IFNG,IL1RN,IL27,INSRR,IRF4,IRF7,ISG15,LCN2,LIF,Madcam1,MYBL1,NAMPT,OLR1,PPIF,PTGS2,PTX3,RSAD2,SAA1,SFRP2,SLC7A5,SMAD7,SOCS3,SOD2,TFEC,TFRC,TIMP1,TNFSF10	212 (12)
Ifn		group	Activated	3.396	1.93e-10	ADAMTS1,APOBEC3A,BCL6,CH25H,CXCL10,CXCL11,DDX58,DHX58,EIF2AK2,IFIH1,IFIT1,IL27,IRF7,ISG15,ISG20,LCN2,MX1,OAS2,RSAD2,TFRC,TNFSF13B,ZBP1	154 (14)
bromodeoxyuridine		chemical drug	Activated	3.837	2.21e-10	CXCL10,IFI44,IFI6,IFIH1,IFIT1,IFIT2,IFIT3,IFNG,IRF4,IRF7,ISG15,MX1,OAS1,TGFA,TNFSF10	299 (21)
F2	-4.497	peptidase	Activated	4.346	2.61e-10	ACTA2,ADAMTS9,ADIPOQ,CCL8,CCNA2,CKAP4,COL1A1,COL4A1,CXCL10,E2F7,EIF4A1,ELL2,ENTPD1,ESM1,GABRD,GREM1,HAS2,HSP90AA1,IFRD2,OSM,PDIA4,PPIF,PTGS2,RDH5,SOD2,SRM,THBS1,TNFSF10,TOMM40,TUBB3,UBE2S,UCK2,VTN	293 (20)
IFNA4		cytokine	Activated	3.491	3.01e-10	CCL8,CXCL10,CXCL11,CXCL9,GBP2,IFIH1,IFIT1,IFIT2,IFNG,ISG15,MX1,RSAD2,USP18,ZBP1	218 (17)
CGAS	2.35	enzyme	Activated	2.777	3.05e-10	CXCL10,IFI44,IFIT2,IFIT3,IRF7,ISG15,OAS1,RSAD2,USP18	115 (8)
CSF2		cytokine	Activated	4.361	4.6e-10	ANXA1,AURKA,C3,CCL17,CCL4,CCNA2,CCNB1,CD1B,CD40LG,CD8A,CDC20,CDK1,CHTF18,CLEC6A,CXCL10,E2F7,EPCAM,ERCC6L,EXO1,GK,HAS2,HCAR3,HLA-DQB1,HSPD1,HSPH1,IFNG,IL1RN,IRF4,KNTC1,MFSD2A,OSM,PPIF,PTGS2,RECQL4,RRM2,SCIMP,SKA1,SKA3,SLC1A5,SOCS3,SOD2,THBS1,TRIP13,UPP1,XBP1	283 (19)
IL2		cytokine	Activated	4.159	4.94e-10	AICDA,ANXA1,BCL6,C3,CACNA1E,CCL4,CCNE1,CCR3,CCR4,CD40LG,CD8A,CDC25A,CDC6,CXCL10,CYCS,CYP1A1,DUSP4,DUSP5,ENTPD1,FGFR2,GFRA2,GZMA,GZMB,HK2,HSP90B1,HSPA5,HSPD1,IFNG,IL12RB2,IL18BP,IRF4,ISG20,LIF,MX1,Nrgn,OSM,PHB,POLE2,PRF1,PTGS2,SOCS3,STIP1,TBX21,TIMP1,TNFRSF8,TNFSF10,UCK2,UPP1,XBP1,XCL1,YARS	258 (20)
IFN type 1		group	Activated	2.652	5.68e-10	BCL6,CGAS,CXCL10,DDX58,DHX58,EIF2AK2,IFIH1,IFIT1,IFIT2,IFNG,IL27,ISG15,TNFSF10,UBA7	156 (14)
5-O-mycolyl-beta-araf-(1->2)-5-O-mycolyl-alpha-araf-(1->1')-glycerol		chemical - endogenous non-mammalian	Activated	3.3	6.53e-10	ADAMTS5,AQP9,CCL4,CCL8,CD1D,CXCL10,CXCL11,CXCL9,FABP4,IFIT1,IFIT2,IFIT3,IFIT5,NAMPT,PTGS2,SOCS3,SOD2,TNIP3	211 (10)
CD28		transmembrane receptor	Activated	4.194	1.06e-09	ANXA1,C2,CCL4,CCNE1,CCR4,CD40LG,CH25H,CYCS,DDX58,FBL,GBP1,GBP2,GZMA,GZMB,HIST1H2AC,HK2,HLA-DQB1,IFNG,IFRD2,IL12RB2,IL27,IRF4,LDHA,NAMPT,PHB,PKLR,PPA1,PRDX4,PTGS2,RORA,SLC7A5,SOCS3,TBX21,TFRC,THBS1,TNFSF10,VIPR1,XCL1	261 (19)
IFNE		cytokine	Activated	2.961	1.74e-09	CXCL10,CXCL11,CXCL9,HSD11B1,IFIH1,IFIT2,IFNG,ISG20,MX2,PTGS2,USP18,ZBP1	178 (15)
TMEM173		other	Activated	2.897	2.68e-09	C15orf48,CGAS,CXCL10,IFI44,IFIT3,IRF7,ISG15,LCN2,LIF,OAS1,RSAD2,UPP1,USP18	162 (16)
5-azacytidine		chemical drug	Activated	2.127	4.73e-09	ABCB1,ANXA2,CDC25A,CLDN1,COL1A1,DKK1,ESR2,HK2,HSP90B1,HSPA5,HSPD1,IFI6,IFNG,IRF7,PRF1,PTGS2,PTPRO,RRM2,SLC7A5,SOCS3,THBS1,THBS2,UPP1	239 (20)
PARP9		enzyme	Activated	2.155	4.96e-09	BCL6,HLA-DQB1,IFI44,IFIT1,IFIT2,IFIT3,IRF7,ISG15,OAS2	129 (7)
IFNA17		cytokine	Activated	2.213	5.3e-09	CXCL10,CXCL11,CXCL9,EIF2AK2,IFIH1,IFNG,MX1,ZBP1	133 (8)
MED1		transcription regulator	Activated	2.674	5.37e-09	ADIPOQ,ANKRD37,AURKA,BCL6,BCL7A,CCNB1,CCNE1,CDC20,CDC6,CDK1,CENPA,CYP1A1,DTYMK,FABP4,HAS2,IRF4,LIF,MAD2L1,OLR1,PDK4,TBX21,THBS1,XBP1	300 (21)
TICAM1		other	Activated	4.185	5.88e-09	CCL4,CFB,CH25H,CMPK2,CXCL10,CXCL11,DDX58,IFIT1,IFIT2,IFIT3,IFNG,IL18BP,IRF7,ISG15,ISG20,MCM2,PILRA,PTGS2,RSAD2,SOCS3,TFEC,TNFSF10	157 (17)
E. coli B4 lipopolysaccharide		chemical toxicant	Activated	3.185	5.98e-09	ADAMTS5,ANXA1,BAK1,CCL4,CD40LG,CENPA,CLDN1,CXCL10,CXCL9,DDX58,FIBIN,GBP2,GPNMB,HK2,IFIT3,IFNG,IL1RN,IL27,KMO,LCN2,PTGS2,RSAD2,RTP4,SERPINH1,SOCS3,SOD2,TF,TNFRSF8,TNFSF10,TRAM2,USP18,ZBP1	226 (16)
OSM	4.106	cytokine	Activated	3.828	6.75e-09	A2M,ACKR2,ACTA2,ADAMTS1,ADAMTS4,ADAMTS5,ANXA1,ANXA2,AQP9,BAK1,CH25H,CHI3L1,COL1A1,COL1A2,CTSL,CXCL10,EPCAM,EPHA1,GBP1,GBP2,GPNMB,HK2,HSD11B1,HSD11B2,HSPA5,IFNG,IRF7,ISG20,KLK7,LBP,LCN2,LIF,MPP2,MX1,NAMPT,OAS1,OSM,PTPRZ1,RORA,SAA1,SLC16A1,SLC16A6,SLC7A8,SOCS3,SORD,TIMP1,TPBG	214 (16)
HGF		growth factor	Activated	2.283	7.68e-09	A2M,ACTA2,ADAMTS1,AURKA,BAG2,CCL4,CDC20,CDC25A,CDC25C,CDC6,CDK1,CDKN2A,COL1A1,COL1A2,COL4A1,DTYMK,DUSP4,ENTPD1,EPCAM,ESM1,FAIM2,GRB14,HK2,IFNG,ISG15,ISG20,KIF2C,LCN2,LDHA,MAD2L1,MCM2,MELK,NAMPT,NOLC1,PHB,PTGS2,RGS20,SLC1A2,SOCS3,SOD2,TGFA,THBS1,TIMP1,TNFRSF6B,TRIP13	286 (22)
EGFR		kinase	Activated	2.466	7.82e-09	ACTA2,ANXA1,ATAD3A,BCL6,CCNA2,CCT5,CDK1,CDKN2A,CHI3L1,CMA1,COL1A1,CXCL10,DUSP4,EIF5A,ESR2,GBP1,GZMB,HAS2,HK2,HMGB3,HPCAL4,HSD11B2,HSP90B1,HSPA5,HSPE1,IFNG,LCN2,LYAR,PRF1,PSMB5,PTGS2,RANBP1,RHEBL1,SDF2L1,SOCS3,TGFA,THBS1,UBE2S,VCAN	274 (22)
Vegf		group	Activated	3.977	1.1e-08	A2M,ABCB1,ACTA2,ADAMTS1,AURKA,BAG2,CDC20,CDC25A,CDC25C,CDC6,CDK1,CDKN2A,CHI3L1,CLDN1,CNN1,CXCL10,CXCL11,DTYMK,DUSP4,DUSP5,ENTPD1,EPHX4,ESM1,FABP4,FAIM2,FST,GRB14,HK2,IFNG,ISG20,KIF2C,LCN2,MAD2L1,MALL,MCM2,MELK,NAMPT,NOLC1,PTGS2,RGS20,SH3TC2,SOCS3,TIMP1,TNFRSF6B,TRIP13	291 (25)
JAK		group	Activated	3.162	1.7e-08	CXCL10,DDX58,EIF2AK2,IFI6,IFIH1,IFIT1,IFIT2,IFIT3,ISG15,PTGS2,RSAD2,SOCS3	170 (15)
IL12 (complex)		complex	Activated	3.667	1.91e-08	CCL17,CCL19,CCL22,CCL4,CCR4,CD40LG,CXCL10,CXCL11,GZMA,GZMB,IFIH1,IFIT2,IFNG,IL12RB2,IL18BP,IL27,IRF4,ISG15,ISG20,PRF1,PTGS2,SOCS3,TBX21,TFRC,TIMP1,XCL1	227 (17)
IFNK		cytokine	Activated	2.442	3.87e-08	CXCL10,CXCL11,CXCL9,EIF2AK2,IFIH1,IFNG,MX1,OAS1,ZBP1	207 (15)
LDL		complex	Activated	2.024	3.92e-08	APOE,C3,CCL4,CCL8,CD40LG,CDK1,CDKN2A,CXCL10,CXCL11,FABP4,HAS2,HSP90B1,HSPA5,HSPA6,IFIT2,IFNG,IL1RN,IRF7,LAMB3,MX1,NAMPT,OLR1,PTGS2,RANBP1,SOCS3,SOD2,VNN1,XBP1	206 (19)
ERBB2		kinase	Activated	3.136	4e-08	ACTA2,ADAMTS5,ADORA3,ALOX15,ANXA2,AURKA,BAG2,CCL4,CCNA2,CCNB1,CCNE1,CDC20,CDC25A,CDC25C,CDC6,CDK1,CDKN2A,CDT1,CENPA,CES1,CKS2,CLDN3,COL1A1,COL4A1,CXCL10,E2F7,ELL2,ESR2,GBP6,GINS2,GINS4,HAS2,IFNG,JCHAIN,LCN2,LDHA,MCM10,MCM2,MMP7,MYBL1,ORC1,PDIA4,PDK4,POLD4,POLE2,POLQ,PTGS2,RRM2,SDC1,SEC61A1,SMAD7,TGFA,THBS1,THBS4,TK1,VCAN,XBP1	271 (19)
Cg		complex	Activated	3.157	5.63e-08	ABCB1,ACTA2,ADAMTS1,CCDC86,CDC6,CLDN11,CXCL10,DTL,ESM1,ESR2,FABP4,FST,GBP6,HAS2,HK2,HSD11B1,HSD11B2,IFIT3,IFNG,LEPR,LIF,MCM10,NR3C2,PTGS2,PTX3,RGS20,RGS4,RORA,SDC1,SNAP25,SRXN1,STEAP1,TIMP1,UPP1,VCAN	333 (22)
TLR7		transmembrane receptor	Activated	4.135	6.21e-08	AICDA,CCL4,CCNB1,CD1D,CXCL10,CXCL9,IFI44L,IFIT1,IFIT3,IFNG,IL27,IRF7,ISG15,ISG20,KCNMA1,MX1,MX2,OAS2,PTX3,RSAD2,SOD2	161 (14)
IL27	2.738	cytokine	Activated	4.096	7.11e-08	CCL4,CXCL10,CXCL11,CXCL9,EIF2AK2,GBP2,GZMB,HLA-DQB1,IFNG,IL12RB2,IL18BP,IL1RN,LAG3,MX1,OAS1,PTGS2,SOCS3,TBX21,TNFSF10,TNFSF13B	197 (15)
IL18		cytokine	Activated	2.665	1.02e-07	ADAMTS5,ADIPOQ,AQP3,BCL6,CCL4,CCR4,CD40LG,CTH,CXCL10,CXCL11,CXCL9,GZMB,IFNG,IL12RB2,IL18BP,LIF,PRF1,PTGS2,TBX21,TF,TIMP1,XCL1	257 (19)
imiquimod		chemical drug	Activated	3.007	1.37e-07	CCL22,CCL4,CDKN2A,IFNG,IL1RN,IRF7,ISG15,ISG20,MX1,OAS1,PTGS2,RNF213,RSAD2,SOD2,TNFSF10	179 (17)
EP400		other	Activated	2.828	1.39e-07	CCNA2,CDC20,CDC25A,CDC6,CDKN2A,E2F7,FABP4,H2AFZ,IFNG,SKA1,TBX21	81 (7)
Tnf (family)		group	Activated	2.219	1.46e-07	ADAMTS5,ADIPOQ,CCL4,CCL8,CXCL10,CXCL11,CXCL9,CYP1A1,DKK1,EIF2AK2,ESM1,FST,HSD11B1,IFNG,IL12RB2,LCN2,PTGS2,SAA1,SOCS3,TNFSF13B	195 (17)
IL15		cytokine	Activated	3.962	1.63e-07	ACTG2,ANXA1,AQP3,CCL17,CCL19,CCL4,CD40LG,CD8A,CKS2,CXCL10,DHRS4,DUSP5,EPHB1,GZMB,HK2,HSPE1,IFIT1,IFNG,IL12RB2,LDHA,LIF,MX1,NR3C2,P2RX1,PDIA4,PRDX4,PRF1,S100A11,SLC16A1,SMAD7,TBX21,TFRC,TIMP1,TKTL1,TNFSF10,UPP1,XBP1,YARS	206 (21)
MYD88		other	Activated	3.547	2.07e-07	C3,CCL17,CCL4,CH25H,CLEC10A,CMPK2,CXCL10,FANCB,HSPA5,IFIT2,IFNG,IL1RN,IL27,IRF7,ISG15,MCM2,MMP7,OLR1,PILRA,PTGS2,RSAD2,SAA1,SOCS3,TBX21,TFEC,TIMP1,TNFSF13B,USP18	194 (17)
TGM2		enzyme	Activated	2.676	3.88e-07	ALPL,AQP9,BCL6,C3,CCL22,CXCL10,IFI6,IFIT1,IFIT2,IFIT3,IFIT5,IFNG,MPP6,NLRC4,OAS1,OAS2,OLFM4,RNF213,RTKN2,SLC16A1,SLC27A2,SLC9B2,THBS1,UBA7,XAF1	153 (7)
BRD4		kinase	Activated	3.669	3.97e-07	ACTA2,ANKRD37,CDC25A,COL1A1,COL1A2,COL4A1,DCTPP1,IRF4,MAL,MTHFD1L,POLE2,POLR3G,SORD,SRM,THBS1,THBS2,TIMP1,XBP1
AGT		growth factor	Activated	3.234	5.13e-07	ACTA2,ADAMTS5,ADIPOQ,Aff2,ALOX15,ANXA1,ASL,BRCA1,CCL4,CCL8,CCNE1,CDC25A,CDK1,CDKN2A,COL1A1,COL1A2,COL4A1,COL4A6,CXCL10,HAS2,LEPR,LIF,MAD2L1,NAMPT,NPHS1,NPY,OLR1,PTGS2,SLC34A3,SMAD7,SOCS3,SOD2,SRGAP3,TBX20,TFRC,TGFA,TIMP1,TUBB3	292 (20)
phorbol esters		chemical - other	Activated	2.585	5.64e-07	ANXA1,FGFR2,HK2,IFNG,LIF,OSM,PTGS2,PTPRO,SCG2,SLC1A2,SOD2,STMN2,TIMP1,TNFSF10,TXN	317 (25)
IGF1		growth factor	Activated	2.477	7.02e-07	A2M,ACTA2,ADIPOQ,ASGR2,ATP2A1,BAK1,BRCA1,CCL4,CCNA2,CCNB1,CCNE1,CDK1,CDKN2A,CNN1,COL1A1,EIF2AK2,ESR2,FABP4,HSD11B1,HSD11B2,HSPA5,LCN2,LDHA,LEPR,NTN1,NUPR1,PLP1,POLD4,PTGS2,PTH1R,SNCG,SOCS3,SRM,TF,THBS1,TK1,TOMM40,TUBB3,XBP1	323 (22)
IL24		cytokine	Activated	2.545	7.57e-07	BAK1,BATF2,BCL6,EIF2AK2,HSP90B1,HSPA5,IFNG,IL27,IRF4,PTGS2,XBP1	220 (18)
dihydrotestosterone		chemical - endogenous mammalian	Activated	2.417	8.36e-07	ADAMTS1,ADIPOQ,APOD,APOE,ATP2A1,CACYBP,CCNA2,CCNB1,CCNE1,CDC20,CDC6,CHI3L1,COL4A1,DCTPP1,DTL,ESR2,FABP4,FKBP4,FST,HK2,HSD11B2,HSP90AA1,KLK7,LDHA,MCM10,MMP7,MYRIP,NNAT,PHB,PTGS2,RGN,SDC3,SLC16A6,SLC16A7,SLC1A5,SLC2A9,SLC7A8,TF,THBS1,TNFSF10,TRIP13,TRPM8,VCAN	340 (21)
NFKBIA		transcription regulator	Activated	2.264	9.42e-07	A2M,ADAMTS5,AK2,C3,CCNA2,CCNB1,CCR3,CDC25A,CDC6,CH25H,CHI3L1,COL1A2,CXCL10,CXCL11,ESM1,GBP2,GZMB,HK2,HSPA5,IFI6,IFNG,IL1RN,ISG15,LCN2,LIF,PTGS2,PTPRZ1,PTX3,RGS4,SDC1,SEMA3C,SLC1A2,SOCS3,SOD2,TFRC,TIMP1,TNFSF10	239 (16)
mibolerone		chemical drug	Activated	2.224	1.25e-06	ALDH18A1,CDK1,COL1A1,COL1A2,DNAJB11,EIF4A1,GPNMB,HSP90B1,HSPA5,IRF7,LRG1,MAL,NME2,P4HB,SRM,TF,TK1,USP18
PDGF BB		complex	Activated	2.477	1.31e-06	ACTA2,BDKRB1,BRCA1,C3,CCL8,CCNE1,CCR4,CDK1,CNN1,CTH,CYCS,DBNDD1,DUSP5,FRZB,GBP2,GFPT2,GREM1,LBP,LIF,NAMPT,OLR1,PTGS2,RYR3,S1PR2,SOCS3,SOD2,THBS1,TIMM17A,TIMP1,VCAN	325 (23)
IL1		group	Activated	3.748	1.38e-06	ADAMTS1,ADAMTS4,ADAMTS5,APOE,C2,C3,CCL4,CD40LG,CFB,CHI3L1,COL1A1,CTSL,CXCL10,CXCL11,CXCL9,CYP1A1,FST,HSD11B1,IFNG,IL1RN,IRF4,LIF,MMP7,PTGS2,RORA,SAA1,SOCS3,SOD2,TIMP1,TNFSF10,VCAN	230 (13)
IL1A		cytokine	Activated	2.918	1.38e-06	ADAMTS1,ADAMTS4,ADAMTS5,APOD,ASIC3,CCL4,CCL8,CXCL10,CYP1A1,GBP1,HSD11B1,HSD11B2,IFNG,IL1RN,LCN2,LDHA,LIF,NPY,P2RY6,PTGS2,PTX3,SAA1,SOD2,TK1	228 (14)
CHUK		kinase	Activated	2.545	1.45e-06	C3,CCL19,CCL4,CCNB1,CDC25A,CH25H,CXCL10,GBP2,HK2,HSP90AA1,IFIT2,IFNG,IL1RN,ISG15,LCN2,MFAP5,PTGS2,PTX3,SEMA3C,SOCS3,TGFA,TK1,TNFSF13B	206 (12)
E2f		group	Activated	3.523	1.49e-06	BRCA1,CCNA2,CCNB1,CCNE1,CDC25A,CDC25C,CDC6,CDK1,CDKN2A,GINS2,HIST1H2BJ,KNTC1,MAD2L1,MCM10,MCM2,ORC1,RRM2	157 (11)
RAF1		kinase	Activated	2.476	1.71e-06	ANXA1,BCL6,CCL19,CDC25A,CDC6,CDKN2A,CLDN1,CTSL,DUSP4,DUSP5,HMGB3,HSD11B2,LDHA,LIF,NPY,PTGS2,RAN,RET,RRM2,SDC1,SLC16A7,TIMP1,TOMM40	291 (22)
EGF		growth factor	Activated	3.172	1.78e-06	ALOX15,AQP3,AURKA,BAK1,BRCA1,CCL17,CCNB1,CCNE1,CDC25C,CDH4,CDK1,CDKN2A,CKS2,CLDN3,COL1A1,COL1A2,CYP1A1,DUSP4,DUSP5,ESR2,FST,HAS2,LCN2,LDHA,MAD2L1,PDK4,PSMB5,PTGS2,RRM2,S100A11,SCG2,SDC1,SLC1A2,SNAP25,SOCS3,TF,TGFA,THBS1,TIMP1,VCAN	323 (24)
E2F1		transcription regulator	Activated	2.75	1.86e-06	ABCB1,ADIPOQ,ALPL,ATP5MC1,AURKA,BAK1,BRCA1,CCNA2,CCNB1,CCNE1,CDC20,CDC25A,CDC6,CDK1,CDKN2A,DUSP4,EIF2AK2,FGFR2,HIST1H2AC,HIST1H2BJ,HSP90B1,HSPD1,HSPE1,IFNG,MAD2L1,MCM10,MCM2,ORC1,PDK4,PHB,PTPN4,RAN,RANBP1,RRM2,SOD2,THBS1,TK1,UCK2,YARS	180 (12)
cigarette smoke		chemical toxicant	Activated	2.323	2.2e-06	ACTA2,C3,CCL4,CCT5,CDC25A,CDC25C,CDKN2A,CXCL10,CYP1A1,HSP90AA1,HSPA5,IFNG,MX1,OAS1,OAS2,P2RX1,P2RY6,PTGS2,SMAD7,SOD2,TCP1,TIMP1,TREM2,XBP1	310 (24)
pirinixic acid		chemical toxicant	Activated	2.292	2.36e-06	ACACB,ANXA2,APOE,AQP3,AQP9,ASL,C3,CCNA2,CCNB1,CCNE1,CCT6A,CDK1,CDKN2A,COL1A1,CYP1A1,ELOVL6,ENTPD1,FABP4,FBP2,HSP90AA1,HSPD1,HSPE1,IFNG,IL1RN,LAMB3,LCN2,PDK4,PKLR,PSMB5,PTGS2,RORA,SAA1,SLC23A1,SLC27A2,TIMM17A,TXN	233 (18)
oblimersen		biologic drug	Activated	3.317	2.57e-06	IFI44,IFI6,IFIT1,IFIT3,IRF7,ISG15,MX1,MX2,OAS1,OAS2,RSAD2
decitabine		chemical drug	Activated	2.265	3.01e-06	ABCB1,ANXA2,APOE,CCNA2,CCR3,CD8A,CDH4,CDK1,CDKN2A,CHI3L1,COL1A1,COL1A2,CXCL10,CYP1A1,EIF2AK2,ESR2,HK2,IFIT2,IRF7,ISG15,LEPR,MMP7,MX1,NEIL1,OAS1,PKLR,PTGS2,PTPRO,RTP4,SERPINH1,SLC1A2,SNCG,SOCS3,STAG3,TBX20,TFRC,THBS1,VCAN,VTN,XCL1	298 (21)
SAMSN1		other	Activated	3.207	3.14e-06	CCL4,CMPK2,CXCL10,IFIT2,IFIT3,IFNG,IRF7,ISG15,ISG20,PTGS2,RSAD2,SDC1,SOCS3,XBP1	241 (12)
CD40		transmembrane receptor	Activated	2.084	3.22e-06	AICDA,BCL6,CCL17,CCL22,CCL4,CCNA2,CD40LG,CD8A,CXCL10,HLA-DQB1,HSP90B1,HSPA5,IFNG,IL1RN,IL27,IRF4,JCHAIN,PTGS2,SMAD7,TBX21,TNFSF10,TNFSF13B,XBP1	201 (17)
BCR (complex)		complex	Activated	3.036	3.59e-06	AICDA,BCL6,CCL4,CCNA2,CDC25A,CDKN2A,GBP2,GZMB,HSP90B1,HSPA5,IFNG,IRF4,NAMPT,PLA2G5,PTGS2,TBX21,XBP1	219 (20)
FOXM1		transcription regulator	Activated	2.564	3.98e-06	ANXA1,CCNA2,CCNB1,CCNE1,CDC20,CDC25A,CDC25C,CDK1,CDKN2A,CENPA,CKS2,HSD11B2,IL1RN,LDHA,MMP7,SOD2,VCAN	246 (22)
CREB1		transcription regulator	Activated	2.884	4.21e-06	ACHE,APOE,AURKA,CCL4,CCNA2,CCNB1,CDH10,CH25H,CNN1,ECEL1,EDIL3,ENTPD1,FGFR2,GPNMB,HAS2,HLA-DQB1,HPCA,HSD11B1,HSPA5,IFNG,IRF7,KDELR3,LCN2,MDGA1,MFSD2A,NNAT,NPY,Nrgn,PTGS2,SCG2,SLC16A1,SLC35G2,SLC6A1,SOD2,SRXN1,STAC2,SYN2,TF,TFRC,TXN,UPP1,YPEL1	284 (19)
salmonella minnesota R595 lipopolysaccharides		chemical - endogenous non-mammalian	Activated	2.886	4.88e-06	CCL22,CCL4,CCL8,CH25H,CMPK2,CXCL10,CXCL9,IFIT2,IFNG,ISG15,MCM2,PILRA,PTGS2,RSAD2,SOCS3,TFEC	222 (22)
E. coli B5 lipopolysaccharide		chemical - endogenous non-mammalian	Activated	2.625	5.09e-06	ACKR1,ADAMTS1,BCL6,CCL17,CCL19,CCL22,CCL4,CCR10,CCR4,CES1,CXCL10,GBP2,HSD11B1,IFIT1,IFNG,IL12RB2,ISG20,LIF,PTGS2,SDC1,SOCS3,SOD2,THBS1,VTN,XCL1	184 (17)
VEGFA		growth factor	Activated	2.33	5.12e-06	ACHE,ACTA2,ADAMTS1,CCNE1,CDC25C,CDKN2A,COL1A1,CXCL10,DUSP4,DUSP5,ESM1,FABP4,GBP1,HLA-DQB1,HSPA5,IFNG,LAG3,NME2,NPHS1,PPA1,PTGS2,SHMT2,SNCG,SOD2,THBS1,TIMP1,XCL1	264 (19)
hydrogen peroxide		chemical - endogenous mammalian	Activated	2.884	5.32e-06	ACTA2,ADIPOQ,ANXA2,AURKA,BAK1,BRCA1,C1QTNF9B,CCL4,CCNA2,CCNB1,CDC25C,CDC6,CDK1,CDKN2A,COL1A1,COL1A2,CYCS,CYP1A1,DKK1,DUSP4,GZMB,HSPA5,IFI6,IFIT2,IFNG,LCN2,MCM2,PDIA4,PTGS2,PTX3,RAN,SERPINH1,SFRP2,SOD2,TFRC,TXN,XAF1,XBP1	335 (20)
PAF1		other	Activated	3	6.06e-06	DDX58,HERC5,HIST1H2AC,IFI44,IFI44L,IFIT3,ISG15,ISG20,OAS2,SOD2
deferoxamine		chemical drug	Activated	3.036	6.35e-06	ANKRD22,ANXA2,CACNA1E,CACNA1G,CCL4,CCNB1,CCNE1,CDKN2A,DUSP5,HK2,IFI6,IFIT5,ISG20,LCN2,LDHA,MT-ND5,MX2,RSAD2,SMAD7,TFRC,TNFSF10	259 (16)
E2F2		transcription regulator	Activated	2.138	6.74e-06	CCNA2,CCNB1,CCNE1,CDC25A,CDC6,CDK1,CDKN2A,FGFR2,MCM10,MCM2,ORC1,RRM2	73 (11)
ATF6		transcription regulator	Activated	2.525	1.03e-05	AURKA,DMP1,DNAJB11,HSP90B1,HSPA5,LMAN1,MANF,PDIA4,RAN,SLC35B1,XBP1	215 (14)
4-nitroquinoline-1-oxide		chemical toxicant	Activated	2.433	1.05e-05	AURKA,CCNA2,CCNB1,CCNE1,CDK1,PTGS2	210 (7)
CpG oligonucleotide		chemical drug	Activated	2.821	1.17e-05	AICDA,C2,CCL4,CD40LG,CLEC4E,CXCL10,GBP6,IFI6,IFNG,OLR1,PTGS2,SDC1,SLC40A1,SOD2,THBS1,TNFSF10,TNFSF13B	240 (15)
IL6R		transmembrane receptor	Activated	2.917	1.2e-05	A2M,CCNE1,COL1A1,COL1A2,CXCL10,GREM1,NAMPT,NPY,PTGS2,SAA1,SOCS3,TIMP1	272 (18)
RABL6		other	Activated	2.714	1.4e-05	CCNA2,CCNB1,CDC25A,CDC25C,DRAM1,MAD2L1,MCM10,MCM2,MELK,POLE2,SERPINH1	210 (7)
EIF2AK2	2.853	kinase	Activated	3.053	1.42e-05	DDX58,EIF2AK2,IFI6,IFIT1,IFIT5,IFNG,ISG15,ISG20,OAS1,SOCS3,SOD2,TM4SF20,USP18	173 (15)
ERK		group	Activated	2.316	1.45e-05	CCL4,CCNE1,CD1D,CKS2,COL1A1,CXCL10,CYP1A1,EIF2AK2,FABP4,FST,GK,IFNG,LCN2,LIF,MAL,PDK4,PTGS2,RGS4,TBX21,TGFA,THBS1,TIMP1,VCAN	305 (25)
XBP1	2.482	transcription regulator	Activated	4.269	1.58e-05	ACACB,AICDA,BHLHA15,DDOST,DNAJB11,FKBP14,HSP90B1,HSPA5,IRF4,KDELR3,LMAN1,PDIA4,SDF2L1,SEC11C,SEC24D,SEC61A1,SELENOM,SPCS3,TXN,TXNDC5,XBP1	91 (8)
TNK1		kinase	Activated	2.449	1.58e-05	IFIH1,IFIT2,IRF7,ISG20,OAS2,TNFSF10	149 (10)
SKIL		transcription regulator	Activated	2.178	1.74e-05	ACTA2,CCL19,CKS2,COL1A2,COL4A1,SLC16A6,SLC1A5,SMAD7,THBS2	212 (8)
Mek		group	Activated	2.11	1.75e-05	APOE,CDKN2A,COL1A2,CXCL10,CXCL11,CXCL9,DDX58,DUSP4,DUSP5,GBP2,HAS2,IFNG,LYAR,MST1R,OSM,POLR3G,PTGS2,SEMA3C,SLC16A6,SNCG,THBS1,XAF1	271 (20)
IKBKB		kinase	Activated	2.169	2.07e-05	BRCA1,C3,CCL17,CCL19,CCL4,CCNA2,CCR3,CDC6,CH25H,CXCL10,GBP2,HK2,IFNG,IL1RN,ISG15,LCN2,LMNB1,MX1,PTGS2,PTX3,SEMA3C,SMAD7,SOCS3,SOD2,VCAN	213 (14)
trinitrobenzenesulfonic acid		chemical reagent	Activated	2.913	2.29e-05	CCL4,CLDN1,CLEC4E,COL1A1,COL1A2,CXCL10,IFNG,LCN2,PTGS2,PTX3,SOCS3,TBX21,TIMP1	251 (15)
estrogen		chemical drug	Activated	2.636	2.33e-05	APOE,AURKA,BRCA1,CCKAR,CDC25A,CDC25C,COL1A1,ESR2,FBLN1,HSPH1,Ifi27,IFNG,IL27,LCN2,LIF,MYBL1,NAMPT,PTGS2,PTX3,RET,RRM2,SRM,TBX21,TGFA,XBP1	322 (21)
NFE2L2		transcription regulator	Activated	2.698	3.07e-05	ATP6V0D2,BRCA1,CELA1,COL1A1,CXCL10,DNAJB11,FABP4,HPCA,HSP90AA1,HSP90B1,IFNG,IL1RN,MST1R,PDIA4,PSMB5,PTGS2,PTPRO,RAN,RYR3,SAA1,SCG2,SEC61A1,SHMT2,SLC35B1,SLC7A8,SOCS3,SOD2,SRXN1,STIP1,SYN2,TXN,XBP1	224 (19)
TBK1		kinase	Activated	2.973	3.38e-05	CCL4,CMPK2,CXCL10,CXCL11,IFIT1,IFIT2,IFNG,IRF7,ISG15,ISG20,PTGS2,RSAD2	169 (15)
docetaxel		chemical drug	Activated	2.18	3.42e-05	AURKA,CCL17,CCNB1,CDC20,CDC25C,CDK1,CDKN2A,CTSL,CXCL10,CXCL11,MAD2L1,PTGS2,THBS1,TNFSF10,TUBB3	285 (22)
Ifn gamma		complex	Activated	3.084	3.6e-05	CDKN2A,CHI3L1,COL1A1,CXCL10,CXCL9,EIF2AK2,GBP1,IFI44L,IL18BP,LIF,SOCS3,TNFSF10,XAF1	228 (15)
resiquimod		chemical drug	Activated	2.989	4.32e-05	ARL5C,CCL19,CCL22,CCL4,CLEC4E,CXCL10,IFNG,IL27,IRF7,KCNMA1,LIF,NAMPT,PTGS2,PTX3,SOD2,TBX21,TNFSF10,TNFSF13B	215 (13)
Ins1		other	Activated	2.107	4.36e-05	ADIPOQ,ASGR2,CCNE1,CNN1,COL1A1,CYP1A1,DGAT2,ELOVL6,FABP3,FABP4,FBP2,HK2,HSD11B2,LDHA,NPY,PKLR,PTGS2,RGN,RRM2,SNAP25,SOCS3,SOD2,TBX21,TF,TIMP1,TK1	270 (20)
ANGPT2		growth factor	Activated	2.461	4.56e-05	ACTA2,CFB,COL1A1,COL1A2,FKBP4,HSP90AA1,HSPA5,HSPD1,LEPR,MMP7,NR3C2,OLR1,P4HB,PTGS2,SOD2,SRXN1,THBS1,THBS2,TUBB3	284 (19)
chrysotile asbestos		chemical toxicant	Activated	2.39	4.9e-05	CDC20,CKS2,HSP90B1,HSPA5,JCHAIN,PDIA4,TIMP1	175 (7)
P38 MAPK		group	Activated	4.479	4.92e-05	ADIPOQ,BATF2,CCL8,CCNE1,CD1D,CDKN2A,CXCL10,CXCL11,CXCL9,CYP1A1,FABP4,FST,GBP1,HAS2,HSPA5,IFNG,IL1RN,IRF7,KDELR3,MAL,MYBPH,PTGS2,RGS4,SOCS3,TBX21,TGFA,THBS1,TIMP1,TNFSF10	233 (19)
Akt		group	Activated	2.272	5.18e-05	A2M,ACTA2,ADIPOQ,AQP3,BAK1,BCL6,BRCA1,CXCL10,FABP4,HK2,IFNG,IL27,LCN2,PDK4,PTGS2,PTX3,RRM2,SLC1A2,SOCS3,SOD2,THBS1,THBS2,VCAN,XBP1	356 (23)
TLR4		transmembrane receptor	Activated	4.345	7.2e-05	BPI,C3,CCL4,CCL8,CFB,CMA1,CMPK2,CXCL10,GBP2,HSPA5,IFIT2,IFIT3,IFNG,IL18BP,IL27,IRF7,ISG15,ISG20,LCN2,MX1,PTGS2,PTX3,RSAD2,SOCS3,SOD2,TFRC,TNFSF10,TREM2,XBP1	248 (17)
cholesterol		chemical - endogenous mammalian	Activated	2.53	7.44e-05	ACTA2,APOE,AQP9,C15orf48,CES1,CNN1,COL1A1,CXCL10,HSP90B1,HSPA5,IL1RN,LEPR,MANF,PTGS2,SAA1,SLC7A5,SOCS3,THBS1,TIMP1,XBP1	242 (17)
Map3k7		kinase	Activated	3.099	7.98e-05	CCL4,CMPK2,CXCL10,HAS2,IFIT2,IFNG,ISG15,ISG20,PTGS2,RSAD2	183 (15)
CD3 group		group	Activated	2.739	8.2e-05	CCNE1,GBP2,HK2,IFNG,IL27,LDHA,SLC7A5,TBX21,TFRC	251 (15)
IL17A		cytokine	Activated	2.257	8.29e-05	ACTA2,C3,CCL17,CCL22,CCL4,COL1A1,CXCL10,EDIL3,ENTPD1,GBP2,IFNG,IL1RN,IL27,ISG15,LCN2,LIF,NTN1,PTGS2,SOCS3,TGFA,TIMP1	218 (12)
PIK3R1		kinase	Activated	3.087	9.07e-05	CCL4,COL1A2,CXCL10,HSP90B1,HSPA5,IFNG,IRF7,ISG15,LDHA,PTGS2,SOD2	207 (12)
Fc gamma receptor		group	Activated	2.236	9.64e-05	CCL17,CCL19,CCL22,CCNA2,CCNE1,SOCS3,TNIP3	283 (26)
E. coli lipopolysaccharide		chemical - endogenous non-mammalian	Activated	2.625	0.000104	CCL22,CCL4,CCL8,CXCL10,IFNG,IL27,MX1,SOCS3,TF,TREM2	179 (18)
poly dA-dT		chemical reagent	Activated	2.42	0.000108	CGAS,CXCL10,IFNG,ISG15,RSAD2,ZBP1	178 (16)
ITGB3		transmembrane receptor	Activated	2.051	0.000118	CD40LG,CDK1,COL1A1,COL1A2,HAS2,HSP90B1,OSM,PTGS2,SMAD7,TIMP1	205 (19)
CpG ODN 1668		chemical reagent	Activated	2.773	0.000128	CCL4,CXCL10,IFNG,IL27,IRF7,ISG15,PTGS2,SOCS3,XBP1	171 (19)
DOCK8		other	Activated	3.162	0.000134	CCL4,CMPK2,CXCL10,IFIT2,IFIT3,IRF7,ISG15,ISG20,PTGS2,RSAD2
CSF1		cytokine	Activated	2.952	0.000134	APOE,CCNB1,CCNE1,CDC25A,DUSP4,DUSP5,HK2,HSP90B1,HSPA5,IFNG,IL18BP,IRF4,IRF7,LDHA,SLC1A5,SLC7A5,THBS1,XBP1	240 (17)
JAK1		kinase	Activated	2.236	0.000169	CHI3L1,EIF2AK2,IFIT2,IRF7,LRG1,MX1,SAA1,SOCS3,USP18	157 (16)
SASH1		other	Activated	3.162	0.000171	CCL4,CMPK2,CXCL10,IFIT2,IFIT3,IRF7,ISG15,ISG20,PTGS2,RSAD2	141 (7)
MAP2K3		kinase	Activated	2.596	0.000171	CCL8,COL1A1,COL1A2,CXCL10,CXCL9,IFNG,ISG15,PPA1,PTGS2,TNFSF10	208 (18)
FYN		kinase	Activated	2.121	0.000171	CCL4,CXCL10,IFNG,IRF4,PLP1,PTGS2,RORA,SOCS3	211 (20)
ITGAV		transmembrane receptor	Activated	2.038	0.000212	CDK1,COL1A1,COL1A2,HAS2,OSM,TIMP1,VTN	245 (23)
MAPK14		kinase	Activated	2.372	0.000294	ACTA2,CCNA2,CCNB1,CDKN2A,COL1A1,CXCL10,DKK1,GREM1,HAS2,IFNG,NPY,PLA2G5,PTGS2,SOCS3,SOD2,TBX21,TIMP1	307 (23)
PTGER2		g-protein coupled receptor	Activated	2.309	0.0003	AURKA,BRCA1,CCNA2,CKS2,CLEC6A,IFNG,KIF2C,MASTL,MELK,PTGS2,THBS1,TIMP1	284 (21)
HSF2		transcription regulator	Activated	2.219	0.000301	CCT5,CCT6A,HSPH1,PSMB5,STAG3,TCP1,TXN
TBX2		transcription regulator	Activated	2.024	0.000302	AURKA,CCNA2,CCNB1,CDC6,CDK1,CDKN2A,CDT1,E2F7,MAD2L1,MCM2	200 (17)
TGFB2		growth factor	Activated	2.848	0.000328	ACTA2,CDKN2A,CNN1,COL1A1,COL1A2,FMOD,HAS2,IFNG,PDK4,THBS1,TIMP1,VCAN	233 (16)
THBS4	-2.364	other	Activated	2.402	0.000346	CRELD2,CXCL10,HSPA5,MANF,P4HB,SDF2L1	38 (5)
ATF4		transcription regulator	Activated	2.919	0.000357	CDKN2A,CHAC1,CTH,HSP90B1,HSPA5,NUPR1,PTGS2,PTX3,PYCR1,SERPINF1,SHMT2,SLC1A5,SLC38A3,SLC7A5,SOD2	171 (10)
inosine		chemical - endogenous mammalian	Activated	2.016	0.000358	A2M,ANXA1,ANXA2,C2,C3,CFB,IFNG,TIMP1
DPP-23		chemical reagent	Activated	2.236	0.000396	BAK1,HSP90AA1,HSPA5,HSPA6,XBP1
IKBKE		kinase	Activated	2.725	0.000408	AICDA,CXCL10,IFIH1,IFIT1,IFIT2,IFIT3,IRF7,PTGS2,RSAD2	157 (15)
SMAD1		transcription regulator	Activated	2.216	0.00049	ACTA2,ALPL,COL1A1,COL1A2,COL4A1,SMAD7,TBX20	228 (12)
IFN alpha/beta		group	Activated	3.041	0.000508	CLEC10A,CXCL10,IFIT2,IFIT3,IFNG,IL27,IRF7,RSAD2,TNFSF10,TNFSF13B	184 (14)
S-(2,3-bispalmitoyloxypropyl)-cysteine-GDPKHPKSF		chemical reagent	Activated	2.177	0.000512	CCL4,CXCL10,IFNG,PTGS2,SLC40A1	288 (18)
Jnk		group	Activated	3.117	0.000541	A2M,ACTA2,BRCA1,CCL22,CCL4,CCNE1,CLEC10A,COL1A1,DKK1,FABP4,HSPA5,IFNG,PTGS2,SOCS3,SOD2,STRA6,TIMP1,VCAN	275 (23)
MTPN		transcription regulator	Activated	3.148	0.00056	ANXA1,APOD,CCNA2,CCNB1,CDK1,COL1A1,COL1A2,FBLN1,IFNG,TNFSF10	154 (9)
PPP2CA		phosphatase	Activated	2.646	0.000571	CFB,CXCL10,GZMA,IRF7,PTGS2,SLAMF8,UPP1	254 (23)
D-fructose		chemical - endogenous mammalian	Activated	2.621	0.000571	ACTA2,ADIPOQ,COL1A1,CXCL10,FABP4,THBS1,TIMP1	249 (14)
MYB		transcription regulator	Activated	2.392	0.000588	BRCA1,CCNB1,CCNE1,CDK1,COL1A2,COL4A1,HSPA5,MZB1,PTGS2,SDC1,SLC1A5,SLC27A2,TFEC	335 (25)
tunicamycin		chemical - endogenous non-mammalian	Activated	2.54	0.000641	ABCB1,CHAC1,DGAT2,DNAJB11,HSD11B1,HSP90B1,HSPA5,LMAN1,MANF,P4HB,PTGS2,SDF2L1,SEC24D,SEC61A1,SLC35B1,TGFA,XBP1	184 (14)
ceruletide		biologic drug	Activated	2.193	0.000821	CCNE1,HSPA5,IFNG,PTGS2,XBP1	256 (23)
2-amino-1-methyl-6-phenylimidazo-4-5-b-pyridine		chemical toxicant	Activated	2.646	0.000877	CCT5,HSP90AA1,HSPA5,HSPD1,HSPE1,HSPH1,RAN
STAT4		transcription regulator	Activated	2.481	0.000923	C3,CD40LG,CXCL10,DDX58,HLA-DQB1,IFIH1,IFIT2,IFNG,IL12RB2,IRF4,ISG15,ISG20,MBOAT2,POLD4,RORA,SOCS3,TBX21,TIMP1	215 (16)
IKBKG		kinase	Activated	2.653	0.000968	C3,CH25H,CXCL10,GBP2,HK2,IL1RN,IRF7,ISG15,LCN2,PTX3,SEMA3C,SOCS3,TNFSF10	202 (12)
phytohemagglutinin		chemical drug	Activated	2.847	0.00099	ADORA3,C6,CCL4,COL1A2,CXCL10,EIF5A,GZMB,HPCA,HSP90AA1,IFNG,IL12RB2,LBP,LMAN1,MASP1,PLP1,PRF1,TBX21,TIMP1,TNFSF10,VIPR1,XBP1,XCL1	243 (21)
cadmium		chemical toxicant	Activated	2.621	0.00107	C3,CYP1A1,ESR2,FGF23,HLA-DQB1,HSPA5,PTGS2,SERPINF1,TIMP1	223 (20)
methylprednisolone		chemical drug	Activated	2.792	0.00125	A2M,ANXA1,ANXA2,C1QBP,CCL4,CCT6A,CELA1,CLDN3,CLEC4F,CYCS,FBP2,FKBP4,GBP2,HSP90B1,HSPH1,IL1RN,IRF7,KLK7,KMO,MYBBP1A,NOLC1,NPY,RGN,SDC1,SDS,SLC16A1,SLC16A6,SLC40A1,SLC4A11,SORD,TFRC,TUBA1C,VARS	164 (7)
ERN1		kinase	Activated	2.349	0.00125	CNTN1,DGAT2,DNAJB11,EPCAM,HSP90B1,HSPA5,OAS2,SDF2L1,SEC24D,SEC61A1,SLC35B1,XBP1	58 (6)
captopril		chemical drug	Activated	2.359	0.00129	A2M,ANXA1,IL1RN,LCN2,PTGS2,S100A11,THBS4,TIMP1,UPP1	216 (17)
IL7		cytokine	Activated	2.107	0.00163	CCL4,CD8A,COL1A1,DUSP5,IFNG,LIF,MX1,NTN1,SMAD7,SOCS3,TNFSF10,UPP1,XBP1	222 (19)
3M-001		chemical drug	Activated	2.433	0.00164	CCL4,CXCL10,IFNG,ISG15,MX1,PTGS2	102 (7)
TBX21	2.47	transcription regulator	Activated	2.152	0.00167	CCL4,CCR4,GZMA,GZMB,IFNG,IL12RB2,PRF1,TBX21	213 (19)
Nfat (family)		group	Activated	2.135	0.00177	BAK1,CD40LG,ELL2,ESM1,FABP4,IFNG,IRF4,PTGS2,SOD2,TUBB3	284 (21)
FST	-2.745	other	Activated	2.596	0.00209	ADIPOQ,CYCS,FABP3,FABP4,FST,SAA1,SMAD7	331 (20)
IL12A		cytokine	Activated	2.04	0.00234	CXCL10,IFNG,IL12RB2,IL27,MMP7,PRF1,SOCS3	226 (17)
homocysteine		chemical - endogenous mammalian	Activated	2.77	0.00241	ANXA2,CXCL10,HSPA5,OLR1,PTGS2,SAA1,SOCS3,TIMP1,XBP1	273 (20)
Tlr		group	Activated	2.058	0.00264	BCL6,CCL4,CXCL10,IFNG,IRF4,IRF7,LCN2,PTGS2,RGS20,SOCS3,TNFSF13B	210 (16)
1,2-dithiol-3-thione		chemical reagent	Activated	3.962	0.0027	CELA1,DNAJB11,HSP90AA1,HSP90B1,PDIA4,PSMB5,RAN,SAA1,SEC61A1,SLC35B1,SOD2,SRXN1,STIP1,TFRC,TXN,XBP1	70 (4)
thioacetamide		chemical toxicant	Activated	2.356	0.00274	ACTA2,ADAMTS1,ANXA1,ANXA2,BRCA1,COL1A1,COL1A2,CYP1A1,FANCB,GPNMB,LCN2,NPY,POLE2,PTGS2,S100A11,SMAD7,TIMP1,UPP1	271 (11)
D-galactosamine		chemical - endogenous mammalian	Activated	2.4	0.00281	CXCL10,IFNG,SDC3,SOD2,TIMP1,TNFSF10	194 (14)
PIM1		kinase	Activated	2.619	0.0029	ABCB1,CCNB1,CDC25A,CDKN2A,IFNG,IL12RB2,TBX21	271 (23)
CYR61		other	Activated	2.596	0.00307	C3,CCL4,COL1A1,COL1A2,CXCL10,IFNG,PTGS2,TIMP1,TNFSF10	184 (15)
IL23		complex	Activated	2.431	0.00319	ACKR2,HSPA5,IFNG,IRF4,RORA,TBX21	204 (15)
AKT1		kinase	Activated	2.03	0.00367	ABCB1,ACTA2,ADIPOQ,ATP5MC1,CCNE1,CKS2,COL4A1,CXCL10,IFNG,LCN2,PLP1,PTGS2,SERPINF1,THBS1,THBS2,TIMP1,TK1,TNFSF10,VCAN	265 (23)
ATF2		transcription regulator	Activated	2.19	0.00449	CCNA2,CDKN2A,DUSP5,ENTPD1,IFNG,NUPR1,PTGS2,SOD2,TF	282 (18)
3M-011		chemical reagent	Activated	2.2	0.0054	CCL4,CXCL10,ISG15,MX1,PTGS2	213 (20)
lysophosphatidic acid		chemical - other	Activated	2.253	0.00556	ACTA2,BCL6,CCL4,CCNE1,CXCL10,FABP4,LIF,PTGS2,TF	278 (24)
gentamicin		chemical drug	Activated	3.153	0.00576	ALPL,ASL,CXCL10,CYP1A1,HSD11B2,HSP90AA1,HSP90B1,HSPA5,IRF7,KMO,LCN2,MYBBP1A,PDIA4,PTH1R,TARS,TFRC,TIMP1	138 (7)
PI3K (family)		group	Activated	2.559	0.00585	ACTA2,CXCL10,CXCL11,CXCL9,HSPA5,IFIT1,ISG15,PTGS2,THBS1,TNFSF10	153 (14)
F2RL1		g-protein coupled receptor	Activated	2.581	0.00623	ACTA2,GBP2,GBP6,IFNG,LIF,PTGS2,TGFA	228 (18)
STAT5a/b		group	Activated	2.433	0.00637	BCL6,CDC25A,CDKN2A,IFNG,LEPR,OSM,PTGS2,SOCS3,STIP1	256 (20)
PARP1		enzyme	Activated	2.204	0.00661	CXCL10,GBP2,GBP6,HAS2,IFNG,IL18BP,LIF,PTGS2,PVALB,TGFA	239 (14)
Salmonella enterica serotype abortus equi lipopolysaccharide		chemical toxicant	Activated	3.571	0.0068	CCL4,CDK1,CFB,E2F7,GBP1,HS3ST3B1,IFIT2,ISG15,PTGS2,PTX3,SOCS3,THBS1,TNIP3	293 (16)
TLR2		transmembrane receptor	Activated	2.274	0.00713	CD1B,CD40LG,CXCL10,IFNG,IL1RN,IL27,MX1,PTGS2,PTX3,SLC40A1,SOCS3,TBX21,XBP1	237 (20)
EGR2		transcription regulator	Activated	2.373	0.00714	BAK1,BCL6,DDN,HSPA5,IFNG,LAG3,SLC16A1,SOCS3,TBX21,TFRC,TNFRSF8,TNFSF10	232 (17)
SEMA7A		transmembrane receptor	Activated	2	0.00768	CCNA2,COL1A1,COL1A2,TIMP1	130 (6)
CNTF		cytokine	Activated	2.153	0.00781	A2M,ACHE,LBP,LIF,NPY,SLC16A1,SOCS3,TIMP1	200 (17)
diethylstilbestrol		chemical drug	Activated	2.905	0.00873	ADIPOQ,ALPL,AQP3,AQP9,C3,CFB,ESR2,FMOD,FRZB,GREM1,HSP90B1,MAD2L1,PGLYRP1,TGFA,VNN1	315 (24)
ionomycin		chemical reagent	Activated	2.445	0.00899	CD40LG,CXCL10,EIF2AK2,HSPA5,IFNG,IRF4,LDHA,PRF1,PTGS2,TBX21,TNFRSF6B,TNFSF10,XCL1	188 (19)
N-methyl-D-aspartate		chemical drug	Activated	2.415	0.0101	C3,HSPA5,LIF,PTGS2,SAA1,SLC1A2
JAK2		kinase	Activated	2.156	0.0117	CDC25A,CDKN2A,CXCL10,GBP2,LCN2,OSM,PTGS2,SOCS3,SPTB,THBS1
MET		kinase	Activated	2.619	0.0133	AQP3,AURKA,CDK1,MAD2L1,NPHS1,PTGS2,SOCS3,SOD2,TGFA
nonylphenol		chemical toxicant	Activated	2.236	0.0136	ADIPOQ,CXCL10,LBP,PTGS2,SLC1A5
CD14		transmembrane receptor	Activated	2.191	0.0142	CCL4,CXCL10,IFIT1,IFNG,PTGS2,SOCS3
CCL11		cytokine	Activated	2.414	0.0154	CCL4,CCL8,CCR3,CXCL11,CXCL9,HCAR3
1-methyl-4-phenyl-1,2,3,6-tetrahydropyridine		chemical toxicant	Activated	2.4	0.0157	CLDN1,LIF,OSM,PTGS2,PVALB,SLC40A1,SOD2
A23187		chemical reagent	Activated	2.401	0.0157	CYCS,HSP90B1,HSPA5,IFNG,IRF4,LCN2,PTGS2,SDF2L1,TNFSF10
IL1R1		transmembrane receptor	Activated	2.183	0.0166	ACTA2,CXCL10,LBP,PTGS2,SAA1,TIMP1
Notch		group	Activated	2.613	0.0179	ACTA2,CCL19,CNN1,FABP4,IFNG,S100A11,TBX21
ICAM1		transmembrane receptor	Activated	2.22	0.0181	ACTA2,CCL4,COL4A1,IFNG,IL12RB2
SRC		kinase	Activated	2.343	0.0184	CCNE1,CDK1,COL1A2,CXCL10,CYP1A1,GBP1,HAS2,PTGS2,PTH1R
LTA		cytokine	Activated	2.165	0.0197	CCL19,HAS2,IFNG,Madcam1,PTGS2
CpG ODN 1826		chemical reagent	Activated	2.621	0.0203	CCL22,CCL4,CXCL10,HLA-DQB1,IFNG,IRF7,XCL1
Brd4		kinase	Activated	2.219	0.0215	ACTA2,COL1A1,COL1A2,COL4A1,TIMP1
Pam3-Cys		chemical toxicant	Activated	2.207	0.0215	CXCL10,IFNG,IL1RN,SOD2,TGFA
MAP2K1/2		group	Activated	2.391	0.0216	C3,CCL4,CDK1,CHI3L1,DUSP4,HK2,HSPA5
EIF4E		translation regulator	Activated	3.148	0.0241	BAK1,CDKN2A,CDT1,CKS2,NHP2,PHB,SRXN1,TGFA,UBA7,UPP1
TNFRSF1B		transmembrane receptor	Activated	2.621	0.025	IFNG,LBP,NTN1,SAA1,SOCS3,SOD2,TGFA,TIMP1
MKL2		transcription regulator	Activated	2.219	0.029	ACTA2,CMA1,CNN1,LCN2,P2RX1,P2RY1,PGLYRP1
RAC1		enzyme	Activated	2.393	0.0322	ABCB1,ACTA2,BCL6,CDC25A,COL1A2,IFNG,PTGS2,SOD2
MAP3K1		kinase	Activated	2.19	0.0397	COL4A1,PTGS2,RGS4,THBS1,TIMP1
REL		transcription regulator	Activated	2.599	0.0404	BRCA1,CACNA1E,CCL4,CD40LG,CDC6,CXCL10,IFNG,IL27,IRF4,MED12L,RSAD2,SOD2,TNFSF10,TNFSF13B
peptidoglycan		chemical - endogenous non-mammalian	Activated	2.415	0.0425	BPI,CCL4,CCL8,CXCL10,IFNG,IL1RN,PTGS2,SOD2
cyclophosphamide		chemical drug	Activated	2.418	0.0444	CDKN2A,IFNG,S100A11,THBS1,TIMP1,UPP1
SYVN1		transporter	Activated	3	0.0491	HERC5,IFI44,OLR1,SLC16A1,SLC1A5,SLC7A5,SLCO4A1,TARS,TFRC
CCL5		cytokine	Activated	2.186	0.0495	CCL4,CCR3,IFNG,NAMPT,OLR1,PPIF
RPS6KB1		kinase	Activated	2	0.058	CCNE1,CXCL10,DLGAP3,ISG15
ARHGAP21		other	Activated	2	0.0622	CXCL10,IFIT3,ISG20,PTGS2
TLR8		transmembrane receptor	Activated	2	0.0712	CCL4,CXCL10,IFNG,IL27
cyclic AMP		chemical - endogenous mammalian	Activated	2.513	0.0747	ACTA2,CDC25A,CYCS,EPCAM,IFNG,IL1RN,PTGS2,SOCS3,SOD2,TF,TGFA,TIMP1,TK1,TNFSF10
CD36		transmembrane receptor	Activated	2	0.0911	ADIPOQ,HSPA5,IFNG,XBP1
UCP1		transporter	Activated	2.804	0.107	ALDH18A1,CTH,MTHFD1L,NUPR1,PYCR1,SHMT2,SMOX,SRM
GPER1		g-protein coupled receptor	Activated	2	0.107	DUSP4,DUSP5,HSPA5,SFRP2
PLG		peptidase	Activated	2.219	0.116	ADIPOQ,COL1A1,IFNG,PLA2G5,PTGS2
Hdac		group	Activated	2.02	0.131	ADAMTS1,BCL6,PKHD1,RNASE1,SEMA3C,SFRP2,STX1A,THBS4,TNFSF10
clofibrate		chemical drug	Activated	2.377	0.133	CCNB1,CDK1,CYP1A1,IL1RN,PTGS2,RORA
cocaine		chemical drug	Activated	2.563	0.139	DUSP5,GABRD,IFIT1,MX1,NPY,OAS1,PVALB,SLC16A10,SLC1A2,THBS1
trovafloxacin		chemical drug	Activated	2	0.213	ISG20,SOCS3,SOD2,THBS1
metribolone		chemical reagent	Activated	2.55	0.228	ADAMTS1,CCNA2,CDC6,HK2,HSPA5,MMP7,SORD,THBS1,VCAN,WIPI1
POMC		other	Activated	2.216	0.258	GZMB,HSD11B2,IFNG,PRF1,SOD2
NOTCH1		transcription regulator	Activated	2.149	0.267	ACTA2,BCL6,CCNE1,CHST1,CNN1,COL1A1,COL1A2,DKK1,ESM1,IFNG,PTGS2
SRF		transcription regulator	Activated	2.352	0.291	A2M,ACTA2,ACTG2,CLDN1,CLDN3,CMA1,CNN1,DUSP5,FST,LCN2,LEPR,P2RX1,PGLYRP1,PTGS2
KITLG		growth factor	Activated	2.021	0.293	CCL22,CCL4,CCNA2,CCNE1,CMA1,IFNG,IL1RN,OSM,PSMB5,PTGS2
SOX4		transcription regulator	Activated	2.138	0.325	CD1D,CGAS,CHAC1,DUSP4,HLA-DQB1,STAG3,SYNDIG1L,TRMT9B
8-bromo-cAMP		chemical reagent	Activated	2.388	0.429	CLDN11,DUSP4,ENTPD1,PTGS2,RRM2,SLC1A2,TIMP1
IL1RN	2.285	cytokine	Inhibited	-4.722	7.34e-18	ACTA2,BDKRB1,CHAC1,CXCL11,DDX58,GBP1,HERC6,HLA-DQB1,HSD11B1,IFI44,IFI44L,IFI6,IFIH1,IFIT3,IFIT5,IFNG,IL18BP,IRF7,ISG20,LIF,MX1,MX2,OAS1,OAS2,PTGS2,RSAD2,RTP4,SAMD9,TIMP1,TNFSF10,USP18	228 (15)
SB203580		chemical - kinase inhibitor	Inhibited	-5.713	8.98e-15	ACTA2,ADAMTS4,ADAMTS8,ADAMTS9,ADIPOQ,ALPL,ANXA1,AQP9,BDKRB1,C3,CCL17,CCL4,CCL8,CCNB1,CDK1,CDKN2A,COL1A1,COL1A2,CXCL10,CXCL11,CXCL9,CYP1A1,EIF2AK2,FABP3,GBP2,GK,GZMB,HCAR3,HSPA5,IFIT1,IFIT2,IFIT3,IFIT5,IFNG,IL1RN,IRF7,ISG15,ISG20,MX1,NAMPT,NPHS1,PTGS2,SOCS3,SOD2,THBS1,TIMP1,TNFSF10	233 (13)
DNASE2		enzyme	Inhibited	-2.559	1.22e-13	CH25H,CXCL10,DHX58,GPNMB,IFIT3,IFNG,IRF7,ISG15,OAS1,RSAD2,RTP4,SLAMF8,TNFSF10,USP18,ZBP1
ACKR2	2.155	g-protein coupled receptor	Inhibited	-3.873	1.4e-12	CXCL10,DDX58,DHX58,EIF2AK2,IFI44,IFIT2,IFIT3,IFNG,IRF7,ISG15,ISG20,OAS1,OAS2,RSAD2,USP18	139 (7)
IRF4	2.406	transcription regulator	Inhibited	-2.137	1.54e-12	AICDA,ALPL,BCL6,CCL17,CCNB1,CDK1,CDKN2A,CXCL10,CXCL11,CXCL9,ENTPD1,GBP1,IFNG,IL1RN,IRF4,IRF7,ISG15,MANF,OAS1,RORA,TBX21,TK1,TNFRSF8,TNFSF10,TNFSF13B,XBP1,XCL1	236 (15)
PTGER4		g-protein coupled receptor	Inhibited	-3.479	1.82e-12	ADAMTS4,BRCA1,CCL4,CH25H,CMPK2,CXCL10,DDX58,GBP2,GBP6,HAS2,HERC6,IFIH1,IFIT2,IL27,IRF7,ISG20,MASTL,OLR1,OSM,PTGS2,RNF213,RSAD2,RTP4,SLAMF8,TNFSF10,USP18,XAF1	266 (19)
TAB1		enzyme	Inhibited	-3.058	2.38e-12	CFB,CH25H,CXCL10,GBP1,GBP2,IFIH1,IFIT1,IRF7,PTGS2,SAA1,TNFSF10,TNFSF13B,XAF1	169 (15)
MAPK1		kinase	Inhibited	-3.359	8.69e-12	APOE,ATP2A1,AURKA,CCL4,CCNB1,CFB,CXCL11,DDX58,DMP1,EIF2AK2,GBP1,GBP2,HERC5,IFI44,IFI6,IFIH1,IFIT1,IFIT2,IFIT3,IFIT5,IFNG,IL1RN,IRF7,ISG15,ISG20,LAG3,LIF,MMP28,MX2,NUPR1,OAS1,OAS2,ORC1,OSM,PLA2G4F,PLA2G5,PTGS2,SFRP2,TBX21,TNFSF10,USP18	190 (16)
Irgm1		other	Inhibited	-3.719	1.54e-10	CCNA2,CCNB1,CXCL10,DTL,IFIT2,IFIT3,IFNG,IRF7,NUPR1,OAS2,RRM2,RSAD2,TK1,USP18	176 (7)
NKX2-3		transcription regulator	Inhibited	-2.945	6.71e-10	ACTA2,ADAMTSL2,ALPL,ANKRD37,BATF2,CENPW,CMPK2,DDX58,DHX58,EIF2AK2,GALNT15,GBP1,GBP2,IL18BP,LYPD1,Madcam1,MMP7,MTURN,PNPT1,PTGS2,RNF213,RTP4,SAMD9,SHMT2,SLC40A1,SMAD7,UBA7,USP18,XAF1
PD98059		chemical - kinase inhibitor	Inhibited	-3.039	2.56e-09	ACTA2,ADIPOQ,ANXA1,ATP2A1,BATF2,BCL6,C3,CCL19,CCL4,CCNA2,CCNB1,CCNE1,CDC25A,CDC25C,CDKN2A,COL1A1,COL1A2,COL4A1,CTSL,CXCL10,CYCS,CYP1A1,DUSP4,DUSP5,ENTPD1,FABP4,HAS2,HMGB3,HSD11B2,HSPA5,IFNG,IL1RN,LDHA,MMP7,NPY,OSM,PTGS2,RAN,RRM2,SDC1,SLC16A7,SLC35B1,SOCS3,TF,THBS1,TIMP1,TOMM40,TXN,VCAN	286 (21)
BTK		kinase	Inhibited	-3.357	2.9e-09	AICDA,ATP6V0D2,CCL4,CCNE1,CCT6A,CDC25A,CDKN2A,CXCL10,CXCL9,IFI44L,IFIT1,IFIT3,IFNG,IL27,IRF4,ISG15,ISG20,MX1,MX2,OAS2	268 (21)
let-7		microrna	Inhibited	-4.995	5.44e-09	ACTA2,ARID3A,AURKA,BRCA1,CCNA2,CCNB1,CDC20,CDC25A,CDC6,CDK1,CDT1,CLUH,COL1A1,COL1A2,EIF4A1,FBL,HK2,MAD2L1,MCM10,MCM2,MRTO4,NOLC1,ORC1,PTGS2,RRM2,THBS1	313 (25)
SOCS1		other	Inhibited	-3.806	6.19e-09	A2M,BAK1,CCNE1,CD1D,CXCL10,DDX58,GBP6,IFI44,IFIH1,IFIT1,IFIT2,IFIT3,IFNG,IRF7,ISG15,ISG20,MX1,OAS1,OAS2,PTGS2,SOCS3	193 (16)
TRIM24		transcription regulator	Inhibited	-4.101	8.61e-09	CALHM6,CMPK2,CXCL10,DDX58,DHX58,EIF5A,GBP2,HERC6,IFI44,IFIH1,IFIT2,IFIT3,IRF7,ISG15,OAS1,RTP4,UBA7,USP18	132 (7)
SIRT1		transcription regulator	Inhibited	-3.889	2.69e-08	ABCB1,ADAMTS5,ADIPOQ,CDKN2A,CELA1,CMPK2,CYCS,CYP1A1,DDX58,DHX58,DKK1,FABP4,GBP6,H2AFZ,HLA-DQB1,IFI44,IFIT3,IFNG,IL27,IRF7,JCHAIN,MTHFD1L,NPY,OAS1,OAS2,PDK4,PHB,RNF213,RSAD2,RTP4,SDS,SEC61A1,SFRP2,SOD2,UBA7,USP18	321 (22)
2-aminopurine		chemical reagent	Inhibited	-2.472	3.87e-08	CXCL10,DDX58,IFI6,IFIT1,IFIT2,IFNG,ISG15,OAS1,PTGS2	222 (14)
USP18	2.317	peptidase	Inhibited	-2.772	3.87e-08	CXCL10,IFI6,IFNG,IRF7,ISG15,MX1,OAS1,SOCS3,TNFSF10	226 (17)
fontolizumab		biologic drug	Inhibited	-2.828	3.91e-08	CCL8,IFNG,IL12RB2,ISG15,LAG3,MX1,NAMPT,RSAD2
IL10RA		transmembrane receptor	Inhibited	-3.914	5.28e-08	ABCB1,B3GNT7,BATF2,C3,CALHM6,CCL22,CD1D,CELA1,CFB,CLEC4E,CTH,DRAM1,Fcrls,GBP2,GBP6,IFNG,IL18BP,IL1RN,IRF7,LCN2,LRG1,NAMPT,OLR1,RNF213,RSAD2,SLAMF8,SOCS3,SPON1,TFEC,THBS4,UPP1,ZBP1	154 (13)
fulvestrant		chemical drug	Inhibited	-2.32	2.07e-07	AURKA,BAK1,C3,CCNA2,CCNB1,CCNE1,CDC20,CDC25A,CDK1,CHTF18,CTSL,CXCL10,CXCL11,CYCS,EPHA1,ESR2,Ifi27,LEPR,MANF,MCM2,PTGS2,RECQL4,SLC7A5,SNCG,TFRC,TGFA,TK1,VIPR1	287 (22)
LY294002		chemical - kinase inhibitor	Inhibited	-4.591	7.41e-07	ABCB1,ACTA2,ADAMTS1,APOE,AQP3,AURKA,BAK1,BCL6,CCL8,CCNA2,CCNB1,CCNE1,CDKN2A,CKS2,COL1A1,COL1A2,CXCL10,DUSP4,EMILIN1,ENTPD1,GBP1,GK,HAS2,HSPA5,IFNG,IFRD2,IL1RN,ISG20,LAMB3,LCN2,LIF,NPHS1,P2RY6,PKLR,PTGS2,SCG2,SEMA3C,SLC38A3,SOCS3,THBS1,VCAN	288 (24)
U0126		chemical - kinase inhibitor	Inhibited	-2.1	1.26e-06	ABCB1,ACTA2,ADAMTS4,ADIPOQ,ALPK3,APOBEC3A,AQP3,ASGR2,C3,CCL17,CCL4,CCNE1,CD40LG,COL1A1,COL4A1,CXCL10,CXCL11,CXCL9,CYP1A1,DBNDD1,DMP1,DUSP4,DUSP5,FABP4,FGFR2,GFPT2,HMGB3,HSPA5,IFNG,LIF,NNAT,NPY,NR3C2,PTGS2,SOCS3,TF,TGFA,THBS1,TXN,ZIC2	281 (18)
BMS-690514		chemical drug	Inhibited	-3	1.33e-06	BAG2,BRCA1,CCNB1,CDK1,CYCS,HSP90AA1,HSPE1,HSPH1,MCM10	190 (7)
mir-21		microrna	Inhibited	-3.122	1.38e-06	ACTA2,ALOX15,CACYBP,CCL17,CCL19,CCNA2,CCNB1,CDC25A,CDKN2A,CKS2,COL1A1,CXCL10,DHX58,GBP2,GBP6,IFNG,IL12RB2,KNTC1,LEPR,OAS2,PPA1,SMAD7,SOD2,TBX21,TREM2,UBA7	290 (23)
SP600125		chemical - kinase inhibitor	Inhibited	-2.676	1.45e-06	ABCB1,ADAMTS4,ADAMTS9,APOE,BAK1,CCL4,CCNB1,CDK1,COL1A1,CXCL10,CYP1A1,DKK1,IFNG,ISG15,NPHS1,NR3C2,PTGS2,PTX3,RGS4,SOCS3,SOD2,THBS1,THBS2	279 (19)
SLC13A1		transporter	Inhibited	-2.673	3.58e-06	BYSL,C6,ELOVL6,GALE,GBP2,HK2,HSPA5,MAL,MPP6,SDF2L1,SLC16A1,TUBA1C,XBP1,YARS
CDKN2A	2.135	transcription regulator	Inhibited	-2.734	5.45e-06	A2M,C3,CCL19,CCL22,CCL4,CCNA2,CCNB1,CCNE1,CCR4,CD40LG,CDC25A,CDC25C,CDK1,CDKN2A,CENPK,CXCL10,FBL,FST,GFRA2,IFNG,MAD2L1,MELK,PTGS2,PTX3,RECQL4,RRM2,TK1	241 (20)
tacrolimus		chemical drug	Inhibited	-2.448	6.35e-06	APOD,CCL4,CCR3,COL1A1,CXCL10,CXCL9,ELL2,FABP4,GABRD,GZMA,GZMB,HSPD1,IFNG,IRF4,PRF1,PTGS2,SDC3,SMAD7,SOD2,TNFSF10,XCL1	174 (14)
Rb		group	Inhibited	-2.267	1.04e-05	CCNA2,CCNE1,CDC25A,CDC6,CDK1,CDKN2A,CDT1,CYP1A1,FGFR2,HERC5,MAD2L1,SOD2	241 (19)
SPTLC2		enzyme	Inhibited	-2.433	1.05e-05	APOE,COL1A1,HSPA5,THBS1,TIMP1,XBP1	219 (12)
miR-146a-5p (and other miRNAs w/seed GAGAACU)		mature microrna	Inhibited	-2.059	1.26e-05	BRCA1,CCL8,CCNA2,CCR3,CD1D,COL13A1,IL12RB2,LBP,MCM10,PGLYRP1,POLE2,PTGES2,TBX21
imipramine blue		chemical drug	Inhibited	-2.16	1.36e-05	AURKA,CCNA2,CCNB1,CDC25A,CENPA,CENPK,EXO1,SOD2
JAK inhibitor I		chemical - kinase inhibitor	Inhibited	-2.646	1.7e-05	C3,CXCL10,CXCL11,CXCL9,IFNG,PTGS2,TIMP1	206 (18)
pyrrolidine dithiocarbamate		chemical reagent	Inhibited	-2.371	1.92e-05	ANXA1,BDKRB1,COL1A1,CXCL10,FABP4,GZMB,IFNG,IRF7,MMP7,MST1R,PRF1,PTGS2,SLC1A2,SOD2	299 (17)
miR-199a-5p (and other miRNAs w/seed CCAGUGU)		mature microrna	Inhibited	-2.111	2.89e-05	ACTG2,C3,CMPK2,COL1A1,COL4A1,ISG15,LCN2,MMP7,MX2,RSAD2,ZBP1	143 (5)
RBL2		other	Inhibited	-2.2	4.97e-05	AURKA,BRCA1,CCNA2,CCNB1,CCNE1,CDC25A,CDC25C,CDC6,CDK1,CDKN2A,RANBP1,RRM2,UCK2	145 (14)
RBL1		transcription regulator	Inhibited	-2.611	6.32e-05	CCNA2,CCNE1,CDC25A,CDC6,CDK1,CDKN2A,MCM10,MCM2,ORC1,RRM2,THBS1	231 (17)
PPT1		enzyme	Inhibited	-2	9.22e-05	CCL4,CXCL10,IFNG,OSM	189 (7)
RB1		transcription regulator	Inhibited	-2.33	0.000114	ALPL,BAK1,BRCA1,CCNA2,CCNB1,CCNE1,CDC25A,CDC25C,CDC6,CDK1,CDKN2A,CDT1,CENPK,CLDN3,FABP4,FST,HIST1H2BJ,MCM10,MCM2,MELK,NPY,ORC1,PTPN4,PTX3,RANBP1,RECQL4,RRM2,RYR3,SOD2	192 (16)
SOCS3	2.008	phosphatase	Inhibited	-2.551	0.000177	CXCL10,IFIT1,IFIT2,IFNG,IL1RN,ISG20,MX1,OAS1,OAS2,SOCS3,TBX21	244 (16)
Alpha catenin		group	Inhibited	-3.411	0.000291	ADAMTS1,ADAMTS4,ADAMTS5,COL1A1,COL1A2,CXCL10,DKK1,PTGS2,PTX3,SAA1,SOCS3,THBS2,TIMP1	215 (12)
KDM5B		transcription regulator	Inhibited	-2.796	0.000295	AURKA,BRCA1,CCNB1,CCNE1,CDK1,CLDN1,FGFR2,FST,ISG15,KIF2C,MCM2,NEFL,SMOX,XBP1	236 (17)
sirolimus		chemical drug	Inhibited	-2.993	0.000301	ABHD11,ACTA2,AQP3,ATP5MC1,CCNE1,CDC25A,CDKN2A,COL1A1,COL1A2,CYCS,EIF2AK2,EIF4A1,HSP90AA1,HSP90B1,HSPA5,HSPD1,IFNG,IL27,IRF7,ISG15,LCN2,LDHA,LEPR,NPHS1,RAN,SLC1A2,SLC1A5,SLC38A3,SOCS3,TARS,TBX21,TIMP1,UCK2,XBP1	282 (17)
curcumin		chemical drug	Inhibited	-2.202	0.000346	ABCB1,ACTA2,ADAMTS4,ADAMTS5,ADIPOQ,APOE,CCNB1,CCNE1,CDK1,CDKN2A,COL1A1,COL1A2,CYP1A1,HPCA,HSP90B1,IFNG,MST1R,NAMPT,NPHS1,OLR1,PTGS2,SMAD7,SOCS3,TFRC,UBA7,YPEL1	293 (21)
miR-125b-5p (and other miRNAs w/seed CCCUGAG)		mature microrna	Inhibited	-2.729	0.000394	ADAMTS1,ARID3A,BAK1,CCNA2,CDC25A,CDKN2A,CYP1A1,HK2,IL1RN,RHEBL1,TOR2A	137 (7)
DMD		other	Inhibited	-2.608	0.000512	ACHE,ATP2A1,CCT6A,COL1A2,GABRD,KCNMA1,LIF,MALL,MT-ND1,PAMR1,PDK4,PVALB,RAP1GAP2,SNTA1,SPTB,SUSD4,UCK2,UNC79
5'-methylthioadenosine		chemical - endogenous mammalian	Inhibited	-2	0.000583	ADIPOQ,COL1A1,COL1A2,PTGS2	231 (13)
ABCB4		transporter	Inhibited	-2.423	0.000619	ACTA2,COL1A1,COL1A2,COL4A1,CXCL10,TIMP1
GPX1		enzyme	Inhibited	-2.219	0.000877	ACTA2,CCL4,CXCL10,DUSP4,SOD2,TNFSF10,TXN	278 (19)
NUPR1	3.715	transcription regulator	Inhibited	-2.556	0.000953	ASB9,ATAD5,AURKA,BRCA1,BRI3BP,CCNA2,CDC25C,COL1A2,DUSP5,ELL2,ELMOD1,ERCC6L,EXO1,GBP2,GK,HK2,IFIT2,KIF2C,LIF,LMNB1,MCM10,MMS22L,MTFR2,MX2,NUPR1,POLE2,POLQ,SLC16A10,SLC16A6,SPDL1,UPP1,XBP1	72 (6)
DYRK1A		kinase	Inhibited	-2.236	0.00102	CCNB1,CDC25C,CDC6,CDK1,KNTC1	266 (17)
COMMD1		transporter	Inhibited	-2	0.00125	HK2,IFNG,LDHA,TF,TFRC	132 (7)
BMP7		growth factor	Inhibited	-2.509	0.00134	ACTA2,ADIPOQ,COL1A1,COL1A2,DKK1,EPCAM,GRB14,GREM1,NPHS1,SMAD7,SOCS3,ZIC2	212 (15)
wortmannin		chemical - kinase inhibitor	Inhibited	-2.633	0.0014	ACTA2,AQP3,CCL4,CCR3,CDC25C,CDKN2A,COL1A1,COL1A2,CXCL10,ENTPD1,HAS2,IFNG,PTGS2,SOCS3,TFRC,TNFSF10	263 (18)
NR1H2		ligand-dependent nuclear receptor	Inhibited	-2.202	0.0015	APOE,C3,CCL4,CXCL10,ELOVL6,HSD11B1,IFNG,IL1RN,PTGS2,SLC16A10	274 (23)
S-adenosylmethionine		chemical - endogenous mammalian	Inhibited	-2.383	0.00164	ACTA2,ACTG2,ADIPOQ,COL1A1,COL1A2,PHB	254 (13)
let-7a-5p (and other miRNAs w/seed GAGGUAG)		mature microrna	Inhibited	-2.126	0.00264	ACTA2,BCL7A,CCNE1,CDC25A,CDKN2A,COL1A1,COL1A2,F2,IFIT5,PTGS2,SMOX,SPCS3,THBS1	176 (7)
Ubiquitin		group	Inhibited	-2.236	0.00303	HSP90AA1,HSP90B1,HSPA5,HSPD1,TNFSF10	107 (4)
GLIS2		transcription regulator	Inhibited	-2	0.00305	C3,COL1A1,CXCL10,IFNG
etanercept		biologic drug	Inhibited	-2.216	0.00353	CXCL10,CXCL9,GZMB,IFNG,PTGS2	217 (17)
N-acetyl-L-cysteine		chemical drug	Inhibited	-2.001	0.00374	ABCB1,ACTA2,C3,CDC25C,COL1A1,CXCL10,ESM1,GZMB,HSPA5,IFNG,PTGS2,SLC16A1,SOD2,TNFRSF8,TXN,XAF1	238 (19)
CR1L		other	Inhibited	-2.213	0.00471	C3,COL1A1,COL1A2,COL4A1,IFNG	203 (12)
UXT		transcription regulator	Inhibited	-2.224	0.00471	CCNA2,CDC6,KDELR3,SEC24D,SORD
DICER1		enzyme	Inhibited	-2.724	0.00601	APOD,ARID3A,CDKN2A,CXCL10,ENTPD1,EPCAM,GZMB,IFNG,IL27,MT-ND5,NPHS1,OAS1,PRF1,RET,SEMA3C,SERPINF1,SLC40A1,SOCS3,THBS1	254 (15)
4-phenylbutyric acid		chemical - endogenous mammalian	Inhibited	-2.155	0.00838	FABP4,HSP90B1,HSPA5,MOG,OLR1,PLP1,SOD2,XBP1	258 (19)
CFTR		ion channel	Inhibited	-2.157	0.00838	LRG1,PGLYRP1,PLA2G5,PTGS2,SAA1,SLC27A2,SLC7A8,SOCS3
salicylic acid		chemical drug	Inhibited	-2.203	0.0084	CCL4,CDK1,OLR1,PTGS2,TNFSF10,XCL1	255 (21)
STUB1		enzyme	Inhibited	-2.219	0.00989	ACTA2,CCNA2,CDC25C,CDK1,FBL	270 (16)
SAFB		other	Inhibited	-2.236	0.011	CDKN2A,CXCL10,CXCL11,ISG20,NUPR1,TNFSF10
NS-398		chemical reagent	Inhibited	-2.279	0.0118	ALOX15,CCNB1,CDKN2A,COL1A2,IFNG,PSMB5,PTGS2,TFRC
diphenyleneiodonium		chemical reagent	Inhibited	-2.4	0.0131	ACTA2,COL1A1,PTGS2,SOD2,THBS2,TIMP1
HOXC6		transcription regulator	Inhibited	-2.164	0.015	ABCB1,BCO2,C14orf37,CNTN1,FGFR2
PDCD1		phosphatase	Inhibited	-2.416	0.0166	CCNA2,FCRL3,GZMA,GZMB,IFNG,SLC7A5
Bay 11-7082		chemical - kinase inhibitor	Inhibited	-2.162	0.0208	CCL4,CHI3L1,HSPA5,PTGS2,SOD2,TNFSF10
BNIP3L		other	Inhibited	-2.236	0.0424	AURKA,CCNA2,HASPIN,RRM2,TFRC
caffeic acid phenethyl ester		chemical drug	Inhibited	-2.382	0.0661	ABCB1,CCNE1,CDKN2A,CXCL10,OLR1,PTGS2,TCP1
silibinin		chemical drug	Inhibited	-2.166	0.0845	CCNB1,CCNE1,CDC25C,CDK1,PTGS2
UCHL1		peptidase	Inhibited	-2	0.171	CGAS,HERC6,ORC1,UBA7
ST1926		chemical drug	Inhibited	-2.828	0.206	AK2,CCT6A,EIF4A1,EIF5A,H2AFZ,HSP90AA1,KIF2C,TXN
miR-16-5p (and other miRNAs w/seed AGCAGCA)		mature microrna	Inhibited	-2.363	0.284	CCNE1,CDC25A,F2,FNDC3B,HERC6,HSP90B1,PPIF,PTGS2,UBE2S
ciprofloxacin		chemical drug	Inhibited	-2.236	0.339	EDIL3,HSPD1,MTHFD1L,MYBBP1A,SHMT2
miR-124-3p (and other miRNAs w/seed AAGGCAC)		mature microrna	Inhibited	-2.351	0.407	AK2,DRAM1,HEBP2,IFRD2,LMNB1,NR3C2,POLR3G,SLC16A1,SPDL1
halofuginone		chemical drug	Inhibited	-2.216	0.524	COL1A1,COL1A2,CTHRC1,SMAD7,TIMP1
