# Supplementary material for: Experimental challenge with bovine respiratory syncytial virus in dairy calves: bronchial lymph node transcriptome response
Source: Sci Rep. 2019 Oct 14;9:14736. doi: 10.1038/s41598-019-51094-z (PMC6791843; doi:10.1038/s41598-019-51094-z)
Supplement: Supplementary file 10 — Supplementary Table S10. [file 41598_2019_51094_MOESM10_ESM.xlsx]

## Sheet: Sheet1
Experimental challenge with bovine respiratory syncytial virus in dairy calves: bronchial lymph node transcriptome response
Dayle Johnston, Bernadette Earley, Matthew S. McCabe, Ken Lemon, Catherine Duffy, Michael McMenamy, S. Louise Cosby, JaeWoo Kim, Gordon Blackshields, Jeremy F. Taylor and Sinead M. Waters
Supplementary Table S10. Differentially expressed genes between BRSV challenged and control calves from the Tizioto et al. (2015) study.
	logFC	logCPM	PValue	FDR	Fold change	Gene name
ENSBTAG00000010057	5.59174	4.79993	2.49764e-26	6.82155e-23	48.2262	GZMB
ENSBTAG00000031647	4.6798	1.38244	2.74115e-18	4.67914e-15	25.6307	LRG1
ENSBTAG00000027865	4.4344	0.856007	5.48619e-14	4.09991e-11	21.6216	gzmA
ENSBTAG00000014707	3.9835	9.1957	3.23834e-13	1.76891e-10	15.8181	ISG15
ENSBTAG00000014921	3.96734	3.06472	5.52632e-08	4.93251e-06	15.6419	IL6
ENSBTAG00000038067	3.95236	3.97092	2.65095e-10	5.46806e-08	15.4803	MT1A
ENSBTAG00000001785	3.88937	2.88236	3.2316e-07	2.17393e-05	14.8189	TGM3
ENSBTAG00000045588	3.67317	7.35742	1.52399e-13	9.4598e-11	12.7566
ENSBTAG00000030343	3.53587	1.30588	5.42208e-05	0.00134625	11.5985	FGF23
ENSBTAG00000018223	3.45351	5.88683	2.41004e-40	3.29114e-36	10.955	CHI3L1
ENSBTAG00000009012	3.4224	1.32564	1.69552e-05	0.000547377	10.7212	PTX3
ENSBTAG00000006354	3.41087	3.16193	9.51413e-12	3.33141e-09	10.6359	HP
ENSBTAG00000031205	3.39127	4.11737	0.00179289	0.0180292	10.4924
ENSBTAG00000019554	3.3797	0.600952	2.31786e-11	6.45974e-09	10.4085	FBP2
ENSBTAG00000007554	3.32595	9.70524	1.74276e-10	3.96651e-08	10.0279	IFI6
ENSBTAG00000039861	3.27098	7.89793	1.1554e-11	3.66935e-09	9.65301	OAS1Y
ENSBTAG00000047700	3.21755	8.43634	2.09948e-12	9.24857e-10	9.30208
ENSBTAG00000003152	3.16101	8.67529	8.35393e-10	1.39123e-07	8.94457	IFI27
ENSBTAG00000047904	3.09499	1.63956	3.22421e-08	3.12458e-06	8.54449
ENSBTAG00000046322	3.08411	5.44881	3.77558e-06	0.000173601	8.48028
ENSBTAG00000014762	3.08018	6.56036	4.64899e-16	6.34866e-13	8.45718	ISG20
ENSBTAG00000005043	3.07946	6.31238	1.84426e-26	6.2963e-23	8.45299	TIMP1
ENSBTAG00000004272	3.05527	0.488561	3.85018e-08	3.62608e-06	8.31242	ISG12(B)
ENSBTAG00000022396	2.9882	3.7576	4.72979e-06	0.000207022	7.93484	SAA3
ENSBTAG00000014113	2.96561	5.22457	7.63255e-28	3.47434e-24	7.81157	CCL8
ENSBTAG00000048135	2.94604	11.9935	3.39353e-14	2.726e-11	7.70633
ENSBTAG00000018016	2.92169	7.00017	1.56549e-12	7.37185e-10	7.57735	NUPR1
ENSBTAG00000032591	2.88711	-0.333357	2.07793e-06	0.000105097	7.39786	CTHRC1
ENSBTAG00000001562	2.883	2.89134	6.36552e-08	5.40752e-06	7.37681	NFE2
ENSBTAG00000010433	2.87437	7.48501	6.837e-14	4.446e-11	7.33285	M-SAA3.2
ENSBTAG00000030921	2.87028	4.55587	1.27523e-09	1.93494e-07	7.31209	FAM3B
ENSBTAG00000014628	2.86968	6.93444	6.34866e-08	5.40752e-06	7.30904	OAS2
ENSBTAG00000006505	2.85416	3.8374	1.05998e-08	1.20626e-06	7.2308	S100A9
ENSBTAG00000007883	2.84323	6.78631	7.08231e-11	1.79104e-08	7.17623
ENSBTAG00000030913	2.82052	9.89672	9.44152e-11	2.30238e-08	7.06415	MX1
ENSBTAG00000038080	2.79956	2.90985	3.22245e-06	0.00015333	6.96227
ENSBTAG00000011465	2.7887	1.56395	1.53416e-06	8.08898e-05	6.91006	MYBPH
ENSBTAG00000047121	2.7834	9.14984	1.00006e-15	1.24152e-12	6.88471
ENSBTAG00000004048	2.76841	1.05038	1.08268e-06	5.97762e-05	6.81355	MCHR1
ENSBTAG00000019015	2.73821	7.8339	2.86331e-10	5.50886e-08	6.6724	IFITM3
ENSBTAG00000021647	2.67153	0.0405164	0.000247423	0.00436862	6.37103	FCAR
ENSBTAG00000015366	2.66587	1.95841	3.40905e-10	6.37725e-08	6.3461	SFRP4
ENSBTAG00000009768	2.61351	7.03968	3.39706e-08	3.26692e-06	6.11991	IFIT3
ENSBTAG00000017593	2.60164	1.52168	1.23685e-07	9.53342e-06	6.06978	TREM1
ENSBTAG00000012406	2.58945	8.37748	4.45103e-10	7.79273e-08	6.01869	ZBP1
ENSBTAG00000016061	2.5888	7.1822	2.23726e-06	0.000111912	6.01597	RSAD2
ENSBTAG00000019018	2.57937	5.88343	1.18896e-08	1.34186e-06	5.97679
ENSBTAG00000047377	2.5352	0.930508	1.13945e-09	1.76822e-07	5.79659
ENSBTAG00000012640	2.53088	2.56204	5.92004e-06	0.000242048	5.77923	S100A8
ENSBTAG00000039035	2.5144	4.30689	0.000127554	0.00259208	5.71359	HSPA6
ENSBTAG00000007273	2.51341	3.33019	3.99985e-07	2.61349e-05	5.70969	TF
ENSBTAG00000012419	2.47957	4.73377	1.04982e-10	2.51515e-08	5.57732	BCL2L15
ENSBTAG00000019979	2.45087	6.06785	1.39468e-07	1.0581e-05	5.46746	CMPK2
ENSBTAG00000021949	2.43768	1.12991	5.32502e-05	0.00133428	5.41769	NEFL
ENSBTAG00000031814	2.42459	5.94466	2.56565e-08	2.5953e-06	5.36877	SDS
ENSBTAG00000019965	2.42426	0.29753	7.81105e-05	0.00177189	5.36753	TMEM255B
ENSBTAG00000039122	2.42288	3.89465	4.20484e-08	3.87982e-06	5.36239	PLA2G5
ENSBTAG00000012638	2.41461	4.77325	8.36303e-08	6.74847e-06	5.33176	S100A12
ENSBTAG00000007881	2.40966	6.3005	7.01408e-08	5.8405e-06	5.31348	IFIT1
ENSBTAG00000047302	2.40937	0.741502	1.66964e-05	0.000541584	5.31244
ENSBTAG00000020755	2.4089	4.75308	4.8998e-11	1.26249e-08	5.3107	SELP
ENSBTAG00000046813	2.35957	6.56999	1.00381e-25	2.28467e-22	5.13218
ENSBTAG00000013103	2.35638	7.78749	2.69941e-10	5.46806e-08	5.12082	COL1A1
ENSBTAG00000026753	2.35574	1.27211	9.90666e-06	0.000360761	5.11858	CXCR1
ENSBTAG00000034349	2.34875	7.11227	1.86584e-11	5.42125e-09	5.09382	IFI44
ENSBTAG00000040432	2.34777	2.43527	1.34151e-07	1.02344e-05	5.09037	CLDN3
ENSBTAG00000018189	2.34635	3.79139	1.89452e-15	2.15596e-12	5.08537	CSTB
ENSBTAG00000037800	2.3246	0.748243	2.30249e-07	1.62076e-05	5.00928	APOBEC3Z1
ENSBTAG00000014046	2.32347	2.35924	1.98558e-05	0.000616252	5.00536	BPI
ENSBTAG00000004948	2.30003	0.473806	0.000303968	0.00509323	4.92467	FAM84A
ENSBTAG00000044073	2.29871	2.76317	3.70954e-08	3.51788e-06	4.92018	CD248
ENSBTAG00000048030	2.27373	5.79996	2.31425e-06	0.000114921	4.83571
ENSBTAG00000030296	2.27344	0.884178	0.000145819	0.0028834	4.83475
ENSBTAG00000047986	2.27232	5.86733	2.22387e-09	3.00686e-07	4.83099
ENSBTAG00000008471	2.24615	7.72853	7.59108e-06	0.000295338	4.74414	MX2
ENSBTAG00000015061	2.24265	0.917674	4.57032e-05	0.00120024	4.73267
ENSBTAG00000032265	2.22267	5.776	7.3406e-12	2.78454e-09	4.66757	RTP4
ENSBTAG00000047177	2.2054	7.79722	1.59268e-28	1.08748e-24	4.61202
ENSBTAG00000014906	2.19816	2.93291	9.88294e-05	0.00213547	4.58892	VCAN
ENSBTAG00000046158	2.18472	7.03195	5.70433e-14	4.09991e-11	4.54639	CFB
ENSBTAG00000009812	2.17411	2.14523	0.000311273	0.0051965	4.51307	CXCL5
ENSBTAG00000047529	2.16031	8.8158	3.87894e-05	0.00104484	4.4701
ENSBTAG00000046580	2.15985	7.78783	2.08578e-12	9.24857e-10	4.46869	DHX58
ENSBTAG00000013334	2.15085	4.1273	1.11125e-06	6.07011e-05	4.44091	CSF3R
ENSBTAG00000047680	2.14085	8.59565	2.72238e-12	1.14138e-09	4.41023	IRF7
ENSBTAG00000045861	2.1343	-0.325289	5.44965e-05	0.00135064	4.39025	TARM1
ENSBTAG00000019017	2.12567	8.8031	7.11548e-09	8.30504e-07	4.36405	IFITM2
ENSBTAG00000004043	2.10455	4.06875	1.0387e-12	5.25349e-10	4.30064
ENSBTAG00000046010	2.08427	4.55602	4.04832e-11	1.06315e-08	4.24059	BHLHA15
ENSBTAG00000012185	2.08205	2.66581	1.76117e-07	1.28613e-05	4.23408	CLEC4E
ENSBTAG00000008021	2.07058	7.0994	4.56261e-08	4.18168e-06	4.20055
ENSBTAG00000013055	2.04904	2.03225	0.00085561	0.010749	4.13831
ENSBTAG00000031160	2.03571	13.4589	6.96717e-15	6.79597e-12	4.10025	IGLL1
ENSBTAG00000016388	2.00635	4.89767	1.24264e-07	9.53342e-06	4.01764	SLCO4A1
ENSBTAG00000012668	1.99332	2.41351	1.52567e-07	1.1385e-05	3.98151
ENSBTAG00000037527	1.9905	7.25422	2.36092e-09	3.16086e-07	3.97375	OAS1X
ENSBTAG00000013210	1.97461	2.59478	0.00010708	0.00226011	3.93022	ADAMTS4
ENSBTAG00000012082	1.97362	1.28871	1.12748e-05	0.000396828	3.92752	TNFRSF12A
ENSBTAG00000003408	1.96682	10.1283	1.22724e-08	1.3737e-06	3.90905
ENSBTAG00000038337	1.9621	8.33945	9.19318e-11	2.28258e-08	3.89629	MZB1
ENSBTAG00000019665	1.96025	3.97531	2.17123e-08	2.24624e-06	3.89129	IL1RN
ENSBTAG00000007193	1.95983	3.9178	9.86551e-07	5.52145e-05	3.89016	CCL16
ENSBTAG00000016661	1.95859	7.55854	1.30136e-10	3.06404e-08	3.88681	USP18
ENSBTAG00000023659	1.94351	5.72286	2.75633e-11	7.52808e-09	3.84639	MT2A
ENSBTAG00000024177	1.9419	0.126043	3.19629e-05	0.000907454	3.84211
ENSBTAG00000014912	1.93102	4.36982	3.98848e-10	7.26222e-08	3.81326	FMOD
ENSBTAG00000014878	1.93055	4.51254	7.1275e-08	5.86344e-06	3.812	COX7A1
ENSBTAG00000015978	1.92426	7.24491	4.2354e-15	4.44912e-12	3.79541	ANXA1
ENSBTAG00000031279	1.91316	3.96691	8.80989e-10	1.44949e-07	3.76634	SELENOM
ENSBTAG00000007259	1.88362	2.87871	3.08893e-08	3.0347e-06	3.69001	ELFN2
ENSBTAG00000011343	1.87478	7.10895	3.73752e-09	4.81506e-07	3.66745	XAF1
ENSBTAG00000003366	1.87142	6.97599	1.57466e-08	1.6932e-06	3.65894	DDX58
ENSBTAG00000012335	1.86997	8.10809	3.18077e-09	4.21715e-07	3.65526	UBA7
ENSBTAG00000003492	1.86699	1.28648	0.000438715	0.00679263	3.6477
ENSBTAG00000020536	1.85152	7.78973	2.91086e-08	2.88049e-06	3.60879	HERC6
ENSBTAG00000014529	1.84262	6.70326	1.20075e-05	0.000416179	3.58662	GBP4
ENSBTAG00000048049	1.8405	11.8417	5.34314e-09	6.34486e-07	3.58134
ENSBTAG00000008327	1.82393	2.35003	0.000857175	0.0107518	3.54044	CD300LB
ENSBTAG00000018473	1.81304	8.54373	1.03826e-08	1.19147e-06	3.51383	MARCO
ENSBTAG00000020269	1.80634	2.56173	8.2846e-07	4.75355e-05	3.49755	MISP
ENSBTAG00000008592	1.80091	3.1395	3.83672e-06	0.00017582	3.48441	FCGR1A
ENSBTAG00000000243	1.80049	1.03908	2.37093e-05	0.000708477	3.48338	HEBP2
ENSBTAG00000002215	1.79842	4.6458	2.09297e-07	1.49642e-05	3.4784	GFPT2
ENSBTAG00000048184	1.79711	5.07092	4.17631e-09	5.1847e-07	3.47523
ENSBTAG00000004680	1.79053	1.80054	3.53461e-05	0.000981071	3.45941	SLC13A5
ENSBTAG00000039803	1.78739	0.238178	0.000621806	0.00878335	3.45189	MYO7B
ENSBTAG00000002937	1.78607	0.789406	0.00132492	0.0146741	3.44875	ADGRE3
ENSBTAG00000017367	1.77898	6.88688	3.45525e-09	4.53701e-07	3.43185	IFIT5
ENSBTAG00000004547	1.77276	1.47064	0.000689166	0.00941126	3.41706	OLR1
ENSBTAG00000030932	1.7625	7.90099	5.21456e-08	4.70105e-06	3.39285	IFI44L
ENSBTAG00000021958	1.76078	4.67262	6.37529e-08	5.40752e-06	3.3888	GZMA
ENSBTAG00000008441	1.75769	5.85933	2.05083e-11	5.83461e-09	3.38155	SOCS3
ENSBTAG00000011324	1.75617	6.31571	2.47302e-14	2.25143e-11	3.37801	EMILIN1
ENSBTAG00000046014	1.75434	1.89496	2.58297e-06	0.000126702	3.37371	GPR146
ENSBTAG00000012684	1.75223	9.94879	6.34828e-14	4.3346e-11	3.36879	CCL19
ENSBTAG00000008428	1.74881	1.91662	0.000110307	0.00232461	3.36082	UPP1
ENSBTAG00000038737	1.74782	6.14387	1.26236e-11	3.83084e-09	3.3585	P2RY6
ENSBTAG00000010371	1.74299	0.687095	0.000147406	0.00290472	3.34728	CHAC1
ENSBTAG00000021799	1.73383	6.07453	4.02195e-19	7.84626e-16	3.32611	RCN3
ENSBTAG00000015441	1.73244	3.50071	6.8267e-05	0.00159906	3.3229	ACTG2
ENSBTAG00000001027	1.71242	7.38667	4.4295e-10	7.79273e-08	3.27711	SERPINH1
ENSBTAG00000034918	1.71128	5.66459	5.28405e-06	0.000224096	3.27451	IFIT2
ENSBTAG00000006523	1.70435	4.93009	2.25806e-06	0.000112541	3.25882	SOD2
ENSBTAG00000013472	1.70301	7.44195	5.90525e-08	5.18271e-06	3.2558	COL1A2
ENSBTAG00000017040	1.70009	8.94478	3.9892e-08	3.73127e-06	3.24922	LY6E
ENSBTAG00000009705	1.6918	2.71652	2.45172e-07	1.7082e-05	3.23061	SERPINF1
ENSBTAG00000017287	1.68944	5.57341	6.27806e-10	1.07167e-07	3.22532	DRAM1
ENSBTAG00000008951	1.68758	4.41884	2.70199e-08	2.69331e-06	3.22117	ALPL
ENSBTAG00000007450	1.68553	6.16967	3.22617e-08	3.12458e-06	3.21658	C2
ENSBTAG00000039657	1.68436	3.94037	1.14429e-06	6.22567e-05	3.21398	HIST1H2AC
ENSBTAG00000003923	1.68426	5.04601	1.78512e-09	2.51315e-07	3.21376	GPBAR1
ENSBTAG00000002092	1.68405	1.56717	7.90974e-05	0.00178833	3.21328	PI16
ENSBTAG00000020538	1.68017	6.35828	1.84129e-10	4.12207e-08	3.20465	HERC5
ENSBTAG00000025398	1.67791	5.67627	1.71786e-05	0.000551029	3.19965
ENSBTAG00000019095	1.67499	2.21746	1.27484e-05	0.000439625	3.19317	CCR10
ENSBTAG00000048268	1.66642	9.07111	6.11844e-07	3.68077e-05	3.17426
ENSBTAG00000016163	1.6615	1.35613	1.49677e-06	7.95325e-05	3.16345	OSM
ENSBTAG00000046516	1.65796	2.51623	9.05337e-06	0.000335606	3.1557	FUT7
ENSBTAG00000001219	1.65614	11.865	2.08527e-09	2.84764e-07	3.15171
ENSBTAG00000016169	1.6548	4.31029	3.01264e-11	8.06679e-09	3.1488	ID1
ENSBTAG00000004558	1.65057	2.73747	6.36688e-05	0.00152537	3.13957	C10H15orf48
ENSBTAG00000010882	1.64691	1.73069	1.625e-05	0.000529837	3.13163	ANKRD9
ENSBTAG00000005168	1.64466	2.09209	2.65504e-06	0.000128572	3.12673	CROCC2
ENSBTAG00000002635	1.63101	0.774043	2.32092e-05	0.000696581	3.09729	PGLYRP1
ENSBTAG00000007008	1.63083	0.760901	4.26205e-05	0.00113235	3.09692	MOK
ENSBTAG00000024091	1.63068	1.23813	3.36483e-05	0.000940758	3.09659	MALL
ENSBTAG00000017056	1.62499	3.30289	9.83105e-07	5.52145e-05	3.08441	PKLR
ENSBTAG00000039980	1.62273	4.07353	2.77334e-05	0.000816222	3.07958	CLECL1
ENSBTAG00000012297	1.62243	2.51855	0.00120842	0.0136948	3.07893	RIPOR3
ENSBTAG00000000720	1.61645	1.37342	0.000641418	0.00896542	3.06619	CTSL
ENSBTAG00000006214	1.61364	2.80481	2.87292e-05	0.000836516	3.06023	LOXL2
ENSBTAG00000008259	1.61318	2.1932	2.14422e-06	0.00010805	3.05925	ACOD1
ENSBTAG00000012088	1.61276	3.65053	9.36606e-06	0.000344752	3.05837	FBLN1
ENSBTAG00000000440	1.6123	2.30124	9.77186e-05	0.0021225	3.05739	HSPB2
ENSBTAG00000020895	1.61079	-0.116954	0.00261127	0.0232007	3.05418	LOXL4
ENSBTAG00000019517	1.60803	5.69255	1.04989e-11	3.4969e-09	3.04835	ELN
ENSBTAG00000014705	1.60607	3.877	1.56423e-06	8.2158e-05	3.04422	HES4
ENSBTAG00000009183	1.59596	6.19734	4.4471e-10	7.79273e-08	3.02296	SHISA5
ENSBTAG00000014540	1.59588	1.65226	8.72895e-06	0.000326582	3.0228	PERM1
ENSBTAG00000018432	1.59573	0.741959	0.00184887	0.0183169	3.02247	SLC6A15
ENSBTAG00000020580	1.59499	0.656327	0.00345693	0.0279052	3.02093	TCN1
ENSBTAG00000012050	1.59163	4.91135	7.35932e-07	4.33185e-05	3.0139	ORAI2
ENSBTAG00000031773	1.57996	1.7941	0.000309343	0.00517695	2.98962
ENSBTAG00000014177	1.57913	2.42432	7.09368e-06	0.000280787	2.9879	C6
ENSBTAG00000009206	1.57862	6.13292	9.06843e-06	0.000335606	2.98683	FOXS1
ENSBTAG00000010899	1.57486	5.78223	2.48454e-10	5.38554e-08	2.97906	TIMP2
ENSBTAG00000016151	1.57138	2.0528	6.52031e-05	0.00155012	2.97189	VTN
ENSBTAG00000047449	1.56374	3.2371	0.000409659	0.0064698	2.95618
ENSBTAG00000004560	1.56263	8.22126	0.00251554	0.0226299	2.95391	CLEC4F
ENSBTAG00000026148	1.55076	0.393389	0.00969764	0.0549284	2.92971
ENSBTAG00000031797	1.55065	7.45711	1.43401e-10	3.31912e-08	2.92949	MANF
ENSBTAG00000018563	1.54936	3.5481	0.000834789	0.0105697	2.92687	SFRP2
ENSBTAG00000011154	1.54584	3.68839	1.10753e-07	8.69218e-06	2.91975	SDC1
ENSBTAG00000017895	1.54466	2.42594	0.0101037	0.0565476	2.91734	CLEC10A
ENSBTAG00000001788	1.53402	2.51043	1.38829e-05	0.000467875	2.89591	PDPN
ENSBTAG00000009051	1.52885	3.65698	6.34603e-06	0.000257155	2.88556	MMP19
ENSBTAG00000010493	1.51928	5.24129	2.28452e-08	2.32817e-06	2.86647	SERTAD1
ENSBTAG00000030521	1.51836	3.81257	1.72303e-07	1.26504e-05	2.86465	IER5L
ENSBTAG00000014835	1.51547	8.54465	5.23257e-08	4.70105e-06	2.85892	SPARC
ENSBTAG00000004787	1.5086	4.93445	3.98854e-09	5.04328e-07	2.84533	METRNL
ENSBTAG00000046307	1.50748	6.24515	8.05233e-07	4.63977e-05	2.84314	CEBPD
ENSBTAG00000037651	1.50422	0.103573	0.00278021	0.0242908	2.83672	S100A2
ENSBTAG00000013854	1.5038	0.307435	0.0106383	0.0586264	2.83589	CALML5
ENSBTAG00000046161	1.49977	8.66401	1.59846e-05	0.00052599	2.82798
ENSBTAG00000018499	1.49833	0.156566	0.00157742	0.0165447	2.82516	ANXA8L1
ENSBTAG00000047064	1.49647	0.244682	0.000629582	0.00885178	2.82151
ENSBTAG00000001321	1.49558	3.27451	5.06142e-06	0.00021804	2.81978	IL1B
ENSBTAG00000021326	1.48832	3.46929	0.00350867	0.0281188	2.80562	CCL20
ENSBTAG00000014162	1.48424	1.52199	0.000868406	0.0108493	2.79771	ACKR2
ENSBTAG00000020166	1.47911	8.27003	2.5886e-06	0.000126702	2.78778	ZNFX1
ENSBTAG00000000042	1.47107	5.23806	1.46765e-12	7.15793e-10	2.77227	PYCR1
ENSBTAG00000009493	1.4692	6.72975	2.86555e-13	1.67463e-10	2.76868	BCL3
ENSBTAG00000014554	1.46542	2.04812	0.000116305	0.00242112	2.76144	SNAI1
ENSBTAG00000018137	1.45936	8.82408	6.00767e-07	3.64626e-05	2.74987	A2M
ENSBTAG00000013929	1.45607	2.84309	4.22705e-06	0.000189261	2.7436	RRAD
ENSBTAG00000047801	1.45469	6.43029	9.32252e-12	3.33141e-09	2.74098	CRELD2
ENSBTAG00000013125	1.45024	3.4562	4.65411e-05	0.00121291	2.73253	PLAUR
ENSBTAG00000039355	1.44654	3.91523	3.42601e-06	0.000160775	2.72553	MADCAM1
ENSBTAG00000031287	1.44615	2.29328	1.36145e-05	0.000461339	2.72479	TMEM158
ENSBTAG00000004261	1.44528	2.75818	1.90802e-05	0.000597613	2.72316	SPON2
ENSBTAG00000012078	1.43647	4.2302	1.35335e-08	1.47931e-06	2.70657	TMEM176A
ENSBTAG00000018531	1.43466	11.3032	1.37058e-09	2.05677e-07	2.70319	JCHAIN
ENSBTAG00000034295	1.43108	5.46325	5.08555e-08	4.62989e-06	2.69649	LAG3
ENSBTAG00000008142	1.4283	7.15457	7.08862e-08	5.86344e-06	2.69129	IFIH1
ENSBTAG00000013131	1.42411	2.15185	0.000138902	0.00276508	2.68349	FAM110D
ENSBTAG00000018125	1.41963	0.863967	0.00530823	0.0372887	2.67517	KIF5C
ENSBTAG00000008792	1.41739	7.1234	1.04886e-09	1.65324e-07	2.67101	RNASE6
ENSBTAG00000015145	1.41657	6.50665	1.0861e-11	3.53139e-09	2.66949	S100A11
ENSBTAG00000016032	1.41431	2.81612	0.00142493	0.0154435	2.66532
ENSBTAG00000005970	1.41242	8.51581	1.05325e-09	1.65324e-07	2.66182	XBP1
ENSBTAG00000045857	1.40618	4.98158	5.33188e-06	0.000224729	2.65035	FAM195A
ENSBTAG00000000067	1.40385	6.1048	3.96949e-09	5.04328e-07	2.64607	SDF2L1
ENSBTAG00000008074	1.40284	6.20722	9.81597e-12	3.35117e-09	2.64422	C1QTNF6
ENSBTAG00000045880	1.40137	4.97407	3.07889e-05	0.000881452	2.64153
ENSBTAG00000000821	1.39699	0.641963	0.000698694	0.00944119	2.63352	GPR137C
ENSBTAG00000001368	1.39363	7.12414	1.39572e-09	2.07174e-07	2.6274	LGALS3BP
ENSBTAG00000037832	1.39133	3.98921	9.23146e-07	5.2527e-05	2.6232	ASPHD2
ENSBTAG00000043553	1.39092	6.50017	2.58872e-10	5.4387e-08	2.62246	GPX3
ENSBTAG00000021211	1.39026	2.82084	2.68378e-05	0.000793285	2.62125	DPT
ENSBTAG00000039163	1.38946	4.81735	1.95198e-09	2.69255e-07	2.61981	HIST1H1D
ENSBTAG00000025441	1.38672	9.68035	0.00121428	0.0137384	2.61483	HSPA1A
ENSBTAG00000046096	1.38589	0.0280294	0.0083683	0.0499246	2.61332
ENSBTAG00000045659	1.385	1.09718	0.00215956	0.020331	2.61173
ENSBTAG00000005063	1.38379	2.94005	0.000101844	0.00219712	2.60952	THEM6
ENSBTAG00000015086	1.38082	0.768718	0.000617503	0.00876356	2.60417	HSD11B1
ENSBTAG00000044125	1.38036	2.33622	0.000126653	0.0025897	2.60333
ENSBTAG00000046076	1.37612	7.83524	2.29221e-05	0.00068948	2.59569
ENSBTAG00000024186	1.3681	-0.0097231	0.0190182	0.084377	2.58131
ENSBTAG00000010758	1.36227	2.97355	5.78655e-05	0.00142124	2.57089	SMIM5
ENSBTAG00000038706	1.35846	0.454657	0.0165112	0.0770598	2.56411	MT1E
ENSBTAG00000006256	1.35777	3.05949	0.000191135	0.00359604	2.56289	PTPRO
ENSBTAG00000025101	1.35395	1.90843	0.00084532	0.010659	2.5561	ASGR2
ENSBTAG00000001595	1.35241	2.51821	3.58973e-05	0.00099033	2.55338	MT1E
ENSBTAG00000047914	1.35005	1.25916	0.000113167	0.00237213	2.54921	CDHR5
ENSBTAG00000007047	1.34112	1.3903	0.000398804	0.00635609	2.53348	FZD10
ENSBTAG00000008723	1.33768	0.757519	0.000481704	0.00725264	2.52745	CCBE1
ENSBTAG00000017273	1.3369	5.31504	1.6392e-08	1.74882e-06	2.52609	LRRC25
ENSBTAG00000007389	1.33314	7.03321	5.32157e-07	3.25881e-05	2.5195	IFI35
ENSBTAG00000000442	1.33253	2.87865	0.00241254	0.0219345	2.51844	RBP4
ENSBTAG00000002936	1.32907	3.95479	8.92745e-08	7.12943e-06	2.51241	PRRX2
ENSBTAG00000016042	1.32888	1.25879	0.00066827	0.0092274	2.51207	TM6SF2
ENSBTAG00000001110	1.32769	3.14876	1.28555e-05	0.000441091	2.51	SLC16A5
ENSBTAG00000042273	1.32494	0.522305	0.0151118	0.0727669	2.50522	RF00191
ENSBTAG00000021033	1.32468	0.734729	0.00113791	0.0131037	2.50477	SGK2
ENSBTAG00000003140	1.3237	0.890975	0.000699546	0.00944119	2.50307	CRYGS
ENSBTAG00000027407	1.32302	2.70627	0.000597294	0.00855337	2.50189	TNFRSF6B
ENSBTAG00000002473	1.32256	4.47231	3.49987e-06	0.000163437	2.5011	ANGPTL4
ENSBTAG00000022813	1.32099	2.41387	2.00697e-05	0.000621477	2.49838	TMEM150B
ENSBTAG00000013278	1.32063	1.96741	0.00028725	0.00487896	2.49775	MAGIX
ENSBTAG00000009677	1.3187	8.06635	5.9237e-08	5.18271e-06	2.49441	PARP10
ENSBTAG00000046744	1.31856	4.81997	1.30703e-06	7.03725e-05	2.49417	PALM3
ENSBTAG00000006043	1.31484	0.289057	0.0021266	0.0201533	2.48775
ENSBTAG00000005250	1.30765	4.53093	2.20019e-06	0.000110462	2.47539	BGN
ENSBTAG00000038277	1.30735	1.68805	0.000245378	0.00434059	2.47487
ENSBTAG00000021960	1.30693	3.13835	8.72475e-06	0.000326582	2.47414	GPX8
ENSBTAG00000011754	1.30317	6.70087	5.66121e-07	3.45132e-05	2.46771	LAMTOR2
ENSBTAG00000019960	1.29736	3.21053	1.85778e-05	0.000585908	2.45778	TM4SF18
ENSBTAG00000001026	1.29679	0.246023	0.00680657	0.0437003	2.45682	BCO1
ENSBTAG00000013235	1.29565	3.72064	4.73014e-06	0.000207022	2.45488	TINAGL1
ENSBTAG00000019090	1.29563	4.42538	8.40099e-08	6.74847e-06	2.45485	PLEKHH3
ENSBTAG00000011079	1.29121	4.46322	1.23892e-08	1.37551e-06	2.44733	C18H19orf48
ENSBTAG00000024814	1.29022	2.41944	3.3476e-05	0.000938703	2.44566	B4GALNT4
ENSBTAG00000000648	1.28833	1.66377	0.00286645	0.0247906	2.44246	ADAMTS5
ENSBTAG00000019669	1.28833	8.17056	3.39047e-06	0.000159656	2.44245	CD163
ENSBTAG00000018655	1.28802	6.47845	4.89733e-09	5.9184e-07	2.44192	MYDGF
ENSBTAG00000012208	1.28696	7.42037	0.000131273	0.0026637	2.44013
ENSBTAG00000001675	1.28369	1.56766	0.000359452	0.00584365	2.43461	ITPKA
ENSBTAG00000011969	1.2833	8.49868	1.07511e-06	5.96818e-05	2.43395	HSPB1
ENSBTAG00000016347	1.2833	0.213669	0.00671999	0.0433277	2.43395
ENSBTAG00000037686	1.28034	1.53418	0.000857406	0.0107518	2.42896	SRPX2
ENSBTAG00000010986	1.2784	0.590455	0.0024467	0.022186	2.4257
ENSBTAG00000007280	1.27819	2.43959	0.000649529	0.00905098	2.42535
ENSBTAG00000038288	1.27695	2.30898	0.00172023	0.0175206	2.42325
ENSBTAG00000007605	1.27095	8.04393	5.91828e-06	0.000242048	2.4132	FKBP4
ENSBTAG00000024503	1.26809	6.41116	7.05762e-06	0.000280171	2.40843	FCER1G
ENSBTAG00000015844	1.26806	2.96968	0.000162452	0.00314674	2.40838	TFPI2
ENSBTAG00000009177	1.26687	4.27518	8.68111e-05	0.00193077	2.40638	PLEKHA4
ENSBTAG00000006846	1.26681	9.27943	7.75282e-08	6.30193e-06	2.40628	LGALS9
ENSBTAG00000005576	1.26631	0.755211	0.00124767	0.0140116	2.40545	CLEC11A
ENSBTAG00000023611	1.26501	5.27869	6.48406e-07	3.84984e-05	2.40328	ZBTB32
ENSBTAG00000038042	1.26406	1.39422	0.00372847	0.0295166	2.4017	CXCR2
ENSBTAG00000016649	1.26314	6.54865	6.24686e-10	1.07167e-07	2.40017	CCND2
ENSBTAG00000008406	1.26242	5.38787	4.72338e-07	2.97247e-05	2.39898	TREX1
ENSBTAG00000003519	1.25586	2.87334	5.76368e-05	0.00141818	2.3881	NOL3
ENSBTAG00000018186	1.25431	5.82601	1.6588e-09	2.38448e-07	2.38553	PDXK
ENSBTAG00000048048	1.24991	4.14733	6.60083e-05	0.00156223	2.37826
ENSBTAG00000011358	1.24875	5.74924	2.86416e-10	5.50886e-08	2.37636	IER3
ENSBTAG00000003880	1.24714	5.32313	4.28276e-09	5.22191e-07	2.3737	EMILIN2
ENSBTAG00000034360	1.24646	0.785078	0.00220505	0.0205983	2.37259	SERF1A
ENSBTAG00000008129	1.24518	0.670505	0.0168664	0.078236	2.37049	CLSTN3
ENSBTAG00000008340	1.24358	5.30126	1.20086e-07	9.31755e-06	2.36785	ATOX1
ENSBTAG00000017041	1.24153	0.876631	0.000872958	0.0108571	2.36449	PTGER1
ENSBTAG00000013641	1.24084	4.92325	0.000578192	0.00832889	2.36336	BAG3
ENSBTAG00000008611	1.2405	8.08933	2.29924e-10	5.06427e-08	2.36281	IGFBP4
ENSBTAG00000009115	1.24034	1.14966	0.000478385	0.00723449	2.36255	SPSB4
ENSBTAG00000034662	1.23734	1.15926	0.024301	0.0985317	2.35763
ENSBTAG00000007331	1.2367	4.04034	0.000127539	0.00259208	2.35659	PLOD2
ENSBTAG00000019368	1.23513	7.74596	1.7662e-09	2.51241e-07	2.35402	IGFBP7
ENSBTAG00000015347	1.233	-0.0415583	0.0146065	0.0713139	2.35056	WNT10B
ENSBTAG00000008612	1.23292	8.19686	2.72282e-10	5.46806e-08	2.35042	C1R
ENSBTAG00000015298	1.23268	3.76831	1.00182e-05	0.000362887	2.35004	TNFRSF13B
ENSBTAG00000003220	1.2276	2.99591	1.87868e-05	0.000589775	2.34177	ACKR1
ENSBTAG00000002824	1.22575	2.27315	0.000618779	0.00876561	2.33877	DPEP3
ENSBTAG00000012589	1.2227	7.99563	1.91729e-08	2.01404e-06	2.33382	HSPE1
ENSBTAG00000012989	1.21984	5.70248	3.63464e-05	0.000996679	2.32921	UBE2L6
ENSBTAG00000010880	1.21607	1.96591	0.00461677	0.0340977	2.32313	TNNI2
ENSBTAG00000023600	1.2159	4.76456	9.48287e-06	0.000348113	2.32286	APOD
ENSBTAG00000027676	1.21535	5.04132	2.13269e-05	0.000655946	2.32197	IL18BP
ENSBTAG00000031750	1.21446	9.90753	7.78509e-07	4.52397e-05	2.32054	PLAC8
ENSBTAG00000045492	1.21368	5.11606	1.9866e-07	1.42784e-05	2.31928	ANG
ENSBTAG00000009562	1.21358	3.94667	0.000299714	0.00502813	2.31913	ZNF593
ENSBTAG00000027654	1.21315	4.87299	4.03218e-07	2.62207e-05	2.31844	EIF4EBP1
ENSBTAG00000007196	1.2117	5.54775	7.27932e-05	0.00167916	2.31611	TAGLN
ENSBTAG00000037811	1.20734	6.45345	3.51823e-09	4.57571e-07	2.30911	CCL2
ENSBTAG00000015815	1.20629	6.99359	3.37641e-06	0.000159544	2.30744	CFP
ENSBTAG00000008539	1.20345	1.61887	0.00843276	0.0501558	2.3029	ENHO
ENSBTAG00000012849	1.20303	5.91539	0.0064631	0.0423107	2.30223	COL4A1
ENSBTAG00000039050	1.20116	0.837724	0.00114787	0.0131947	2.29925	P2RY2
ENSBTAG00000046542	1.2003	5.33986	2.13922e-05	0.000656476	2.29788	C7H19orf24
ENSBTAG00000001097	1.20028	3.37064	1.2905e-05	0.00044168	2.29784	FKBP7
ENSBTAG00000038330	1.19908	5.72121	2.80978e-05	0.000825168	2.29594
ENSBTAG00000013036	1.19877	3.5525	0.000189992	0.0035836	2.29544	YDJC
ENSBTAG00000026676	1.19759	6.11802	3.19119e-05	0.000907454	2.29356	SDC3
ENSBTAG00000011854	1.19736	4.78725	1.09699e-05	0.000388094	2.2932	SLC38A5
ENSBTAG00000006143	1.19602	3.76127	0.000376616	0.00607928	2.29107	CREB3L1
ENSBTAG00000017648	1.1933	1.74343	0.000801652	0.0103999	2.28676	TIFAB
ENSBTAG00000007952	1.19125	7.72925	1.04002e-09	1.65324e-07	2.2835	MVP
ENSBTAG00000031503	1.19003	1.4883	0.000630696	0.00885178	2.28158	NDUFA4L2
ENSBTAG00000013509	1.18935	0.613136	0.00290732	0.0250743	2.2805	TTC16
ENSBTAG00000015089	1.18752	7.34495	4.25629e-07	2.74169e-05	2.27761	LGALS1
ENSBTAG00000008096	1.1869	1.38898	0.000989937	0.0120272	2.27662	EDN1
ENSBTAG00000009615	1.18661	7.50257	1.36148e-08	1.47931e-06	2.27618	ANXA2
ENSBTAG00000021287	1.18406	1.82627	0.00333731	0.0273555	2.27215	SLC16A7
ENSBTAG00000017143	1.18184	8.95558	1.03392e-07	8.16136e-06	2.26866	PDIA4
ENSBTAG00000014960	1.18135	0.859702	0.00289533	0.0250245	2.26788	SCHIP1
ENSBTAG00000021549	1.18085	5.46438	3.65698e-05	0.000998795	2.2671	PHPT1
ENSBTAG00000039556	1.17922	3.89731	1.04855e-05	0.000374843	2.26455	WIPI1
ENSBTAG00000009211	1.17905	7.51591	2.92117e-06	0.000140738	2.26427	UBE2S
ENSBTAG00000038148	1.17875	0.785503	0.00293333	0.0252071	2.26381	SOWAHB
ENSBTAG00000022489	1.17836	9.14929	0.00191058	0.018757	2.26319
ENSBTAG00000014229	1.17652	1.04836	0.0024513	0.022213	2.26031	SYT17
ENSBTAG00000012719	1.17618	4.23276	1.97781e-06	0.00010078	2.25978	UBTD1
ENSBTAG00000021435	1.17243	3.04223	4.30993e-05	0.00114284	2.25392	MAFF
ENSBTAG00000012815	1.17187	5.65104	1.77214e-06	9.16679e-05	2.25304	CLEC12A
ENSBTAG00000013510	1.17093	4.45848	5.41031e-06	0.000225943	2.25156	TOR2A
ENSBTAG00000008707	1.17085	1.72312	0.00153327	0.0163039	2.25144	SULT6B1
ENSBTAG00000006549	1.17035	3.80817	0.000829229	0.0105697	2.25067	CALHM6
ENSBTAG00000000279	1.16944	1.93941	0.00138003	0.0151371	2.24924	RAB26
ENSBTAG00000019788	1.16561	1.18988	0.00409786	0.031416	2.24328	TEAD4
ENSBTAG00000032450	1.16554	3.05971	0.000241633	0.0043247	2.24318
ENSBTAG00000006752	1.16327	2.55945	0.000436513	0.0067662	2.23965	PFKFB4
ENSBTAG00000010339	1.16299	4.3917	2.02007e-06	0.00010255	2.23921	ABHD11
ENSBTAG00000023730	1.16205	2.7441	0.000809828	0.0104429	2.23775	TUBB3
ENSBTAG00000034220	1.16142	1.84456	0.00238042	0.0217179	2.23677	CDKN2A
ENSBTAG00000024701	1.16046	5.17187	1.61265e-05	0.000528113	2.23528	TIMM10
ENSBTAG00000015074	1.15963	7.3148	2.40111e-06	0.000118803	2.234	PTGDS
ENSBTAG00000021377	1.15826	4.77186	1.51836e-06	8.03672e-05	2.23188	S100A14
ENSBTAG00000016819	1.15813	6.57545	5.249e-07	3.22894e-05	2.23169	FABP3
ENSBTAG00000013126	1.15744	5.92721	3.93193e-07	2.58146e-05	2.23061	EMG1
ENSBTAG00000019831	1.15544	5.09963	1.02062e-05	0.000368719	2.22753	MRPS11
ENSBTAG00000047570	1.15274	3.17541	0.0016663	0.0171866	2.22336
ENSBTAG00000018633	1.15212	6.70505	7.67797e-07	4.48079e-05	2.22239	RABAC1
ENSBTAG00000036298	1.14982	2.32874	0.00173521	0.0175917	2.21886
ENSBTAG00000011511	1.14288	8.5951	2.37059e-07	1.66014e-05	2.20821
ENSBTAG00000039520	1.14249	3.44154	4.49589e-05	0.00118301	2.20761	SIRPB1
ENSBTAG00000039426	1.14197	4.10935	0.000145901	0.0028834	2.20682	DPEP2
ENSBTAG00000025752	1.14077	3.31226	1.55041e-05	0.000513894	2.20499	P3H4
ENSBTAG00000018417	1.13831	6.60871	8.10423e-06	0.00031175	2.20123	PSMF1
ENSBTAG00000031738	1.13803	1.26792	0.00361573	0.028857	2.2008
ENSBTAG00000005556	1.13766	2.79656	0.000400051	0.00635983	2.20024	CYGB
ENSBTAG00000011241	1.13764	0.967166	0.00171711	0.0175206	2.2002	HPDL
ENSBTAG00000032831	1.13745	1.78764	0.00141133	0.0153205	2.19991	MRPL33
ENSBTAG00000001739	1.13601	3.46256	0.00511627	0.0365226	2.19773	CDH20
ENSBTAG00000002705	1.13592	3.20132	7.99043e-05	0.00179765	2.19759	REC8
ENSBTAG00000006366	1.13522	2.97975	5.66693e-05	0.00140195	2.19651	NFATC4
ENSBTAG00000013577	1.13517	6.63907	2.57682e-10	5.4387e-08	2.19644	SLC1A5
ENSBTAG00000005018	1.13494	3.03474	0.000423998	0.00662485	2.1961	NFAM1
ENSBTAG00000011936	1.13445	4.0935	0.00102045	0.0122347	2.19535	ATP8B4
ENSBTAG00000047613	1.1342	0.373616	0.00920754	0.0530094	2.19497	HTRA3
ENSBTAG00000002052	1.13405	5.21824	9.7559e-06	0.000356221	2.19474	PLOD1
ENSBTAG00000010254	1.13341	3.64984	2.35521e-05	0.000705325	2.19377	MAP3K6
ENSBTAG00000004221	1.13287	2.72935	0.00216025	0.020331	2.19295	ESM1
ENSBTAG00000031327	1.13211	5.5057	6.10404e-07	3.68077e-05	2.19179	TRMT61A
ENSBTAG00000014898	1.13142	4.58357	0.000238192	0.00427993	2.19075	HK3
ENSBTAG00000013606	1.13134	6.03231	3.82786e-07	2.53754e-05	2.19061	FKBP2
ENSBTAG00000026913	1.13101	1.86657	0.00115894	0.0132884	2.19012	HHIPL1
ENSBTAG00000021467	1.13047	3.15068	0.000432564	0.00672083	2.18931	IGFBP6
ENSBTAG00000014803	1.13005	3.66523	5.27132e-05	0.00132569	2.18867	CPZ
ENSBTAG00000015185	1.12963	2.59623	0.000213221	0.00392419	2.18802	MRGPRF
ENSBTAG00000047345	1.12758	2.62539	6.19336e-05	0.00149429	2.18492
ENSBTAG00000026088	1.1274	2.067	0.00912203	0.0526502	2.18465	LYZ2
ENSBTAG00000013843	1.12601	6.03125	1.51367e-07	1.13575e-05	2.18254	ACVRL1
ENSBTAG00000015919	1.12552	4.97848	3.50666e-06	0.000163437	2.18181	PARM1
ENSBTAG00000003535	1.12336	4.7155	7.44316e-05	0.00171117	2.17854	DPM3
ENSBTAG00000014146	1.12331	6.01433	8.63867e-06	0.000326582	2.17846	SPCS3
ENSBTAG00000037634	1.11946	6.66825	7.63408e-05	0.00174918	2.17265
ENSBTAG00000004374	1.11868	5.75933	1.58948e-06	8.31643e-05	2.17149	CNPY2
ENSBTAG00000013191	1.11866	4.52876	0.000399633	0.00635983	2.17145	AGRN
ENSBTAG00000006797	1.11844	2.83041	0.00220524	0.0205983	2.17113
ENSBTAG00000039962	1.11623	4.33248	0.00018135	0.00346366	2.1678	DCTPP1
ENSBTAG00000021466	1.11616	7.49564	0.00141506	0.0153487	2.16769	COL3A1
ENSBTAG00000016218	1.11382	4.56719	1.09463e-06	6.00333e-05	2.16418	PTGES2
ENSBTAG00000047816	1.11043	2.21165	0.00347503	0.0279641	2.15909
ENSBTAG00000033747	1.10823	4.8292	1.30953e-06	7.03725e-05	2.15582	SIL1
ENSBTAG00000020283	1.10763	4.29488	1.13044e-05	0.000396845	2.15491	DUSP5
ENSBTAG00000000242	1.10667	2.56461	0.00053617	0.00789003	2.15348
ENSBTAG00000047265	1.10638	4.89353	2.29115e-05	0.00068948	2.15304
ENSBTAG00000048125	1.10536	3.4941	0.000801653	0.0103999	2.15153	ENTPD2
ENSBTAG00000013736	1.10425	1.40995	0.0229396	0.0948995	2.14986	PROM1
ENSBTAG00000005092	1.10368	2.19744	0.00490465	0.0355887	2.14902	ROR2
ENSBTAG00000005182	1.10248	8.38189	0.000414918	0.00651893	2.14723	BoLA
ENSBTAG00000018331	1.1023	5.30723	3.30917e-05	0.000931752	2.14696	CLEC3B
ENSBTAG00000018274	1.1014	5.71677	7.09046e-05	0.00164672	2.14562	FADD
ENSBTAG00000047906	1.10066	5.09688	7.65276e-05	0.00175052	2.14452
ENSBTAG00000011467	1.09958	3.29198	0.00528504	0.0371949	2.14292	BATF2
ENSBTAG00000004604	1.09827	5.38576	6.51184e-05	0.00155012	2.14099	CCDC124
ENSBTAG00000016766	1.09627	5.07905	1.02384e-07	8.12885e-06	2.13801	TMEM176B
ENSBTAG00000026236	1.09568	2.8369	0.000647259	0.00902857	2.13713	AZGP1
ENSBTAG00000019891	1.0956	5.34041	1.35836e-05	0.000461339	2.13702	MRPL40
ENSBTAG00000006305	1.09524	0.789182	0.0051872	0.03676	2.13649	AK1
ENSBTAG00000032369	1.09318	6.86172	1.24301e-05	0.000429735	2.13343	NMI
ENSBTAG00000015438	1.09254	7.86446	4.44706e-07	2.8246e-05	2.1325
ENSBTAG00000006839	1.09143	4.26279	7.82591e-05	0.00177232	2.13085	JOSD2
ENSBTAG00000007077	1.09026	5.98388	0.000126868	0.0025897	2.12912	ABHD1
ENSBTAG00000048155	1.08863	7.77043	0.00350693	0.0281188	2.12671	FCN1
ENSBTAG00000007300	1.08764	3.28663	0.0002775	0.00476671	2.12526	FHL3
ENSBTAG00000019754	1.08714	3.3326	9.7763e-05	0.0021225	2.12452	CAVIN3
ENSBTAG00000000807	1.08697	5.66238	3.65538e-08	3.49076e-06	2.12427	TMED3
ENSBTAG00000018774	1.08678	3.47358	0.00044721	0.00687737	2.124	NUAK2
ENSBTAG00000023635	1.08636	3.50664	0.000317362	0.00527238	2.12338	CLEC6A
ENSBTAG00000020939	1.0846	1.45338	0.010564	0.0583586	2.12079	PLAC9
ENSBTAG00000025405	1.08408	5.90251	1.17253e-05	0.000409516	2.12002	BATF
ENSBTAG00000045854	1.0835	3.68117	0.00540018	0.0375483	2.11917
ENSBTAG00000021864	1.0832	4.62987	4.90023e-06	0.000211764	2.11873	TXNDC17
ENSBTAG00000044150	1.08317	5.13753	3.61646e-07	2.40909e-05	2.11869	UCK2
ENSBTAG00000037778	1.08235	2.5492	0.00601821	0.0403658	2.11749	CXCL3
ENSBTAG00000011207	1.08203	3.21934	0.00897425	0.0521056	2.11702	CNN1
ENSBTAG00000012186	1.08063	0.617923	0.00941704	0.0538522	2.11496	DKKL1
ENSBTAG00000047441	1.07886	4.06349	4.72556e-05	0.0012222	2.11237
ENSBTAG00000005448	1.07849	4.39585	5.44351e-06	0.000225947	2.11183
ENSBTAG00000030190	1.07711	5.5954	0.00265421	0.0234146	2.1098	COL6A3
ENSBTAG00000031778	1.07691	4.21287	4.70879e-05	0.00122207	2.10952	HIST1H2BD
ENSBTAG00000021720	1.07601	6.21652	3.53019e-05	0.000981071	2.10819	MRPL27
ENSBTAG00000006085	1.07533	7.72104	6.31611e-08	5.40752e-06	2.10721	DDOST
ENSBTAG00000000745	1.07432	5.81475	6.12523e-06	0.00024969	2.10573	AQP1
ENSBTAG00000032557	1.07385	6.19244	2.64596e-06	0.000128572	2.10504	TMEM258
ENSBTAG00000012793	1.07302	0.579217	0.021376	0.0906189	2.10384
ENSBTAG00000006045	1.07285	9.09245	2.64048e-08	2.65135e-06	2.10358	P4HB
ENSBTAG00000005355	1.07225	5.94907	1.9784e-07	1.42784e-05	2.10271	BAG2
ENSBTAG00000031962	1.07167	3.384	0.000439444	0.00679621	2.10186	RAB20
ENSBTAG00000009479	1.07151	6.26769	4.15466e-05	0.0011103	2.10163	UQCRQ
ENSBTAG00000002596	1.07032	1.7432	0.00069391	0.0094113	2.0999	VSTM1
ENSBTAG00000007213	1.06831	7.72519	5.06728e-07	3.1454e-05	2.09697	SIRPA
ENSBTAG00000000078	1.0683	6.06131	0.000215835	0.00394055	2.09696	GLIPR2
ENSBTAG00000031771	1.06794	1.30418	0.0140224	0.0694557	2.09644
ENSBTAG00000010875	1.06767	1.63515	0.00111881	0.0130696	2.09604	MSX1
ENSBTAG00000008291	1.0672	4.1306	1.18707e-05	0.000413537	2.09537	PROCR
ENSBTAG00000011954	1.06603	6.2325	1.55639e-07	1.15511e-05	2.09367	SEC11C
ENSBTAG00000032026	1.06306	6.02671	2.19928e-07	1.55613e-05	2.08935	GMPPB
ENSBTAG00000018040	1.06263	8.05955	2.61717e-05	0.000778651	2.08874	PSMB10
ENSBTAG00000019054	1.06242	7.7514	1.80714e-05	0.000572584	2.08844	EPSTI1
ENSBTAG00000045907	1.06194	2.37778	0.000519486	0.00769425	2.08773	TNFSF13B
ENSBTAG00000010361	1.06127	3.9719	0.000367448	0.00595947	2.08676	DLL4
ENSBTAG00000002478	1.05965	3.04581	0.00050361	0.0075409	2.08442	AGMAT
ENSBTAG00000008703	1.05635	5.95703	0.00399868	0.0309051	2.07966	EIF2AK2
ENSBTAG00000040564	1.05532	3.35445	0.0162639	0.0762442	2.07818
ENSBTAG00000006078	1.05344	3.60023	0.00150638	0.0160964	2.07548
ENSBTAG00000020884	1.05256	7.25713	4.11612e-06	0.000186743	2.07421	CASP4
ENSBTAG00000047504	1.05243	2.33408	0.00107551	0.0126461	2.07402	RF00003
ENSBTAG00000006244	1.05068	6.75785	1.27867e-05	0.000439837	2.07151	WDR83OS
ENSBTAG00000014228	1.04924	5.21993	5.40513e-05	0.00134625	2.06943	TFEC
ENSBTAG00000038154	1.04794	6.55308	0.000148329	0.0029187	2.06757	HSH2D
ENSBTAG00000018339	1.04783	6.28451	1.19406e-05	0.000414913	2.06742	ATP5MC1
ENSBTAG00000038913	1.04756	0.480892	0.0195057	0.0855119	2.06704
ENSBTAG00000021457	1.04602	4.62592	4.14205e-06	0.000187297	2.06482	EFEMP2
ENSBTAG00000019887	1.04481	3.54671	6.53828e-05	0.00155012	2.06309
ENSBTAG00000015032	1.04338	7.19784	2.59953e-06	0.000126783	2.06105	CD14
ENSBTAG00000015836	1.04288	1.172	0.0144866	0.0709502	2.06034	EXOC3L2
ENSBTAG00000010777	1.04202	6.22296	1.75315e-08	1.85589e-06	2.0591	CARS
ENSBTAG00000020590	1.04191	3.81342	5.41898e-05	0.00134625	2.05895	FZD2
ENSBTAG00000038139	1.03929	1.85502	0.00106177	0.012532	2.05522	CERCAM
ENSBTAG00000001207	1.0381	2.95254	0.000450543	0.00692082	2.05352	SERPINB8
ENSBTAG00000000394	1.03746	3.17376	0.000429988	0.00670309	2.05262	BACE2
ENSBTAG00000045783	1.03456	1.15881	0.00729116	0.0458206	2.04849
ENSBTAG00000011138	1.03387	4.77816	5.09311e-05	0.00129278	2.0475	CCDC58
ENSBTAG00000002327	1.03362	5.05265	0.000104341	0.00222637	2.04715	TMEM208
ENSBTAG00000006374	1.03321	5.71245	9.96776e-06	0.00036202	2.04657	NHP2
ENSBTAG00000015636	1.03308	6.20389	4.63907e-05	0.00121291	2.04639	C7H19orf66
ENSBTAG00000021961	1.03282	4.52849	1.71894e-05	0.000551029	2.04602	SPR
ENSBTAG00000024781	1.03266	6.23991	3.02916e-06	0.000144637	2.0458	MRPL17
ENSBTAG00000046008	1.031	2.07079	0.012017	0.0632193	2.04344
ENSBTAG00000039937	1.03048	1.78143	0.002955	0.0252755	2.0427	TNFRSF8
ENSBTAG00000015127	1.02972	4.94945	9.37017e-05	0.00205063	2.04163	SDC4
ENSBTAG00000018517	1.02941	3.73033	4.92373e-05	0.00126388	2.04119	VLDLR
ENSBTAG00000031544	1.02935	5.61575	2.22233e-05	0.000675904	2.0411	DDIT3
ENSBTAG00000021607	1.02735	1.8506	0.00386963	0.0301964	2.03828	NDUFAF2
ENSBTAG00000007534	1.02661	3.42167	0.000135916	0.0027255	2.03723	GGH
ENSBTAG00000006937	1.02653	2.44164	0.00482318	0.0351657	2.03711	ABCA10
ENSBTAG00000015177	1.02614	4.10296	0.000572668	0.00830685	2.03657	PRSS23
ENSBTAG00000004207	1.02457	5.49745	8.58159e-05	0.00191175	2.03435	CD93
ENSBTAG00000017120	1.02423	7.30646	7.041e-06	0.000280171	2.03388	PHB
ENSBTAG00000003176	1.02333	4.13824	0.000103428	0.00222271	2.03261	JAM3
ENSBTAG00000012726	1.02297	6.05996	2.94485e-06	0.000141105	2.03209	PSMB5
ENSBTAG00000008607	1.02197	5.22744	4.36385e-06	0.000194113	2.03069	ARID3A
ENSBTAG00000012205	1.0199	5.26572	4.73397e-06	0.000207022	2.02778	CPT1C
ENSBTAG00000016742	1.01951	0.132018	0.0206185	0.0885125	2.02723	WFDC3
ENSBTAG00000025210	1.01934	5.08629	0.00760096	0.0469677	2.02699	COL4A2
ENSBTAG00000006165	1.01768	6.47185	5.40033e-06	0.000225943	2.02466	PRDX4
ENSBTAG00000014614	1.01665	6.1899	8.6197e-06	0.000326582	2.02322	ACTA2
ENSBTAG00000015828	1.01633	6.99968	1.96945e-06	0.000100729	2.02276	FKBP11
ENSBTAG00000046259	1.0144	1.24965	0.0058594	0.0396118	2.02006
ENSBTAG00000020028	1.01028	3.90665	0.000398885	0.00635609	2.0143	RBP1
ENSBTAG00000000706	1.00966	4.01067	0.00342931	0.0278092	2.01344	ADAMTS1
ENSBTAG00000011913	1.00927	5.6838	9.55955e-05	0.00208872	2.01289	CKAP4
ENSBTAG00000012467	1.00814	2.21293	0.00398981	0.0308696	2.01132	MASP1
ENSBTAG00000010723	1.00782	5.91765	2.93589e-05	0.00084762	2.01087	PFDN6
ENSBTAG00000003806	1.00782	3.99004	0.00160358	0.0167617	2.01087	ECM1
ENSBTAG00000010617	1.00726	5.45168	5.93024e-05	0.00144355	2.01009	KRTCAP2
ENSBTAG00000010508	1.00625	5.44897	1.38044e-05	0.000466615	2.00868	BLVRB
ENSBTAG00000017212	1.00582	6.22335	4.79455e-06	0.000207855	2.00808	HYPK
ENSBTAG00000001520	1.00504	5.28614	2.70533e-05	0.000797926	2.007	MRPL24
ENSBTAG00000013343	1.00344	8.79491	7.68229e-05	0.00175434	2.00478	FTL
ENSBTAG00000004472	1.00337	4.97064	1.91324e-05	0.000597877	2.00467	DYNLT1
ENSBTAG00000001781	1.00215	6.42382	1.71954e-06	8.92854e-05	2.00299	TOMM40
ENSBTAG00000015312	1.00185	5.01579	4.76017e-06	0.000207022	2.00256	LTBR
ENSBTAG00000025496	1.00161	2.82095	0.00119822	0.013613	2.00224	SORD
ENSBTAG00000004521	1.00072	5.98712	6.95969e-05	0.00162464	2.001	LSM7
ENSBTAG00000006342	1.0007	6.90046	0.00018194	0.00347008	2.00098	ATP5IF1
ENSBTAG00000021325	-1.00037	1.02332	0.00749572	0.0465915	-2.00052	SLC19A3
ENSBTAG00000017165	-1.00192	2.88285	0.000593461	0.00851292	-2.00267	MATN2
ENSBTAG00000033735	-1.00229	5.02238	0.00258974	0.0230695	-2.00318	WASHC4
ENSBTAG00000015792	-1.00245	0.732277	0.0132202	0.0673133	-2.0034
ENSBTAG00000003840	-1.00314	7.72843	6.94229e-08	5.81619e-06	-2.00436	GUCY1B1
ENSBTAG00000016484	-1.00751	3.78306	0.00137971	0.0151371	-2.01044	ATP11C
ENSBTAG00000019217	-1.00758	3.46205	0.000116493	0.00242135	-2.01054	KIF13A
ENSBTAG00000043577	-1.00768	10.1869	5.01384e-05	0.00127979	-2.01067	ND4
ENSBTAG00000047543	-1.00847	2.33151	0.00147337	0.0158303	-2.01177
ENSBTAG00000040427	-1.00888	3.13965	0.00354376	0.0283667	-2.01234
ENSBTAG00000005102	-1.00995	3.84679	0.00756191	0.0468112	-2.01384	PHTF2
ENSBTAG00000026851	-1.01012	3.54115	0.00695592	0.0443464	-2.01408	FMNL2
ENSBTAG00000014111	-1.01069	4.67781	0.000409797	0.0064698	-2.01487	INPP4B
ENSBTAG00000021140	-1.01091	4.41781	0.00062508	0.00881827	-2.01518	RMND5A
ENSBTAG00000034827	-1.01186	3.46952	0.00102697	0.012259	-2.01651	PDGFD
ENSBTAG00000010591	-1.0119	4.12616	0.00820711	0.0492894	-2.01656	ZNF365
ENSBTAG00000014064	-1.01302	1.59027	0.00477634	0.0349649	-2.01813	FGFR2
ENSBTAG00000044126	-1.01351	3.44658	0.0013938	0.015227	-2.01882	SNTB1
ENSBTAG00000042702	-1.01376	1.46962	0.00298994	0.0254714	-2.01916	RF00394
ENSBTAG00000009978	-1.01455	0.444262	0.0147619	0.0717908	-2.02027	TDRD6
ENSBTAG00000017761	-1.01529	5.5113	0.00706844	0.0448961	-2.02131	SMC1A
ENSBTAG00000018394	-1.01538	0.613316	0.00882276	0.0515327	-2.02143	SDR42E1
ENSBTAG00000018437	-1.01548	5.83079	0.00129704	0.0144704	-2.02158	SMC5
ENSBTAG00000012694	-1.01554	3.06371	0.0156012	0.074279	-2.02166	UHMK1
ENSBTAG00000008275	-1.01582	1.86897	0.00233192	0.0214932	-2.02206	GREB1L
ENSBTAG00000009482	-1.01606	4.2166	0.0125474	0.0649289	-2.02238	AFF4
ENSBTAG00000006954	-1.01625	2.96109	0.00154719	0.0163695	-2.02265	ZNF432
ENSBTAG00000002287	-1.01636	5.35192	0.00309883	0.0260576	-2.02282	CHD9
ENSBTAG00000020646	-1.01655	2.37502	0.000985328	0.0119819	-2.02308	ZC3H6
ENSBTAG00000002902	-1.01969	4.32295	0.00204911	0.0196561	-2.02748	ANO6
ENSBTAG00000019001	-1.02154	3.11171	0.0154015	0.0736426	-2.03009	PRDM10
ENSBTAG00000020416	-1.02171	0.237916	0.0216535	0.0913219	-2.03032	PGAP1
ENSBTAG00000011173	-1.0222	0.381413	0.0146272	0.0713644	-2.03101	FAM189A2
ENSBTAG00000016194	-1.02242	1.77689	0.00208391	0.0198755	-2.03133	FBXO32
ENSBTAG00000014548	-1.02274	3.84918	0.00118043	0.0134557	-2.03178	FAM129A
ENSBTAG00000013790	-1.02292	6.40249	0.00455352	0.0338134	-2.03203	MAP3K1
ENSBTAG00000011155	-1.02359	6.24977	0.00161343	0.0168187	-2.03297	PUM2
ENSBTAG00000021538	-1.02501	5.16759	7.02055e-05	0.0016359	-2.03498	MYO1E
ENSBTAG00000019302	-1.02516	1.9794	0.0192526	0.085007	-2.03519	BCL2
ENSBTAG00000006560	-1.02521	1.03686	0.00997584	0.0560618	-2.03525	VANGL2
ENSBTAG00000017339	-1.02534	2.95333	0.00523202	0.0369816	-2.03544	RUNX1T1
ENSBTAG00000012929	-1.02579	3.25876	0.0206244	0.0885125	-2.03607	CEP85L
ENSBTAG00000042713	-1.02792	1.11082	0.00994978	0.0559614	-2.03908	RF00400
ENSBTAG00000034633	-1.0288	5.24937	1.51361e-05	0.000505375	-2.04032	ERO1B
ENSBTAG00000001617	-1.0289	5.39836	0.000565332	0.0082217	-2.04047	G2E3
ENSBTAG00000006686	-1.02895	1.5791	0.00793943	0.0482299	-2.04054	NPNT
ENSBTAG00000001597	-1.02987	5.46263	8.29185e-06	0.000316295	-2.04184	PITPNM2
ENSBTAG00000012762	-1.03129	4.11914	0.00810067	0.04884	-2.04386	C7H5orf24
ENSBTAG00000016717	-1.03315	3.86048	0.0015964	0.0167054	-2.04649	CEP68
ENSBTAG00000016497	-1.03326	2.79984	0.00770703	0.0473021	-2.04665	FAM168A
ENSBTAG00000020957	-1.03407	3.12542	0.00083332	0.0105697	-2.0478	FZD5
ENSBTAG00000015413	-1.03419	5.0106	0.00798521	0.0483574	-2.04796	RASA2
ENSBTAG00000008048	-1.0346	3.59884	0.00603137	0.0404143	-2.04854	GCFC2
ENSBTAG00000015261	-1.03472	1.50746	0.00233252	0.0214932	-2.04871	CARD14
ENSBTAG00000034436	-1.03564	3.54355	0.0114614	0.0614035	-2.05003	PDPK1
ENSBTAG00000005190	-1.03589	5.6931	5.15137e-06	0.000221214	-2.05038	TSC1
ENSBTAG00000044105	-1.03622	4.7123	0.0106426	0.0586264	-2.05085	FOXO1
ENSBTAG00000018819	-1.03723	0.889572	0.00431237	0.0325538	-2.05228	TENM1
ENSBTAG00000018088	-1.03791	1.82396	0.0125415	0.0649227	-2.05325	SETBP1
ENSBTAG00000027024	-1.03828	3.47336	0.00637371	0.0419063	-2.05378	ARHGAP5
ENSBTAG00000002783	-1.03851	3.88689	0.00644691	0.0422249	-2.05411	PCYOX1
ENSBTAG00000045923	-1.03867	1.86943	0.00900384	0.052233	-2.05433	BOLA-DYB
ENSBTAG00000044070	-1.04212	2.74055	0.000386505	0.00620224	-2.05925	SNX30
ENSBTAG00000018469	-1.04238	4.44075	0.00506298	0.036218	-2.05962	ALDH6A1
ENSBTAG00000020378	-1.0442	4.78762	0.00070318	0.00947005	-2.06222	DLG1
ENSBTAG00000014407	-1.04654	2.08302	0.00327971	0.0270948	-2.06557	INO80D
ENSBTAG00000010719	-1.04787	2.1294	0.0019092	0.0187568	-2.06748	ANGPTL1
ENSBTAG00000009665	-1.04896	5.96507	0.0026499	0.0234061	-2.06904	UTRN
ENSBTAG00000012371	-1.0494	3.09545	0.00720103	0.0454423	-2.06967	CPD
ENSBTAG00000015024	-1.04961	2.16083	0.00164257	0.0170447	-2.06997	GXYLT1
ENSBTAG00000017549	-1.04973	0.23803	0.0243002	0.0985317	-2.07014	KITLG
ENSBTAG00000009117	-1.05002	1.21293	0.00878025	0.0513944	-2.07056	THNSL1
ENSBTAG00000021469	-1.05129	3.91351	0.000147155	0.00290397	-2.07239	CTTNBP2
ENSBTAG00000014940	-1.05187	0.821261	0.00715517	0.0452606	-2.07321	KCNAB3
ENSBTAG00000007791	-1.0523	2.37069	0.00790109	0.0480611	-2.07384	KCNQ5
ENSBTAG00000018270	-1.05292	4.11191	0.00302922	0.0257258	-2.07473	NFATC2
ENSBTAG00000013196	-1.05301	7.06413	4.60597e-05	0.00120728	-2.07485	STK17B
ENSBTAG00000044021	-1.05313	0.558873	0.015545	0.0741212	-2.07503	TOGARAM2
ENSBTAG00000015536	-1.05336	4.30547	0.00237769	0.0217179	-2.07535	CPNE3
ENSBTAG00000017595	-1.05345	0.85107	0.0114046	0.061195	-2.07549
ENSBTAG00000000536	-1.0539	3.87616	7.31833e-05	0.00168531	-2.07613	ZNF395
ENSBTAG00000003438	-1.05443	4.56147	0.0011207	0.0130722	-2.0769	ZBTB43
ENSBTAG00000002291	-1.05491	2.76882	0.00769893	0.0472949	-2.07758	ZBTB41
ENSBTAG00000045795	-1.05527	2.40101	0.00771984	0.0473471	-2.07811	KIR2DS1
ENSBTAG00000016471	-1.05533	4.47527	0.00845287	0.0502098	-2.0782	PDPR
ENSBTAG00000004353	-1.05605	5.26207	0.0018193	0.0181504	-2.07923	CNOT6L
ENSBTAG00000019342	-1.05693	3.69356	0.00023495	0.00422724	-2.08049	OSBPL3
ENSBTAG00000004204	-1.05895	3.70329	0.00148975	0.0159436	-2.08341	GPR107
ENSBTAG00000002020	-1.05954	4.21351	0.00903498	0.0523585	-2.08426	CREBRF
ENSBTAG00000000819	-1.06086	1.89484	0.00105841	0.0125032	-2.08618	RFX3
ENSBTAG00000015571	-1.06099	5.00619	0.000315003	0.00524595	-2.08637	GCLC
ENSBTAG00000002319	-1.06173	3.23741	0.000116299	0.00242112	-2.08743
ENSBTAG00000011321	-1.06223	5.23799	8.8373e-06	0.000329733	-2.08816	NUGGC
ENSBTAG00000017684	-1.0628	1.37472	0.00848978	0.0502978	-2.08898	NMUR1
ENSBTAG00000011990	-1.06528	0.935795	0.0163165	0.0764122	-2.09258	ALOX15
ENSBTAG00000015386	-1.06537	4.48827	0.000798941	0.0103909	-2.09271	REL
ENSBTAG00000012738	-1.06638	3.1851	0.0221837	0.0928127	-2.09417	ZNF827
ENSBTAG00000012441	-1.06642	3.68626	0.000432602	0.00672083	-2.09422	SMAD7
ENSBTAG00000000682	-1.06665	6.32876	0.0124977	0.0648668	-2.09456
ENSBTAG00000002788	-1.06788	1.45647	0.0074869	0.0465579	-2.09636	RAB27B
ENSBTAG00000043570	-1.06899	7.02442	0.00157583	0.0165447	-2.09796
ENSBTAG00000009643	-1.07091	2.56643	0.0212713	0.0903235	-2.10076	ZBTB25
ENSBTAG00000011002	-1.07126	2.94865	0.000225233	0.00407928	-2.10127	CCDC136
ENSBTAG00000043970	-1.07232	2.65267	0.00350551	0.0281188	-2.10281	C14H8orf37
ENSBTAG00000025964	-1.07283	3.59487	0.00217312	0.020366	-2.10356	MAST4
ENSBTAG00000007569	-1.07335	1.6212	0.00377944	0.0297593	-2.10431	TNFRSF11A
ENSBTAG00000021835	-1.07417	0.859604	0.0230997	0.095295	-2.10551	PRICKLE2
ENSBTAG00000012253	-1.07608	4.45379	0.00341779	0.0277642	-2.1083	AGO1
ENSBTAG00000013455	-1.07622	3.08608	0.0148304	0.0719701	-2.10851	SPOPL
ENSBTAG00000007732	-1.07805	2.50752	0.00303317	0.0257331	-2.11118	ARPP21
ENSBTAG00000010018	-1.07807	2.95222	0.0142185	0.0700967	-2.1112	ATP7A
ENSBTAG00000015151	-1.07923	3.5329	0.0163397	0.0764946	-2.11291	FOXN2
ENSBTAG00000022360	-1.08035	0.324357	0.0219099	0.0920021	-2.11455	SOX5
ENSBTAG00000007855	-1.0811	3.30261	9.31126e-05	0.002041	-2.11565	VSIG10
ENSBTAG00000045826	-1.08174	0.538322	0.0142879	0.0704136	-2.11659	C28H10orf105
ENSBTAG00000009267	-1.08312	4.77447	0.00121995	0.0137683	-2.11861	UHRF1BP1
ENSBTAG00000047213	-1.0835	3.74521	0.000202251	0.00376286	-2.11916
ENSBTAG00000022733	-1.08479	4.57847	0.0134318	0.0676639	-2.12107	EPM2AIP1
ENSBTAG00000002581	-1.085	1.0522	0.00313801	0.0263061	-2.12137	BOLA-DYA
ENSBTAG00000011882	-1.08606	0.680309	0.0160307	0.0755138	-2.12293	SLC24A3
ENSBTAG00000044001	-1.08752	2.49098	0.000279653	0.00479165	-2.12508	LPP
ENSBTAG00000016236	-1.08987	5.47837	0.000481588	0.00725264	-2.12854	SLC12A6
ENSBTAG00000005501	-1.09027	2.38948	0.0155729	0.0742281	-2.12914
ENSBTAG00000000245	-1.09167	0.932176	0.0067826	0.0436079	-2.1312	NHSL1
ENSBTAG00000039366	-1.0928	3.67153	0.00736197	0.0460747	-2.13287
ENSBTAG00000009226	-1.09305	0.755704	0.0105083	0.0581682	-2.13324	SCUBE3
ENSBTAG00000019790	-1.09408	2.77451	0.000384242	0.00618046	-2.13477	MSH5
ENSBTAG00000047788	-1.09414	1.19449	0.00660164	0.0428887	-2.13485
ENSBTAG00000008852	-1.09465	5.91305	5.70354e-08	5.05763e-06	-2.13561	SIGLEC10
ENSBTAG00000013015	-1.09487	0.0731926	0.0184507	0.0826719	-2.13594	CCDC13
ENSBTAG00000014758	-1.09767	2.07729	0.0023894	0.0217821	-2.14009	WIF1
ENSBTAG00000019704	-1.09818	5.88607	0.000411729	0.00649257	-2.14084	HLTF
ENSBTAG00000018431	-1.09831	2.6361	0.00116276	0.0132912	-2.14104	NAV2
ENSBTAG00000004685	-1.09886	0.193442	0.0137805	0.0685784	-2.14185	SRGAP3
ENSBTAG00000006678	-1.09893	4.45052	0.000391866	0.00626618	-2.14195	GATAD2B
ENSBTAG00000002035	-1.10014	3.70056	0.000773791	0.0101313	-2.14375	ARL5C
ENSBTAG00000007602	-1.10033	0.793419	0.0118898	0.0628354	-2.14403	ITGA8
ENSBTAG00000033642	-1.10044	2.84048	0.0135941	0.0680502	-2.14421
ENSBTAG00000002668	-1.10051	3.68144	0.000278712	0.00478152	-2.1443	ZNF711
ENSBTAG00000002177	-1.1006	5.23749	0.00158232	0.0165732	-2.14443	PIKFYVE
ENSBTAG00000025826	-1.10354	0.469318	0.0162859	0.076311	-2.14882	SLC24A1
ENSBTAG00000042350	-1.10463	1.28578	0.0214962	0.0909369	-2.15043	RF00153
ENSBTAG00000038434	-1.10513	5.58089	0.00383436	0.0300923	-2.15119	ATRX
ENSBTAG00000014154	-1.10655	1.84919	0.00446443	0.0333879	-2.1533
ENSBTAG00000030705	-1.10758	0.948285	0.00184966	0.0183169	-2.15484	DACT3
ENSBTAG00000004564	-1.10837	6.35429	0.00113803	0.0131037	-2.15601	MBNL1
ENSBTAG00000015449	-1.10853	2.47917	0.000168377	0.00323852	-2.15626	PPEF2
ENSBTAG00000006187	-1.10946	2.62012	0.000820767	0.0105342	-2.15765	MFAP4
ENSBTAG00000017950	-1.11148	0.989543	0.00524854	0.03706	-2.16067	SLC4A8
ENSBTAG00000011614	-1.1124	4.73381	4.39928e-07	2.81459e-05	-2.16205	PDE7A
ENSBTAG00000017354	-1.11262	2.02345	0.00215836	0.020331	-2.16238	MPP7
ENSBTAG00000017834	-1.11316	2.53181	0.000826607	0.01055	-2.1632	PRELP
ENSBTAG00000031866	-1.11356	0.474671	0.00936274	0.0535641	-2.16378
ENSBTAG00000016260	-1.11441	6.73816	9.5245e-06	0.000348704	-2.16506	LRRK2
ENSBTAG00000004899	-1.11635	5.85023	0.00140904	0.0153199	-2.16798	ABLIM1
ENSBTAG00000013017	-1.11692	2.54861	0.000769217	0.010081	-2.16883	GNAT2
ENSBTAG00000015905	-1.11791	1.2005	0.0065658	0.0426965	-2.17033	ARHGAP32
ENSBTAG00000003015	-1.11814	5.75729	8.01342e-07	4.63692e-05	-2.17066	SESN1
ENSBTAG00000006893	-1.11914	4.36225	0.00311238	0.0261356	-2.17217	BBX
ENSBTAG00000008352	-1.11978	1.45643	0.00122327	0.013783	-2.17314	ART4
ENSBTAG00000006626	-1.1207	1.2961	0.0191533	0.0847562	-2.17453	TMEM132B
ENSBTAG00000014575	-1.12159	1.37689	0.00980495	0.0553519	-2.17587	COL4A5
ENSBTAG00000021855	-1.1216	1.90973	0.00190348	0.0187141	-2.17588	ANO3
ENSBTAG00000011234	-1.12271	3.16823	0.0108738	0.0594206	-2.17755	FOXO3
ENSBTAG00000032588	-1.1232	3.22921	7.71736e-05	0.0017594	-2.1783	TMEM150C
ENSBTAG00000037383	-1.12379	6.49484	0.00241094	0.0219345	-2.17919
ENSBTAG00000007163	-1.12392	3.69107	0.000495234	0.00742361	-2.17939	SLC44A1
ENSBTAG00000046553	-1.12504	3.03844	0.0102199	0.0570109	-2.18107
ENSBTAG00000021844	-1.12623	1.65936	0.00388767	0.0302507	-2.18288	COCH
ENSBTAG00000000770	-1.12746	3.82439	7.26029e-05	0.00167761	-2.18474	PGM2L1
ENSBTAG00000015350	-1.12772	2.3976	0.0158979	0.0750959	-2.18514	PLIN1
ENSBTAG00000034384	-1.129	1.2774	0.00253464	0.0227568	-2.18708	VWA3B
ENSBTAG00000015196	-1.1302	3.81225	1.87607e-05	0.000589775	-2.1889	PHF6
ENSBTAG00000021872	-1.13088	6.58417	0.000213142	0.00392419	-2.18993	RASGRP1
ENSBTAG00000005083	-1.13102	3.61432	0.00122145	0.0137739	-2.19013	TULP4
ENSBTAG00000031246	-1.13116	0.313522	0.0104954	0.0581207	-2.19035	CCNI2
ENSBTAG00000013602	-1.13163	6.19574	6.31432e-07	3.77074e-05	-2.19106	BRWD1
ENSBTAG00000004154	-1.13169	4.65243	0.000942503	0.0115641	-2.19116	SKIL
ENSBTAG00000038610	-1.13294	2.75169	0.00341335	0.0277457	-2.19305	ZBTB26
ENSBTAG00000020839	-1.13553	4.71127	0.000200571	0.0037418	-2.19699	MEGF6
ENSBTAG00000018019	-1.1395	4.52882	0.00597477	0.0401731	-2.20305	BCL11B
ENSBTAG00000043602	-1.13957	0.328251	0.0104878	0.0581017	-2.20316	RF00100
ENSBTAG00000004010	-1.14055	1.39878	0.0161946	0.0760241	-2.20465	PAPPA
ENSBTAG00000009912	-1.14074	6.16333	0.0009458	0.0115941	-2.20494	PAN3
ENSBTAG00000018035	-1.14144	3.82523	0.0145573	0.0712015	-2.20601	TGFBR1
ENSBTAG00000019293	-1.14463	3.09228	0.00442768	0.0332405	-2.2109	EGR3
ENSBTAG00000004974	-1.14511	1.68553	0.0151577	0.0728593	-2.21164	ZDHHC23
ENSBTAG00000019066	-1.14569	1.95512	0.000528711	0.00779705	-2.21251	FAM167A
ENSBTAG00000013879	-1.1463	0.569521	0.00577625	0.0393027	-2.21345	DGKH
ENSBTAG00000014026	-1.14739	3.776	6.71849e-05	0.00158186	-2.21513	PAG1
ENSBTAG00000008240	-1.1482	0.506231	0.00959879	0.0546627	-2.21637	GALNT15
ENSBTAG00000003509	-1.1487	5.78579	0.000160632	0.00311589	-2.21714	PLEKHA2
ENSBTAG00000024595	-1.14907	5.50935	0.00331986	0.0273109	-2.21772	HECA
ENSBTAG00000022381	-1.15049	3.39022	0.00832496	0.0497748	-2.21989	TET3
ENSBTAG00000044063	-1.15363	3.77761	0.000390676	0.00625447	-2.22473	B4GALT6
ENSBTAG00000020387	-1.15369	6.04068	0.000367936	0.0059603	-2.22482	MARF1
ENSBTAG00000004869	-1.15515	1.6015	0.00141102	0.0153205	-2.22707	CXADR
ENSBTAG00000021764	-1.15596	2.39121	0.00114531	0.0131764	-2.22832	GLRB
ENSBTAG00000009679	-1.15687	3.51672	0.00306256	0.0258382	-2.22973	PLEKHG1
ENSBTAG00000031933	-1.15692	2.93327	0.000133084	0.00269244	-2.22981	ALOX12E
ENSBTAG00000003403	-1.15962	2.39647	0.0029138	0.0251047	-2.23398	PADI2
ENSBTAG00000005439	-1.16171	2.4096	0.00125746	0.0140868	-2.23722	FAM102B
ENSBTAG00000014538	-1.16227	0.460578	0.00647058	0.0423394	-2.23809	HPCAL4
ENSBTAG00000000363	-1.16351	5.1558	0.00278798	0.0242965	-2.24001	BDP1
ENSBTAG00000011509	-1.16432	1.87876	0.000826633	0.01055	-2.24128	SERAC1
ENSBTAG00000003709	-1.16504	0.176532	0.00814104	0.0490148	-2.24239	ITGB8
ENSBTAG00000010978	-1.16563	2.28349	0.00163328	0.0169742	-2.24331	PROX1
ENSBTAG00000005212	-1.16569	2.82229	0.00136485	0.0150188	-2.2434	C1H3orf70
ENSBTAG00000018151	-1.16963	3.9436	1.75007e-05	0.000559694	-2.24955
ENSBTAG00000027274	-1.17015	1.13025	0.00151496	0.0161627	-2.25034
ENSBTAG00000015220	-1.17042	4.10314	0.000467748	0.00711537	-2.25077	AGO4
ENSBTAG00000014602	-1.17189	1.42829	0.000811295	0.0104519	-2.25306	CAMTA1
ENSBTAG00000011439	-1.17501	1.59044	0.0153993	0.0736426	-2.25795	EPB42
ENSBTAG00000015662	-1.17926	2.98082	0.0012947	0.0144603	-2.26461	IMPG2
ENSBTAG00000017745	-1.17968	5.96865	0.000269762	0.00467497	-2.26526	IL6ST
ENSBTAG00000004029	-1.18065	2.02387	0.0124959	0.0648668	-2.26679	LCOR
ENSBTAG00000014609	-1.18083	5.42508	0.000704684	0.00948095	-2.26708	PPP1R12A
ENSBTAG00000016751	-1.18142	3.53337	0.000255078	0.00448308	-2.26799	MYO6
ENSBTAG00000011752	-1.18197	3.32495	0.00162291	0.0168921	-2.26886	SYNM
ENSBTAG00000017346	-1.18197	5.3548	0.000371561	0.00600477	-2.26886	RASSF2
ENSBTAG00000024394	-1.18445	1.34379	0.00503376	0.0361224	-2.27277	SEMA3D
ENSBTAG00000027642	-1.1854	1.56772	0.0143885	0.0707814	-2.27426	C15H11orf42
ENSBTAG00000006618	-1.18614	1.27593	0.00306516	0.0258382	-2.27543	HLF
ENSBTAG00000019900	-1.18649	4.99562	0.00364849	0.0290326	-2.27598	LNPEP
ENSBTAG00000047919	-1.18658	0.77911	0.0048289	0.0351886	-2.27612
ENSBTAG00000002606	-1.18806	3.11215	0.000506425	0.00755819	-2.27846	LGR4
ENSBTAG00000016924	-1.18966	0.594245	0.00324511	0.0269202	-2.281	CAP2
ENSBTAG00000004917	-1.19055	4.46812	2.92427e-07	1.99669e-05	-2.2824	KLRK1
ENSBTAG00000014123	-1.19355	3.83925	0.00590872	0.0398073	-2.28715	ZNF507
ENSBTAG00000019929	-1.19401	4.02339	0.00083136	0.0105697	-2.28788	ITGAV
ENSBTAG00000009994	-1.19423	4.33141	3.58773e-06	0.000166082	-2.28822	EML5
ENSBTAG00000014636	-1.1951	2.36827	0.000972222	0.0118436	-2.28961	ZFHX3
ENSBTAG00000013412	-1.19698	4.2356	0.0135119	0.067813	-2.29259	NFAT5
ENSBTAG00000038794	-1.19886	3.95886	4.20051e-05	0.00112035	-2.29558	TMEM245
ENSBTAG00000012425	-1.20055	1.51224	0.00156336	0.0164859	-2.29827	RTL6
ENSBTAG00000029828	-1.20151	1.15128	0.00203738	0.0195965	-2.2998	bta-mir-421
ENSBTAG00000018284	-1.20197	1.06016	0.00493165	0.0356964	-2.30054	KBTBD11
ENSBTAG00000020127	-1.20345	0.808967	0.00203666	0.0195965	-2.3029	TKTL1
ENSBTAG00000014522	-1.20353	5.28237	1.58352e-07	1.16889e-05	-2.30303	SMIM14
ENSBTAG00000011651	-1.20522	1.38003	0.00206515	0.0197491	-2.30573	HECTD2
ENSBTAG00000018062	-1.20576	0.943496	0.00348217	0.028005	-2.30659	KIAA1522
ENSBTAG00000007678	-1.20633	0.656524	0.00181144	0.0181357	-2.30749	MKX
ENSBTAG00000016290	-1.20739	2.60935	5.0535e-05	0.00128652	-2.30919	MOB1B
ENSBTAG00000006676	-1.20808	0.820939	0.00387885	0.0302165	-2.31029	FIBIN
ENSBTAG00000020281	-1.21109	6.02371	1.03804e-05	0.000373038	-2.31512	NIN
ENSBTAG00000020707	-1.21133	1.14049	0.0242915	0.0985317	-2.31551	ADGRG6
ENSBTAG00000016739	-1.21178	5.15697	6.4557e-08	5.44192e-06	-2.31623	RASAL1
ENSBTAG00000010641	-1.21284	0.695502	0.00404114	0.0311608	-2.31794	APH1B
ENSBTAG00000020042	-1.21403	3.89518	0.00299433	0.0254929	-2.31985	KLHL28
ENSBTAG00000040061	-1.21533	5.08244	0.00083882	0.0106064	-2.32193	ZBTB38
ENSBTAG00000017797	-1.21647	7.50512	0.000105913	0.00224937	-2.32377	LY75
ENSBTAG00000020931	-1.21821	2.23073	8.41885e-05	0.00188472	-2.32658	CHN2
ENSBTAG00000009631	-1.2184	2.00073	0.00196869	0.0191758	-2.32689	ZNF683
ENSBTAG00000008947	-1.22024	1.61482	0.0157388	0.0746384	-2.32985	TKTL2
ENSBTAG00000025443	-1.22149	4.51587	0.000401158	0.00637002	-2.33188	FNIP1
ENSBTAG00000020713	-1.22377	3.9367	0.00106924	0.0125984	-2.33556	BACH2
ENSBTAG00000033608	-1.22497	1.90995	0.000478909	0.00723449	-2.33751
ENSBTAG00000032839	-1.22653	4.03359	0.00688749	0.0440321	-2.34004	LRCH3
ENSBTAG00000019975	-1.22728	5.7377	0.0010229	0.0122403	-2.34125	IL7R
ENSBTAG00000007116	-1.22873	5.57013	4.99045e-05	0.00127848	-2.34361	ARRDC3
ENSBTAG00000012215	-1.23025	1.25762	0.000994704	0.0120637	-2.34608	CPNE7
ENSBTAG00000018093	-1.23057	6.70081	0.0129873	0.0664976	-2.34659	KMT2A
ENSBTAG00000021064	-1.23281	3.31929	0.00116307	0.0132912	-2.35024
ENSBTAG00000015238	-1.23369	0.563762	0.0151404	0.0728277	-2.35168	DSC3
ENSBTAG00000000329	-1.23376	2.09282	0.00177964	0.0179356	-2.35179	MEGF10
ENSBTAG00000020214	-1.23526	4.30853	7.76849e-05	0.00176811	-2.35424	LRRC8B
ENSBTAG00000034883	-1.23781	4.40729	1.40182e-05	0.000470349	-2.35841	CCR4
ENSBTAG00000019488	-1.23866	4.87502	3.56649e-06	0.00016566	-2.35979	USP6NL
ENSBTAG00000000718	-1.24476	0.642945	0.0152083	0.0729999	-2.36979	TMPRSS9
ENSBTAG00000020469	-1.24685	0.594237	0.00335124	0.0274368	-2.37322	TMED8
ENSBTAG00000000088	-1.247	4.08471	0.000286996	0.00487896	-2.37348	ALCAM
ENSBTAG00000017839	-1.24795	4.60395	0.00124942	0.0140191	-2.37504	TIAM1
ENSBTAG00000032881	-1.25258	0.146357	0.020348	0.0877121	-2.38267	SLCO5A1
ENSBTAG00000005145	-1.26139	3.48332	0.00686384	0.043944	-2.39727	PEAK1
ENSBTAG00000011896	-1.26348	2.21876	0.000299487	0.00502813	-2.40075	GRIP2
ENSBTAG00000018024	-1.26597	3.05102	0.00161463	0.0168187	-2.40489	NR1D2
ENSBTAG00000012368	-1.26789	0.782548	0.00319435	0.0265826	-2.40808	IL21
ENSBTAG00000005997	-1.26845	4.31223	6.99559e-07	4.13557e-05	-2.40902
ENSBTAG00000043558	-1.26866	10.3487	6.38585e-06	0.000258003	-2.40937	ND1
ENSBTAG00000007689	-1.27057	2.07962	0.0008699	0.0108493	-2.41258	LPIN1
ENSBTAG00000006817	-1.27078	3.78332	0.0107024	0.0588079	-2.41293	CBL
ENSBTAG00000021713	-1.27243	0.224635	0.00249154	0.0224881	-2.41568
ENSBTAG00000007423	-1.27491	1.0004	0.000217197	0.00394945	-2.41983	TNFRSF11B
ENSBTAG00000004034	-1.27652	4.86502	9.86288e-05	0.00213451	-2.42254	SESN3
ENSBTAG00000006732	-1.27787	1.56899	0.00861408	0.0507043	-2.42481	NRCAM
ENSBTAG00000012463	-1.28007	2.57411	0.00685793	0.0439268	-2.42851	ZMAT3
ENSBTAG00000011772	-1.28043	4.37353	6.32323e-07	3.77074e-05	-2.42911
ENSBTAG00000014389	-1.28323	3.45687	0.0017669	0.0178335	-2.43383	SP4
ENSBTAG00000047648	-1.28566	3.56931	0.000573692	0.00830789	-2.43794	SYT2
ENSBTAG00000004352	-1.28746	0.90767	0.00312096	0.0261793	-2.44098	SLC5A7
ENSBTAG00000001338	-1.28886	0.399242	0.00203892	0.0195965	-2.44335	CCR3
ENSBTAG00000035147	-1.28988	1.55093	0.000217129	0.00394945	-2.44507	C19H17orf67
ENSBTAG00000047431	-1.29001	0.075535	0.00600825	0.0403386	-2.4453	RF00406
ENSBTAG00000009340	-1.29362	2.33975	0.000604537	0.00862602	-2.45142	KATNAL1
ENSBTAG00000013822	-1.29461	2.50867	0.0011714	0.0133639	-2.4531	GAS2L3
ENSBTAG00000017751	-1.29645	3.17866	7.63713e-06	0.000296286	-2.45623	RGS9
ENSBTAG00000046648	-1.29981	2.07478	0.00112579	0.0130953	-2.46196	CPA4
ENSBTAG00000035975	-1.30336	3.89569	4.7164e-06	0.000207022	-2.46804	SCIMP
ENSBTAG00000018448	-1.30633	-0.0888093	0.0190808	0.0845447	-2.47312	MSH4
ENSBTAG00000047147	-1.30762	1.5416	0.020441	0.0879745	-2.47533
ENSBTAG00000019533	-1.30896	1.45779	6.24267e-05	0.00150088	-2.47762	ADTRP
ENSBTAG00000009407	-1.31153	3.75293	0.000153809	0.00299631	-2.48204	MBTD1
ENSBTAG00000039296	-1.31304	2.57331	0.00330572	0.0272438	-2.48465
ENSBTAG00000039738	-1.31371	1.79842	5.81932e-05	0.001424	-2.48579	TMIGD3
ENSBTAG00000003455	-1.31734	2.62633	0.000378603	0.00610413	-2.49206	ANKRD6
ENSBTAG00000014020	-1.31764	1.83621	0.000203055	0.00377267	-2.49258	RTKN2
ENSBTAG00000021000	-1.31864	3.54251	0.00340594	0.0277019	-2.4943	USF3
ENSBTAG00000043559	-1.31919	5.9581	4.18989e-08	3.87982e-06	-2.49525	ND4L
ENSBTAG00000013281	-1.32053	2.78006	0.000185052	0.00350983	-2.49757
ENSBTAG00000019385	-1.32105	2.8286	5.82303e-05	0.001424	-2.49849	SCN3A
ENSBTAG00000014814	-1.32612	4.69517	8.98586e-05	0.00198561	-2.50727	BICRAL
ENSBTAG00000037951	-1.32756	5.13875	6.50453e-06	0.000261253	-2.50977	KLHL6
ENSBTAG00000019823	-1.32894	0.504876	0.00153416	0.0163039	-2.51217	ADAMTS17
ENSBTAG00000007821	-1.33168	2.33752	2.18485e-05	0.000666653	-2.51695	NPHS1
ENSBTAG00000003289	-1.33341	3.28821	0.000133629	0.00269547	-2.51997
ENSBTAG00000017205	-1.33393	-0.00664136	0.0033608	0.0274986	-2.52089	WISP3
ENSBTAG00000006036	-1.33466	4.03335	9.3018e-07	5.27077e-05	-2.52216	ERP27
ENSBTAG00000014248	-1.33667	3.13801	0.00173202	0.0175755	-2.52567	MIER3
ENSBTAG00000021208	-1.33994	3.95769	3.36398e-07	2.25189e-05	-2.53141	RRM2B
ENSBTAG00000007372	-1.34023	1.86037	8.93775e-05	0.00197966	-2.53191	ANKRD61
ENSBTAG00000012278	-1.34222	4.59545	2.25964e-05	0.000684205	-2.53542	MTMR12
ENSBTAG00000021359	-1.34354	1.99779	1.603e-05	0.000526214	-2.53773
ENSBTAG00000024688	-1.34367	5.24551	0.00240161	0.0218712	-2.53796	PHIP
ENSBTAG00000026384	-1.34584	1.61458	0.00205961	0.0197237	-2.54178	ZAR1L
ENSBTAG00000021237	-1.35291	5.95372	5.00356e-07	3.12003e-05	-2.55426	DST
ENSBTAG00000009235	-1.35462	1.55416	0.00184202	0.018281	-2.55729	KCNMB3
ENSBTAG00000003575	-1.35546	1.10416	0.000970692	0.0118355	-2.55878
ENSBTAG00000010958	-1.35563	2.68098	0.000636575	0.00891596	-2.55908
ENSBTAG00000004789	-1.35761	0.282861	0.00157622	0.0165447	-2.56261	LGR6
ENSBTAG00000013961	-1.35989	3.63926	0.000896699	0.0111018	-2.56665	MYSM1
ENSBTAG00000037804	-1.3624	3.25012	1.31407e-06	7.03725e-05	-2.57113	IKZF2
ENSBTAG00000004732	-1.36512	2.43625	0.00101779	0.0122135	-2.57597	SPTB
ENSBTAG00000004490	-1.37065	2.42099	0.00311363	0.0261356	-2.58588	TRIM31
ENSBTAG00000047293	-1.37107	3.46234	0.00021156	0.00390941	-2.58663	NRIP1
ENSBTAG00000005523	-1.38381	2.59137	0.00175293	0.0177279	-2.60957	XYLT1
ENSBTAG00000010070	-1.38602	2.51829	0.000179353	0.00343031	-2.61357	GSDMA
ENSBTAG00000010498	-1.39768	7.28473	5.04998e-12	1.97036e-09	-2.63477	SLC40A1
ENSBTAG00000030671	-1.4015	0.846717	0.012669	0.065434	-2.64176	HOOK1
ENSBTAG00000008842	-1.40581	0.726308	0.00101496	0.0122117	-2.64966	JPH1
ENSBTAG00000023867	-1.40691	4.68826	0.000835143	0.0105697	-2.65169	RC3H2
ENSBTAG00000002880	-1.41399	0.675897	0.000349036	0.00570148	-2.66473	SORBS1
ENSBTAG00000019390	-1.41475	0.524823	0.000683634	0.00938262	-2.66614	CA12
ENSBTAG00000007704	-1.4158	0.32539	0.000617993	0.00876356	-2.66807	ELOVL7
ENSBTAG00000021685	-1.41771	-0.0631948	0.0027857	0.0242921	-2.67162	EEF1A2
ENSBTAG00000004023	-1.41891	3.08289	1.92958e-06	9.90614e-05	-2.67383	KIAA1324L
ENSBTAG00000020814	-1.41959	1.30768	0.000730834	0.00972711	-2.67509	C2CD4B
ENSBTAG00000016556	-1.42115	4.38386	1.21322e-09	1.86154e-07	-2.67799	GCSAM
ENSBTAG00000003290	-1.42333	3.4267	0.000113584	0.00237535	-2.68204	SLC9A7
ENSBTAG00000010550	-1.42386	0.947046	0.000191685	0.00360061	-2.68302	EIF5A2
ENSBTAG00000021437	-1.43074	5.8285	4.23411e-05	0.00112711	-2.69585	GPR174
ENSBTAG00000043582	-1.44382	6.36129	3.89473e-06	0.000177881	-2.7204
ENSBTAG00000044712	-1.44502	0.867489	0.000284751	0.00485462	-2.72267	bta-mir-2383
ENSBTAG00000013923	-1.44706	2.64543	4.41068e-07	2.81459e-05	-2.72652	QPCT
ENSBTAG00000031696	-1.44919	5.58013	6.25694e-05	0.00150167	-2.73055	ANKRD44
ENSBTAG00000021092	-1.45152	4.38153	1.15062e-07	8.97875e-06	-2.73495	ATP6V0D2
ENSBTAG00000031044	-1.4535	1.07627	0.00316992	0.0264115	-2.73873	MIGA1
ENSBTAG00000030426	-1.46717	3.99374	5.95845e-08	5.18271e-06	-2.76479
ENSBTAG00000003581	-1.47648	1.59285	0.00668444	0.0431813	-2.78268	SETD7
ENSBTAG00000023529	-1.47657	0.490223	0.000312583	0.00521201	-2.78286	SPEF2
ENSBTAG00000045702	-1.48032	3.36892	0.0130495	0.0666324	-2.79012	ZBED6
ENSBTAG00000004741	-1.48423	1.09091	0.000122353	0.00252015	-2.79768	IL12B
ENSBTAG00000016902	-1.4852	-0.0200529	0.000817383	0.0105105	-2.79955	SGTB
ENSBTAG00000013640	-1.48627	0.93833	0.00238076	0.0217179	-2.80163	KLRG1
ENSBTAG00000014088	-1.48746	1.90734	0.000106299	0.00225126	-2.80395	MBNL3
ENSBTAG00000026986	-1.49354	2.96794	2.52193e-06	0.00012433	-2.8158	TTN
ENSBTAG00000020748	-1.49424	4.99171	2.62927e-07	1.8134e-05	-2.81716	FAM76B
ENSBTAG00000007415	-1.49729	1.5642	6.22467e-06	0.000252988	-2.82311	SLC7A8
ENSBTAG00000018607	-1.49802	1.9192	1.24978e-06	6.77261e-05	-2.82455	TSPEAR
ENSBTAG00000007898	-1.49961	1.3956	0.00010382	0.00222271	-2.82766	CYBRD1
ENSBTAG00000012036	-1.50386	1.26618	3.73499e-05	0.00101402	-2.83601	HR
ENSBTAG00000010457	-1.51575	0.719383	0.00368822	0.0292487	-2.85947	NUAK1
ENSBTAG00000000737	-1.52541	1.21108	0.0013764	0.0151318	-2.87868	DMXL2
ENSBTAG00000011741	-1.53773	2.36419	3.06637e-07	2.07299e-05	-2.90337	COL13A1
ENSBTAG00000047088	-1.5434	1.66976	2.27947e-05	0.000688682	-2.91482
ENSBTAG00000019472	-1.54704	4.43314	1.70742e-05	0.00054992	-2.92218	NR3C1
ENSBTAG00000032517	-1.55232	2.54809	5.76674e-06	0.000237434	-2.93289	BCL7A
ENSBTAG00000025078	-1.55245	0.903216	2.91304e-05	0.000843194	-2.93314	LRRC75A
ENSBTAG00000039340	-1.55546	2.2114	7.43974e-07	4.36039e-05	-2.93928	SCN4B
ENSBTAG00000016433	-1.55998	0.335855	0.000613205	0.00871377	-2.94849	FANCB
ENSBTAG00000019291	-1.56042	0.203352	0.00068289	0.00938183	-2.9494	GRB14
ENSBTAG00000019792	-1.56326	1.74973	5.1675e-06	0.000221214	-2.9552	SLC16A9
ENSBTAG00000043563	-1.58098	8.33565	9.49346e-10	1.54336e-07	-2.99174	ND5
ENSBTAG00000003329	-1.58625	1.54929	4.22474e-06	0.000189261	-3.00268	FST
ENSBTAG00000011088	-1.58691	3.72022	5.7361e-06	0.00023737	-3.00406	SLC6A6
ENSBTAG00000023393	-1.58742	1.22658	2.18703e-05	0.000666653	-3.00511	AIRE
ENSBTAG00000004449	-1.59501	3.31756	0.000259601	0.00453338	-3.02097	DGKE
ENSBTAG00000039789	-1.59763	0.412628	0.00378093	0.0297593	-3.02646
ENSBTAG00000019024	-1.59986	1.94186	1.92427e-05	0.000599949	-3.03113	JAZF1
ENSBTAG00000024269	-1.60227	3.00623	4.6488e-05	0.00121291	-3.0362	TGFBR3
ENSBTAG00000003275	-1.60236	0.571845	0.000152014	0.00296771	-3.03639	ANK1
ENSBTAG00000000156	-1.62596	1.49308	0.000538064	0.00790937	-3.08648	LGALSL
ENSBTAG00000020221	-1.62721	1.28452	1.8286e-05	0.00057804	-3.08915	WNT5A
ENSBTAG00000023407	-1.62792	0.885782	0.00104688	0.0124207	-3.09068	B3GALT5
ENSBTAG00000001231	-1.62866	2.63722	0.000760486	0.00999538	-3.09225	CDHR1
ENSBTAG00000044202	-1.63246	0.158976	0.0015331	0.0163039	-3.1004	CNKSR2
ENSBTAG00000017032	-1.63296	-0.200632	0.000688038	0.00941126	-3.10148	FREM2
ENSBTAG00000007642	-1.64123	4.43152	3.63448e-10	6.70709e-08	-3.11932	ADORA3
ENSBTAG00000027074	-1.64168	0.208605	0.000348119	0.00569331	-3.12029	SV2B
ENSBTAG00000003833	-1.64814	1.08304	0.000149528	0.00292964	-3.1343	SLC35G2
ENSBTAG00000013849	-1.67166	6.33535	7.16388e-13	3.76269e-10	-3.18581	RGS13
ENSBTAG00000034678	-1.67549	0.894615	6.23536e-05	0.00150088	-3.19428
ENSBTAG00000017450	-1.68585	3.78635	1.05198e-05	0.000375087	-3.21731	KLHL24
ENSBTAG00000017786	-1.70983	1.16121	0.0134013	0.0676639	-3.27123	FCRL6
ENSBTAG00000012498	-1.7104	4.07226	1.09235e-05	0.000387457	-3.27251	PAX5
ENSBTAG00000017718	-1.71749	4.83654	8.12501e-12	2.99879e-09	-3.28863	CCL22
ENSBTAG00000012558	-1.724	0.110493	0.000763257	0.0100125	-3.30351	ADAMTS12
ENSBTAG00000014218	-1.72533	2.75617	0.000163545	0.00316237	-3.30656	DKK1
ENSBTAG00000010496	-1.72906	5.97286	8.64349e-17	1.31151e-13	-3.31511	STAG3
ENSBTAG00000003608	-1.75363	2.65925	0.000471342	0.00714389	-3.37207	SYCP2
ENSBTAG00000018849	-1.75464	3.68651	7.82378e-10	1.31903e-07	-3.37441	AICDA
ENSBTAG00000008017	-1.76096	1.19605	6.67143e-06	0.00026717	-3.38924	UNC79
ENSBTAG00000046611	-1.79654	0.915916	0.00667271	0.0431813	-3.47386
ENSBTAG00000004503	-1.82709	0.443538	3.61066e-05	0.000994097	-3.54821	NPY
ENSBTAG00000012648	-1.83652	-0.176077	0.000134916	0.00271142	-3.57147	ZSWIM5
ENSBTAG00000012119	-1.84863	1.1184	1.84347e-07	1.33907e-05	-3.60158	PTPRZ1
ENSBTAG00000046503	-1.85164	3.24694	1.49359e-05	0.000499914	-3.60911
ENSBTAG00000026275	-1.8762	1.72037	5.13014e-05	0.00129736	-3.67106	CCL24
ENSBTAG00000020665	-1.87694	1.20698	2.84679e-07	1.95356e-05	-3.67296	GFRA2
ENSBTAG00000020679	-1.88109	1.04715	3.28507e-06	0.000155767	-3.68352	CNTN1
ENSBTAG00000010677	-1.88723	0.251392	0.000114425	0.00238929	-3.69923	LIMCH1
ENSBTAG00000010704	-1.88863	0.204915	4.35705e-05	0.0011531	-3.70283	LRRC4
ENSBTAG00000031346	-1.89852	0.0423723	5.86249e-05	0.00142961	-3.72831	ANKUB1
ENSBTAG00000020402	-1.91351	1.5498	1.52389e-05	0.000507565	-3.76726	TDRD9
ENSBTAG00000038981	-1.91396	3.12015	4.96629e-09	5.94909e-07	-3.76843
ENSBTAG00000009186	-1.93081	0.992911	3.01966e-07	2.05157e-05	-3.8127	PAX9
ENSBTAG00000005150	-1.94775	2.23125	1.43317e-07	1.08129e-05	-3.85774	HMGB3
ENSBTAG00000008160	-1.94778	2.25199	3.88924e-07	2.56577e-05	-3.8578	MBOAT2
ENSBTAG00000029076	-1.94873	0.0449161	1.97048e-05	0.00061296	-3.86035	RF00001
ENSBTAG00000003120	-1.95185	2.76183	1.85953e-09	2.59119e-07	-3.8687	ZNF385B
ENSBTAG00000008175	-1.95881	2.35691	4.04175e-09	5.06368e-07	-3.88741	ZNF713
ENSBTAG00000006263	-1.9677	5.66223	1.18386e-11	3.67428e-09	-3.91143	GP2
ENSBTAG00000024379	-1.98311	0.694174	0.000428511	0.00668771	-3.95345	LRRC17
ENSBTAG00000004645	-1.9883	0.0324691	6.64049e-05	0.00156619	-3.9677	ADAMTSL3
ENSBTAG00000000966	-1.98843	0.954944	2.96843e-05	0.000853408	-3.96804
ENSBTAG00000043546	-1.98875	6.97406	2.75816e-12	1.14138e-09	-3.96893	ND6
ENSBTAG00000038613	-1.996	-0.035931	0.0183891	0.082606	-3.98893
ENSBTAG00000040088	-2.03013	2.36549	2.81166e-10	5.50886e-08	-4.0844	SLC9B2
ENSBTAG00000026232	-2.03196	4.64994	6.44868e-06	0.000259773	-4.0896	TP53INP1
ENSBTAG00000025258	-2.03356	2.47665	0.00314369	0.0263191	-4.09414
ENSBTAG00000020750	-2.0404	3.57084	2.19916e-08	2.25803e-06	-4.11361	AFF2
ENSBTAG00000003668	-2.04896	4.20041	1.02887e-05	0.000370719	-4.13806	CXHXorf57
ENSBTAG00000000841	-2.07473	0.539707	5.44114e-06	0.000225947	-4.21264	LZTS1
ENSBTAG00000008869	-2.08241	3.06065	3.08909e-10	5.85897e-08	-4.23515	GPC2
ENSBTAG00000006024	-2.0937	0.12446	7.15436e-06	0.000281556	-4.26842	ISLR
ENSBTAG00000003595	-2.10734	0.047672	3.64165e-06	0.000168008	-4.30897	FAM216B
ENSBTAG00000019060	-2.11122	2.01989	4.27483e-09	5.22191e-07	-4.32057	CLDN11
ENSBTAG00000019132	-2.11502	1.69891	6.579e-09	7.74507e-07	-4.33196	DMP1
ENSBTAG00000000604	-2.17678	4.66778	3.13191e-12	1.25792e-09	-4.52144	GPNMB
ENSBTAG00000018833	-2.20791	-0.239478	7.2499e-06	0.000284496	-4.62006	SVOP
ENSBTAG00000001191	-2.30644	1.82858	1.85478e-06	9.55806e-05	-4.94662	CCL17
ENSBTAG00000011981	-2.32323	4.58674	2.95757e-14	2.52429e-11	-5.00452	MYBL1
ENSBTAG00000047181	-2.3336	0.461714	1.35248e-06	7.21465e-05	-5.0406
ENSBTAG00000015539	-2.37144	3.70852	1.41645e-11	4.20501e-09	-5.17457	RAPGEF5
ENSBTAG00000005247	-2.40364	1.34426	1.36492e-08	1.47931e-06	-5.29136	FRMD3
ENSBTAG00000026437	-2.49222	3.23269	0.0046308	0.0341644	-5.62643	ULBP3
ENSBTAG00000026977	-2.57386	0.760263	1.453e-09	2.13357e-07	-5.95402	PTPRQ
ENSBTAG00000003957	-2.63093	0.526796	2.08899e-08	2.17766e-06	-6.19426
ENSBTAG00000014533	-2.75875	2.70155	5.40997e-05	0.00134625	-6.76809	KEL
ENSBTAG00000017681	-2.90081	2.76459	0.00041943	0.00657605	-7.46843	RIN1
ENSBTAG00000013732	-2.92617	0.703066	7.29478e-08	5.96512e-06	-7.60089	GPR37
ENSBTAG00000021077	-2.9478	6.12628	2.19843e-07	1.55613e-05	-7.71571	BOLA-DQB
ENSBTAG00000008793	-2.99906	2.36727	8.66753e-09	1.00308e-06	-7.99481	RNASE1
ENSBTAG00000037421	-3.07353	2.36888	1.15896e-05	0.000405814	-8.41829
ENSBTAG00000012054	-3.6028	0.150715	1.50582e-09	2.1876e-07	-12.1493	ALDH3B2
ENSBTAG00000045518	-4.63498	0.201628	2.94311e-13	1.67463e-10	-24.8467	RF00001
