# Supplementary material for: Experimental challenge with bovine respiratory syncytial virus in dairy calves: bronchial lymph node transcriptome response
Source: Sci Rep. 2019 Oct 14;9:14736. doi: 10.1038/s41598-019-51094-z (PMC6791843; doi:10.1038/s41598-019-51094-z)
Supplement: Supplementary file 11 — Supplementary Table S11. [file 41598_2019_51094_MOESM11_ESM.xlsx]

## Sheet: Sheet1
Experimental challenge with bovine respiratory syncytial virus in dairy calves: bronchial lymph node transcriptome response
Dayle Johnston, Bernadette Earley, Matthew S. McCabe, Ken Lemon, Catherine Duffy, Michael McMenamy, S. Louise Cosby, JaeWoo Kim, Gordon Blackshields, Jeremy F. Taylor and Sinead M. Waters
Supplementary Table S11. Over-represented Gene Ontology terms among the DEG (g:Profiler analysis) from the Tizioto et al. (2015) study.
#	signf	p-value	T	Q	Q&T	Q&T/Q	Q&T/T	term ID	t type	t group	t name	t depth	Q&T list
#
1	!	1.05e-26	1661	604	142	0.235	0.085	GO:0002376	BP	3	immune system process	1	ENSBTAG00000000604,ENSBTAG00000001191,ENSBTAG00000001219,ENSBTAG00000001321,ENSBTAG00000002635,ENSBTAG00000003176,ENSBTAG00000003289,ENSBTAG00000003329,ENSBTAG00000003366,ENSBTAG00000003408,ENSBTAG00000004261,ENSBTAG00000004741,ENSBTAG00000004917,ENSBTAG00000005018,ENSBTAG00000005150,ENSBTAG00000005182,ENSBTAG00000005190,ENSBTAG00000005970,ENSBTAG00000006085,ENSBTAG00000006256,ENSBTAG00000006342,…
1	!	7.1e-26	963	853	125	0.147	0.13	GO:0006955	BP	3	immune response	2	ENSBTAG00000000720,ENSBTAG00000001191,ENSBTAG00000001219,ENSBTAG00000001321,ENSBTAG00000002581,ENSBTAG00000002606,ENSBTAG00000002635,ENSBTAG00000003176,ENSBTAG00000003289,ENSBTAG00000003366,ENSBTAG00000003408,ENSBTAG00000003806,ENSBTAG00000004261,ENSBTAG00000004490,ENSBTAG00000004741,ENSBTAG00000004917,ENSBTAG00000005018,ENSBTAG00000005150,ENSBTAG00000005182,ENSBTAG00000005190,ENSBTAG00000005970,…
1	!	3.45e-24	944	402	80	0.199	0.085	GO:0006952	BP	3	defense response	3	ENSBTAG00000001191,ENSBTAG00000001219,ENSBTAG00000001321,ENSBTAG00000002635,ENSBTAG00000003220,ENSBTAG00000003366,ENSBTAG00000004261,ENSBTAG00000004787,ENSBTAG00000004917,ENSBTAG00000005150,ENSBTAG00000006505,ENSBTAG00000007193,ENSBTAG00000007881,ENSBTAG00000008021,ENSBTAG00000008142,ENSBTAG00000008259,ENSBTAG00000008441,ENSBTAG00000008471,ENSBTAG00000008592,ENSBTAG00000008792,ENSBTAG00000009012,…
1	!	4.06e-23	488	402	57	0.142	0.117	GO:0002252	BP	3	immune effector process	2	ENSBTAG00000001219,ENSBTAG00000001321,ENSBTAG00000002635,ENSBTAG00000003366,ENSBTAG00000004261,ENSBTAG00000004917,ENSBTAG00000005190,ENSBTAG00000005970,ENSBTAG00000007450,ENSBTAG00000007881,ENSBTAG00000008021,ENSBTAG00000008142,ENSBTAG00000008471,ENSBTAG00000008592,ENSBTAG00000008612,ENSBTAG00000008792,ENSBTAG00000009012,ENSBTAG00000009493,ENSBTAG00000009768,ENSBTAG00000010057,ENSBTAG00000012185,…
1	!	3.43e-21	613	402	61	0.152	0.1	GO:0009607	BP	3	response to biotic stimulus	2	ENSBTAG00000001219,ENSBTAG00000001321,ENSBTAG00000002635,ENSBTAG00000003366,ENSBTAG00000004261,ENSBTAG00000004917,ENSBTAG00000005970,ENSBTAG00000006505,ENSBTAG00000007881,ENSBTAG00000008021,ENSBTAG00000008142,ENSBTAG00000008259,ENSBTAG00000008471,ENSBTAG00000008592,ENSBTAG00000008792,ENSBTAG00000009012,ENSBTAG00000009493,ENSBTAG00000009768,ENSBTAG00000011321,ENSBTAG00000011969,ENSBTAG00000012185,…
1	!	1.39e-19	573	402	57	0.142	0.099	GO:0051707	BP	3	response to other organism	4	ENSBTAG00000001219,ENSBTAG00000001321,ENSBTAG00000002635,ENSBTAG00000003366,ENSBTAG00000004261,ENSBTAG00000004917,ENSBTAG00000005970,ENSBTAG00000006505,ENSBTAG00000007881,ENSBTAG00000008021,ENSBTAG00000008142,ENSBTAG00000008259,ENSBTAG00000008471,ENSBTAG00000008592,ENSBTAG00000008792,ENSBTAG00000009012,ENSBTAG00000009493,ENSBTAG00000009768,ENSBTAG00000011321,ENSBTAG00000011969,ENSBTAG00000012185,…
1	!	1.8e-19	576	402	57	0.142	0.099	GO:0043207	BP	3	response to external biotic stimulus	3	ENSBTAG00000001219,ENSBTAG00000001321,ENSBTAG00000002635,ENSBTAG00000003366,ENSBTAG00000004261,ENSBTAG00000004917,ENSBTAG00000005970,ENSBTAG00000006505,ENSBTAG00000007881,ENSBTAG00000008021,ENSBTAG00000008142,ENSBTAG00000008259,ENSBTAG00000008471,ENSBTAG00000008592,ENSBTAG00000008792,ENSBTAG00000009012,ENSBTAG00000009493,ENSBTAG00000009768,ENSBTAG00000011321,ENSBTAG00000011969,ENSBTAG00000012185,…
1	!	2.3e-18	352	402	44	0.109	0.125	GO:0098542	BP	3	defense response to other organism	5	ENSBTAG00000001219,ENSBTAG00000001321,ENSBTAG00000002635,ENSBTAG00000003366,ENSBTAG00000004261,ENSBTAG00000004917,ENSBTAG00000007881,ENSBTAG00000008021,ENSBTAG00000008142,ENSBTAG00000008471,ENSBTAG00000008592,ENSBTAG00000008792,ENSBTAG00000009493,ENSBTAG00000009768,ENSBTAG00000012185,ENSBTAG00000012638,ENSBTAG00000014046,ENSBTAG00000014628,ENSBTAG00000014707,ENSBTAG00000014762,ENSBTAG00000014921,…
1	!	2.26e-16	454	476	51	0.107	0.112	GO:0045087	BP	3	innate immune response	3	ENSBTAG00000001191,ENSBTAG00000001219,ENSBTAG00000002635,ENSBTAG00000003366,ENSBTAG00000004261,ENSBTAG00000004917,ENSBTAG00000005150,ENSBTAG00000006505,ENSBTAG00000007193,ENSBTAG00000007881,ENSBTAG00000008021,ENSBTAG00000008142,ENSBTAG00000008792,ENSBTAG00000009012,ENSBTAG00000010057,ENSBTAG00000012185,ENSBTAG00000012638,ENSBTAG00000012640,ENSBTAG00000012684,ENSBTAG00000014113,ENSBTAG00000014628,…
1	!	1.5e-15	1462	402	86	0.214	0.059	GO:0009605	BP	3	response to external stimulus	2	ENSBTAG00000000745,ENSBTAG00000001191,ENSBTAG00000001219,ENSBTAG00000001321,ENSBTAG00000002635,ENSBTAG00000003015,ENSBTAG00000003366,ENSBTAG00000004261,ENSBTAG00000004787,ENSBTAG00000004917,ENSBTAG00000005970,ENSBTAG00000006505,ENSBTAG00000007193,ENSBTAG00000007881,ENSBTAG00000008021,ENSBTAG00000008142,ENSBTAG00000008259,ENSBTAG00000008441,ENSBTAG00000008471,ENSBTAG00000008592,ENSBTAG00000008792,…
1	!	4.91e-14	2477	628	156	0.248	0.063	GO:0006950	BP	3	response to stress	2	ENSBTAG00000000042,ENSBTAG00000000067,ENSBTAG00000000745,ENSBTAG00000001191,ENSBTAG00000001219,ENSBTAG00000001321,ENSBTAG00000002052,ENSBTAG00000002606,ENSBTAG00000002635,ENSBTAG00000002705,ENSBTAG00000003015,ENSBTAG00000003176,ENSBTAG00000003220,ENSBTAG00000003289,ENSBTAG00000003366,ENSBTAG00000003455,ENSBTAG00000003519,ENSBTAG00000003668,ENSBTAG00000003840,ENSBTAG00000004034,ENSBTAG00000004261,…
1	!	9.05e-13	219	165	21	0.127	0.096	GO:0009615	BP	3	response to virus	5	ENSBTAG00000003366,ENSBTAG00000007881,ENSBTAG00000008021,ENSBTAG00000008142,ENSBTAG00000008792,ENSBTAG00000009493,ENSBTAG00000009768,ENSBTAG00000012684,ENSBTAG00000014628,ENSBTAG00000014707,ENSBTAG00000014762,ENSBTAG00000014921,ENSBTAG00000017367,ENSBTAG00000020538,ENSBTAG00000030913,ENSBTAG00000030932,ENSBTAG00000037527,ENSBTAG00000039861,ENSBTAG00000045588,ENSBTAG00000046580,ENSBTAG00000047680
1	!	1.31e-12	169	165	19	0.115	0.112	GO:0051607	BP	3	defense response to virus	6	ENSBTAG00000003366,ENSBTAG00000007881,ENSBTAG00000008021,ENSBTAG00000008142,ENSBTAG00000008792,ENSBTAG00000009768,ENSBTAG00000014628,ENSBTAG00000014707,ENSBTAG00000014762,ENSBTAG00000014921,ENSBTAG00000017367,ENSBTAG00000020538,ENSBTAG00000030913,ENSBTAG00000030932,ENSBTAG00000037527,ENSBTAG00000039861,ENSBTAG00000045588,ENSBTAG00000046580,ENSBTAG00000047680
1	!	7.83e-10	129	402	21	0.052	0.163	GO:0006959	BP	3	humoral immune response	3	ENSBTAG00000001219,ENSBTAG00000002635,ENSBTAG00000004261,ENSBTAG00000006505,ENSBTAG00000007450,ENSBTAG00000008259,ENSBTAG00000008612,ENSBTAG00000008792,ENSBTAG00000009493,ENSBTAG00000012638,ENSBTAG00000014177,ENSBTAG00000018137,ENSBTAG00000018531,ENSBTAG00000023393,ENSBTAG00000046076,ENSBTAG00000046158,ENSBTAG00000046161,ENSBTAG00000046813,ENSBTAG00000047177,ENSBTAG00000047377,ENSBTAG00000048135
1	!	8.36e-10	857	618	70	0.113	0.082	GO:0002682	BP	3	regulation of immune system process	1	ENSBTAG00000000604,ENSBTAG00000001219,ENSBTAG00000001321,ENSBTAG00000002606,ENSBTAG00000002635,ENSBTAG00000003176,ENSBTAG00000003366,ENSBTAG00000004261,ENSBTAG00000004741,ENSBTAG00000004917,ENSBTAG00000005018,ENSBTAG00000005970,ENSBTAG00000007450,ENSBTAG00000007881,ENSBTAG00000008142,ENSBTAG00000008259,ENSBTAG00000008592,ENSBTAG00000008612,ENSBTAG00000009812,ENSBTAG00000012185,ENSBTAG00000012441,…
1	!	1.58e-09	1468	969	134	0.138	0.091	GO:0048584	BP	3	positive regulation of response to stimulus	2	ENSBTAG00000000078,ENSBTAG00000000604,ENSBTAG00000001191,ENSBTAG00000001219,ENSBTAG00000001321,ENSBTAG00000002020,ENSBTAG00000002606,ENSBTAG00000002635,ENSBTAG00000002902,ENSBTAG00000003289,ENSBTAG00000003366,ENSBTAG00000003455,ENSBTAG00000003806,ENSBTAG00000004154,ENSBTAG00000004221,ENSBTAG00000004261,ENSBTAG00000004503,ENSBTAG00000004741,ENSBTAG00000004789,ENSBTAG00000004917,ENSBTAG00000005018,…
1	!	5.38e-09	1911	948	158	0.167	0.083	GO:0007166	BP	3	cell surface receptor signaling pathway	1	ENSBTAG00000001191,ENSBTAG00000001219,ENSBTAG00000001321,ENSBTAG00000001338,ENSBTAG00000002020,ENSBTAG00000002606,ENSBTAG00000002902,ENSBTAG00000002937,ENSBTAG00000003220,ENSBTAG00000003289,ENSBTAG00000003329,ENSBTAG00000003403,ENSBTAG00000003455,ENSBTAG00000003519,ENSBTAG00000003709,ENSBTAG00000003806,ENSBTAG00000004034,ENSBTAG00000004154,ENSBTAG00000004221,ENSBTAG00000004374,ENSBTAG00000004741,…
1	!	8.42e-09	352	402	32	0.08	0.091	GO:0009617	BP	3	response to bacterium	5	ENSBTAG00000001219,ENSBTAG00000001321,ENSBTAG00000002635,ENSBTAG00000004261,ENSBTAG00000004917,ENSBTAG00000005970,ENSBTAG00000008259,ENSBTAG00000008592,ENSBTAG00000008792,ENSBTAG00000009493,ENSBTAG00000011321,ENSBTAG00000012185,ENSBTAG00000014046,ENSBTAG00000014707,ENSBTAG00000014921,ENSBTAG00000015032,ENSBTAG00000015312,ENSBTAG00000018531,ENSBTAG00000018849,ENSBTAG00000019979,ENSBTAG00000020221,…
1	!	9.62e-09	401	846	51	0.06	0.127	GO:0006954	BP	3	inflammatory response	4	ENSBTAG00000001191,ENSBTAG00000001321,ENSBTAG00000001338,ENSBTAG00000002635,ENSBTAG00000002902,ENSBTAG00000003176,ENSBTAG00000003220,ENSBTAG00000003289,ENSBTAG00000003806,ENSBTAG00000004741,ENSBTAG00000004787,ENSBTAG00000006505,ENSBTAG00000007193,ENSBTAG00000007423,ENSBTAG00000007569,ENSBTAG00000008441,ENSBTAG00000008592,ENSBTAG00000009812,ENSBTAG00000010433,ENSBTAG00000012558,ENSBTAG00000012638,…
1	!	1.93e-08	1345	402	68	0.169	0.051	GO:0051704	BP	3	multi-organism process	1	ENSBTAG00000000745,ENSBTAG00000001219,ENSBTAG00000001321,ENSBTAG00000002635,ENSBTAG00000003366,ENSBTAG00000004261,ENSBTAG00000004917,ENSBTAG00000005043,ENSBTAG00000005970,ENSBTAG00000006045,ENSBTAG00000006165,ENSBTAG00000006505,ENSBTAG00000007605,ENSBTAG00000007881,ENSBTAG00000008021,ENSBTAG00000008142,ENSBTAG00000008259,ENSBTAG00000008471,ENSBTAG00000008592,ENSBTAG00000008792,ENSBTAG00000009012,…
1	!	2.25e-08	41	470	13	0.028	0.317	GO:0006956	BP	3	complement activation	5	ENSBTAG00000001219,ENSBTAG00000007450,ENSBTAG00000008612,ENSBTAG00000014177,ENSBTAG00000018137,ENSBTAG00000046076,ENSBTAG00000046158,ENSBTAG00000046161,ENSBTAG00000046813,ENSBTAG00000047177,ENSBTAG00000047377,ENSBTAG00000048048,ENSBTAG00000048135
1	!	2.36e-08	50	470	14	0.03	0.28	GO:0072376	BP	3	protein activation cascade	2	ENSBTAG00000001219,ENSBTAG00000007450,ENSBTAG00000008612,ENSBTAG00000012088,ENSBTAG00000014177,ENSBTAG00000018137,ENSBTAG00000046076,ENSBTAG00000046158,ENSBTAG00000046161,ENSBTAG00000046813,ENSBTAG00000047177,ENSBTAG00000047377,ENSBTAG00000048048,ENSBTAG00000048135
1	!	2.82e-08	170	690	28	0.041	0.165	GO:0002449	BP	3	lymphocyte mediated immunity	4	ENSBTAG00000001219,ENSBTAG00000004741,ENSBTAG00000004917,ENSBTAG00000008592,ENSBTAG00000008612,ENSBTAG00000009493,ENSBTAG00000010057,ENSBTAG00000012441,ENSBTAG00000016061,ENSBTAG00000018274,ENSBTAG00000018849,ENSBTAG00000019975,ENSBTAG00000020378,ENSBTAG00000020957,ENSBTAG00000021872,ENSBTAG00000023393,ENSBTAG00000024503,ENSBTAG00000025405,ENSBTAG00000030426,ENSBTAG00000034295,ENSBTAG00000046076,…
1	!	4.26e-08	376	425	33	0.078	0.088	GO:0050778	BP	3	positive regulation of immune response	3	ENSBTAG00000001219,ENSBTAG00000002635,ENSBTAG00000003366,ENSBTAG00000004261,ENSBTAG00000004917,ENSBTAG00000005970,ENSBTAG00000007450,ENSBTAG00000008142,ENSBTAG00000008259,ENSBTAG00000008592,ENSBTAG00000008612,ENSBTAG00000014177,ENSBTAG00000015032,ENSBTAG00000015978,ENSBTAG00000016061,ENSBTAG00000016556,ENSBTAG00000018137,ENSBTAG00000020221,ENSBTAG00000021377,ENSBTAG00000021549,ENSBTAG00000024503,…
1	!	5.08e-08	7140	183	113	0.617	0.016	GO:0050896	BP	3	response to stimulus	1	ENSBTAG00000000042,ENSBTAG00000000067,ENSBTAG00000000604,ENSBTAG00000001219,ENSBTAG00000003120,ENSBTAG00000003366,ENSBTAG00000003408,ENSBTAG00000003840,ENSBTAG00000003923,ENSBTAG00000004787,ENSBTAG00000005043,ENSBTAG00000005150,ENSBTAG00000005970,ENSBTAG00000006045,ENSBTAG00000006085,ENSBTAG00000006354,ENSBTAG00000006505,ENSBTAG00000007450,ENSBTAG00000007554,ENSBTAG00000007642,ENSBTAG00000007881,…
1	!	7.73e-08	165	690	27	0.039	0.164	GO:0002460	BP	3	adaptive immune response based on somatic recombination of immune receptors built from immunoglobulin superfamily domains	4	ENSBTAG00000001219,ENSBTAG00000004741,ENSBTAG00000008592,ENSBTAG00000008612,ENSBTAG00000009493,ENSBTAG00000012441,ENSBTAG00000014921,ENSBTAG00000015978,ENSBTAG00000016061,ENSBTAG00000018274,ENSBTAG00000018849,ENSBTAG00000019975,ENSBTAG00000020378,ENSBTAG00000020957,ENSBTAG00000023393,ENSBTAG00000024503,ENSBTAG00000025405,ENSBTAG00000027676,ENSBTAG00000037951,ENSBTAG00000046076,ENSBTAG00000046161,…
1	!	1.54e-07	67	881	19	0.022	0.284	GO:0070098	BP	3	chemokine-mediated signaling pathway	3	ENSBTAG00000001191,ENSBTAG00000001338,ENSBTAG00000003220,ENSBTAG00000003289,ENSBTAG00000003403,ENSBTAG00000007193,ENSBTAG00000009812,ENSBTAG00000012684,ENSBTAG00000014113,ENSBTAG00000014162,ENSBTAG00000017718,ENSBTAG00000019095,ENSBTAG00000021326,ENSBTAG00000026275,ENSBTAG00000026753,ENSBTAG00000034883,ENSBTAG00000037778,ENSBTAG00000037811,ENSBTAG00000038042
1	!	1.59e-07	221	690	31	0.045	0.14	GO:0002443	BP	3	leukocyte mediated immunity	3	ENSBTAG00000001219,ENSBTAG00000004261,ENSBTAG00000004741,ENSBTAG00000004917,ENSBTAG00000008592,ENSBTAG00000008612,ENSBTAG00000009493,ENSBTAG00000009812,ENSBTAG00000010057,ENSBTAG00000012441,ENSBTAG00000012638,ENSBTAG00000016061,ENSBTAG00000018274,ENSBTAG00000018849,ENSBTAG00000019975,ENSBTAG00000020378,ENSBTAG00000020957,ENSBTAG00000021872,ENSBTAG00000023393,ENSBTAG00000024503,ENSBTAG00000025405,…
1	!	1.67e-07	626	945	69	0.073	0.11	GO:0034097	BP	3	response to cytokine	2	ENSBTAG00000001191,ENSBTAG00000001321,ENSBTAG00000001338,ENSBTAG00000002020,ENSBTAG00000002215,ENSBTAG00000003220,ENSBTAG00000003289,ENSBTAG00000003366,ENSBTAG00000003403,ENSBTAG00000003519,ENSBTAG00000003806,ENSBTAG00000004741,ENSBTAG00000005043,ENSBTAG00000005250,ENSBTAG00000005970,ENSBTAG00000006085,ENSBTAG00000006686,ENSBTAG00000007193,ENSBTAG00000007423,ENSBTAG00000007569,ENSBTAG00000007881,…
1	!	2.14e-07	237	690	32	0.046	0.135	GO:0002250	BP	3	adaptive immune response	3	ENSBTAG00000000720,ENSBTAG00000001219,ENSBTAG00000003176,ENSBTAG00000004741,ENSBTAG00000005190,ENSBTAG00000008592,ENSBTAG00000008612,ENSBTAG00000009493,ENSBTAG00000012441,ENSBTAG00000014921,ENSBTAG00000015978,ENSBTAG00000016061,ENSBTAG00000018274,ENSBTAG00000018531,ENSBTAG00000018849,ENSBTAG00000019975,ENSBTAG00000020378,ENSBTAG00000020957,ENSBTAG00000023393,ENSBTAG00000023635,ENSBTAG00000024503,…
1	!	2.27e-07	172	402	21	0.052	0.122	GO:0042742	BP	3	defense response to bacterium	6	ENSBTAG00000001219,ENSBTAG00000002635,ENSBTAG00000004261,ENSBTAG00000004917,ENSBTAG00000008592,ENSBTAG00000008792,ENSBTAG00000009493,ENSBTAG00000012185,ENSBTAG00000014046,ENSBTAG00000014707,ENSBTAG00000018531,ENSBTAG00000018849,ENSBTAG00000021377,ENSBTAG00000024503,ENSBTAG00000031750,ENSBTAG00000046076,ENSBTAG00000046161,ENSBTAG00000046813,ENSBTAG00000047177,ENSBTAG00000047377,ENSBTAG00000048135
1	!	3.65e-07	606	402	40	0.1	0.066	GO:0002684	BP	3	positive regulation of immune system process	2	ENSBTAG00000001219,ENSBTAG00000001321,ENSBTAG00000002635,ENSBTAG00000003366,ENSBTAG00000004261,ENSBTAG00000004917,ENSBTAG00000005970,ENSBTAG00000007450,ENSBTAG00000008142,ENSBTAG00000008259,ENSBTAG00000008592,ENSBTAG00000008612,ENSBTAG00000012684,ENSBTAG00000014177,ENSBTAG00000014921,ENSBTAG00000015032,ENSBTAG00000015089,ENSBTAG00000015978,ENSBTAG00000016061,ENSBTAG00000016556,ENSBTAG00000018137,…
1	!	4.23e-07	261	425	26	0.061	0.1	GO:0002253	BP	3	activation of immune response	4	ENSBTAG00000001219,ENSBTAG00000002635,ENSBTAG00000003366,ENSBTAG00000004917,ENSBTAG00000007450,ENSBTAG00000008142,ENSBTAG00000008612,ENSBTAG00000014177,ENSBTAG00000015032,ENSBTAG00000016061,ENSBTAG00000016556,ENSBTAG00000018137,ENSBTAG00000021377,ENSBTAG00000021549,ENSBTAG00000024503,ENSBTAG00000030426,ENSBTAG00000037951,ENSBTAG00000046076,ENSBTAG00000046158,ENSBTAG00000046161,ENSBTAG00000046580,…
1	!	5.3e-07	1999	387	82	0.212	0.041	GO:0070887	BP	3	cellular response to chemical stimulus	1	ENSBTAG00000000042,ENSBTAG00000000067,ENSBTAG00000000745,ENSBTAG00000001191,ENSBTAG00000001321,ENSBTAG00000002215,ENSBTAG00000003015,ENSBTAG00000003220,ENSBTAG00000003366,ENSBTAG00000003840,ENSBTAG00000004261,ENSBTAG00000004917,ENSBTAG00000005190,ENSBTAG00000005250,ENSBTAG00000005970,ENSBTAG00000006045,ENSBTAG00000006165,ENSBTAG00000006505,ENSBTAG00000006523,ENSBTAG00000007193,ENSBTAG00000007273,…
1	!	7.22e-07	466	402	34	0.085	0.073	GO:0050776	BP	3	regulation of immune response	2	ENSBTAG00000001219,ENSBTAG00000002635,ENSBTAG00000003366,ENSBTAG00000004261,ENSBTAG00000004917,ENSBTAG00000005970,ENSBTAG00000007450,ENSBTAG00000008142,ENSBTAG00000008259,ENSBTAG00000008592,ENSBTAG00000008612,ENSBTAG00000012185,ENSBTAG00000014177,ENSBTAG00000015032,ENSBTAG00000015978,ENSBTAG00000016061,ENSBTAG00000016556,ENSBTAG00000018137,ENSBTAG00000020221,ENSBTAG00000021377,ENSBTAG00000024503,…
1	!	7.37e-07	32	100	7	0.07	0.219	GO:0002455	BP	3	humoral immune response mediated by circulating immunoglobulin	7	ENSBTAG00000001219,ENSBTAG00000008612,ENSBTAG00000009493,ENSBTAG00000046813,ENSBTAG00000047177,ENSBTAG00000047377,ENSBTAG00000048135
1	!	8.45e-07	84	574	17	0.03	0.202	GO:0071621	BP	3	granulocyte chemotaxis	4	ENSBTAG00000001191,ENSBTAG00000001321,ENSBTAG00000003176,ENSBTAG00000003289,ENSBTAG00000006505,ENSBTAG00000007193,ENSBTAG00000009812,ENSBTAG00000012640,ENSBTAG00000012684,ENSBTAG00000013334,ENSBTAG00000014113,ENSBTAG00000015978,ENSBTAG00000017718,ENSBTAG00000021377,ENSBTAG00000024503,ENSBTAG00000026275,ENSBTAG00000037811
1	!	8.73e-07	2810	969	206	0.213	0.073	GO:0048583	BP	3	regulation of response to stimulus	1	ENSBTAG00000000042,ENSBTAG00000000078,ENSBTAG00000000604,ENSBTAG00000001191,ENSBTAG00000001219,ENSBTAG00000001321,ENSBTAG00000002020,ENSBTAG00000002606,ENSBTAG00000002635,ENSBTAG00000002902,ENSBTAG00000003015,ENSBTAG00000003176,ENSBTAG00000003289,ENSBTAG00000003329,ENSBTAG00000003366,ENSBTAG00000003403,ENSBTAG00000003455,ENSBTAG00000003519,ENSBTAG00000003668,ENSBTAG00000003806,ENSBTAG00000004034,…
1	!	1.4e-06	576	604	48	0.079	0.083	GO:0045321	BP	3	leukocyte activation	2	ENSBTAG00000000604,ENSBTAG00000001219,ENSBTAG00000001321,ENSBTAG00000002635,ENSBTAG00000004741,ENSBTAG00000004917,ENSBTAG00000005018,ENSBTAG00000005190,ENSBTAG00000005970,ENSBTAG00000006085,ENSBTAG00000009493,ENSBTAG00000009812,ENSBTAG00000010361,ENSBTAG00000012185,ENSBTAG00000012441,ENSBTAG00000012638,ENSBTAG00000012684,ENSBTAG00000014026,ENSBTAG00000014046,ENSBTAG00000014921,ENSBTAG00000015089,…
1	!	1.7e-06	85	100	9	0.09	0.106	GO:0019724	BP	3	B cell mediated immunity	5	ENSBTAG00000001219,ENSBTAG00000008612,ENSBTAG00000009493,ENSBTAG00000018849,ENSBTAG00000046813,ENSBTAG00000047177,ENSBTAG00000047377,ENSBTAG00000047680,ENSBTAG00000048135
1	!	1.7e-06	85	100	9	0.09	0.106	GO:0016064	BP	3	immunoglobulin mediated immune response	6	ENSBTAG00000001219,ENSBTAG00000008612,ENSBTAG00000009493,ENSBTAG00000018849,ENSBTAG00000046813,ENSBTAG00000047177,ENSBTAG00000047377,ENSBTAG00000047680,ENSBTAG00000048135
1	!	1.93e-06	72	523	15	0.029	0.208	GO:0072676	BP	3	lymphocyte migration	5	ENSBTAG00000001191,ENSBTAG00000003289,ENSBTAG00000004917,ENSBTAG00000007193,ENSBTAG00000012684,ENSBTAG00000014113,ENSBTAG00000016556,ENSBTAG00000017718,ENSBTAG00000018274,ENSBTAG00000020221,ENSBTAG00000023393,ENSBTAG00000023600,ENSBTAG00000026275,ENSBTAG00000037811,ENSBTAG00000039355
1	!	2.23e-06	69	881	18	0.02	0.261	GO:0030593	BP	3	neutrophil chemotaxis	5	ENSBTAG00000001191,ENSBTAG00000001321,ENSBTAG00000003176,ENSBTAG00000003289,ENSBTAG00000004869,ENSBTAG00000006505,ENSBTAG00000007193,ENSBTAG00000009812,ENSBTAG00000012640,ENSBTAG00000012684,ENSBTAG00000013334,ENSBTAG00000014113,ENSBTAG00000017718,ENSBTAG00000021326,ENSBTAG00000024503,ENSBTAG00000026275,ENSBTAG00000037778,ENSBTAG00000037811
1	!	3.29e-06	501	690	47	0.068	0.094	GO:0046649	BP	3	lymphocyte activation	3	ENSBTAG00000000604,ENSBTAG00000001219,ENSBTAG00000001321,ENSBTAG00000002635,ENSBTAG00000004741,ENSBTAG00000004917,ENSBTAG00000005018,ENSBTAG00000005190,ENSBTAG00000005970,ENSBTAG00000006085,ENSBTAG00000009493,ENSBTAG00000010361,ENSBTAG00000012185,ENSBTAG00000012441,ENSBTAG00000012684,ENSBTAG00000014026,ENSBTAG00000014921,ENSBTAG00000015089,ENSBTAG00000015127,ENSBTAG00000015298,ENSBTAG00000015978,…
1	!	4.25e-06	1957	969	153	0.158	0.078	GO:0010033	BP	3	response to organic substance	1	ENSBTAG00000000067,ENSBTAG00000000442,ENSBTAG00000000720,ENSBTAG00000000745,ENSBTAG00000001191,ENSBTAG00000001321,ENSBTAG00000001338,ENSBTAG00000002020,ENSBTAG00000002215,ENSBTAG00000003220,ENSBTAG00000003289,ENSBTAG00000003366,ENSBTAG00000003403,ENSBTAG00000003519,ENSBTAG00000003806,ENSBTAG00000004034,ENSBTAG00000004154,ENSBTAG00000004261,ENSBTAG00000004741,ENSBTAG00000004917,ENSBTAG00000005043,…
1	!	4.53e-06	23	470	9	0.019	0.391	GO:0006958	BP	3	complement activation, classical pathway	6	ENSBTAG00000001219,ENSBTAG00000008612,ENSBTAG00000046076,ENSBTAG00000046161,ENSBTAG00000046813,ENSBTAG00000047177,ENSBTAG00000047377,ENSBTAG00000048048,ENSBTAG00000048135
1	!	4.81e-06	366	945	46	0.049	0.126	GO:0019221	BP	3	cytokine-mediated signaling pathway	2	ENSBTAG00000001191,ENSBTAG00000001321,ENSBTAG00000001338,ENSBTAG00000002020,ENSBTAG00000003220,ENSBTAG00000003289,ENSBTAG00000003403,ENSBTAG00000003519,ENSBTAG00000003806,ENSBTAG00000004741,ENSBTAG00000005250,ENSBTAG00000007193,ENSBTAG00000007423,ENSBTAG00000007569,ENSBTAG00000008441,ENSBTAG00000009812,ENSBTAG00000010704,ENSBTAG00000011234,ENSBTAG00000012684,ENSBTAG00000013334,ENSBTAG00000014113,…
1	!	5.57e-06	237	574	27	0.047	0.114	GO:0050900	BP	3	leukocyte migration	4	ENSBTAG00000001191,ENSBTAG00000001321,ENSBTAG00000003176,ENSBTAG00000003289,ENSBTAG00000004917,ENSBTAG00000006256,ENSBTAG00000006505,ENSBTAG00000007193,ENSBTAG00000009812,ENSBTAG00000012640,ENSBTAG00000012684,ENSBTAG00000013334,ENSBTAG00000014113,ENSBTAG00000015978,ENSBTAG00000016556,ENSBTAG00000017718,ENSBTAG00000018274,ENSBTAG00000020221,ENSBTAG00000020755,ENSBTAG00000021377,ENSBTAG00000023393,…
1	!	6.29e-06	95	574	17	0.03	0.179	GO:0097530	BP	3	granulocyte migration	6	ENSBTAG00000001191,ENSBTAG00000001321,ENSBTAG00000003176,ENSBTAG00000003289,ENSBTAG00000006505,ENSBTAG00000007193,ENSBTAG00000009812,ENSBTAG00000012640,ENSBTAG00000012684,ENSBTAG00000013334,ENSBTAG00000014113,ENSBTAG00000015978,ENSBTAG00000017718,ENSBTAG00000021377,ENSBTAG00000024503,ENSBTAG00000026275,ENSBTAG00000037811
1	!	6.43e-06	234	425	23	0.054	0.098	GO:0002764	BP	3	immune response-regulating signaling pathway	1	ENSBTAG00000001219,ENSBTAG00000002635,ENSBTAG00000003366,ENSBTAG00000004917,ENSBTAG00000008142,ENSBTAG00000008592,ENSBTAG00000012185,ENSBTAG00000015032,ENSBTAG00000016061,ENSBTAG00000016556,ENSBTAG00000021377,ENSBTAG00000021549,ENSBTAG00000024503,ENSBTAG00000030426,ENSBTAG00000037951,ENSBTAG00000046076,ENSBTAG00000046161,ENSBTAG00000046580,ENSBTAG00000046813,ENSBTAG00000047177,ENSBTAG00000047377,…
1	!	8.35e-06	58	323	11	0.034	0.19	GO:0002526	BP	3	acute inflammatory response	5	ENSBTAG00000001321,ENSBTAG00000008592,ENSBTAG00000010433,ENSBTAG00000014177,ENSBTAG00000014921,ENSBTAG00000018016,ENSBTAG00000018137,ENSBTAG00000019665,ENSBTAG00000019669,ENSBTAG00000022396,ENSBTAG00000024503
1	!	9.86e-06	1218	895	100	0.112	0.082	GO:0040011	BP	3	locomotion	1	ENSBTAG00000000078,ENSBTAG00000000088,ENSBTAG00000000245,ENSBTAG00000000329,ENSBTAG00000000604,ENSBTAG00000000745,ENSBTAG00000000819,ENSBTAG00000001191,ENSBTAG00000001321,ENSBTAG00000001338,ENSBTAG00000002319,ENSBTAG00000002902,ENSBTAG00000003176,ENSBTAG00000003289,ENSBTAG00000003366,ENSBTAG00000003403,ENSBTAG00000003806,ENSBTAG00000004741,ENSBTAG00000004789,ENSBTAG00000004869,ENSBTAG00000004917,…
1	!	1.08e-05	25	470	9	0.019	0.36	GO:0006910	BP	8	phagocytosis, recognition	3	ENSBTAG00000001219,ENSBTAG00000008592,ENSBTAG00000046076,ENSBTAG00000046161,ENSBTAG00000046813,ENSBTAG00000047177,ENSBTAG00000047377,ENSBTAG00000048048,ENSBTAG00000048135
1	!	1.16e-05	368	402	28	0.07	0.076	GO:0031347	BP	3	regulation of defense response	3	ENSBTAG00000001321,ENSBTAG00000002635,ENSBTAG00000003366,ENSBTAG00000004787,ENSBTAG00000004917,ENSBTAG00000006505,ENSBTAG00000007881,ENSBTAG00000008142,ENSBTAG00000008441,ENSBTAG00000008592,ENSBTAG00000012640,ENSBTAG00000014177,ENSBTAG00000014921,ENSBTAG00000015032,ENSBTAG00000015978,ENSBTAG00000016061,ENSBTAG00000018137,ENSBTAG00000020221,ENSBTAG00000020538,ENSBTAG00000020884,ENSBTAG00000021377,…
1	!	1.21e-05	666	670	54	0.081	0.081	GO:0001775	BP	3	cell activation	1	ENSBTAG00000000604,ENSBTAG00000001219,ENSBTAG00000001321,ENSBTAG00000002635,ENSBTAG00000004741,ENSBTAG00000004917,ENSBTAG00000005018,ENSBTAG00000005190,ENSBTAG00000005970,ENSBTAG00000006085,ENSBTAG00000009493,ENSBTAG00000009812,ENSBTAG00000010361,ENSBTAG00000011969,ENSBTAG00000012185,ENSBTAG00000012441,ENSBTAG00000012638,ENSBTAG00000012684,ENSBTAG00000014026,ENSBTAG00000014046,ENSBTAG00000014921,…
1	!	1.4e-05	116	306	14	0.046	0.121	GO:0043901	BP	3	negative regulation of multi-organism process	2	ENSBTAG00000005043,ENSBTAG00000006165,ENSBTAG00000007881,ENSBTAG00000008021,ENSBTAG00000008259,ENSBTAG00000009615,ENSBTAG00000014707,ENSBTAG00000014762,ENSBTAG00000015074,ENSBTAG00000016061,ENSBTAG00000017367,ENSBTAG00000030913,ENSBTAG00000045588,ENSBTAG00000046580
1	!	1.57e-05	429	798	45	0.056	0.105	GO:0006897	BP	8	endocytosis	1	ENSBTAG00000000329,ENSBTAG00000001219,ENSBTAG00000001321,ENSBTAG00000001368,ENSBTAG00000002902,ENSBTAG00000004204,ENSBTAG00000004261,ENSBTAG00000004547,ENSBTAG00000006214,ENSBTAG00000006797,ENSBTAG00000007273,ENSBTAG00000007450,ENSBTAG00000008592,ENSBTAG00000009012,ENSBTAG00000009615,ENSBTAG00000013235,ENSBTAG00000014162,ENSBTAG00000014218,ENSBTAG00000015032,ENSBTAG00000015366,ENSBTAG00000015978,…
1	!	2.34e-05	79	881	18	0.02	0.228	GO:1990266	BP	3	neutrophil migration	7	ENSBTAG00000001191,ENSBTAG00000001321,ENSBTAG00000003176,ENSBTAG00000003289,ENSBTAG00000004869,ENSBTAG00000006505,ENSBTAG00000007193,ENSBTAG00000009812,ENSBTAG00000012640,ENSBTAG00000012684,ENSBTAG00000013334,ENSBTAG00000014113,ENSBTAG00000017718,ENSBTAG00000021326,ENSBTAG00000024503,ENSBTAG00000026275,ENSBTAG00000037778,ENSBTAG00000037811
1	!	2.84e-05	1633	948	128	0.135	0.078	GO:0071310	BP	3	cellular response to organic substance	2	ENSBTAG00000000067,ENSBTAG00000000720,ENSBTAG00000000745,ENSBTAG00000001191,ENSBTAG00000001321,ENSBTAG00000001338,ENSBTAG00000002020,ENSBTAG00000002215,ENSBTAG00000003220,ENSBTAG00000003289,ENSBTAG00000003366,ENSBTAG00000003403,ENSBTAG00000003519,ENSBTAG00000003806,ENSBTAG00000004034,ENSBTAG00000004154,ENSBTAG00000004261,ENSBTAG00000004741,ENSBTAG00000004917,ENSBTAG00000005092,ENSBTAG00000005190,…
1	!	4.2e-05	51	437	11	0.025	0.216	GO:1903901	BP	3	negative regulation of viral life cycle	2	ENSBTAG00000007881,ENSBTAG00000008021,ENSBTAG00000009012,ENSBTAG00000014707,ENSBTAG00000014762,ENSBTAG00000015074,ENSBTAG00000015636,ENSBTAG00000016061,ENSBTAG00000017367,ENSBTAG00000030913,ENSBTAG00000045588
1	!	5.15e-05	39	772	12	0.016	0.308	GO:0006911	BP	8	phagocytosis, engulfment	3	ENSBTAG00000000329,ENSBTAG00000001219,ENSBTAG00000002902,ENSBTAG00000008592,ENSBTAG00000024503,ENSBTAG00000046076,ENSBTAG00000046161,ENSBTAG00000046813,ENSBTAG00000047177,ENSBTAG00000047377,ENSBTAG00000048048,ENSBTAG00000048135
1	!	5.41e-05	220	425	21	0.049	0.095	GO:0002757	BP	3	immune response-activating signal transduction	2	ENSBTAG00000001219,ENSBTAG00000002635,ENSBTAG00000003366,ENSBTAG00000004917,ENSBTAG00000008142,ENSBTAG00000015032,ENSBTAG00000016061,ENSBTAG00000016556,ENSBTAG00000021377,ENSBTAG00000021549,ENSBTAG00000024503,ENSBTAG00000030426,ENSBTAG00000037951,ENSBTAG00000046076,ENSBTAG00000046161,ENSBTAG00000046580,ENSBTAG00000046813,ENSBTAG00000047177,ENSBTAG00000047377,ENSBTAG00000047680,ENSBTAG00000048135
1	!	5.81e-05	44	840	13	0.015	0.295	GO:0002548	BP	3	monocyte chemotaxis	4	ENSBTAG00000001191,ENSBTAG00000002902,ENSBTAG00000003289,ENSBTAG00000006256,ENSBTAG00000007193,ENSBTAG00000012684,ENSBTAG00000014113,ENSBTAG00000015978,ENSBTAG00000017718,ENSBTAG00000021326,ENSBTAG00000021377,ENSBTAG00000026275,ENSBTAG00000037811
1	!	7.11e-05	967	895	82	0.092	0.085	GO:0016477	BP	3	cell migration	3	ENSBTAG00000000078,ENSBTAG00000000245,ENSBTAG00000000329,ENSBTAG00000000604,ENSBTAG00000000745,ENSBTAG00000001191,ENSBTAG00000001321,ENSBTAG00000002319,ENSBTAG00000002902,ENSBTAG00000003176,ENSBTAG00000003289,ENSBTAG00000003366,ENSBTAG00000003403,ENSBTAG00000003806,ENSBTAG00000004741,ENSBTAG00000004789,ENSBTAG00000004869,ENSBTAG00000004917,ENSBTAG00000005043,ENSBTAG00000005092,ENSBTAG00000005145,…
1	!	7.93e-05	481	668	42	0.063	0.087	GO:0001816	BP	16	cytokine production	1	ENSBTAG00000000604,ENSBTAG00000001321,ENSBTAG00000002606,ENSBTAG00000002635,ENSBTAG00000003366,ENSBTAG00000004261,ENSBTAG00000004741,ENSBTAG00000004917,ENSBTAG00000005018,ENSBTAG00000006366,ENSBTAG00000008142,ENSBTAG00000008723,ENSBTAG00000009493,ENSBTAG00000011969,ENSBTAG00000012185,ENSBTAG00000012441,ENSBTAG00000014046,ENSBTAG00000014707,ENSBTAG00000014921,ENSBTAG00000015032,ENSBTAG00000015386,…
1	!	8.46e-05	174	669	23	0.034	0.132	GO:0030198	BP	28	extracellular matrix organization	2	ENSBTAG00000001027,ENSBTAG00000006165,ENSBTAG00000006187,ENSBTAG00000006214,ENSBTAG00000007423,ENSBTAG00000007821,ENSBTAG00000009493,ENSBTAG00000009615,ENSBTAG00000011324,ENSBTAG00000011509,ENSBTAG00000012088,ENSBTAG00000013103,ENSBTAG00000013472,ENSBTAG00000014912,ENSBTAG00000016151,ENSBTAG00000018563,ENSBTAG00000019132,ENSBTAG00000019517,ENSBTAG00000021211,ENSBTAG00000021457,ENSBTAG00000021538,…
1	!	8.94e-05	1054	895	87	0.097	0.083	GO:0051674	BP	3	localization of cell	1	ENSBTAG00000000078,ENSBTAG00000000245,ENSBTAG00000000329,ENSBTAG00000000604,ENSBTAG00000000745,ENSBTAG00000000819,ENSBTAG00000001191,ENSBTAG00000001321,ENSBTAG00000002319,ENSBTAG00000002902,ENSBTAG00000003176,ENSBTAG00000003289,ENSBTAG00000003366,ENSBTAG00000003403,ENSBTAG00000003806,ENSBTAG00000004741,ENSBTAG00000004789,ENSBTAG00000004869,ENSBTAG00000004917,ENSBTAG00000005043,ENSBTAG00000005092,…
1	!	8.94e-05	1054	895	87	0.097	0.083	GO:0048870	BP	3	cell motility	2	ENSBTAG00000000078,ENSBTAG00000000245,ENSBTAG00000000329,ENSBTAG00000000604,ENSBTAG00000000745,ENSBTAG00000000819,ENSBTAG00000001191,ENSBTAG00000001321,ENSBTAG00000002319,ENSBTAG00000002902,ENSBTAG00000003176,ENSBTAG00000003289,ENSBTAG00000003366,ENSBTAG00000003403,ENSBTAG00000003806,ENSBTAG00000004741,ENSBTAG00000004789,ENSBTAG00000004869,ENSBTAG00000004917,ENSBTAG00000005043,ENSBTAG00000005092,…
1	!	9.26e-05	158	881	25	0.028	0.158	GO:0030595	BP	3	leukocyte chemotaxis	3	ENSBTAG00000001191,ENSBTAG00000001321,ENSBTAG00000002902,ENSBTAG00000003176,ENSBTAG00000003289,ENSBTAG00000003403,ENSBTAG00000004869,ENSBTAG00000004917,ENSBTAG00000006256,ENSBTAG00000006505,ENSBTAG00000007193,ENSBTAG00000009812,ENSBTAG00000012640,ENSBTAG00000012684,ENSBTAG00000013334,ENSBTAG00000014113,ENSBTAG00000015978,ENSBTAG00000017718,ENSBTAG00000020221,ENSBTAG00000021326,ENSBTAG00000021377,…
1	!	0.000115	343	1012	43	0.042	0.125	GO:0043410	BP	3	positive regulation of MAPK cascade	2	ENSBTAG00000000078,ENSBTAG00000000604,ENSBTAG00000001191,ENSBTAG00000001321,ENSBTAG00000003289,ENSBTAG00000003455,ENSBTAG00000006560,ENSBTAG00000006686,ENSBTAG00000007047,ENSBTAG00000007193,ENSBTAG00000007569,ENSBTAG00000008096,ENSBTAG00000008611,ENSBTAG00000008703,ENSBTAG00000010254,ENSBTAG00000011754,ENSBTAG00000011990,ENSBTAG00000012684,ENSBTAG00000013732,ENSBTAG00000014064,ENSBTAG00000014113,…
1	!	0.000124	1061	969	92	0.095	0.087	GO:0009967	BP	3	positive regulation of signal transduction	1	ENSBTAG00000000078,ENSBTAG00000000604,ENSBTAG00000001191,ENSBTAG00000001321,ENSBTAG00000002020,ENSBTAG00000002606,ENSBTAG00000003289,ENSBTAG00000003455,ENSBTAG00000003806,ENSBTAG00000004154,ENSBTAG00000004221,ENSBTAG00000004741,ENSBTAG00000004789,ENSBTAG00000005018,ENSBTAG00000005092,ENSBTAG00000005970,ENSBTAG00000006366,ENSBTAG00000006505,ENSBTAG00000006560,ENSBTAG00000006686,ENSBTAG00000006817,…
1	!	0.000129	124	401	15	0.037	0.121	GO:0006909	BP	8	phagocytosis	2	ENSBTAG00000001219,ENSBTAG00000001321,ENSBTAG00000004261,ENSBTAG00000007450,ENSBTAG00000008592,ENSBTAG00000009012,ENSBTAG00000015978,ENSBTAG00000018473,ENSBTAG00000024503,ENSBTAG00000046076,ENSBTAG00000046161,ENSBTAG00000046813,ENSBTAG00000047177,ENSBTAG00000047377,ENSBTAG00000048135
1	!	0.000146	208	669	25	0.037	0.12	GO:0043062	BP	28	extracellular structure organization	1	ENSBTAG00000001027,ENSBTAG00000006165,ENSBTAG00000006187,ENSBTAG00000006214,ENSBTAG00000007423,ENSBTAG00000007821,ENSBTAG00000009493,ENSBTAG00000009615,ENSBTAG00000011154,ENSBTAG00000011324,ENSBTAG00000011509,ENSBTAG00000012088,ENSBTAG00000013103,ENSBTAG00000013472,ENSBTAG00000014912,ENSBTAG00000015127,ENSBTAG00000016151,ENSBTAG00000018563,ENSBTAG00000019132,ENSBTAG00000019517,ENSBTAG00000021211,…
1	!	0.000153	209	881	29	0.033	0.139	GO:0060326	BP	3	cell chemotaxis	2	ENSBTAG00000001191,ENSBTAG00000001321,ENSBTAG00000002902,ENSBTAG00000003176,ENSBTAG00000003289,ENSBTAG00000003403,ENSBTAG00000004869,ENSBTAG00000004917,ENSBTAG00000006256,ENSBTAG00000006505,ENSBTAG00000007193,ENSBTAG00000009812,ENSBTAG00000010433,ENSBTAG00000011969,ENSBTAG00000012640,ENSBTAG00000012684,ENSBTAG00000013334,ENSBTAG00000014113,ENSBTAG00000015978,ENSBTAG00000017718,ENSBTAG00000019293,…
1	!	0.000161	225	402	20	0.05	0.089	GO:0002697	BP	3	regulation of immune effector process	2	ENSBTAG00000001321,ENSBTAG00000002635,ENSBTAG00000003366,ENSBTAG00000004261,ENSBTAG00000004917,ENSBTAG00000005970,ENSBTAG00000007881,ENSBTAG00000008592,ENSBTAG00000014177,ENSBTAG00000014921,ENSBTAG00000015978,ENSBTAG00000016061,ENSBTAG00000018137,ENSBTAG00000020221,ENSBTAG00000020538,ENSBTAG00000024503,ENSBTAG00000030426,ENSBTAG00000034295,ENSBTAG00000038337,ENSBTAG00000046580
1	!	0.000165	674	862	61	0.071	0.091	GO:1902533	BP	3	positive regulation of intracellular signal transduction	2	ENSBTAG00000000078,ENSBTAG00000000604,ENSBTAG00000001191,ENSBTAG00000001321,ENSBTAG00000003289,ENSBTAG00000003455,ENSBTAG00000003806,ENSBTAG00000004154,ENSBTAG00000004741,ENSBTAG00000006505,ENSBTAG00000007047,ENSBTAG00000007193,ENSBTAG00000007569,ENSBTAG00000008096,ENSBTAG00000008611,ENSBTAG00000008703,ENSBTAG00000009183,ENSBTAG00000010254,ENSBTAG00000011155,ENSBTAG00000011754,ENSBTAG00000012253,…
1	!	0.000193	482	798	46	0.058	0.095	GO:0098657	BP	8	import into cell	1	ENSBTAG00000000329,ENSBTAG00000001219,ENSBTAG00000001321,ENSBTAG00000001368,ENSBTAG00000002902,ENSBTAG00000003290,ENSBTAG00000004204,ENSBTAG00000004261,ENSBTAG00000004547,ENSBTAG00000006214,ENSBTAG00000006797,ENSBTAG00000007273,ENSBTAG00000007450,ENSBTAG00000008592,ENSBTAG00000009012,ENSBTAG00000009615,ENSBTAG00000013235,ENSBTAG00000014162,ENSBTAG00000014218,ENSBTAG00000015032,ENSBTAG00000015366,…
1	!	0.000252	60	437	11	0.025	0.183	GO:0048525	BP	3	negative regulation of viral process	1	ENSBTAG00000007881,ENSBTAG00000008021,ENSBTAG00000009012,ENSBTAG00000014707,ENSBTAG00000014762,ENSBTAG00000015074,ENSBTAG00000015636,ENSBTAG00000016061,ENSBTAG00000017367,ENSBTAG00000030913,ENSBTAG00000045588
1	!	0.000255	406	935	45	0.048	0.111	GO:0006935	BP	3	chemotaxis	4	ENSBTAG00000000088,ENSBTAG00000001191,ENSBTAG00000001321,ENSBTAG00000001338,ENSBTAG00000002902,ENSBTAG00000003176,ENSBTAG00000003289,ENSBTAG00000003403,ENSBTAG00000004869,ENSBTAG00000004917,ENSBTAG00000006256,ENSBTAG00000006505,ENSBTAG00000006560,ENSBTAG00000006732,ENSBTAG00000007193,ENSBTAG00000009812,ENSBTAG00000010433,ENSBTAG00000011969,ENSBTAG00000012640,ENSBTAG00000012684,ENSBTAG00000013334,…
1	!	0.00026	851	685	61	0.089	0.072	GO:0080134	BP	3	regulation of response to stress	2	ENSBTAG00000000042,ENSBTAG00000001321,ENSBTAG00000002606,ENSBTAG00000002635,ENSBTAG00000003015,ENSBTAG00000003366,ENSBTAG00000003455,ENSBTAG00000003519,ENSBTAG00000003668,ENSBTAG00000004034,ENSBTAG00000004154,ENSBTAG00000004741,ENSBTAG00000004787,ENSBTAG00000004917,ENSBTAG00000005970,ENSBTAG00000006045,ENSBTAG00000006505,ENSBTAG00000007047,ENSBTAG00000007881,ENSBTAG00000008096,ENSBTAG00000008142,…
1	!	0.000274	407	935	45	0.048	0.111	GO:0042330	BP	3	taxis	3	ENSBTAG00000000088,ENSBTAG00000001191,ENSBTAG00000001321,ENSBTAG00000001338,ENSBTAG00000002902,ENSBTAG00000003176,ENSBTAG00000003289,ENSBTAG00000003403,ENSBTAG00000004869,ENSBTAG00000004917,ENSBTAG00000006256,ENSBTAG00000006505,ENSBTAG00000006560,ENSBTAG00000006732,ENSBTAG00000007193,ENSBTAG00000009812,ENSBTAG00000010433,ENSBTAG00000011969,ENSBTAG00000012640,ENSBTAG00000012684,ENSBTAG00000013334,…
1	!	0.000314	52	523	11	0.021	0.212	GO:0071346	BP	3	cellular response to interferon-gamma	4	ENSBTAG00000001191,ENSBTAG00000003289,ENSBTAG00000004741,ENSBTAG00000007193,ENSBTAG00000012684,ENSBTAG00000014113,ENSBTAG00000017718,ENSBTAG00000020221,ENSBTAG00000026275,ENSBTAG00000032369,ENSBTAG00000037811
1	!	0.000323	29	266	7	0.026	0.241	GO:0045071	BP	3	negative regulation of viral genome replication	2	ENSBTAG00000007881,ENSBTAG00000014707,ENSBTAG00000014762,ENSBTAG00000015074,ENSBTAG00000016061,ENSBTAG00000017367,ENSBTAG00000030913
1	!	0.000358	30	574	9	0.016	0.3	GO:0019730	BP	3	antimicrobial humoral response	4	ENSBTAG00000002635,ENSBTAG00000004261,ENSBTAG00000006505,ENSBTAG00000008259,ENSBTAG00000008792,ENSBTAG00000009493,ENSBTAG00000009812,ENSBTAG00000012638,ENSBTAG00000018531
1	!	0.000358	138	574	18	0.031	0.13	GO:0097529	BP	3	myeloid leukocyte migration	5	ENSBTAG00000001191,ENSBTAG00000001321,ENSBTAG00000003176,ENSBTAG00000003289,ENSBTAG00000006256,ENSBTAG00000006505,ENSBTAG00000007193,ENSBTAG00000009812,ENSBTAG00000012640,ENSBTAG00000012684,ENSBTAG00000013334,ENSBTAG00000014113,ENSBTAG00000015978,ENSBTAG00000017718,ENSBTAG00000021377,ENSBTAG00000024503,ENSBTAG00000026275,ENSBTAG00000037811
1	!	0.000386	280	306	19	0.062	0.068	GO:0043900	BP	3	regulation of multi-organism process	2	ENSBTAG00000001321,ENSBTAG00000003366,ENSBTAG00000005043,ENSBTAG00000006045,ENSBTAG00000006165,ENSBTAG00000007881,ENSBTAG00000008021,ENSBTAG00000008259,ENSBTAG00000009615,ENSBTAG00000014707,ENSBTAG00000014762,ENSBTAG00000015074,ENSBTAG00000015089,ENSBTAG00000016061,ENSBTAG00000017367,ENSBTAG00000020538,ENSBTAG00000030913,ENSBTAG00000045588,ENSBTAG00000046580
1	!	0.00041	65	523	12	0.023	0.185	GO:0034341	BP	3	response to interferon-gamma	3	ENSBTAG00000001191,ENSBTAG00000003289,ENSBTAG00000004741,ENSBTAG00000007193,ENSBTAG00000012684,ENSBTAG00000014113,ENSBTAG00000015636,ENSBTAG00000017718,ENSBTAG00000020221,ENSBTAG00000026275,ENSBTAG00000032369,ENSBTAG00000037811
1	!	0.000413	47	470	10	0.021	0.213	GO:0099024	BP	8	plasma membrane invagination	2	ENSBTAG00000001219,ENSBTAG00000008592,ENSBTAG00000024503,ENSBTAG00000046076,ENSBTAG00000046161,ENSBTAG00000046813,ENSBTAG00000047177,ENSBTAG00000047377,ENSBTAG00000048048,ENSBTAG00000048135
1	!	0.000475	48	600	11	0.018	0.229	GO:0050853	BP	41	B cell receptor signaling pathway	1	ENSBTAG00000001219,ENSBTAG00000005018,ENSBTAG00000016556,ENSBTAG00000037951,ENSBTAG00000046076,ENSBTAG00000046161,ENSBTAG00000046813,ENSBTAG00000047177,ENSBTAG00000047377,ENSBTAG00000048048,ENSBTAG00000048135
1	!	0.000492	131	550	17	0.031	0.13	GO:0002699	BP	3	positive regulation of immune effector process	3	ENSBTAG00000004261,ENSBTAG00000004741,ENSBTAG00000004917,ENSBTAG00000005970,ENSBTAG00000008592,ENSBTAG00000014177,ENSBTAG00000014921,ENSBTAG00000015978,ENSBTAG00000016061,ENSBTAG00000018274,ENSBTAG00000020221,ENSBTAG00000021872,ENSBTAG00000024503,ENSBTAG00000030426,ENSBTAG00000034295,ENSBTAG00000038337,ENSBTAG00000046580
1	!	0.000541	568	945	56	0.059	0.099	GO:0071345	BP	3	cellular response to cytokine stimulus	3	ENSBTAG00000001191,ENSBTAG00000001321,ENSBTAG00000001338,ENSBTAG00000002020,ENSBTAG00000002215,ENSBTAG00000003220,ENSBTAG00000003289,ENSBTAG00000003403,ENSBTAG00000003519,ENSBTAG00000003806,ENSBTAG00000004741,ENSBTAG00000005250,ENSBTAG00000005970,ENSBTAG00000006686,ENSBTAG00000007193,ENSBTAG00000007423,ENSBTAG00000007569,ENSBTAG00000007881,ENSBTAG00000008441,ENSBTAG00000009768,ENSBTAG00000009812,…
1	!	0.000559	136	470	16	0.034	0.118	GO:0002768	BP	3	immune response-regulating cell surface receptor signaling pathway	2	ENSBTAG00000001219,ENSBTAG00000004917,ENSBTAG00000008592,ENSBTAG00000012185,ENSBTAG00000016556,ENSBTAG00000021549,ENSBTAG00000024503,ENSBTAG00000030426,ENSBTAG00000037951,ENSBTAG00000046076,ENSBTAG00000046161,ENSBTAG00000046813,ENSBTAG00000047177,ENSBTAG00000047377,ENSBTAG00000048048,ENSBTAG00000048135
1	!	0.000579	103	266	11	0.041	0.107	GO:1903900	BP	3	regulation of viral life cycle	2	ENSBTAG00000006045,ENSBTAG00000007881,ENSBTAG00000008021,ENSBTAG00000014707,ENSBTAG00000014762,ENSBTAG00000015074,ENSBTAG00000015089,ENSBTAG00000016061,ENSBTAG00000017367,ENSBTAG00000030913,ENSBTAG00000045588
1	!	0.000632	1154	991	97	0.098	0.084	GO:0023056	BP	3	positive regulation of signaling	1	ENSBTAG00000000078,ENSBTAG00000000442,ENSBTAG00000000604,ENSBTAG00000001191,ENSBTAG00000001321,ENSBTAG00000002020,ENSBTAG00000002606,ENSBTAG00000003289,ENSBTAG00000003455,ENSBTAG00000003806,ENSBTAG00000004154,ENSBTAG00000004221,ENSBTAG00000004741,ENSBTAG00000004789,ENSBTAG00000005018,ENSBTAG00000005092,ENSBTAG00000005970,ENSBTAG00000006366,ENSBTAG00000006505,ENSBTAG00000006560,ENSBTAG00000006686,…
1	!	0.000644	216	550	22	0.04	0.102	GO:0031349	BP	3	positive regulation of defense response	3	ENSBTAG00000001321,ENSBTAG00000002635,ENSBTAG00000003366,ENSBTAG00000004741,ENSBTAG00000004917,ENSBTAG00000006505,ENSBTAG00000008142,ENSBTAG00000008592,ENSBTAG00000012640,ENSBTAG00000014921,ENSBTAG00000015032,ENSBTAG00000016061,ENSBTAG00000018274,ENSBTAG00000020221,ENSBTAG00000021377,ENSBTAG00000021872,ENSBTAG00000024503,ENSBTAG00000026275,ENSBTAG00000030426,ENSBTAG00000034295,ENSBTAG00000046580,…
1	!	0.000714	45	840	12	0.014	0.267	GO:0048247	BP	3	lymphocyte chemotaxis	4	ENSBTAG00000001191,ENSBTAG00000003289,ENSBTAG00000003403,ENSBTAG00000004917,ENSBTAG00000007193,ENSBTAG00000012684,ENSBTAG00000014113,ENSBTAG00000017718,ENSBTAG00000020221,ENSBTAG00000021326,ENSBTAG00000026275,ENSBTAG00000037811
1	!	0.000882	44	550	10	0.018	0.227	GO:0032760	BP	16	positive regulation of tumor necrosis factor production	4	ENSBTAG00000003366,ENSBTAG00000004261,ENSBTAG00000004741,ENSBTAG00000006366,ENSBTAG00000008142,ENSBTAG00000011969,ENSBTAG00000015032,ENSBTAG00000018274,ENSBTAG00000021872,ENSBTAG00000024503
1	!	0.000907	38	840	11	0.013	0.289	GO:2000401	BP	3	regulation of lymphocyte migration	5	ENSBTAG00000003403,ENSBTAG00000003806,ENSBTAG00000004917,ENSBTAG00000016556,ENSBTAG00000018274,ENSBTAG00000020221,ENSBTAG00000021326,ENSBTAG00000023393,ENSBTAG00000023600,ENSBTAG00000037811,ENSBTAG00000039355
1	!	0.000929	1148	991	96	0.097	0.084	GO:0010647	BP	3	positive regulation of cell communication	2	ENSBTAG00000000078,ENSBTAG00000000442,ENSBTAG00000000604,ENSBTAG00000001191,ENSBTAG00000001321,ENSBTAG00000002020,ENSBTAG00000002606,ENSBTAG00000003289,ENSBTAG00000003455,ENSBTAG00000003806,ENSBTAG00000004154,ENSBTAG00000004221,ENSBTAG00000004741,ENSBTAG00000004789,ENSBTAG00000005018,ENSBTAG00000005092,ENSBTAG00000005970,ENSBTAG00000006366,ENSBTAG00000006505,ENSBTAG00000006560,ENSBTAG00000006686,…
1	!	0.000976	434	668	37	0.055	0.085	GO:0001817	BP	16	regulation of cytokine production	2	ENSBTAG00000000604,ENSBTAG00000001321,ENSBTAG00000002606,ENSBTAG00000002635,ENSBTAG00000003366,ENSBTAG00000004261,ENSBTAG00000004741,ENSBTAG00000004917,ENSBTAG00000005018,ENSBTAG00000006366,ENSBTAG00000008142,ENSBTAG00000008723,ENSBTAG00000009493,ENSBTAG00000011969,ENSBTAG00000012185,ENSBTAG00000012441,ENSBTAG00000014046,ENSBTAG00000014707,ENSBTAG00000014921,ENSBTAG00000015032,ENSBTAG00000015386,…
1	!	0.00116	81	550	13	0.024	0.16	GO:0032680	BP	16	regulation of tumor necrosis factor production	4	ENSBTAG00000000604,ENSBTAG00000003366,ENSBTAG00000004261,ENSBTAG00000004741,ENSBTAG00000006366,ENSBTAG00000008142,ENSBTAG00000009493,ENSBTAG00000011969,ENSBTAG00000014046,ENSBTAG00000015032,ENSBTAG00000018274,ENSBTAG00000021872,ENSBTAG00000024503
1	!	0.00126	892	1012	80	0.079	0.09	GO:0007155	BP	32	cell adhesion	2	ENSBTAG00000000088,ENSBTAG00000000329,ENSBTAG00000000604,ENSBTAG00000001207,ENSBTAG00000001231,ENSBTAG00000001321,ENSBTAG00000001368,ENSBTAG00000001739,ENSBTAG00000003176,ENSBTAG00000003709,ENSBTAG00000004207,ENSBTAG00000004741,ENSBTAG00000004869,ENSBTAG00000005145,ENSBTAG00000005190,ENSBTAG00000005970,ENSBTAG00000006024,ENSBTAG00000006187,ENSBTAG00000006505,ENSBTAG00000006686,ENSBTAG00000006732,…
1	!	0.00138	46	550	10	0.018	0.217	GO:1903557	BP	16	positive regulation of tumor necrosis factor superfamily cytokine production	3	ENSBTAG00000003366,ENSBTAG00000004261,ENSBTAG00000004741,ENSBTAG00000006366,ENSBTAG00000008142,ENSBTAG00000011969,ENSBTAG00000015032,ENSBTAG00000018274,ENSBTAG00000021872,ENSBTAG00000024503
1	!	0.00146	58	544	11	0.02	0.19	GO:0071674	BP	3	mononuclear cell migration	5	ENSBTAG00000001191,ENSBTAG00000003289,ENSBTAG00000006256,ENSBTAG00000007193,ENSBTAG00000012684,ENSBTAG00000014113,ENSBTAG00000015978,ENSBTAG00000017718,ENSBTAG00000021377,ENSBTAG00000026275,ENSBTAG00000037811
1	!	0.00147	168	690	21	0.03	0.125	GO:0002440	BP	3	production of molecular mediator of immune response	2	ENSBTAG00000003408,ENSBTAG00000004261,ENSBTAG00000004741,ENSBTAG00000005970,ENSBTAG00000012441,ENSBTAG00000014921,ENSBTAG00000016061,ENSBTAG00000018849,ENSBTAG00000019975,ENSBTAG00000020221,ENSBTAG00000020378,ENSBTAG00000020957,ENSBTAG00000024503,ENSBTAG00000025405,ENSBTAG00000031160,ENSBTAG00000038337,ENSBTAG00000046322,ENSBTAG00000047121,ENSBTAG00000047529,ENSBTAG00000047986,ENSBTAG00000048030
1	!	0.00158	897	1012	80	0.079	0.089	GO:0022610	BP	32	biological adhesion	1	ENSBTAG00000000088,ENSBTAG00000000329,ENSBTAG00000000604,ENSBTAG00000001207,ENSBTAG00000001231,ENSBTAG00000001321,ENSBTAG00000001368,ENSBTAG00000001739,ENSBTAG00000003176,ENSBTAG00000003709,ENSBTAG00000004207,ENSBTAG00000004741,ENSBTAG00000004869,ENSBTAG00000005145,ENSBTAG00000005190,ENSBTAG00000005970,ENSBTAG00000006024,ENSBTAG00000006187,ENSBTAG00000006505,ENSBTAG00000006686,ENSBTAG00000006732,…
1	!	0.00162	580	807	50	0.062	0.086	GO:2000145	BP	3	regulation of cell motility	2	ENSBTAG00000000078,ENSBTAG00000000604,ENSBTAG00000000745,ENSBTAG00000001321,ENSBTAG00000002319,ENSBTAG00000002902,ENSBTAG00000003176,ENSBTAG00000003366,ENSBTAG00000003403,ENSBTAG00000003806,ENSBTAG00000004789,ENSBTAG00000004917,ENSBTAG00000005043,ENSBTAG00000005970,ENSBTAG00000007642,ENSBTAG00000008096,ENSBTAG00000008723,ENSBTAG00000009812,ENSBTAG00000010361,ENSBTAG00000010978,ENSBTAG00000011969,…
1	!	0.00164	54	470	10	0.021	0.185	GO:0010324	BP	8	membrane invagination	1	ENSBTAG00000001219,ENSBTAG00000008592,ENSBTAG00000024503,ENSBTAG00000046076,ENSBTAG00000046161,ENSBTAG00000046813,ENSBTAG00000047177,ENSBTAG00000047377,ENSBTAG00000048048,ENSBTAG00000048135
1	!	0.00171	552	1012	56	0.055	0.101	GO:0030334	BP	3	regulation of cell migration	3	ENSBTAG00000000078,ENSBTAG00000000604,ENSBTAG00000000745,ENSBTAG00000001321,ENSBTAG00000002319,ENSBTAG00000002902,ENSBTAG00000003176,ENSBTAG00000003366,ENSBTAG00000003403,ENSBTAG00000003806,ENSBTAG00000004685,ENSBTAG00000004789,ENSBTAG00000004917,ENSBTAG00000005043,ENSBTAG00000005092,ENSBTAG00000005970,ENSBTAG00000007642,ENSBTAG00000008096,ENSBTAG00000008723,ENSBTAG00000009812,ENSBTAG00000010361,…
1	!	0.00179	84	550	13	0.024	0.155	GO:0032640	BP	16	tumor necrosis factor production	3	ENSBTAG00000000604,ENSBTAG00000003366,ENSBTAG00000004261,ENSBTAG00000004741,ENSBTAG00000006366,ENSBTAG00000008142,ENSBTAG00000009493,ENSBTAG00000011969,ENSBTAG00000014046,ENSBTAG00000015032,ENSBTAG00000018274,ENSBTAG00000021872,ENSBTAG00000024503
1	!	0.00179	84	550	13	0.024	0.155	GO:1903555	BP	16	regulation of tumor necrosis factor superfamily cytokine production	3	ENSBTAG00000000604,ENSBTAG00000003366,ENSBTAG00000004261,ENSBTAG00000004741,ENSBTAG00000006366,ENSBTAG00000008142,ENSBTAG00000009493,ENSBTAG00000011969,ENSBTAG00000014046,ENSBTAG00000015032,ENSBTAG00000018274,ENSBTAG00000021872,ENSBTAG00000024503
1	!	0.00185	54	476	10	0.021	0.185	GO:0032637	BP	16	interleukin-8 production	2	ENSBTAG00000001321,ENSBTAG00000003366,ENSBTAG00000009493,ENSBTAG00000014046,ENSBTAG00000015032,ENSBTAG00000015978,ENSBTAG00000018223,ENSBTAG00000018274,ENSBTAG00000020221,ENSBTAG00000031544
1	!	0.00203	1990	775	121	0.156	0.061	GO:0051239	BP	16	regulation of multicellular organismal process	1	ENSBTAG00000000078,ENSBTAG00000000329,ENSBTAG00000000604,ENSBTAG00000000745,ENSBTAG00000000819,ENSBTAG00000001321,ENSBTAG00000001338,ENSBTAG00000002606,ENSBTAG00000002635,ENSBTAG00000002902,ENSBTAG00000003329,ENSBTAG00000003366,ENSBTAG00000003455,ENSBTAG00000003519,ENSBTAG00000003806,ENSBTAG00000004261,ENSBTAG00000004374,ENSBTAG00000004472,ENSBTAG00000004741,ENSBTAG00000004869,ENSBTAG00000004917,…
1	!	0.00221	134	339	13	0.038	0.097	GO:0097237	BP	3	cellular response to toxic substance	2	ENSBTAG00000000042,ENSBTAG00000000745,ENSBTAG00000003015,ENSBTAG00000006165,ENSBTAG00000006523,ENSBTAG00000012640,ENSBTAG00000013732,ENSBTAG00000014921,ENSBTAG00000016260,ENSBTAG00000021864,ENSBTAG00000021960,ENSBTAG00000026232,ENSBTAG00000043553
1	!	0.00242	22	301	6	0.02	0.273	GO:0006953	BP	3	acute-phase response	6	ENSBTAG00000001321,ENSBTAG00000010433,ENSBTAG00000014921,ENSBTAG00000019665,ENSBTAG00000019669,ENSBTAG00000022396
1	!	0.00248	38	729	10	0.014	0.263	GO:0030199	BP	28	collagen fibril organization	1	ENSBTAG00000001027,ENSBTAG00000006214,ENSBTAG00000009615,ENSBTAG00000013103,ENSBTAG00000013472,ENSBTAG00000014912,ENSBTAG00000018563,ENSBTAG00000021211,ENSBTAG00000021466,ENSBTAG00000025752
1	!	0.00288	342	604	29	0.048	0.085	GO:0002694	BP	3	regulation of leukocyte activation	2	ENSBTAG00000000604,ENSBTAG00000001219,ENSBTAG00000001321,ENSBTAG00000002635,ENSBTAG00000004741,ENSBTAG00000005018,ENSBTAG00000005970,ENSBTAG00000012441,ENSBTAG00000014026,ENSBTAG00000014046,ENSBTAG00000014921,ENSBTAG00000015089,ENSBTAG00000015127,ENSBTAG00000015298,ENSBTAG00000015978,ENSBTAG00000017745,ENSBTAG00000018274,ENSBTAG00000020221,ENSBTAG00000021872,ENSBTAG00000024503,ENSBTAG00000034295,…
1	!	0.00311	88	550	13	0.024	0.148	GO:0071706	BP	16	tumor necrosis factor superfamily cytokine production	2	ENSBTAG00000000604,ENSBTAG00000003366,ENSBTAG00000004261,ENSBTAG00000004741,ENSBTAG00000006366,ENSBTAG00000008142,ENSBTAG00000009493,ENSBTAG00000011969,ENSBTAG00000014046,ENSBTAG00000015032,ENSBTAG00000018274,ENSBTAG00000021872,ENSBTAG00000024503
1	!	0.00313	262	339	18	0.053	0.069	GO:0006979	BP	3	response to oxidative stress	3	ENSBTAG00000000042,ENSBTAG00000000745,ENSBTAG00000003015,ENSBTAG00000003840,ENSBTAG00000006045,ENSBTAG00000006523,ENSBTAG00000008340,ENSBTAG00000011969,ENSBTAG00000012684,ENSBTAG00000012726,ENSBTAG00000013732,ENSBTAG00000014921,ENSBTAG00000016260,ENSBTAG00000021208,ENSBTAG00000021960,ENSBTAG00000023600,ENSBTAG00000026232,ENSBTAG00000043553
1	!	0.00314	5	424	4	0.009	0.8	GO:0032020	BP	55	ISG15-protein conjugation	1	ENSBTAG00000012335,ENSBTAG00000012989,ENSBTAG00000014707,ENSBTAG00000020538
1	!	0.00318	4279	969	269	0.278	0.063	GO:0048518	BP	3	positive regulation of biological process	1	ENSBTAG00000000078,ENSBTAG00000000243,ENSBTAG00000000442,ENSBTAG00000000604,ENSBTAG00000000745,ENSBTAG00000000819,ENSBTAG00000001191,ENSBTAG00000001219,ENSBTAG00000001321,ENSBTAG00000001338,ENSBTAG00000001562,ENSBTAG00000002020,ENSBTAG00000002319,ENSBTAG00000002606,ENSBTAG00000002635,ENSBTAG00000002668,ENSBTAG00000002788,ENSBTAG00000002902,ENSBTAG00000003289,ENSBTAG00000003329,ENSBTAG00000003366,…
1	!	0.00353	149	266	12	0.045	0.081	GO:0043903	BP	3	regulation of symbiosis, encompassing mutualism through parasitism	3	ENSBTAG00000006045,ENSBTAG00000007881,ENSBTAG00000008021,ENSBTAG00000009615,ENSBTAG00000014707,ENSBTAG00000014762,ENSBTAG00000015074,ENSBTAG00000015089,ENSBTAG00000016061,ENSBTAG00000017367,ENSBTAG00000030913,ENSBTAG00000045588
1	!	0.0036	365	604	30	0.05	0.082	GO:0050865	BP	3	regulation of cell activation	2	ENSBTAG00000000604,ENSBTAG00000001219,ENSBTAG00000001321,ENSBTAG00000002635,ENSBTAG00000004741,ENSBTAG00000005018,ENSBTAG00000005970,ENSBTAG00000012441,ENSBTAG00000014026,ENSBTAG00000014046,ENSBTAG00000014921,ENSBTAG00000015089,ENSBTAG00000015127,ENSBTAG00000015298,ENSBTAG00000015978,ENSBTAG00000017745,ENSBTAG00000018274,ENSBTAG00000020221,ENSBTAG00000020755,ENSBTAG00000021872,ENSBTAG00000024503,…
1	!	0.00365	105	100	7	0.07	0.067	GO:0050864	BP	3	regulation of B cell activation	4	ENSBTAG00000001219,ENSBTAG00000005970,ENSBTAG00000038337,ENSBTAG00000046813,ENSBTAG00000047177,ENSBTAG00000047377,ENSBTAG00000048135
1	!	0.0041	135	552	16	0.029	0.119	GO:0070374	BP	3	positive regulation of ERK1 and ERK2 cascade	3	ENSBTAG00000000078,ENSBTAG00000000604,ENSBTAG00000001191,ENSBTAG00000003289,ENSBTAG00000007193,ENSBTAG00000012684,ENSBTAG00000014113,ENSBTAG00000017718,ENSBTAG00000018223,ENSBTAG00000019754,ENSBTAG00000021872,ENSBTAG00000026275,ENSBTAG00000030343,ENSBTAG00000035975,ENSBTAG00000037811,ENSBTAG00000039122
1	!	0.00431	634	807	52	0.064	0.082	GO:0051270	BP	3	regulation of cellular component movement	1	ENSBTAG00000000078,ENSBTAG00000000604,ENSBTAG00000000745,ENSBTAG00000001321,ENSBTAG00000002319,ENSBTAG00000002902,ENSBTAG00000003176,ENSBTAG00000003366,ENSBTAG00000003403,ENSBTAG00000003806,ENSBTAG00000004789,ENSBTAG00000004917,ENSBTAG00000005043,ENSBTAG00000005970,ENSBTAG00000007642,ENSBTAG00000008096,ENSBTAG00000008723,ENSBTAG00000009812,ENSBTAG00000010361,ENSBTAG00000010978,ENSBTAG00000011969,…
1	!	0.00449	288	615	26	0.042	0.09	GO:0001819	BP	16	positive regulation of cytokine production	2	ENSBTAG00000001321,ENSBTAG00000003366,ENSBTAG00000004261,ENSBTAG00000004741,ENSBTAG00000004917,ENSBTAG00000005018,ENSBTAG00000006366,ENSBTAG00000008142,ENSBTAG00000008723,ENSBTAG00000009493,ENSBTAG00000011969,ENSBTAG00000012185,ENSBTAG00000014921,ENSBTAG00000015032,ENSBTAG00000015978,ENSBTAG00000016061,ENSBTAG00000018274,ENSBTAG00000020221,ENSBTAG00000020884,ENSBTAG00000021872,ENSBTAG00000023635,…
1	!	0.00454	38	997	11	0.011	0.289	GO:0051384	BP	66	response to glucocorticoid	2	ENSBTAG00000000745,ENSBTAG00000002020,ENSBTAG00000006676,ENSBTAG00000014921,ENSBTAG00000015978,ENSBTAG00000016194,ENSBTAG00000019302,ENSBTAG00000019472,ENSBTAG00000019665,ENSBTAG00000027654,ENSBTAG00000037383
1	!	0.00455	107	387	12	0.031	0.112	GO:0071222	BP	3	cellular response to lipopolysaccharide	4	ENSBTAG00000001321,ENSBTAG00000004261,ENSBTAG00000004917,ENSBTAG00000005970,ENSBTAG00000008259,ENSBTAG00000011321,ENSBTAG00000014921,ENSBTAG00000015032,ENSBTAG00000018849,ENSBTAG00000019979,ENSBTAG00000020221,ENSBTAG00000037811
1	!	0.00473	636	807	52	0.064	0.082	GO:0040012	BP	3	regulation of locomotion	1	ENSBTAG00000000078,ENSBTAG00000000604,ENSBTAG00000000745,ENSBTAG00000001321,ENSBTAG00000002319,ENSBTAG00000002902,ENSBTAG00000003176,ENSBTAG00000003366,ENSBTAG00000003403,ENSBTAG00000003806,ENSBTAG00000004789,ENSBTAG00000004917,ENSBTAG00000005043,ENSBTAG00000005970,ENSBTAG00000007116,ENSBTAG00000007642,ENSBTAG00000008096,ENSBTAG00000008723,ENSBTAG00000009812,ENSBTAG00000010361,ENSBTAG00000010978,…
1	!	0.00508	44	670	10	0.015	0.227	GO:0002292	BP	64	T cell differentiation involved in immune response	1	ENSBTAG00000004741,ENSBTAG00000005190,ENSBTAG00000009493,ENSBTAG00000012185,ENSBTAG00000012441,ENSBTAG00000014921,ENSBTAG00000015978,ENSBTAG00000023867,ENSBTAG00000024503,ENSBTAG00000025405
1	!	0.0052	128	266	11	0.041	0.086	GO:0050792	BP	3	regulation of viral process	1	ENSBTAG00000006045,ENSBTAG00000007881,ENSBTAG00000008021,ENSBTAG00000014707,ENSBTAG00000014762,ENSBTAG00000015074,ENSBTAG00000015089,ENSBTAG00000016061,ENSBTAG00000017367,ENSBTAG00000030913,ENSBTAG00000045588
1	!	0.00533	124	470	14	0.03	0.113	GO:0002429	BP	3	immune response-activating cell surface receptor signaling pathway	3	ENSBTAG00000001219,ENSBTAG00000004917,ENSBTAG00000016556,ENSBTAG00000021549,ENSBTAG00000024503,ENSBTAG00000030426,ENSBTAG00000037951,ENSBTAG00000046076,ENSBTAG00000046161,ENSBTAG00000046813,ENSBTAG00000047177,ENSBTAG00000047377,ENSBTAG00000048048,ENSBTAG00000048135
1	!	0.00536	104	153	8	0.052	0.077	GO:0002377	BP	3	immunoglobulin production	3	ENSBTAG00000003408,ENSBTAG00000005970,ENSBTAG00000014921,ENSBTAG00000018849,ENSBTAG00000031160,ENSBTAG00000038337,ENSBTAG00000047121,ENSBTAG00000047986
1	!	0.00543	296	604	26	0.043	0.088	GO:0051249	BP	3	regulation of lymphocyte activation	3	ENSBTAG00000000604,ENSBTAG00000001219,ENSBTAG00000001321,ENSBTAG00000002635,ENSBTAG00000004741,ENSBTAG00000005018,ENSBTAG00000005970,ENSBTAG00000012441,ENSBTAG00000014026,ENSBTAG00000014921,ENSBTAG00000015089,ENSBTAG00000015127,ENSBTAG00000015298,ENSBTAG00000015978,ENSBTAG00000017745,ENSBTAG00000018274,ENSBTAG00000021872,ENSBTAG00000034295,ENSBTAG00000038337,ENSBTAG00000046076,ENSBTAG00000046161,…
1	!	0.00552	316	968	36	0.037	0.114	GO:0001525	BP	37	angiogenesis	3	ENSBTAG00000000745,ENSBTAG00000001321,ENSBTAG00000001338,ENSBTAG00000002473,ENSBTAG00000003176,ENSBTAG00000003806,ENSBTAG00000004221,ENSBTAG00000005970,ENSBTAG00000006214,ENSBTAG00000006366,ENSBTAG00000006732,ENSBTAG00000008096,ENSBTAG00000008723,ENSBTAG00000009615,ENSBTAG00000009705,ENSBTAG00000010361,ENSBTAG00000011969,ENSBTAG00000012082,ENSBTAG00000012253,ENSBTAG00000013843,ENSBTAG00000014177,…
1	!	0.00555	134	881	20	0.023	0.149	GO:0002685	BP	3	regulation of leukocyte migration	4	ENSBTAG00000002902,ENSBTAG00000003176,ENSBTAG00000003403,ENSBTAG00000003806,ENSBTAG00000004917,ENSBTAG00000009812,ENSBTAG00000012684,ENSBTAG00000015978,ENSBTAG00000016556,ENSBTAG00000018274,ENSBTAG00000020221,ENSBTAG00000020755,ENSBTAG00000021326,ENSBTAG00000021377,ENSBTAG00000023393,ENSBTAG00000023600,ENSBTAG00000026275,ENSBTAG00000037778,ENSBTAG00000037811,ENSBTAG00000039355
1	!	0.00581	217	100	9	0.09	0.041	GO:0042113	BP	3	B cell activation	4	ENSBTAG00000001219,ENSBTAG00000005970,ENSBTAG00000009493,ENSBTAG00000018849,ENSBTAG00000038337,ENSBTAG00000046813,ENSBTAG00000047177,ENSBTAG00000047377,ENSBTAG00000048135
1	!	0.00589	487	338	25	0.074	0.051	GO:0032101	BP	3	regulation of response to external stimulus	2	ENSBTAG00000001321,ENSBTAG00000003366,ENSBTAG00000004787,ENSBTAG00000004917,ENSBTAG00000006505,ENSBTAG00000007881,ENSBTAG00000008259,ENSBTAG00000008441,ENSBTAG00000008592,ENSBTAG00000009615,ENSBTAG00000011969,ENSBTAG00000012640,ENSBTAG00000012684,ENSBTAG00000014177,ENSBTAG00000014921,ENSBTAG00000015978,ENSBTAG00000018137,ENSBTAG00000020538,ENSBTAG00000020755,ENSBTAG00000020884,ENSBTAG00000021377,…
1	!	0.00634	26	476	7	0.015	0.269	GO:0034340	BP	3	response to type I interferon	3	ENSBTAG00000007881,ENSBTAG00000014707,ENSBTAG00000015636,ENSBTAG00000018274,ENSBTAG00000020221,ENSBTAG00000030913,ENSBTAG00000047680
1	!	0.00689	1990	968	141	0.146	0.071	GO:0035556	BP	3	intracellular signal transduction	1	ENSBTAG00000000078,ENSBTAG00000000604,ENSBTAG00000000682,ENSBTAG00000001191,ENSBTAG00000001321,ENSBTAG00000002035,ENSBTAG00000002177,ENSBTAG00000003015,ENSBTAG00000003120,ENSBTAG00000003289,ENSBTAG00000003366,ENSBTAG00000003455,ENSBTAG00000003519,ENSBTAG00000003806,ENSBTAG00000003840,ENSBTAG00000004034,ENSBTAG00000004154,ENSBTAG00000004449,ENSBTAG00000004741,ENSBTAG00000005018,ENSBTAG00000005092,…
1	!	0.00716	76	153	7	0.046	0.092	GO:0050871	BP	3	positive regulation of B cell activation	1	ENSBTAG00000001219,ENSBTAG00000005970,ENSBTAG00000014921,ENSBTAG00000046813,ENSBTAG00000047177,ENSBTAG00000047377,ENSBTAG00000048135
1	!	0.00726	49	476	9	0.019	0.184	GO:0032677	BP	16	regulation of interleukin-8 production	3	ENSBTAG00000001321,ENSBTAG00000003366,ENSBTAG00000009493,ENSBTAG00000014046,ENSBTAG00000015032,ENSBTAG00000015978,ENSBTAG00000018274,ENSBTAG00000020221,ENSBTAG00000031544
1	!	0.00778	350	690	31	0.045	0.089	GO:0042110	BP	3	T cell activation	4	ENSBTAG00000000604,ENSBTAG00000001321,ENSBTAG00000004741,ENSBTAG00000005190,ENSBTAG00000005970,ENSBTAG00000006085,ENSBTAG00000009493,ENSBTAG00000010361,ENSBTAG00000012185,ENSBTAG00000012441,ENSBTAG00000012684,ENSBTAG00000014026,ENSBTAG00000014921,ENSBTAG00000015089,ENSBTAG00000015127,ENSBTAG00000015978,ENSBTAG00000016061,ENSBTAG00000017745,ENSBTAG00000018040,ENSBTAG00000018274,ENSBTAG00000019975,…
1	!	0.00804	104	771	16	0.021	0.154	GO:0045766	BP	37	positive regulation of angiogenesis	4	ENSBTAG00000000745,ENSBTAG00000001321,ENSBTAG00000001338,ENSBTAG00000003806,ENSBTAG00000005970,ENSBTAG00000008723,ENSBTAG00000011969,ENSBTAG00000013843,ENSBTAG00000014177,ENSBTAG00000018223,ENSBTAG00000018563,ENSBTAG00000018655,ENSBTAG00000020221,ENSBTAG00000026275,ENSBTAG00000031647,ENSBTAG00000037686
1	!	0.00812	130	397	13	0.033	0.1	GO:0071216	BP	3	cellular response to biotic stimulus	3	ENSBTAG00000001321,ENSBTAG00000004261,ENSBTAG00000004917,ENSBTAG00000005970,ENSBTAG00000008259,ENSBTAG00000011321,ENSBTAG00000014921,ENSBTAG00000015032,ENSBTAG00000018849,ENSBTAG00000019979,ENSBTAG00000020221,ENSBTAG00000031544,ENSBTAG00000037811
1	!	0.00813	113	387	12	0.031	0.106	GO:0071219	BP	3	cellular response to molecule of bacterial origin	3	ENSBTAG00000001321,ENSBTAG00000004261,ENSBTAG00000004917,ENSBTAG00000005970,ENSBTAG00000008259,ENSBTAG00000011321,ENSBTAG00000014921,ENSBTAG00000015032,ENSBTAG00000018849,ENSBTAG00000019979,ENSBTAG00000020221,ENSBTAG00000037811
1	!	0.00831	95	968	17	0.018	0.179	GO:0001935	BP	69	endothelial cell proliferation	1	ENSBTAG00000001338,ENSBTAG00000003806,ENSBTAG00000005970,ENSBTAG00000006214,ENSBTAG00000006342,ENSBTAG00000010361,ENSBTAG00000010978,ENSBTAG00000013843,ENSBTAG00000014835,ENSBTAG00000018035,ENSBTAG00000018655,ENSBTAG00000019293,ENSBTAG00000020221,ENSBTAG00000020378,ENSBTAG00000026275,ENSBTAG00000031647,ENSBTAG00000034436
1	!	0.00854	1292	746	82	0.11	0.063	GO:1902531	BP	3	regulation of intracellular signal transduction	2	ENSBTAG00000000078,ENSBTAG00000000604,ENSBTAG00000001191,ENSBTAG00000001321,ENSBTAG00000003015,ENSBTAG00000003289,ENSBTAG00000003455,ENSBTAG00000003519,ENSBTAG00000003806,ENSBTAG00000004034,ENSBTAG00000004154,ENSBTAG00000004741,ENSBTAG00000005190,ENSBTAG00000005250,ENSBTAG00000005448,ENSBTAG00000005970,ENSBTAG00000006045,ENSBTAG00000006505,ENSBTAG00000007047,ENSBTAG00000007193,ENSBTAG00000008096,…
1	!	0.00886	516	691	40	0.058	0.078	GO:0043408	BP	3	regulation of MAPK cascade	1	ENSBTAG00000000078,ENSBTAG00000000604,ENSBTAG00000001191,ENSBTAG00000001321,ENSBTAG00000003289,ENSBTAG00000003455,ENSBTAG00000007047,ENSBTAG00000007193,ENSBTAG00000008096,ENSBTAG00000008611,ENSBTAG00000010254,ENSBTAG00000011754,ENSBTAG00000012088,ENSBTAG00000012684,ENSBTAG00000013732,ENSBTAG00000014113,ENSBTAG00000014218,ENSBTAG00000014921,ENSBTAG00000015312,ENSBTAG00000015449,ENSBTAG00000016163,…
1	!	0.00974	350	628	29	0.046	0.083	GO:0051346	BP	22	negative regulation of hydrolase activity	1	ENSBTAG00000001027,ENSBTAG00000001207,ENSBTAG00000002092,ENSBTAG00000002473,ENSBTAG00000003492,ENSBTAG00000003519,ENSBTAG00000004917,ENSBTAG00000005043,ENSBTAG00000006342,ENSBTAG00000007047,ENSBTAG00000007259,ENSBTAG00000007554,ENSBTAG00000007881,ENSBTAG00000008021,ENSBTAG00000009012,ENSBTAG00000009705,ENSBTAG00000010899,ENSBTAG00000013125,ENSBTAG00000015844,ENSBTAG00000016151,ENSBTAG00000016260,…
1	!	0.00991	1090	690	68	0.099	0.062	GO:0048585	BP	3	negative regulation of response to stimulus	2	ENSBTAG00000000042,ENSBTAG00000001321,ENSBTAG00000002606,ENSBTAG00000002635,ENSBTAG00000003015,ENSBTAG00000003329,ENSBTAG00000003455,ENSBTAG00000003519,ENSBTAG00000003668,ENSBTAG00000004034,ENSBTAG00000004154,ENSBTAG00000004741,ENSBTAG00000004787,ENSBTAG00000004917,ENSBTAG00000005190,ENSBTAG00000005250,ENSBTAG00000005448,ENSBTAG00000005970,ENSBTAG00000006256,ENSBTAG00000006366,ENSBTAG00000007554,…
1	!	0.0104	325	1012	37	0.037	0.114	GO:2000147	BP	3	positive regulation of cell motility	1	ENSBTAG00000000078,ENSBTAG00000000604,ENSBTAG00000000745,ENSBTAG00000001321,ENSBTAG00000002319,ENSBTAG00000002902,ENSBTAG00000004789,ENSBTAG00000005092,ENSBTAG00000005970,ENSBTAG00000008096,ENSBTAG00000008723,ENSBTAG00000009812,ENSBTAG00000010978,ENSBTAG00000011969,ENSBTAG00000012684,ENSBTAG00000013103,ENSBTAG00000014554,ENSBTAG00000014835,ENSBTAG00000015536,ENSBTAG00000016151,ENSBTAG00000017549,…
1	!	0.0111	313	1012	36	0.036	0.115	GO:0030335	BP	3	positive regulation of cell migration	2	ENSBTAG00000000078,ENSBTAG00000000604,ENSBTAG00000000745,ENSBTAG00000001321,ENSBTAG00000002319,ENSBTAG00000002902,ENSBTAG00000004789,ENSBTAG00000005092,ENSBTAG00000005970,ENSBTAG00000008096,ENSBTAG00000008723,ENSBTAG00000009812,ENSBTAG00000010978,ENSBTAG00000011969,ENSBTAG00000012684,ENSBTAG00000013103,ENSBTAG00000014554,ENSBTAG00000014835,ENSBTAG00000015536,ENSBTAG00000016151,ENSBTAG00000017549,…
1	!	0.0115	157	283	12	0.042	0.076	GO:0019058	BP	3	viral life cycle	1	ENSBTAG00000006045,ENSBTAG00000007881,ENSBTAG00000008021,ENSBTAG00000014707,ENSBTAG00000014762,ENSBTAG00000015074,ENSBTAG00000015089,ENSBTAG00000016061,ENSBTAG00000017367,ENSBTAG00000019488,ENSBTAG00000030913,ENSBTAG00000045588
1	!	0.0115	48	668	10	0.015	0.208	GO:0032729	BP	16	positive regulation of interferon-gamma production	3	ENSBTAG00000001321,ENSBTAG00000004741,ENSBTAG00000004917,ENSBTAG00000009493,ENSBTAG00000015032,ENSBTAG00000018274,ENSBTAG00000020221,ENSBTAG00000020957,ENSBTAG00000021872,ENSBTAG00000030426
1	!	0.0116	465	968	46	0.048	0.099	GO:0001568	BP	37	blood vessel development	1	ENSBTAG00000000745,ENSBTAG00000001321,ENSBTAG00000001338,ENSBTAG00000002473,ENSBTAG00000003176,ENSBTAG00000003806,ENSBTAG00000004221,ENSBTAG00000005970,ENSBTAG00000006214,ENSBTAG00000006366,ENSBTAG00000006732,ENSBTAG00000008096,ENSBTAG00000008441,ENSBTAG00000008723,ENSBTAG00000009206,ENSBTAG00000009615,ENSBTAG00000009705,ENSBTAG00000010361,ENSBTAG00000010978,ENSBTAG00000011969,ENSBTAG00000012082,…
1	!	0.012	182	387	15	0.039	0.082	GO:0032496	BP	3	response to lipopolysaccharide	3	ENSBTAG00000001321,ENSBTAG00000004261,ENSBTAG00000004917,ENSBTAG00000005970,ENSBTAG00000008259,ENSBTAG00000011321,ENSBTAG00000014921,ENSBTAG00000015032,ENSBTAG00000015312,ENSBTAG00000018849,ENSBTAG00000019979,ENSBTAG00000020221,ENSBTAG00000021377,ENSBTAG00000037811,ENSBTAG00000046744
1	!	0.012	82	468	11	0.024	0.134	GO:0045807	BP	8	positive regulation of endocytosis	2	ENSBTAG00000001321,ENSBTAG00000007273,ENSBTAG00000007450,ENSBTAG00000008592,ENSBTAG00000009012,ENSBTAG00000009615,ENSBTAG00000015032,ENSBTAG00000015366,ENSBTAG00000016151,ENSBTAG00000020221,ENSBTAG00000024503
1	!	0.0129	71	550	11	0.02	0.155	GO:0032649	BP	16	regulation of interferon-gamma production	3	ENSBTAG00000001321,ENSBTAG00000002635,ENSBTAG00000004741,ENSBTAG00000004917,ENSBTAG00000009493,ENSBTAG00000014707,ENSBTAG00000015032,ENSBTAG00000018274,ENSBTAG00000020221,ENSBTAG00000021872,ENSBTAG00000030426
1	!	0.013	1362	895	97	0.108	0.071	GO:0006928	BP	3	movement of cell or subcellular component	1	ENSBTAG00000000078,ENSBTAG00000000088,ENSBTAG00000000245,ENSBTAG00000000329,ENSBTAG00000000604,ENSBTAG00000000745,ENSBTAG00000000819,ENSBTAG00000001191,ENSBTAG00000001321,ENSBTAG00000002319,ENSBTAG00000002902,ENSBTAG00000003176,ENSBTAG00000003289,ENSBTAG00000003366,ENSBTAG00000003403,ENSBTAG00000003806,ENSBTAG00000004741,ENSBTAG00000004789,ENSBTAG00000004869,ENSBTAG00000004917,ENSBTAG00000005043,…
1	!	0.0151	566	691	42	0.061	0.074	GO:0000165	BP	3	MAPK cascade	2	ENSBTAG00000000078,ENSBTAG00000000604,ENSBTAG00000001191,ENSBTAG00000001321,ENSBTAG00000003289,ENSBTAG00000003455,ENSBTAG00000007047,ENSBTAG00000007193,ENSBTAG00000007821,ENSBTAG00000008096,ENSBTAG00000008611,ENSBTAG00000010254,ENSBTAG00000011754,ENSBTAG00000012088,ENSBTAG00000012684,ENSBTAG00000013732,ENSBTAG00000014113,ENSBTAG00000014218,ENSBTAG00000014921,ENSBTAG00000015312,ENSBTAG00000015449,…
1	!	0.0155	181	947	24	0.025	0.133	GO:0045765	BP	37	regulation of angiogenesis	4	ENSBTAG00000000745,ENSBTAG00000001321,ENSBTAG00000001338,ENSBTAG00000003806,ENSBTAG00000005970,ENSBTAG00000008723,ENSBTAG00000009705,ENSBTAG00000010361,ENSBTAG00000011969,ENSBTAG00000012082,ENSBTAG00000012253,ENSBTAG00000013843,ENSBTAG00000014177,ENSBTAG00000014835,ENSBTAG00000016169,ENSBTAG00000018223,ENSBTAG00000018563,ENSBTAG00000018655,ENSBTAG00000020221,ENSBTAG00000025210,ENSBTAG00000026275,…
1	!	0.0158	198	678	21	0.031	0.106	GO:0002237	BP	3	response to molecule of bacterial origin	2	ENSBTAG00000001321,ENSBTAG00000004261,ENSBTAG00000004741,ENSBTAG00000004917,ENSBTAG00000005970,ENSBTAG00000007423,ENSBTAG00000008259,ENSBTAG00000009812,ENSBTAG00000011321,ENSBTAG00000014921,ENSBTAG00000015032,ENSBTAG00000015312,ENSBTAG00000017041,ENSBTAG00000018849,ENSBTAG00000019979,ENSBTAG00000020221,ENSBTAG00000020957,ENSBTAG00000021377,ENSBTAG00000027407,ENSBTAG00000037811,ENSBTAG00000046744
1	!	0.0159	331	1012	37	0.037	0.112	GO:0051272	BP	3	positive regulation of cellular component movement	2	ENSBTAG00000000078,ENSBTAG00000000604,ENSBTAG00000000745,ENSBTAG00000001321,ENSBTAG00000002319,ENSBTAG00000002902,ENSBTAG00000004789,ENSBTAG00000005092,ENSBTAG00000005970,ENSBTAG00000008096,ENSBTAG00000008723,ENSBTAG00000009812,ENSBTAG00000010978,ENSBTAG00000011969,ENSBTAG00000012684,ENSBTAG00000013103,ENSBTAG00000014554,ENSBTAG00000014835,ENSBTAG00000015536,ENSBTAG00000016151,ENSBTAG00000017549,…
1	!	0.0159	8	807	5	0.006	0.625	GO:2000402	BP	3	negative regulation of lymphocyte migration	6	ENSBTAG00000003403,ENSBTAG00000004917,ENSBTAG00000016556,ENSBTAG00000023600,ENSBTAG00000037811
1	!	0.0164	871	339	35	0.103	0.04	GO:1901700	BP	3	response to oxygen-containing compound	1	ENSBTAG00000000042,ENSBTAG00000000745,ENSBTAG00000001321,ENSBTAG00000003015,ENSBTAG00000003840,ENSBTAG00000004917,ENSBTAG00000005190,ENSBTAG00000005970,ENSBTAG00000006523,ENSBTAG00000008017,ENSBTAG00000008259,ENSBTAG00000008441,ENSBTAG00000008951,ENSBTAG00000011321,ENSBTAG00000011754,ENSBTAG00000012684,ENSBTAG00000013103,ENSBTAG00000013472,ENSBTAG00000013732,ENSBTAG00000014921,ENSBTAG00000015032,…
1	!	0.0165	694	604	44	0.073	0.063	GO:0002520	BP	3	immune system development	2	ENSBTAG00000002635,ENSBTAG00000003176,ENSBTAG00000003329,ENSBTAG00000004741,ENSBTAG00000005018,ENSBTAG00000005190,ENSBTAG00000005970,ENSBTAG00000006342,ENSBTAG00000008259,ENSBTAG00000008852,ENSBTAG00000009493,ENSBTAG00000009615,ENSBTAG00000010361,ENSBTAG00000010498,ENSBTAG00000012119,ENSBTAG00000012185,ENSBTAG00000012441,ENSBTAG00000013334,ENSBTAG00000014020,ENSBTAG00000014921,ENSBTAG00000015089,…
1	!	0.0167	218	563	20	0.036	0.092	GO:0050867	BP	3	positive regulation of cell activation	2	ENSBTAG00000001219,ENSBTAG00000001321,ENSBTAG00000004741,ENSBTAG00000005970,ENSBTAG00000014921,ENSBTAG00000015089,ENSBTAG00000015978,ENSBTAG00000017745,ENSBTAG00000018274,ENSBTAG00000020221,ENSBTAG00000020755,ENSBTAG00000021872,ENSBTAG00000024503,ENSBTAG00000046076,ENSBTAG00000046161,ENSBTAG00000046813,ENSBTAG00000047177,ENSBTAG00000047377,ENSBTAG00000048048,ENSBTAG00000048135
1	!	0.0172	43	997	11	0.011	0.256	GO:0031960	BP	66	response to corticosteroid	1	ENSBTAG00000000745,ENSBTAG00000002020,ENSBTAG00000006676,ENSBTAG00000014921,ENSBTAG00000015978,ENSBTAG00000016194,ENSBTAG00000019302,ENSBTAG00000019472,ENSBTAG00000019665,ENSBTAG00000027654,ENSBTAG00000037383
1	!	0.0176	147	945	21	0.022	0.143	GO:0034612	BP	3	response to tumor necrosis factor	3	ENSBTAG00000001191,ENSBTAG00000003289,ENSBTAG00000003519,ENSBTAG00000006686,ENSBTAG00000007193,ENSBTAG00000007423,ENSBTAG00000007569,ENSBTAG00000011234,ENSBTAG00000012558,ENSBTAG00000012684,ENSBTAG00000014113,ENSBTAG00000015261,ENSBTAG00000015312,ENSBTAG00000017718,ENSBTAG00000018223,ENSBTAG00000021326,ENSBTAG00000021864,ENSBTAG00000026275,ENSBTAG00000027407,ENSBTAG00000037811,ENSBTAG00000039937
1	!	0.0207	3839	991	245	0.247	0.064	GO:0048522	BP	3	positive regulation of cellular process	1	ENSBTAG00000000078,ENSBTAG00000000243,ENSBTAG00000000442,ENSBTAG00000000604,ENSBTAG00000000745,ENSBTAG00000000819,ENSBTAG00000001191,ENSBTAG00000001219,ENSBTAG00000001321,ENSBTAG00000001338,ENSBTAG00000001562,ENSBTAG00000002020,ENSBTAG00000002319,ENSBTAG00000002606,ENSBTAG00000002635,ENSBTAG00000002668,ENSBTAG00000002788,ENSBTAG00000002902,ENSBTAG00000003289,ENSBTAG00000003366,ENSBTAG00000003403,…
1	!	0.0208	187	798	22	0.028	0.118	GO:0006898	BP	8	receptor-mediated endocytosis	2	ENSBTAG00000000329,ENSBTAG00000001368,ENSBTAG00000004204,ENSBTAG00000004547,ENSBTAG00000006214,ENSBTAG00000007273,ENSBTAG00000008592,ENSBTAG00000009615,ENSBTAG00000013235,ENSBTAG00000014162,ENSBTAG00000014218,ENSBTAG00000015032,ENSBTAG00000015366,ENSBTAG00000016151,ENSBTAG00000018473,ENSBTAG00000018517,ENSBTAG00000019669,ENSBTAG00000020895,ENSBTAG00000024503,ENSBTAG00000026913,ENSBTAG00000034678,…
1	!	0.0209	137	945	20	0.021	0.146	GO:0071356	BP	3	cellular response to tumor necrosis factor	4	ENSBTAG00000001191,ENSBTAG00000003289,ENSBTAG00000003519,ENSBTAG00000006686,ENSBTAG00000007193,ENSBTAG00000007423,ENSBTAG00000007569,ENSBTAG00000011234,ENSBTAG00000012558,ENSBTAG00000012684,ENSBTAG00000014113,ENSBTAG00000015261,ENSBTAG00000015312,ENSBTAG00000017718,ENSBTAG00000021326,ENSBTAG00000021864,ENSBTAG00000026275,ENSBTAG00000027407,ENSBTAG00000037811,ENSBTAG00000039937
1	!	0.021	29	323	6	0.019	0.207	GO:0002673	BP	3	regulation of acute inflammatory response	5	ENSBTAG00000001321,ENSBTAG00000008592,ENSBTAG00000014177,ENSBTAG00000014921,ENSBTAG00000018137,ENSBTAG00000024503
1	!	0.0216	615	387	30	0.078	0.049	GO:1901701	BP	3	cellular response to oxygen-containing compound	2	ENSBTAG00000000042,ENSBTAG00000000745,ENSBTAG00000001321,ENSBTAG00000003840,ENSBTAG00000004261,ENSBTAG00000004917,ENSBTAG00000005190,ENSBTAG00000005970,ENSBTAG00000006523,ENSBTAG00000008259,ENSBTAG00000008441,ENSBTAG00000011321,ENSBTAG00000011754,ENSBTAG00000013103,ENSBTAG00000013472,ENSBTAG00000013732,ENSBTAG00000014921,ENSBTAG00000015032,ENSBTAG00000016260,ENSBTAG00000017056,ENSBTAG00000018849,…
1	!	0.0221	76	255	8	0.031	0.105	GO:0070555	BP	3	response to interleukin-1	3	ENSBTAG00000001191,ENSBTAG00000007193,ENSBTAG00000012684,ENSBTAG00000014113,ENSBTAG00000017718,ENSBTAG00000018223,ENSBTAG00000019665,ENSBTAG00000037811
1	!	0.0225	3743	695	179	0.258	0.048	GO:0048519	BP	3	negative regulation of biological process	1	ENSBTAG00000000042,ENSBTAG00000000394,ENSBTAG00000000604,ENSBTAG00000000745,ENSBTAG00000000819,ENSBTAG00000000841,ENSBTAG00000001027,ENSBTAG00000001207,ENSBTAG00000001321,ENSBTAG00000002092,ENSBTAG00000002473,ENSBTAG00000002606,ENSBTAG00000002635,ENSBTAG00000003015,ENSBTAG00000003329,ENSBTAG00000003455,ENSBTAG00000003492,ENSBTAG00000003519,ENSBTAG00000003608,ENSBTAG00000003668,ENSBTAG00000004034,…
1	!	0.0226	2262	969	154	0.159	0.068	GO:0009966	BP	3	regulation of signal transduction	1	ENSBTAG00000000078,ENSBTAG00000000604,ENSBTAG00000001191,ENSBTAG00000001321,ENSBTAG00000002020,ENSBTAG00000002606,ENSBTAG00000003015,ENSBTAG00000003289,ENSBTAG00000003329,ENSBTAG00000003403,ENSBTAG00000003455,ENSBTAG00000003519,ENSBTAG00000003806,ENSBTAG00000004034,ENSBTAG00000004154,ENSBTAG00000004221,ENSBTAG00000004472,ENSBTAG00000004503,ENSBTAG00000004741,ENSBTAG00000004787,ENSBTAG00000004789,…
1	!	0.0271	114	771	16	0.021	0.14	GO:1904018	BP	37	positive regulation of vasculature development	2	ENSBTAG00000000745,ENSBTAG00000001321,ENSBTAG00000001338,ENSBTAG00000003806,ENSBTAG00000005970,ENSBTAG00000008723,ENSBTAG00000011969,ENSBTAG00000013843,ENSBTAG00000014177,ENSBTAG00000018223,ENSBTAG00000018563,ENSBTAG00000018655,ENSBTAG00000020221,ENSBTAG00000026275,ENSBTAG00000031647,ENSBTAG00000037686
1	!	0.0272	286	729	27	0.037	0.094	GO:0002683	BP	3	negative regulation of immune system process	2	ENSBTAG00000000604,ENSBTAG00000002606,ENSBTAG00000002635,ENSBTAG00000004741,ENSBTAG00000004917,ENSBTAG00000007881,ENSBTAG00000012441,ENSBTAG00000014026,ENSBTAG00000014046,ENSBTAG00000015127,ENSBTAG00000015298,ENSBTAG00000015978,ENSBTAG00000016556,ENSBTAG00000016766,ENSBTAG00000018137,ENSBTAG00000018274,ENSBTAG00000019975,ENSBTAG00000020378,ENSBTAG00000021466,ENSBTAG00000021549,ENSBTAG00000023600,…
1	!	0.0273	1299	1012	101	0.1	0.078	GO:2000026	BP	16	regulation of multicellular organismal development	1	ENSBTAG00000000078,ENSBTAG00000000329,ENSBTAG00000000745,ENSBTAG00000000819,ENSBTAG00000001321,ENSBTAG00000001338,ENSBTAG00000002606,ENSBTAG00000002635,ENSBTAG00000002902,ENSBTAG00000003329,ENSBTAG00000003455,ENSBTAG00000003806,ENSBTAG00000004472,ENSBTAG00000004741,ENSBTAG00000005018,ENSBTAG00000005043,ENSBTAG00000005092,ENSBTAG00000005970,ENSBTAG00000006214,ENSBTAG00000006366,ENSBTAG00000006560,…
1	!	0.0282	191	447	16	0.036	0.084	GO:0050727	BP	3	regulation of inflammatory response	4	ENSBTAG00000001321,ENSBTAG00000002635,ENSBTAG00000004787,ENSBTAG00000006505,ENSBTAG00000008441,ENSBTAG00000008592,ENSBTAG00000012640,ENSBTAG00000014177,ENSBTAG00000014921,ENSBTAG00000015978,ENSBTAG00000018137,ENSBTAG00000020221,ENSBTAG00000020884,ENSBTAG00000023600,ENSBTAG00000024503,ENSBTAG00000026275
1	!	0.0289	601	691	43	0.062	0.072	GO:0023014	BP	3	signal transduction by protein phosphorylation	1	ENSBTAG00000000078,ENSBTAG00000000604,ENSBTAG00000001191,ENSBTAG00000001321,ENSBTAG00000003289,ENSBTAG00000003455,ENSBTAG00000007047,ENSBTAG00000007193,ENSBTAG00000007821,ENSBTAG00000008096,ENSBTAG00000008611,ENSBTAG00000010254,ENSBTAG00000011754,ENSBTAG00000012088,ENSBTAG00000012684,ENSBTAG00000013732,ENSBTAG00000013843,ENSBTAG00000014113,ENSBTAG00000014218,ENSBTAG00000014921,ENSBTAG00000015312,…
1	!	0.0292	193	552	18	0.033	0.093	GO:0070372	BP	3	regulation of ERK1 and ERK2 cascade	2	ENSBTAG00000000078,ENSBTAG00000000604,ENSBTAG00000001191,ENSBTAG00000001321,ENSBTAG00000003289,ENSBTAG00000007193,ENSBTAG00000012088,ENSBTAG00000012684,ENSBTAG00000014113,ENSBTAG00000017718,ENSBTAG00000018223,ENSBTAG00000019754,ENSBTAG00000021872,ENSBTAG00000026275,ENSBTAG00000030343,ENSBTAG00000035975,ENSBTAG00000037811,ENSBTAG00000039122
1	!	0.0299	396	968	40	0.041	0.101	GO:0048514	BP	37	blood vessel morphogenesis	2	ENSBTAG00000000745,ENSBTAG00000001321,ENSBTAG00000001338,ENSBTAG00000002473,ENSBTAG00000003176,ENSBTAG00000003806,ENSBTAG00000004221,ENSBTAG00000005970,ENSBTAG00000006214,ENSBTAG00000006366,ENSBTAG00000006732,ENSBTAG00000008096,ENSBTAG00000008723,ENSBTAG00000009615,ENSBTAG00000009705,ENSBTAG00000010361,ENSBTAG00000010978,ENSBTAG00000011969,ENSBTAG00000012082,ENSBTAG00000012253,ENSBTAG00000012441,…
1	!	0.0304	275	462	20	0.043	0.073	GO:0044419	BP	3	interspecies interaction between organisms	2	ENSBTAG00000000745,ENSBTAG00000002635,ENSBTAG00000006045,ENSBTAG00000006505,ENSBTAG00000007881,ENSBTAG00000008021,ENSBTAG00000009012,ENSBTAG00000009615,ENSBTAG00000012638,ENSBTAG00000014707,ENSBTAG00000014762,ENSBTAG00000015074,ENSBTAG00000015089,ENSBTAG00000015636,ENSBTAG00000016061,ENSBTAG00000017367,ENSBTAG00000019488,ENSBTAG00000030913,ENSBTAG00000045588,ENSBTAG00000047345
1	!	0.0317	203	691	21	0.03	0.103	GO:0070371	BP	3	ERK1 and ERK2 cascade	3	ENSBTAG00000000078,ENSBTAG00000000604,ENSBTAG00000001191,ENSBTAG00000001321,ENSBTAG00000003289,ENSBTAG00000007193,ENSBTAG00000012088,ENSBTAG00000012684,ENSBTAG00000014113,ENSBTAG00000017718,ENSBTAG00000018223,ENSBTAG00000019754,ENSBTAG00000019929,ENSBTAG00000020378,ENSBTAG00000021872,ENSBTAG00000026275,ENSBTAG00000030343,ENSBTAG00000034827,ENSBTAG00000035975,ENSBTAG00000037811,ENSBTAG00000039122
1	!	0.0349	485	968	46	0.048	0.095	GO:0001944	BP	37	vasculature development	1	ENSBTAG00000000745,ENSBTAG00000001321,ENSBTAG00000001338,ENSBTAG00000002473,ENSBTAG00000003176,ENSBTAG00000003806,ENSBTAG00000004221,ENSBTAG00000005970,ENSBTAG00000006214,ENSBTAG00000006366,ENSBTAG00000006732,ENSBTAG00000008096,ENSBTAG00000008441,ENSBTAG00000008723,ENSBTAG00000009206,ENSBTAG00000009615,ENSBTAG00000009705,ENSBTAG00000010361,ENSBTAG00000010978,ENSBTAG00000011969,ENSBTAG00000012082,…
1	!	0.0372	79	550	11	0.02	0.139	GO:0032609	BP	16	interferon-gamma production	2	ENSBTAG00000001321,ENSBTAG00000002635,ENSBTAG00000004741,ENSBTAG00000004917,ENSBTAG00000009493,ENSBTAG00000014707,ENSBTAG00000015032,ENSBTAG00000018274,ENSBTAG00000020221,ENSBTAG00000021872,ENSBTAG00000030426
1	!	0.0373	226	339	15	0.044	0.066	GO:0009636	BP	3	response to toxic substance	1	ENSBTAG00000000042,ENSBTAG00000000745,ENSBTAG00000003015,ENSBTAG00000006165,ENSBTAG00000006523,ENSBTAG00000008017,ENSBTAG00000012640,ENSBTAG00000013732,ENSBTAG00000014921,ENSBTAG00000016260,ENSBTAG00000018016,ENSBTAG00000021864,ENSBTAG00000021960,ENSBTAG00000026232,ENSBTAG00000043553
1	!	0.0388	1408	167	29	0.174	0.021	GO:0008219	BP	44	cell death	1	ENSBTAG00000000042,ENSBTAG00000000604,ENSBTAG00000003120,ENSBTAG00000005970,ENSBTAG00000006045,ENSBTAG00000006505,ENSBTAG00000007554,ENSBTAG00000008441,ENSBTAG00000009183,ENSBTAG00000009493,ENSBTAG00000009768,ENSBTAG00000010057,ENSBTAG00000010498,ENSBTAG00000011343,ENSBTAG00000011358,ENSBTAG00000012419,ENSBTAG00000012684,ENSBTAG00000013732,ENSBTAG00000014921,ENSBTAG00000015366,ENSBTAG00000015978,…
1	!	0.0397	212	563	19	0.034	0.09	GO:0002696	BP	3	positive regulation of leukocyte activation	3	ENSBTAG00000001219,ENSBTAG00000001321,ENSBTAG00000004741,ENSBTAG00000005970,ENSBTAG00000014921,ENSBTAG00000015089,ENSBTAG00000015978,ENSBTAG00000017745,ENSBTAG00000018274,ENSBTAG00000020221,ENSBTAG00000021872,ENSBTAG00000024503,ENSBTAG00000046076,ENSBTAG00000046161,ENSBTAG00000046813,ENSBTAG00000047177,ENSBTAG00000047377,ENSBTAG00000048048,ENSBTAG00000048135
1	!	0.04	485	850	42	0.049	0.087	GO:0033993	BP	3	response to lipid	2	ENSBTAG00000000442,ENSBTAG00000000745,ENSBTAG00000001321,ENSBTAG00000003403,ENSBTAG00000004261,ENSBTAG00000004741,ENSBTAG00000004917,ENSBTAG00000005970,ENSBTAG00000006676,ENSBTAG00000007423,ENSBTAG00000007569,ENSBTAG00000007605,ENSBTAG00000008259,ENSBTAG00000008951,ENSBTAG00000009812,ENSBTAG00000011321,ENSBTAG00000012684,ENSBTAG00000014218,ENSBTAG00000014921,ENSBTAG00000015032,ENSBTAG00000015312,…
1	!	0.0444	181	550	17	0.031	0.094	GO:0045088	BP	3	regulation of innate immune response	3	ENSBTAG00000002635,ENSBTAG00000003366,ENSBTAG00000004741,ENSBTAG00000004917,ENSBTAG00000008142,ENSBTAG00000015032,ENSBTAG00000016061,ENSBTAG00000018137,ENSBTAG00000018274,ENSBTAG00000020221,ENSBTAG00000021377,ENSBTAG00000021872,ENSBTAG00000030426,ENSBTAG00000032369,ENSBTAG00000034295,ENSBTAG00000046580,ENSBTAG00000047680
1	!	0.0449	103	270	9	0.033	0.087	GO:0002758	BP	3	innate immune response-activating signal transduction	3	ENSBTAG00000003366,ENSBTAG00000004917,ENSBTAG00000008142,ENSBTAG00000015032,ENSBTAG00000016061,ENSBTAG00000021377,ENSBTAG00000030426,ENSBTAG00000046580,ENSBTAG00000047680
1	!	0.0465	655	604	41	0.068	0.063	GO:0048534	BP	3	hematopoietic or lymphoid organ development	1	ENSBTAG00000002635,ENSBTAG00000003176,ENSBTAG00000003329,ENSBTAG00000004741,ENSBTAG00000005018,ENSBTAG00000005190,ENSBTAG00000005970,ENSBTAG00000006342,ENSBTAG00000008852,ENSBTAG00000009493,ENSBTAG00000009615,ENSBTAG00000010361,ENSBTAG00000010498,ENSBTAG00000012119,ENSBTAG00000012185,ENSBTAG00000012441,ENSBTAG00000013334,ENSBTAG00000014020,ENSBTAG00000014921,ENSBTAG00000015089,ENSBTAG00000015298,…
1	!	0.0493	59	266	7	0.026	0.119	GO:0045069	BP	3	regulation of viral genome replication	1	ENSBTAG00000007881,ENSBTAG00000014707,ENSBTAG00000014762,ENSBTAG00000015074,ENSBTAG00000016061,ENSBTAG00000017367,ENSBTAG00000030913
1	!	3.34e-16	2995	722	203	0.281	0.068	GO:0044421	CC	21	extracellular region part	1	ENSBTAG00000000078,ENSBTAG00000000088,ENSBTAG00000000243,ENSBTAG00000000720,ENSBTAG00000000737,ENSBTAG00000000745,ENSBTAG00000001191,ENSBTAG00000001207,ENSBTAG00000001219,ENSBTAG00000001321,ENSBTAG00000001368,ENSBTAG00000001781,ENSBTAG00000001785,ENSBTAG00000002052,ENSBTAG00000002092,ENSBTAG00000002319,ENSBTAG00000002473,ENSBTAG00000002478,ENSBTAG00000002635,ENSBTAG00000002668,ENSBTAG00000003176,…
1	!	2.41e-15	2860	675	185	0.274	0.065	GO:0005615	CC	21	extracellular space	2	ENSBTAG00000000078,ENSBTAG00000000088,ENSBTAG00000000243,ENSBTAG00000000720,ENSBTAG00000000745,ENSBTAG00000001191,ENSBTAG00000001207,ENSBTAG00000001219,ENSBTAG00000001321,ENSBTAG00000001368,ENSBTAG00000001781,ENSBTAG00000001785,ENSBTAG00000002052,ENSBTAG00000002092,ENSBTAG00000002473,ENSBTAG00000002478,ENSBTAG00000002635,ENSBTAG00000002668,ENSBTAG00000003176,ENSBTAG00000003289,ENSBTAG00000003408,…
1	!	3.58e-15	3351	675	206	0.305	0.061	GO:0005576	CC	21	extracellular region	1	ENSBTAG00000000078,ENSBTAG00000000088,ENSBTAG00000000243,ENSBTAG00000000720,ENSBTAG00000000745,ENSBTAG00000001191,ENSBTAG00000001207,ENSBTAG00000001219,ENSBTAG00000001321,ENSBTAG00000001368,ENSBTAG00000001781,ENSBTAG00000001785,ENSBTAG00000002052,ENSBTAG00000002092,ENSBTAG00000002319,ENSBTAG00000002473,ENSBTAG00000002478,ENSBTAG00000002635,ENSBTAG00000002668,ENSBTAG00000003176,ENSBTAG00000003289,…
1	!	7.43e-14	402	933	63	0.068	0.157	GO:0031012	CC	21	extracellular matrix	2	ENSBTAG00000000648,ENSBTAG00000000706,ENSBTAG00000001368,ENSBTAG00000002319,ENSBTAG00000002473,ENSBTAG00000003806,ENSBTAG00000003880,ENSBTAG00000004207,ENSBTAG00000004261,ENSBTAG00000005043,ENSBTAG00000005250,ENSBTAG00000006045,ENSBTAG00000006187,ENSBTAG00000006214,ENSBTAG00000006505,ENSBTAG00000006686,ENSBTAG00000007423,ENSBTAG00000008723,ENSBTAG00000008869,ENSBTAG00000008951,ENSBTAG00000009051,…
1	!	8.46e-09	509	590	48	0.081	0.094	GO:0009986	CC	6	cell surface	1	ENSBTAG00000000088,ENSBTAG00000001219,ENSBTAG00000004207,ENSBTAG00000004917,ENSBTAG00000005250,ENSBTAG00000006045,ENSBTAG00000006342,ENSBTAG00000007047,ENSBTAG00000007273,ENSBTAG00000008021,ENSBTAG00000008291,ENSBTAG00000008592,ENSBTAG00000009615,ENSBTAG00000011154,ENSBTAG00000012082,ENSBTAG00000013125,ENSBTAG00000013843,ENSBTAG00000014835,ENSBTAG00000015032,ENSBTAG00000015127,ENSBTAG00000015366,…
1	!	3.3e-08	15	470	9	0.019	0.6	GO:0042571	CC	21	immunoglobulin complex, circulating	2	ENSBTAG00000001219,ENSBTAG00000018531,ENSBTAG00000046076,ENSBTAG00000046161,ENSBTAG00000046813,ENSBTAG00000047177,ENSBTAG00000047377,ENSBTAG00000048048,ENSBTAG00000048135
1	!	2.52e-07	179	568	25	0.044	0.14	GO:0009897	CC	6	external side of plasma membrane	1	ENSBTAG00000000088,ENSBTAG00000001219,ENSBTAG00000004917,ENSBTAG00000006045,ENSBTAG00000007273,ENSBTAG00000008592,ENSBTAG00000011154,ENSBTAG00000015032,ENSBTAG00000015978,ENSBTAG00000017745,ENSBTAG00000017797,ENSBTAG00000019669,ENSBTAG00000020755,ENSBTAG00000024269,ENSBTAG00000024503,ENSBTAG00000030426,ENSBTAG00000034295,ENSBTAG00000034883,ENSBTAG00000046076,ENSBTAG00000046161,ENSBTAG00000046813,…
1	!	5.58e-07	19	470	9	0.019	0.474	GO:0019814	CC	21	immunoglobulin complex	1	ENSBTAG00000001219,ENSBTAG00000018531,ENSBTAG00000046076,ENSBTAG00000046161,ENSBTAG00000046813,ENSBTAG00000047177,ENSBTAG00000047377,ENSBTAG00000048048,ENSBTAG00000048135
1	!	9.03e-06	88	473	15	0.032	0.17	GO:0072562	CC	21	blood microparticle	2	ENSBTAG00000001219,ENSBTAG00000001368,ENSBTAG00000002473,ENSBTAG00000007273,ENSBTAG00000015441,ENSBTAG00000016151,ENSBTAG00000018137,ENSBTAG00000018531,ENSBTAG00000046076,ENSBTAG00000046161,ENSBTAG00000046813,ENSBTAG00000047177,ENSBTAG00000047377,ENSBTAG00000048048,ENSBTAG00000048135
1	!	2.52e-05	84	933	19	0.02	0.226	GO:0062023	CC	21	collagen-containing extracellular matrix	3	ENSBTAG00000000706,ENSBTAG00000002319,ENSBTAG00000005043,ENSBTAG00000006686,ENSBTAG00000009615,ENSBTAG00000012088,ENSBTAG00000013103,ENSBTAG00000013191,ENSBTAG00000013472,ENSBTAG00000014575,ENSBTAG00000014835,ENSBTAG00000015662,ENSBTAG00000017032,ENSBTAG00000017165,ENSBTAG00000018431,ENSBTAG00000020378,ENSBTAG00000021466,ENSBTAG00000025210,ENSBTAG00000048125
1	!	7.07e-05	334	716	35	0.049	0.105	GO:0098552	CC	6	side of membrane	1	ENSBTAG00000000088,ENSBTAG00000001219,ENSBTAG00000001785,ENSBTAG00000004917,ENSBTAG00000005448,ENSBTAG00000006045,ENSBTAG00000007273,ENSBTAG00000008592,ENSBTAG00000011154,ENSBTAG00000013017,ENSBTAG00000015032,ENSBTAG00000015978,ENSBTAG00000016260,ENSBTAG00000016739,ENSBTAG00000017745,ENSBTAG00000017751,ENSBTAG00000017797,ENSBTAG00000017839,ENSBTAG00000019669,ENSBTAG00000019929,ENSBTAG00000019975,…
1	!	8.99e-05	2108	667	118	0.177	0.056	GO:0070062	CC	21	extracellular exosome	3	ENSBTAG00000000078,ENSBTAG00000000088,ENSBTAG00000000243,ENSBTAG00000000720,ENSBTAG00000000745,ENSBTAG00000001207,ENSBTAG00000001321,ENSBTAG00000001368,ENSBTAG00000001781,ENSBTAG00000001785,ENSBTAG00000002052,ENSBTAG00000002092,ENSBTAG00000002478,ENSBTAG00000002635,ENSBTAG00000002668,ENSBTAG00000004261,ENSBTAG00000004547,ENSBTAG00000004787,ENSBTAG00000005043,ENSBTAG00000005250,ENSBTAG00000006024,…
1	!	0.000133	2123	667	118	0.177	0.056	GO:1903561	CC	21	extracellular vesicle	2	ENSBTAG00000000078,ENSBTAG00000000088,ENSBTAG00000000243,ENSBTAG00000000720,ENSBTAG00000000745,ENSBTAG00000001207,ENSBTAG00000001321,ENSBTAG00000001368,ENSBTAG00000001781,ENSBTAG00000001785,ENSBTAG00000002052,ENSBTAG00000002092,ENSBTAG00000002478,ENSBTAG00000002635,ENSBTAG00000002668,ENSBTAG00000004261,ENSBTAG00000004547,ENSBTAG00000004787,ENSBTAG00000005043,ENSBTAG00000005250,ENSBTAG00000006024,…
1	!	0.000137	2124	667	118	0.177	0.056	GO:0043230	CC	21	extracellular organelle	2	ENSBTAG00000000078,ENSBTAG00000000088,ENSBTAG00000000243,ENSBTAG00000000720,ENSBTAG00000000745,ENSBTAG00000001207,ENSBTAG00000001321,ENSBTAG00000001368,ENSBTAG00000001781,ENSBTAG00000001785,ENSBTAG00000002052,ENSBTAG00000002092,ENSBTAG00000002478,ENSBTAG00000002635,ENSBTAG00000002668,ENSBTAG00000004261,ENSBTAG00000004547,ENSBTAG00000004787,ENSBTAG00000005043,ENSBTAG00000005250,ENSBTAG00000006024,…
1	!	0.00145	45	307	8	0.026	0.178	GO:0005788	CC	39	endoplasmic reticulum lumen	1	ENSBTAG00000000067,ENSBTAG00000001027,ENSBTAG00000006036,ENSBTAG00000013510,ENSBTAG00000017143,ENSBTAG00000021799,ENSBTAG00000033747,ENSBTAG00000038337
1	!	0.00208	45	933	12	0.013	0.267	GO:0044420	CC	21	extracellular matrix component	3	ENSBTAG00000006187,ENSBTAG00000012088,ENSBTAG00000012119,ENSBTAG00000013103,ENSBTAG00000013191,ENSBTAG00000013472,ENSBTAG00000014575,ENSBTAG00000019517,ENSBTAG00000020378,ENSBTAG00000021466,ENSBTAG00000025210,ENSBTAG00000048125
1	!	0.00904	69	933	14	0.015	0.203	GO:0005604	CC	21	basement membrane	4	ENSBTAG00000000706,ENSBTAG00000002319,ENSBTAG00000005043,ENSBTAG00000006686,ENSBTAG00000009615,ENSBTAG00000012088,ENSBTAG00000013191,ENSBTAG00000014575,ENSBTAG00000014835,ENSBTAG00000017032,ENSBTAG00000017165,ENSBTAG00000020378,ENSBTAG00000025210,ENSBTAG00000048125
1	!	0.0096	2979	809	169	0.209	0.057	GO:0031982	CC	21	vesicle	1	ENSBTAG00000000078,ENSBTAG00000000088,ENSBTAG00000000243,ENSBTAG00000000279,ENSBTAG00000000442,ENSBTAG00000000604,ENSBTAG00000000720,ENSBTAG00000000737,ENSBTAG00000000745,ENSBTAG00000001207,ENSBTAG00000001321,ENSBTAG00000001368,ENSBTAG00000001781,ENSBTAG00000001785,ENSBTAG00000002052,ENSBTAG00000002092,ENSBTAG00000002177,ENSBTAG00000002478,ENSBTAG00000002635,ENSBTAG00000002668,ENSBTAG00000002824,…
1	!	0.0404	1006	371	40	0.108	0.04	GO:0005783	CC	11	endoplasmic reticulum	1	ENSBTAG00000000067,ENSBTAG00000000807,ENSBTAG00000001027,ENSBTAG00000001097,ENSBTAG00000002052,ENSBTAG00000004374,ENSBTAG00000005970,ENSBTAG00000006036,ENSBTAG00000006045,ENSBTAG00000006085,ENSBTAG00000006165,ENSBTAG00000008869,ENSBTAG00000009183,ENSBTAG00000011954,ENSBTAG00000012205,ENSBTAG00000013472,ENSBTAG00000013510,ENSBTAG00000013732,ENSBTAG00000014146,ENSBTAG00000014522,ENSBTAG00000014628,…
1	!	5.58e-07	19	470	9	0.019	0.474	GO:0034987	MF	35	immunoglobulin receptor binding	2	ENSBTAG00000001219,ENSBTAG00000018531,ENSBTAG00000046076,ENSBTAG00000046161,ENSBTAG00000046813,ENSBTAG00000047177,ENSBTAG00000047377,ENSBTAG00000048048,ENSBTAG00000048135
1	!	0.000164	187	936	28	0.03	0.15	GO:0030246	MF	79	carbohydrate binding	1	ENSBTAG00000000156,ENSBTAG00000000966,ENSBTAG00000002052,ENSBTAG00000004547,ENSBTAG00000004560,ENSBTAG00000004917,ENSBTAG00000006214,ENSBTAG00000006846,ENSBTAG00000007331,ENSBTAG00000008240,ENSBTAG00000009012,ENSBTAG00000012185,ENSBTAG00000012815,ENSBTAG00000013235,ENSBTAG00000013640,ENSBTAG00000014154,ENSBTAG00000014898,ENSBTAG00000015089,ENSBTAG00000016151,ENSBTAG00000017895,ENSBTAG00000018331,…
1	!	0.000364	47	598	11	0.018	0.234	GO:0003823	MF	45	antigen binding	1	ENSBTAG00000001219,ENSBTAG00000004261,ENSBTAG00000005182,ENSBTAG00000012208,ENSBTAG00000046076,ENSBTAG00000046161,ENSBTAG00000046813,ENSBTAG00000047177,ENSBTAG00000047377,ENSBTAG00000048048,ENSBTAG00000048135
1	!	0.000492	1181	840	88	0.105	0.075	GO:0005102	MF	35	signaling receptor binding	1	ENSBTAG00000000329,ENSBTAG00000000604,ENSBTAG00000000745,ENSBTAG00000001191,ENSBTAG00000001219,ENSBTAG00000001321,ENSBTAG00000003176,ENSBTAG00000003289,ENSBTAG00000003403,ENSBTAG00000003519,ENSBTAG00000003806,ENSBTAG00000004221,ENSBTAG00000004503,ENSBTAG00000004741,ENSBTAG00000004787,ENSBTAG00000004917,ENSBTAG00000005043,ENSBTAG00000005182,ENSBTAG00000005576,ENSBTAG00000006045,ENSBTAG00000006505,…
1	!	0.000768	26	523	8	0.015	0.308	GO:0048020	MF	61	CCR chemokine receptor binding	2	ENSBTAG00000001191,ENSBTAG00000003289,ENSBTAG00000007193,ENSBTAG00000012684,ENSBTAG00000014113,ENSBTAG00000017718,ENSBTAG00000026275,ENSBTAG00000037811
1	!	0.00081	39	804	11	0.014	0.282	GO:0050840	MF	33	extracellular matrix binding	1	ENSBTAG00000000648,ENSBTAG00000003806,ENSBTAG00000005250,ENSBTAG00000013191,ENSBTAG00000013235,ENSBTAG00000014835,ENSBTAG00000016151,ENSBTAG00000019132,ENSBTAG00000019517,ENSBTAG00000019929,ENSBTAG00000044073
1	!	0.000886	44	881	12	0.014	0.273	GO:0042379	MF	61	chemokine receptor binding	1	ENSBTAG00000001191,ENSBTAG00000003289,ENSBTAG00000007193,ENSBTAG00000009812,ENSBTAG00000012684,ENSBTAG00000014113,ENSBTAG00000017718,ENSBTAG00000021326,ENSBTAG00000021377,ENSBTAG00000026275,ENSBTAG00000037778,ENSBTAG00000037811
1	!	0.0019	39	881	11	0.012	0.282	GO:0008009	MF	61	chemokine activity	2	ENSBTAG00000001191,ENSBTAG00000003289,ENSBTAG00000007193,ENSBTAG00000009812,ENSBTAG00000012684,ENSBTAG00000014113,ENSBTAG00000017718,ENSBTAG00000021326,ENSBTAG00000026275,ENSBTAG00000037778,ENSBTAG00000037811
1	!	0.00289	108	968	19	0.02	0.176	GO:0019838	MF	14	growth factor binding	1	ENSBTAG00000004221,ENSBTAG00000008611,ENSBTAG00000013103,ENSBTAG00000013472,ENSBTAG00000013843,ENSBTAG00000014064,ENSBTAG00000017205,ENSBTAG00000017745,ENSBTAG00000018035,ENSBTAG00000018137,ENSBTAG00000019368,ENSBTAG00000019665,ENSBTAG00000019929,ENSBTAG00000021466,ENSBTAG00000021467,ENSBTAG00000024269,ENSBTAG00000037686,ENSBTAG00000039937,ENSBTAG00000047613
1	!	0.00469	12	149	4	0.027	0.333	GO:0008191	MF	59	metalloendopeptidase inhibitor activity	1	ENSBTAG00000005043,ENSBTAG00000008021,ENSBTAG00000010899,ENSBTAG00000045588
1	!	0.00585	83	968	16	0.017	0.193	GO:0019955	MF	34	cytokine binding	1	ENSBTAG00000001338,ENSBTAG00000003220,ENSBTAG00000004741,ENSBTAG00000007569,ENSBTAG00000013334,ENSBTAG00000013843,ENSBTAG00000014162,ENSBTAG00000017745,ENSBTAG00000018035,ENSBTAG00000018137,ENSBTAG00000019665,ENSBTAG00000019929,ENSBTAG00000024269,ENSBTAG00000026753,ENSBTAG00000027676,ENSBTAG00000038042
1	!	0.0179	53	165	6	0.036	0.113	GO:0003725	MF	23	double-stranded RNA binding	1	ENSBTAG00000003366,ENSBTAG00000008142,ENSBTAG00000014628,ENSBTAG00000037527,ENSBTAG00000039861,ENSBTAG00000046580
1	!	0.0257	39	933	10	0.011	0.256	GO:0005201	MF	84	extracellular matrix structural constituent	1	ENSBTAG00000011324,ENSBTAG00000012088,ENSBTAG00000013103,ENSBTAG00000013472,ENSBTAG00000014575,ENSBTAG00000015662,ENSBTAG00000017834,ENSBTAG00000019517,ENSBTAG00000021466,ENSBTAG00000025210
1	!	0.0262	585	991	54	0.054	0.092	GO:0005509	MF	62	calcium ion binding	1	ENSBTAG00000001097,ENSBTAG00000001231,ENSBTAG00000001739,ENSBTAG00000001785,ENSBTAG00000002319,ENSBTAG00000002937,ENSBTAG00000003403,ENSBTAG00000003519,ENSBTAG00000004207,ENSBTAG00000006505,ENSBTAG00000006686,ENSBTAG00000006817,ENSBTAG00000008129,ENSBTAG00000008612,ENSBTAG00000008723,ENSBTAG00000009226,ENSBTAG00000009615,ENSBTAG00000010361,ENSBTAG00000011882,ENSBTAG00000012088,ENSBTAG00000012467,…
1	!	0.0283	26	865	8	0.009	0.308	GO:0017147	MF	82	Wnt-protein binding	1	ENSBTAG00000005092,ENSBTAG00000006256,ENSBTAG00000007047,ENSBTAG00000015366,ENSBTAG00000018563,ENSBTAG00000020590,ENSBTAG00000020957,ENSBTAG00000032591
1	!	0.0493	21	845	7	0.008	0.333	GO:0019956	MF	34	chemokine binding	2	ENSBTAG00000001338,ENSBTAG00000003220,ENSBTAG00000014162,ENSBTAG00000018137,ENSBTAG00000019929,ENSBTAG00000026753,ENSBTAG00000038042
1	!	0.0499	10	147	2	0.014	0.2	CORUM:2926	cor	50	Respiratory chain complex I (gamma subunit) mitochondrial	1	ENSBTAG00000043546,ENSBTAG00000043559
1	!	8.85e-05	34	444	9	0.02	0.265	HP:0002647	hp	71	Aortic dissection	1	ENSBTAG00000002052,ENSBTAG00000005250,ENSBTAG00000013103,ENSBTAG00000019517,ENSBTAG00000024269,ENSBTAG00000043546,ENSBTAG00000043558,ENSBTAG00000043563,ENSBTAG00000043577
1	!	0.000583	29	115	5	0.043	0.172	HP:0100658	hp	10	Cellulitis	1	ENSBTAG00000001219,ENSBTAG00000013103,ENSBTAG00000031160,ENSBTAG00000047121,ENSBTAG00000048049
1	!	0.00117	9	444	5	0.011	0.556	HP:0000631	hp	29	Retinal arterial tortuosity	2	ENSBTAG00000043546,ENSBTAG00000043558,ENSBTAG00000043559,ENSBTAG00000043563,ENSBTAG00000043577
1	!	0.00117	9	444	5	0.011	0.556	HP:0007768	hp	29	Central retinal vessel vascular tortuosity	3	ENSBTAG00000043546,ENSBTAG00000043558,ENSBTAG00000043559,ENSBTAG00000043563,ENSBTAG00000043577
1	!	0.0013	101	115	7	0.061	0.069	HP:0002718	hp	24	Recurrent bacterial infections	1	ENSBTAG00000001219,ENSBTAG00000014707,ENSBTAG00000018849,ENSBTAG00000031160,ENSBTAG00000046158,ENSBTAG00000047121,ENSBTAG00000048049
1	!	0.0023	10	444	5	0.011	0.5	HP:0001112	hp	52	Leber optic atrophy	1	ENSBTAG00000043546,ENSBTAG00000043558,ENSBTAG00000043559,ENSBTAG00000043563,ENSBTAG00000043577
1	!	0.00322	18	115	4	0.035	0.222	HP:0004432	hp	60	Agammaglobulinemia	1	ENSBTAG00000001219,ENSBTAG00000031160,ENSBTAG00000047121,ENSBTAG00000048049
1	!	0.00354	22	340	6	0.018	0.273	HP:0000977	hp	81	Soft skin	1	ENSBTAG00000002052,ENSBTAG00000013103,ENSBTAG00000013472,ENSBTAG00000014835,ENSBTAG00000019517,ENSBTAG00000021457
1	!	0.00371	19	968	8	0.008	0.421	HP:0005116	hp	29	Arterial tortuosity	1	ENSBTAG00000010018,ENSBTAG00000018035,ENSBTAG00000021457,ENSBTAG00000043546,ENSBTAG00000043558,ENSBTAG00000043559,ENSBTAG00000043563,ENSBTAG00000043577
1	!	0.00445	23	196	5	0.026	0.217	HP:0002953	hp	58	Vertebral compression fractures	1	ENSBTAG00000000042,ENSBTAG00000001027,ENSBTAG00000006045,ENSBTAG00000009705,ENSBTAG00000014835
1	!	0.00492	19	444	6	0.014	0.316	HP:0007763	hp	5	Retinal telangiectasia	1	ENSBTAG00000013843,ENSBTAG00000043546,ENSBTAG00000043558,ENSBTAG00000043559,ENSBTAG00000043563,ENSBTAG00000043577
1	!	0.0059	20	968	8	0.008	0.4	HP:0004948	hp	29	Vascular tortuosity	1	ENSBTAG00000010018,ENSBTAG00000018035,ENSBTAG00000021457,ENSBTAG00000043546,ENSBTAG00000043558,ENSBTAG00000043559,ENSBTAG00000043563,ENSBTAG00000043577
1	!	0.00596	187	165	10	0.061	0.053	HP:0006487	hp	57	Bowing of the long bones	2	ENSBTAG00000000042,ENSBTAG00000001027,ENSBTAG00000006045,ENSBTAG00000008142,ENSBTAG00000008951,ENSBTAG00000013103,ENSBTAG00000013472,ENSBTAG00000015366,ENSBTAG00000019132,ENSBTAG00000019517
1	!	0.00688	20	444	6	0.014	0.3	HP:0004309	hp	49	Ventricular preexcitation	1	ENSBTAG00000005190,ENSBTAG00000043546,ENSBTAG00000043558,ENSBTAG00000043559,ENSBTAG00000043563,ENSBTAG00000043577
1	!	0.00692	41	132	5	0.038	0.122	HP:0002754	hp	15	Osteomyelitis	2	ENSBTAG00000001219,ENSBTAG00000019665,ENSBTAG00000031160,ENSBTAG00000047121,ENSBTAG00000048049
1	!	0.00757	192	165	10	0.061	0.052	HP:0006504	hp	57	Anomaly of the limb diaphyses	1	ENSBTAG00000000042,ENSBTAG00000001027,ENSBTAG00000006045,ENSBTAG00000008142,ENSBTAG00000008951,ENSBTAG00000013103,ENSBTAG00000013472,ENSBTAG00000015366,ENSBTAG00000019132,ENSBTAG00000019517
1	!	0.00759	22	115	4	0.035	0.182	HP:0200043	hp	36	Verrucae	1	ENSBTAG00000001219,ENSBTAG00000031160,ENSBTAG00000047121,ENSBTAG00000048049
1	!	0.00763	5	155	3	0.019	0.6	HP:0006367	hp	2	Crumpled long bones	1	ENSBTAG00000006045,ENSBTAG00000013103,ENSBTAG00000013472
1	!	0.0111	13	444	5	0.011	0.385	HP:0000576	hp	88	Centrocecal scotoma	1	ENSBTAG00000043546,ENSBTAG00000043558,ENSBTAG00000043559,ENSBTAG00000043563,ENSBTAG00000043577
1	!	0.012	501	554	32	0.058	0.064	HP:0011843	hp	15	Abnormality of skeletal physiology	1	ENSBTAG00000000042,ENSBTAG00000001219,ENSBTAG00000006045,ENSBTAG00000006085,ENSBTAG00000006374,ENSBTAG00000007331,ENSBTAG00000007423,ENSBTAG00000008406,ENSBTAG00000008951,ENSBTAG00000009705,ENSBTAG00000012208,ENSBTAG00000013103,ENSBTAG00000013472,ENSBTAG00000014218,ENSBTAG00000015196,ENSBTAG00000019132,ENSBTAG00000019517,ENSBTAG00000019665,ENSBTAG00000020221,ENSBTAG00000020281,ENSBTAG00000020590,…
1	!	0.0162	258	165	11	0.067	0.043	HP:0011061	hp	85	Abnormality of dental structure	1	ENSBTAG00000001027,ENSBTAG00000006045,ENSBTAG00000008142,ENSBTAG00000008951,ENSBTAG00000013103,ENSBTAG00000013472,ENSBTAG00000015366,ENSBTAG00000019132,ENSBTAG00000019517,ENSBTAG00000043546,ENSBTAG00000043563
1	!	0.0191	213	165	10	0.061	0.047	HP:0000940	hp	57	Abnormal diaphysis morphology	1	ENSBTAG00000000042,ENSBTAG00000001027,ENSBTAG00000006045,ENSBTAG00000008142,ENSBTAG00000008951,ENSBTAG00000013103,ENSBTAG00000013472,ENSBTAG00000015366,ENSBTAG00000019132,ENSBTAG00000019517
1	!	0.0219	59	115	5	0.043	0.085	HP:0002783	hp	75	Recurrent lower respiratory tract infections	1	ENSBTAG00000001219,ENSBTAG00000018849,ENSBTAG00000031160,ENSBTAG00000047121,ENSBTAG00000048049
1	!	0.023	207	116	8	0.069	0.039	HP:0002024	hp	74	Malabsorption	1	ENSBTAG00000001219,ENSBTAG00000019132,ENSBTAG00000019517,ENSBTAG00000031160,ENSBTAG00000043546,ENSBTAG00000043563,ENSBTAG00000047121,ENSBTAG00000048049
1	!	0.0249	67	155	6	0.039	0.09	HP:0000592	hp	83	Blue sclerae	1	ENSBTAG00000000042,ENSBTAG00000001027,ENSBTAG00000006045,ENSBTAG00000008951,ENSBTAG00000013103,ENSBTAG00000013472
1	!	0.0254	14	480	5	0.01	0.357	HP:0002401	hp	48	Stroke-like episode	1	ENSBTAG00000003535,ENSBTAG00000043546,ENSBTAG00000043558,ENSBTAG00000043563,ENSBTAG00000043577
1	!	0.0254	44	147	5	0.034	0.114	HP:0000630	hp	29	Abnormal retinal artery morphology	1	ENSBTAG00000019368,ENSBTAG00000019517,ENSBTAG00000043546,ENSBTAG00000043559,ENSBTAG00000043563
1	!	0.0255	16	196	4	0.02	0.25	HP:0004586	hp	1	Biconcave vertebral bodies	1	ENSBTAG00000000042,ENSBTAG00000009705,ENSBTAG00000013103,ENSBTAG00000013472
1	!	0.0302	29	598	7	0.012	0.241	HP:0000622	hp	53	Blurred vision	1	ENSBTAG00000005182,ENSBTAG00000012208,ENSBTAG00000043546,ENSBTAG00000043558,ENSBTAG00000043559,ENSBTAG00000043563,ENSBTAG00000043577
1	!	0.0332	198	153	9	0.059	0.045	HP:0001945	hp	27	Fever	1	ENSBTAG00000001219,ENSBTAG00000008951,ENSBTAG00000013103,ENSBTAG00000014921,ENSBTAG00000031160,ENSBTAG00000043546,ENSBTAG00000043563,ENSBTAG00000047121,ENSBTAG00000048049
1	!	0.0354	16	444	5	0.011	0.312	HP:0007420	hp	40	Spontaneous hematomas	1	ENSBTAG00000013843,ENSBTAG00000043546,ENSBTAG00000043558,ENSBTAG00000043563,ENSBTAG00000043577
1	!	0.0354	16	444	5	0.011	0.312	HP:0001716	hp	49	Wolff-Parkinson-White syndrome	2	ENSBTAG00000005190,ENSBTAG00000043546,ENSBTAG00000043558,ENSBTAG00000043563,ENSBTAG00000043577
1	!	0.0395	140	165	8	0.048	0.057	HP:0002979	hp	57	Bowing of the legs	3	ENSBTAG00000001027,ENSBTAG00000008142,ENSBTAG00000008951,ENSBTAG00000013103,ENSBTAG00000013472,ENSBTAG00000015366,ENSBTAG00000019132,ENSBTAG00000019517
1	!	0.042	8	155	3	0.019	0.375	HP:0005474	hp	80	Decreased calvarial ossification	1	ENSBTAG00000008951,ENSBTAG00000013103,ENSBTAG00000013472
1	!	0.044	171	115	7	0.061	0.041	HP:0005368	hp	47	Abnormality of humoral immunity	1	ENSBTAG00000001219,ENSBTAG00000013103,ENSBTAG00000018849,ENSBTAG00000031160,ENSBTAG00000046158,ENSBTAG00000047121,ENSBTAG00000048049
1	!	0.0461	159	453	14	0.031	0.088	HP:0001635	hp	76	Congestive heart failure	1	ENSBTAG00000002052,ENSBTAG00000005190,ENSBTAG00000007273,ENSBTAG00000008142,ENSBTAG00000013103,ENSBTAG00000013472,ENSBTAG00000013843,ENSBTAG00000019517,ENSBTAG00000021457,ENSBTAG00000030343,ENSBTAG00000043546,ENSBTAG00000043558,ENSBTAG00000043563,ENSBTAG00000043577
1	!	0.0491	17	444	5	0.011	0.294	HP:0200125	hp	67	Mitochondrial respiratory chain defects	1	ENSBTAG00000043546,ENSBTAG00000043558,ENSBTAG00000043559,ENSBTAG00000043563,ENSBTAG00000043577
1	!	0.0491	17	444	5	0.011	0.294	HP:0007924	hp	31	Slow decrease in visual acuity	1	ENSBTAG00000043546,ENSBTAG00000043558,ENSBTAG00000043559,ENSBTAG00000043563,ENSBTAG00000043577
1	!	4.47e-05	238	846	28	0.033	0.118	KEGG:04060	keg	77	Cytokine-cytokine receptor interaction	1	ENSBTAG00000001191,ENSBTAG00000001321,ENSBTAG00000001338,ENSBTAG00000003289,ENSBTAG00000004741,ENSBTAG00000007193,ENSBTAG00000007423,ENSBTAG00000007569,ENSBTAG00000012082,ENSBTAG00000012368,ENSBTAG00000012684,ENSBTAG00000013334,ENSBTAG00000014113,ENSBTAG00000014921,ENSBTAG00000015312,ENSBTAG00000016163,ENSBTAG00000017718,ENSBTAG00000017745,ENSBTAG00000019095,ENSBTAG00000019975,ENSBTAG00000021326,…
1	!	7.71e-05	131	948	21	0.022	0.16	KEGG:04514	keg	86	Cell adhesion molecules (CAMs)	1	ENSBTAG00000000088,ENSBTAG00000002581,ENSBTAG00000003176,ENSBTAG00000003709,ENSBTAG00000005182,ENSBTAG00000006732,ENSBTAG00000007602,ENSBTAG00000010704,ENSBTAG00000011154,ENSBTAG00000012208,ENSBTAG00000014906,ENSBTAG00000015127,ENSBTAG00000019060,ENSBTAG00000019929,ENSBTAG00000020679,ENSBTAG00000020755,ENSBTAG00000021077,ENSBTAG00000026676,ENSBTAG00000039355,ENSBTAG00000040432,ENSBTAG00000045923
1	!	8.23e-05	154	192	11	0.057	0.071	KEGG:05164	keg	43	Influenza A	1	ENSBTAG00000003366,ENSBTAG00000008142,ENSBTAG00000008441,ENSBTAG00000014628,ENSBTAG00000014921,ENSBTAG00000021077,ENSBTAG00000030913,ENSBTAG00000037527,ENSBTAG00000037811,ENSBTAG00000039861,ENSBTAG00000047680
1	!	0.000116	119	165	9	0.055	0.076	KEGG:05162	keg	46	Measles	1	ENSBTAG00000003366,ENSBTAG00000008142,ENSBTAG00000014628,ENSBTAG00000014921,ENSBTAG00000016649,ENSBTAG00000030913,ENSBTAG00000037527,ENSBTAG00000039861,ENSBTAG00000047680
1	!	0.000261	173	192	11	0.057	0.064	KEGG:05168	keg	68	Herpes simplex infection	1	ENSBTAG00000003366,ENSBTAG00000007881,ENSBTAG00000008142,ENSBTAG00000008441,ENSBTAG00000014628,ENSBTAG00000014921,ENSBTAG00000021077,ENSBTAG00000037527,ENSBTAG00000037811,ENSBTAG00000039861,ENSBTAG00000047680
1	!	0.000283	119	179	9	0.05	0.076	KEGG:05160	keg	65	Hepatitis C	1	ENSBTAG00000003366,ENSBTAG00000007881,ENSBTAG00000008441,ENSBTAG00000014628,ENSBTAG00000019060,ENSBTAG00000037527,ENSBTAG00000039861,ENSBTAG00000040432,ENSBTAG00000047680
1	!	0.000401	70	948	14	0.015	0.2	KEGG:04512	keg	19	ECM-receptor interaction	1	ENSBTAG00000003709,ENSBTAG00000007602,ENSBTAG00000011154,ENSBTAG00000012849,ENSBTAG00000013103,ENSBTAG00000013191,ENSBTAG00000013472,ENSBTAG00000014575,ENSBTAG00000015127,ENSBTAG00000016151,ENSBTAG00000019929,ENSBTAG00000025210,ENSBTAG00000027074,ENSBTAG00000030190
1	!	0.00077	39	925	10	0.011	0.256	KEGG:05332	keg	42	Graft-versus-host disease	1	ENSBTAG00000001321,ENSBTAG00000002581,ENSBTAG00000005182,ENSBTAG00000010057,ENSBTAG00000012208,ENSBTAG00000013055,ENSBTAG00000014921,ENSBTAG00000021077,ENSBTAG00000038080,ENSBTAG00000045923
1	!	0.00149	41	504	8	0.016	0.195	KEGG:04978	keg	72	Mineral absorption	1	ENSBTAG00000001595,ENSBTAG00000007273,ENSBTAG00000007898,ENSBTAG00000008340,ENSBTAG00000010498,ENSBTAG00000013343,ENSBTAG00000023659,ENSBTAG00000038067
1	!	0.0066	49	925	10	0.011	0.204	KEGG:05150	keg	54	Staphylococcus aureus infection	1	ENSBTAG00000002581,ENSBTAG00000007450,ENSBTAG00000008592,ENSBTAG00000008612,ENSBTAG00000012467,ENSBTAG00000020755,ENSBTAG00000021077,ENSBTAG00000021647,ENSBTAG00000045923,ENSBTAG00000046158
1	!	0.0066	49	925	10	0.011	0.204	KEGG:04940	keg	4	Type I diabetes mellitus	1	ENSBTAG00000001321,ENSBTAG00000002581,ENSBTAG00000004741,ENSBTAG00000005182,ENSBTAG00000010057,ENSBTAG00000012208,ENSBTAG00000013055,ENSBTAG00000021077,ENSBTAG00000038080,ENSBTAG00000045923
1	!	0.0097	48	386	7	0.018	0.146	KEGG:05144	keg	30	Malaria	1	ENSBTAG00000001321,ENSBTAG00000003220,ENSBTAG00000004917,ENSBTAG00000011154,ENSBTAG00000014921,ENSBTAG00000020755,ENSBTAG00000037811
1	!	0.0125	43	925	9	0.01	0.209	KEGG:05330	keg	70	Allograft rejection	1	ENSBTAG00000002581,ENSBTAG00000004741,ENSBTAG00000005182,ENSBTAG00000010057,ENSBTAG00000012208,ENSBTAG00000013055,ENSBTAG00000021077,ENSBTAG00000038080,ENSBTAG00000045923
1	!	0.0205	140	444	12	0.027	0.086	KEGG:05012	keg	78	Parkinson's disease	1	ENSBTAG00000009479,ENSBTAG00000012335,ENSBTAG00000012989,ENSBTAG00000013732,ENSBTAG00000014878,ENSBTAG00000016260,ENSBTAG00000018339,ENSBTAG00000043546,ENSBTAG00000043558,ENSBTAG00000043559,ENSBTAG00000043563,ENSBTAG00000043577
1	!	0.0241	41	359	6	0.017	0.146	KEGG:04672	keg	63	Intestinal immune network for IgA production	1	ENSBTAG00000014921,ENSBTAG00000015312,ENSBTAG00000018849,ENSBTAG00000019095,ENSBTAG00000021077,ENSBTAG00000039355
1	!	0.0259	68	925	11	0.012	0.162	KEGG:04612	keg	51	Antigen processing and presentation	1	ENSBTAG00000000720,ENSBTAG00000000966,ENSBTAG00000002581,ENSBTAG00000005182,ENSBTAG00000012208,ENSBTAG00000014154,ENSBTAG00000021077,ENSBTAG00000025441,ENSBTAG00000039035,ENSBTAG00000045795,ENSBTAG00000045923
1	!	0.032	81	925	12	0.013	0.148	KEGG:05323	keg	38	Rheumatoid arthritis	1	ENSBTAG00000000720,ENSBTAG00000001321,ENSBTAG00000002581,ENSBTAG00000003289,ENSBTAG00000007569,ENSBTAG00000009812,ENSBTAG00000014921,ENSBTAG00000021077,ENSBTAG00000021092,ENSBTAG00000021326,ENSBTAG00000037811,ENSBTAG00000045923
1	!	0.0327	154	945	18	0.019	0.117	KEGG:04062	keg	7	Chemokine signaling pathway	1	ENSBTAG00000001191,ENSBTAG00000001338,ENSBTAG00000003289,ENSBTAG00000007193,ENSBTAG00000009812,ENSBTAG00000011234,ENSBTAG00000012684,ENSBTAG00000014113,ENSBTAG00000017718,ENSBTAG00000017839,ENSBTAG00000019095,ENSBTAG00000021326,ENSBTAG00000026275,ENSBTAG00000026753,ENSBTAG00000034883,ENSBTAG00000037778,ENSBTAG00000037811,ENSBTAG00000038042
1	!	7.88e-12	1657	861	142	0.165	0.086	REAC:R-BTA-168256	rea	56	Immune System	1	ENSBTAG00000000243,ENSBTAG00000000720,ENSBTAG00000000966,ENSBTAG00000001219,ENSBTAG00000001321,ENSBTAG00000002635,ENSBTAG00000002902,ENSBTAG00000002937,ENSBTAG00000003366,ENSBTAG00000003403,ENSBTAG00000003492,ENSBTAG00000004207,ENSBTAG00000004472,ENSBTAG00000004547,ENSBTAG00000004741,ENSBTAG00000004869,ENSBTAG00000004917,ENSBTAG00000005018,ENSBTAG00000005182,ENSBTAG00000006045,ENSBTAG00000006078,…
1	!	7.08e-09	957	606	72	0.119	0.075	REAC:R-BTA-168249	rea	56	Innate Immune System	2	ENSBTAG00000000243,ENSBTAG00000000966,ENSBTAG00000002635,ENSBTAG00000003366,ENSBTAG00000003492,ENSBTAG00000004207,ENSBTAG00000004472,ENSBTAG00000004917,ENSBTAG00000005018,ENSBTAG00000005182,ENSBTAG00000006085,ENSBTAG00000006165,ENSBTAG00000006354,ENSBTAG00000006505,ENSBTAG00000007213,ENSBTAG00000007450,ENSBTAG00000007534,ENSBTAG00000007952,ENSBTAG00000008021,ENSBTAG00000008340,ENSBTAG00000008592,…
1	!	1.39e-08	111	503	20	0.04	0.18	REAC:R-BTA-202733	rea	25	Cell surface interactions at the vascular wall	2	ENSBTAG00000001219,ENSBTAG00000003176,ENSBTAG00000007213,ENSBTAG00000007415,ENSBTAG00000008291,ENSBTAG00000011154,ENSBTAG00000015127,ENSBTAG00000017593,ENSBTAG00000018531,ENSBTAG00000020755,ENSBTAG00000024503,ENSBTAG00000026676,ENSBTAG00000031160,ENSBTAG00000039520,ENSBTAG00000046161,ENSBTAG00000047121,ENSBTAG00000047177,ENSBTAG00000047700,ENSBTAG00000048049,ENSBTAG00000048268
1	!	6.53e-08	265	948	41	0.043	0.155	REAC:R-BTA-1474244	rea	18	Extracellular matrix organization	1	ENSBTAG00000000648,ENSBTAG00000000720,ENSBTAG00000001027,ENSBTAG00000002052,ENSBTAG00000003176,ENSBTAG00000003709,ENSBTAG00000005043,ENSBTAG00000005250,ENSBTAG00000006045,ENSBTAG00000006187,ENSBTAG00000006214,ENSBTAG00000007331,ENSBTAG00000007602,ENSBTAG00000009051,ENSBTAG00000009226,ENSBTAG00000010899,ENSBTAG00000011154,ENSBTAG00000011741,ENSBTAG00000012088,ENSBTAG00000012849,ENSBTAG00000013103,…
1	!	1.26e-07	501	845	56	0.066	0.112	REAC:R-BTA-6798695	rea	56	Neutrophil degranulation	3	ENSBTAG00000000243,ENSBTAG00000002635,ENSBTAG00000002902,ENSBTAG00000002937,ENSBTAG00000003403,ENSBTAG00000003492,ENSBTAG00000004207,ENSBTAG00000004472,ENSBTAG00000004547,ENSBTAG00000005018,ENSBTAG00000005182,ENSBTAG00000006085,ENSBTAG00000006165,ENSBTAG00000006354,ENSBTAG00000006505,ENSBTAG00000007213,ENSBTAG00000007534,ENSBTAG00000007952,ENSBTAG00000008021,ENSBTAG00000009012,ENSBTAG00000009615,…
1	!	4.91e-06	30	164	7	0.043	0.233	REAC:R-BTA-1169410	rea	56	Antiviral mechanism by IFN-stimulated genes	4	ENSBTAG00000003366,ENSBTAG00000007881,ENSBTAG00000012335,ENSBTAG00000014707,ENSBTAG00000016661,ENSBTAG00000020538,ENSBTAG00000030913
1	!	4.91e-06	30	164	7	0.043	0.233	REAC:R-BTA-1169408	rea	56	ISG15 antiviral mechanism	5	ENSBTAG00000003366,ENSBTAG00000007881,ENSBTAG00000012335,ENSBTAG00000014707,ENSBTAG00000016661,ENSBTAG00000020538,ENSBTAG00000030913
1	!	9.11e-05	42	372	9	0.024	0.214	REAC:R-BTA-2173782	rea	9	Binding and Uptake of Ligands by Scavenger Receptors	1	ENSBTAG00000006354,ENSBTAG00000014835,ENSBTAG00000018473,ENSBTAG00000018531,ENSBTAG00000019669,ENSBTAG00000046161,ENSBTAG00000047177,ENSBTAG00000047700,ENSBTAG00000048268
1	!	0.000108	67	164	8	0.049	0.119	REAC:R-BTA-913531	rea	56	Interferon Signaling	3	ENSBTAG00000003366,ENSBTAG00000007881,ENSBTAG00000008441,ENSBTAG00000012335,ENSBTAG00000014707,ENSBTAG00000016661,ENSBTAG00000020538,ENSBTAG00000030913
1	!	0.000291	25	372	7	0.019	0.28	REAC:R-BTA-2168880	rea	9	Scavenging of heme from plasma	2	ENSBTAG00000006354,ENSBTAG00000018531,ENSBTAG00000019669,ENSBTAG00000046161,ENSBTAG00000047177,ENSBTAG00000047700,ENSBTAG00000048268
1	!	0.000424	10	372	5	0.013	0.5	REAC:R-BTA-5690714	rea	87	CD22 mediated BCR regulation	1	ENSBTAG00000001219,ENSBTAG00000046161,ENSBTAG00000047177,ENSBTAG00000048049,ENSBTAG00000048268
1	!	0.000968	24	19	3	0.158	0.125	REAC:R-BTA-166663	rea	56	Initial triggering of complement	4	ENSBTAG00000046158,ENSBTAG00000047177,ENSBTAG00000048135
1	!	0.00104	552	646	42	0.065	0.076	REAC:R-BTA-109582	rea	25	Hemostasis	1	ENSBTAG00000001207,ENSBTAG00000001219,ENSBTAG00000001368,ENSBTAG00000001562,ENSBTAG00000001788,ENSBTAG00000003176,ENSBTAG00000003492,ENSBTAG00000004449,ENSBTAG00000004547,ENSBTAG00000005043,ENSBTAG00000006024,ENSBTAG00000007213,ENSBTAG00000007273,ENSBTAG00000007415,ENSBTAG00000008291,ENSBTAG00000009615,ENSBTAG00000011154,ENSBTAG00000013125,ENSBTAG00000014835,ENSBTAG00000015127,ENSBTAG00000017593,…
1	!	0.00143	411	424	27	0.064	0.066	REAC:R-BTA-1280215	rea	56	Cytokine Signaling in Immune system	2	ENSBTAG00000001321,ENSBTAG00000003366,ENSBTAG00000006045,ENSBTAG00000007881,ENSBTAG00000008441,ENSBTAG00000008471,ENSBTAG00000011154,ENSBTAG00000012082,ENSBTAG00000012119,ENSBTAG00000012335,ENSBTAG00000012638,ENSBTAG00000012726,ENSBTAG00000012989,ENSBTAG00000013334,ENSBTAG00000013602,ENSBTAG00000014707,ENSBTAG00000014921,ENSBTAG00000015298,ENSBTAG00000015312,ENSBTAG00000016163,ENSBTAG00000016661,…
1	!	0.00245	26	756	8	0.011	0.308	REAC:R-BTA-1971475	rea	13	A tetrasaccharide linker sequence is required for GAG synthesis	1	ENSBTAG00000005250,ENSBTAG00000005523,ENSBTAG00000008869,ENSBTAG00000011154,ENSBTAG00000013191,ENSBTAG00000014906,ENSBTAG00000015127,ENSBTAG00000026676
1	!	0.00247	17	127	4	0.031	0.235	REAC:R-BTA-936440	rea	56	Negative regulators of DDX58/IFIH1 signaling	4	ENSBTAG00000003366,ENSBTAG00000012335,ENSBTAG00000014707,ENSBTAG00000020538
1	!	0.00262	88	933	16	0.017	0.182	REAC:R-BTA-1474290	rea	18	Collagen formation	2	ENSBTAG00000000720,ENSBTAG00000001027,ENSBTAG00000002052,ENSBTAG00000006045,ENSBTAG00000006214,ENSBTAG00000007331,ENSBTAG00000011741,ENSBTAG00000012849,ENSBTAG00000013103,ENSBTAG00000013472,ENSBTAG00000014575,ENSBTAG00000020895,ENSBTAG00000021237,ENSBTAG00000021466,ENSBTAG00000025210,ENSBTAG00000030190
1	!	0.00469	112	210	9	0.043	0.08	REAC:R-BTA-8957275	rea	17	Post-translational protein phosphorylation	1	ENSBTAG00000005043,ENSBTAG00000006045,ENSBTAG00000007273,ENSBTAG00000008611,ENSBTAG00000009183,ENSBTAG00000014921,ENSBTAG00000015089,ENSBTAG00000019132,ENSBTAG00000019368
1	!	0.00556	53	169	6	0.036	0.113	REAC:R-BTA-168928	rea	56	DDX58/IFIH1-mediated induction of interferon-alpha/beta	3	ENSBTAG00000003366,ENSBTAG00000012335,ENSBTAG00000012638,ENSBTAG00000014707,ENSBTAG00000020538,ENSBTAG00000047680
1	!	0.00815	48	19	3	0.158	0.062	REAC:R-BTA-977606	rea	56	Regulation of Complement cascade	4	ENSBTAG00000046158,ENSBTAG00000047177,ENSBTAG00000048135
1	!	0.00919	17	372	5	0.013	0.294	REAC:R-BTA-2029481	rea	20	FCGR activation	1	ENSBTAG00000008592,ENSBTAG00000046161,ENSBTAG00000047177,ENSBTAG00000048135,ENSBTAG00000048268
1	!	0.0119	41	948	10	0.011	0.244	REAC:R-BTA-1566948	rea	18	Elastic fibre formation	2	ENSBTAG00000003709,ENSBTAG00000006187,ENSBTAG00000006214,ENSBTAG00000007602,ENSBTAG00000012088,ENSBTAG00000016151,ENSBTAG00000019517,ENSBTAG00000019929,ENSBTAG00000020895,ENSBTAG00000021457
1	!	0.0137	128	210	9	0.043	0.07	REAC:R-BTA-381426	rea	26	Regulation of Insulin-like Growth Factor (IGF) transport and uptake by Insulin-like Growth Factor Binding Proteins (IGFBPs)	1	ENSBTAG00000005043,ENSBTAG00000006045,ENSBTAG00000007273,ENSBTAG00000008611,ENSBTAG00000009183,ENSBTAG00000014921,ENSBTAG00000015089,ENSBTAG00000019132,ENSBTAG00000019368
1	!	0.0144	58	19	3	0.158	0.052	REAC:R-BTA-166658	rea	56	Complement cascade	3	ENSBTAG00000046158,ENSBTAG00000047177,ENSBTAG00000048135
1	!	0.0161	10	372	4	0.011	0.4	REAC:R-BTA-173623	rea	56	Classical antibody-mediated complement activation	6	ENSBTAG00000046161,ENSBTAG00000047177,ENSBTAG00000048135,ENSBTAG00000048268
1	!	0.019	16	852	6	0.007	0.375	REAC:R-BTA-166786	rea	56	Creation of C4 and C2 activators	5	ENSBTAG00000012467,ENSBTAG00000046161,ENSBTAG00000047177,ENSBTAG00000048135,ENSBTAG00000048155,ENSBTAG00000048268
1	!	0.0225	47	881	10	0.011	0.213	REAC:R-BTA-380108	rea	12	Chemokine receptors bind chemokines	1	ENSBTAG00000001338,ENSBTAG00000007193,ENSBTAG00000009812,ENSBTAG00000012684,ENSBTAG00000019095,ENSBTAG00000021326,ENSBTAG00000026753,ENSBTAG00000034883,ENSBTAG00000037778,ENSBTAG00000038042
1	!	0.0289	55	933	11	0.012	0.2	REAC:R-BTA-2022090	rea	18	Assembly of collagen fibrils and other multimeric structures	3	ENSBTAG00000000720,ENSBTAG00000006214,ENSBTAG00000012849,ENSBTAG00000013103,ENSBTAG00000013472,ENSBTAG00000014575,ENSBTAG00000020895,ENSBTAG00000021237,ENSBTAG00000021466,ENSBTAG00000025210,ENSBTAG00000030190
1	!	0.0427	67	933	12	0.013	0.179	REAC:R-BTA-1650814	rea	18	Collagen biosynthesis and modifying enzymes	3	ENSBTAG00000001027,ENSBTAG00000002052,ENSBTAG00000006045,ENSBTAG00000007331,ENSBTAG00000011741,ENSBTAG00000012849,ENSBTAG00000013103,ENSBTAG00000013472,ENSBTAG00000014575,ENSBTAG00000021466,ENSBTAG00000025210,ENSBTAG00000030190
1	!	0.0452	97	727	13	0.018	0.134	REAC:R-BTA-198933	rea	73	Immunoregulatory interactions between a Lymphoid and a non-Lymphoid cell	1	ENSBTAG00000004869,ENSBTAG00000004917,ENSBTAG00000005182,ENSBTAG00000008327,ENSBTAG00000008852,ENSBTAG00000012208,ENSBTAG00000012668,ENSBTAG00000017593,ENSBTAG00000019015,ENSBTAG00000019017,ENSBTAG00000019018,ENSBTAG00000039355,ENSBTAG00000045880
#INFO:	PARAMETERS: ordered_queries = 1
#INFO:	PARAMETERS: analytical = 1
#INFO:	PARAMETERS: user_thr = 1.00
#INFO:	PARAMETERS: organism = btaurus
#INFO:	PARAMETERS: significant = 1
#INFO:	PARAMETERS: sort_by_structure = 1
#INFO:	User: http
#INFO:	Host: arak-prod
#INFO:	Time: 2018-8-27 12:41:47
#INFO:	Version: r1750_e91_eg38
#INFO:	Effective domain size for CORUM: 151, threshold 0.00398
#INFO:	Effective domain size for GO: 18293, threshold 1.8e-05
#INFO:	Effective domain size for HP: 3726, threshold 4.1e-05
#INFO:	Effective domain size for KEGG: 7007, threshold 0.000471
#INFO:	Effective domain size for REAC: 9110, threshold 0.000135
#INFO:
#INFO:	--- Gene names and descriptions
#INFO:
#INFO:	QUERY:	ENSBTAG00000018223	CHI3L1	chitinase 3 like 1 [Source:HGNC Symbol;Acc:HGNC:1932]
#INFO:	QUERY:	ENSBTAG00000047177	N/A	N/A
#INFO:	QUERY:	ENSBTAG00000014113	CCL8	C-C motif chemokine 8 [Source:UniProtKB/Swiss-Prot;Acc:Q09141]
#INFO:	QUERY:	ENSBTAG00000005043	TIMP1	TIMP metallopeptidase inhibitor 1 [Source:VGNC Symbol;Acc:VGNC:35870]
#INFO:	QUERY:	ENSBTAG00000010057	GZMB	granzyme B [Source:HGNC Symbol;Acc:HGNC:4709]
#INFO:	QUERY:	ENSBTAG00000046813	N/A	N/A
#INFO:	QUERY:	ENSBTAG00000021799	RCN3	reticulocalbin 3 [Source:VGNC Symbol;Acc:VGNC:33833]
#INFO:	QUERY:	ENSBTAG00000031647	LRG1	leucine rich alpha-2-glycoprotein 1 [Source:VGNC Symbol;Acc:VGNC:30980]
#INFO:	QUERY:	ENSBTAG00000010496	STAG3	cohesin subunit SA-3 [Source:RefSeq peptide;Acc:NP_001179340]
#INFO:	QUERY:	ENSBTAG00000014762	ISG20	interferon stimulated exonuclease gene 20 [Source:VGNC Symbol;Acc:VGNC:30294]
#INFO:	QUERY:	ENSBTAG00000047121	N/A	N/A
#INFO:	QUERY:	ENSBTAG00000018189	CSTB	N/A
#INFO:	QUERY:	ENSBTAG00000015978	ANXA1	annexin A1 [Source:RefSeq peptide;Acc:NP_786978]
#INFO:	QUERY:	ENSBTAG00000031160	N/A	N/A
#INFO:	QUERY:	ENSBTAG00000011324	EMILIN1	elastin microfibril interfacer 1 [Source:VGNC Symbol;Acc:VGNC:28473]
#INFO:	QUERY:	ENSBTAG00000011981	MYBL1	MYB proto-oncogene like 1 [Source:VGNC Symbol;Acc:VGNC:31778]
#INFO:	QUERY:	ENSBTAG00000048135	N/A	N/A
#INFO:	QUERY:	ENSBTAG00000027865	GZMA	Granzyme A [Source:UniProtKB/Swiss-Prot;Acc:Q7YRZ7]
#INFO:	QUERY:	ENSBTAG00000046158	CFB	Complement factor B Complement factor B Ba fragment Complement factor B Bb fragment [Source:UniProtKB/Swiss-Prot;Acc:P81187]
#INFO:	QUERY:	ENSBTAG00000012684	CCL19	C-C motif chemokine ligand 19 [Source:VGNC Symbol;Acc:VGNC:26946]
#INFO:	QUERY:	ENSBTAG00000010433	M-SAA3.2	N/A
#INFO:	QUERY:	ENSBTAG00000045588	N/A	N/A
#INFO:	QUERY:	ENSBTAG00000009493	BCL3	B-cell CLL/lymphoma 3 [Source:HGNC Symbol;Acc:HGNC:998]
#INFO:	QUERY:	ENSBTAG00000045518	5S_RRNA	5S ribosomal RNA [Source:RFAM;Acc:RF00001]
#INFO:	QUERY:	ENSBTAG00000014707	ISG15	ISG15 ubiquitin-like modifier [Source:VGNC Symbol;Acc:VGNC:30293]
#INFO:	QUERY:	ENSBTAG00000013849	RGS13	regulator of G protein signaling 13 [Source:VGNC Symbol;Acc:VGNC:33913]
#INFO:	QUERY:	ENSBTAG00000004043	N/A	N/A
#INFO:	QUERY:	ENSBTAG00000000042	PYCR1	pyrroline-5-carboxylate reductase 1 [Source:VGNC Symbol;Acc:VGNC:33586]
#INFO:	QUERY:	ENSBTAG00000018016	NUPR1	nuclear protein 1, transcriptional regulator [Source:VGNC Symbol;Acc:VGNC:32369]
#INFO:	QUERY:	ENSBTAG00000046580	DHX58	DExH-box helicase 58 [Source:VGNC Symbol;Acc:VGNC:28058]
#INFO:	QUERY:	ENSBTAG00000047700	N/A	N/A
#INFO:	QUERY:	ENSBTAG00000047680	IRF7	interferon regulatory factor 7 [Source:VGNC Symbol;Acc:VGNC:30278]
#INFO:	QUERY:	ENSBTAG00000043546	ND6	NADH-ubiquinone oxidoreductase chain 6 [Source:UniProtKB/Swiss-Prot;Acc:P03924]
#INFO:	QUERY:	ENSBTAG00000000604	GPNMB	glycoprotein nmb [Source:VGNC Symbol;Acc:VGNC:29541]
#INFO:	QUERY:	ENSBTAG00000010498	SLC40A1	solute carrier family 40 member 1 [Source:VGNC Symbol;Acc:VGNC:34872]
#INFO:	QUERY:	ENSBTAG00000032265	RTP4	N/A
#INFO:	QUERY:	ENSBTAG00000017718	CCL22	C-C motif chemokine ligand 22 [Source:VGNC Symbol;Acc:VGNC:26949]
#INFO:	QUERY:	ENSBTAG00000047801	CRELD2	cysteine rich with EGF like domains 2 [Source:VGNC Symbol;Acc:VGNC:27705]
#INFO:	QUERY:	ENSBTAG00000006354	HP	N/A
#INFO:	QUERY:	ENSBTAG00000008074	C1QTNF6	C1q and TNF related 6 [Source:VGNC Symbol;Acc:VGNC:26626]
#INFO:	QUERY:	ENSBTAG00000019517	ELN	elastin [Source:HGNC Symbol;Acc:HGNC:3327]
#INFO:	QUERY:	ENSBTAG00000015145	S100A11	S100 calcium binding protein A11 [Source:VGNC Symbol;Acc:VGNC:34238]
#INFO:	QUERY:	ENSBTAG00000039861	OAS1Y	N/A
#INFO:	QUERY:	ENSBTAG00000006263	GP2	glycoprotein 2 [Source:VGNC Symbol;Acc:VGNC:29505]
#INFO:	QUERY:	ENSBTAG00000038737	P2RY6	pyrimidinergic receptor P2Y6 [Source:VGNC Symbol;Acc:VGNC:32530]
#INFO:	QUERY:	ENSBTAG00000015539	RAPGEF5	Rap guanine nucleotide exchange factor 5 [Source:VGNC Symbol;Acc:VGNC:33726]
#INFO:	QUERY:	ENSBTAG00000034349	IFI44	interferon induced protein 44 [Source:VGNC Symbol;Acc:VGNC:30045]
#INFO:	QUERY:	ENSBTAG00000008441	SOCS3	suppressor of cytokine signaling 3 [Source:VGNC Symbol;Acc:VGNC:35121]
#INFO:	QUERY:	ENSBTAG00000019554	FBP2	fructose-bisphosphatase 2 [Source:VGNC Symbol;Acc:VGNC:28888]
#INFO:	QUERY:	ENSBTAG00000023659	MT2	Metallothionein-2 [Source:UniProtKB/Swiss-Prot;Acc:P68301]
#INFO:	QUERY:	ENSBTAG00000016169	ID1	inhibitor of DNA binding 1, HLH protein [Source:VGNC Symbol;Acc:VGNC:30031]
#INFO:	QUERY:	ENSBTAG00000046010	BHLHA15	basic helix-loop-helix family member a15 [Source:VGNC Symbol;Acc:VGNC:26482]
#INFO:	QUERY:	ENSBTAG00000020755	SELP	selectin P [Source:VGNC Symbol;Acc:VGNC:34424]
#INFO:	QUERY:	ENSBTAG00000007883	N/A	N/A
#INFO:	QUERY:	ENSBTAG00000038337	MZB1	marginal zone B and B1 cell specific protein [Source:VGNC Symbol;Acc:VGNC:31849]
#INFO:	QUERY:	ENSBTAG00000030913	MX1	MX dynamin like GTPase 1 [Source:VGNC Symbol;Acc:VGNC:31770]
#INFO:	QUERY:	ENSBTAG00000012419	BCL2L15	BCL2 like 15 [Source:VGNC Symbol;Acc:VGNC:26449]
#INFO:	QUERY:	ENSBTAG00000016661	USP18	N/A
#INFO:	QUERY:	ENSBTAG00000031797	MANF	mesencephalic astrocyte derived neurotrophic factor [Source:VGNC Symbol;Acc:VGNC:31171]
#INFO:	QUERY:	ENSBTAG00000007554	IFI6	interferon alpha inducible protein 6 [Source:VGNC Symbol;Acc:VGNC:30047]
#INFO:	QUERY:	ENSBTAG00000020538	HERC5	HECT and RLD domain containing E3 ubiquitin protein ligase 5 [Source:VGNC Symbol;Acc:VGNC:29814]
#INFO:	QUERY:	ENSBTAG00000008611	IGFBP4	insulin like growth factor binding protein 4 [Source:VGNC Symbol;Acc:VGNC:30086]
#INFO:	QUERY:	ENSBTAG00000010899	TIMP2	TIMP metallopeptidase inhibitor 2 [Source:VGNC Symbol;Acc:VGNC:35871]
#INFO:	QUERY:	ENSBTAG00000013577	SLC1A5	solute carrier family 1 member 5 [Source:VGNC Symbol;Acc:VGNC:34715]
#INFO:	QUERY:	ENSBTAG00000043553	GPX3	glutathione peroxidase 3 [Source:VGNC Symbol;Acc:VGNC:29619]
#INFO:	QUERY:	ENSBTAG00000038067	MT1A	Metallothionein-1A [Source:UniProtKB/Swiss-Prot;Acc:P67983]
#INFO:	QUERY:	ENSBTAG00000013103	COL1A1	collagen type I alpha 1 chain [Source:VGNC Symbol;Acc:VGNC:27560]
#INFO:	QUERY:	ENSBTAG00000008612	C1R	complement C1r subcomponent precursor [Source:RefSeq peptide;Acc:NP_001029579]
#INFO:	QUERY:	ENSBTAG00000040088	SLC9B2	solute carrier family 9 member B2 [Source:VGNC Symbol;Acc:VGNC:34948]
#INFO:	QUERY:	ENSBTAG00000019015	IFITM3	Bos taurus interferon induced transmembrane protein 3 (1-8U) (IFITM3), mRNA. [Source:RefSeq mRNA;Acc:NM_181867]
#INFO:	QUERY:	ENSBTAG00000011358	IER3	immediate early response 3 [Source:VGNC Symbol;Acc:VGNC:30039]
#INFO:	QUERY:	ENSBTAG00000008869	GPC2	glypican 2 [Source:VGNC Symbol;Acc:VGNC:29524]
#INFO:	QUERY:	ENSBTAG00000015366	SFRP4	secreted frizzled related protein 4 [Source:VGNC Symbol;Acc:VGNC:34522]
#INFO:	QUERY:	ENSBTAG00000007642	ADORA3	Adenosine receptor A3 [Source:UniProtKB/Swiss-Prot;Acc:Q0VC81]
#INFO:	QUERY:	ENSBTAG00000014912	FMOD	fibromodulin [Source:VGNC Symbol;Acc:VGNC:29054]
#INFO:	QUERY:	ENSBTAG00000001027	SERPINH1	serpin family H member 1 [Source:VGNC Symbol;Acc:VGNC:34480]
#INFO:	QUERY:	ENSBTAG00000009183	SHISA5	Bos taurus shisa family member 5 (SHISA5), mRNA. [Source:RefSeq mRNA;Acc:NM_001035486]
#INFO:	QUERY:	ENSBTAG00000012406	ZBP1	Z-DNA binding protein 1 [Source:VGNC Symbol;Acc:VGNC:37056]
#INFO:	QUERY:	ENSBTAG00000016649	CCND2	cyclin D2 [Source:VGNC Symbol;Acc:VGNC:26963]
#INFO:	QUERY:	ENSBTAG00000017287	DRAM1	DNA damage regulated autophagy modulator 1 [Source:VGNC Symbol;Acc:VGNC:28201]
#INFO:	QUERY:	ENSBTAG00000018849	AICDA	activation induced cytidine deaminase [Source:VGNC Symbol;Acc:VGNC:25757]
#INFO:	QUERY:	ENSBTAG00000003152	N/A	interferon alpha-inducible protein 27 [Source:RefSeq peptide;Acc:NP_001033139]
#INFO:	QUERY:	ENSBTAG00000031279	SELENOM	selenoprotein M precursor [Source:RefSeq peptide;Acc:NP_001156643]
#INFO:	QUERY:	ENSBTAG00000043563	ND5	NADH dehydrogenase subunit 5 (mitochondrion) [Source:RefSeq peptide;Acc:YP_209215]
#INFO:	QUERY:	ENSBTAG00000007952	MVP	major vault protein [Source:VGNC Symbol;Acc:VGNC:31769]
#INFO:	QUERY:	ENSBTAG00000008792	RNASE6	ribonuclease A family member k6 [Source:VGNC Symbol;Acc:VGNC:33999]
#INFO:	QUERY:	ENSBTAG00000005970	XBP1	X-box-binding protein 1 X-box-binding protein 1, cytoplasmic form X-box-binding protein 1, luminal form [Source:UniProtKB/Swiss-Prot;Acc:Q3SZZ2]
#INFO:	QUERY:	ENSBTAG00000047377	N/A	N/A
#INFO:	QUERY:	ENSBTAG00000016556	GCSAM	germinal center associated signaling and motility [Source:VGNC Symbol;Acc:VGNC:29293]
#INFO:	QUERY:	ENSBTAG00000030921	FAM3B	family with sequence similarity 3 member B [Source:VGNC Symbol;Acc:VGNC:28810]
#INFO:	QUERY:	ENSBTAG00000018531	JCHAIN	joining chain of multimeric IgA and IgM [Source:VGNC Symbol;Acc:VGNC:30373]
#INFO:	QUERY:	ENSBTAG00000001368	LGALS3BP	galectin 3 binding protein [Source:VGNC Symbol;Acc:VGNC:30853]
#INFO:	QUERY:	ENSBTAG00000026977	PTPRQ	protein tyrosine phosphatase, receptor type Q [Source:VGNC Symbol;Acc:VGNC:33556]
#INFO:	QUERY:	ENSBTAG00000012054	ALDH3B2	aldehyde dehydrogenase 3 family member B2 [Source:HGNC Symbol;Acc:HGNC:411]
#INFO:	QUERY:	ENSBTAG00000018186	PDXK	Pyridoxal kinase [Source:UniProtKB/Swiss-Prot;Acc:Q0II59]
#INFO:	QUERY:	ENSBTAG00000019368	IGFBP7	insulin like growth factor binding protein 7 [Source:VGNC Symbol;Acc:VGNC:30089]
#INFO:	QUERY:	ENSBTAG00000003923	GPBAR1	G protein-coupled bile acid receptor 1 [Source:VGNC Symbol;Acc:VGNC:29521]
#INFO:	QUERY:	ENSBTAG00000003120	ZNF385B	zinc finger protein 385B [Source:VGNC Symbol;Acc:VGNC:37264]
#INFO:	QUERY:	ENSBTAG00000039163	HIST1H1D	Histone H1.3 [Source:UniProtKB/Swiss-Prot;Acc:A7MAZ5]
#INFO:	QUERY:	ENSBTAG00000001219	N/A	N/A
#INFO:	QUERY:	ENSBTAG00000047986	N/A	N/A
#INFO:	QUERY:	ENSBTAG00000037527	OAS1Z	2',5'-oligoadenylate synthetase 1, 40/46kDa [Source:RefSeq peptide;Acc:NP_835209]
#INFO:	QUERY:	ENSBTAG00000012335	UBA7	ubiquitin like modifier activating enzyme 7 [Source:VGNC Symbol;Acc:VGNC:36566]
#INFO:	QUERY:	ENSBTAG00000017367	IFIT5	interferon induced protein with tetratricopeptide repeats 5 [Source:VGNC Symbol;Acc:VGNC:30051]
#INFO:	QUERY:	ENSBTAG00000037811	CCL2	C-C motif chemokine 2 [Source:UniProtKB/Swiss-Prot;Acc:P28291]
#INFO:	QUERY:	ENSBTAG00000011343	XAF1	XIAP associated factor 1 [Source:VGNC Symbol;Acc:VGNC:36982]
#INFO:	QUERY:	ENSBTAG00000000067	SDF2L1	stromal cell derived factor 2 like 1 [Source:VGNC Symbol;Acc:VGNC:34386]
#INFO:	QUERY:	ENSBTAG00000004787	METRNL	meteorin like, glial cell differentiation regulator [Source:VGNC Symbol;Acc:VGNC:31399]
#INFO:	QUERY:	ENSBTAG00000008175	ZNF713	zinc finger protein 713 [Source:VGNC Symbol;Acc:VGNC:37338]
#INFO:	QUERY:	ENSBTAG00000048184	N/A	N/A
#INFO:	QUERY:	ENSBTAG00000019060	CLDN11	claudin 11 [Source:HGNC Symbol;Acc:HGNC:8514]
#INFO:	QUERY:	ENSBTAG00000003880	EMILIN2	elastin microfibril interfacer 2 [Source:VGNC Symbol;Acc:VGNC:28474]
#INFO:	QUERY:	ENSBTAG00000018655	MYDGF	myeloid derived growth factor [Source:VGNC Symbol;Acc:VGNC:31790]
#INFO:	QUERY:	ENSBTAG00000038981	N/A	N/A
#INFO:	QUERY:	ENSBTAG00000048049	N/A	N/A
#INFO:	QUERY:	ENSBTAG00000019132	DMP1	dentin matrix acidic phosphoprotein 1 [Source:VGNC Symbol;Acc:VGNC:28108]
#INFO:	QUERY:	ENSBTAG00000019017	IFITM2	interferon-induced transmembrane protein 1 (9-27) isoform 1 [Source:RefSeq peptide;Acc:NP_001071610]
#INFO:	QUERY:	ENSBTAG00000008793	RNASE1	Ribonuclease pancreatic [Source:UniProtKB/Swiss-Prot;Acc:P61823]
#INFO:	QUERY:	ENSBTAG00000018473	MARCO	macrophage receptor with collagenous structure [Source:VGNC Symbol;Acc:VGNC:31246]
#INFO:	QUERY:	ENSBTAG00000006505	S100A9	S100 calcium binding protein A9 [Source:VGNC Symbol;Acc:VGNC:34247]
#INFO:	QUERY:	ENSBTAG00000019018	N/A	N/A
#INFO:	QUERY:	ENSBTAG00000003408	N/A	N/A
#INFO:	QUERY:	ENSBTAG00000011079	MGC137708	uncharacterized protein C19orf48 homolog [Source:RefSeq peptide;Acc:NP_001039692]
#INFO:	QUERY:	ENSBTAG00000012078	TMEM176A	transmembrane protein 176A [Source:VGNC Symbol;Acc:VGNC:36000]
#INFO:	QUERY:	ENSBTAG00000009615	ANXA2	Annexin A2 [Source:UniProtKB/Swiss-Prot;Acc:P04272]
#INFO:	QUERY:	ENSBTAG00000005247	FRMD3	FERM domain containing 3 [Source:VGNC Symbol;Acc:VGNC:29113]
#INFO:	QUERY:	ENSBTAG00000003366	DDX58	DExD/H-box helicase 58 [Source:VGNC Symbol;Acc:VGNC:27979]
#INFO:	QUERY:	ENSBTAG00000017273	LRRC25	leucine rich repeat containing 25 [Source:VGNC Symbol;Acc:VGNC:31006]
#INFO:	QUERY:	ENSBTAG00000010777	CARS	cysteinyl-tRNA synthetase [Source:VGNC Symbol;Acc:VGNC:26773]
#INFO:	QUERY:	ENSBTAG00000012589	HSPE1	10 kDa heat shock protein, mitochondrial [Source:UniProtKB/Swiss-Prot;Acc:P61603]
#INFO:	QUERY:	ENSBTAG00000003957	N/A	N/A
#INFO:	QUERY:	ENSBTAG00000019665	IL1RN	interleukin 1 receptor antagonist [Source:VGNC Symbol;Acc:VGNC:30136]
#INFO:	QUERY:	ENSBTAG00000020750	AFF2	AF4/FMR2 family member 2 [Source:VGNC Symbol;Acc:VGNC:25711]
#INFO:	QUERY:	ENSBTAG00000010493	SERTAD1	SERTA domain containing 1 [Source:VGNC Symbol;Acc:VGNC:34483]
#INFO:	QUERY:	ENSBTAG00000031814	SDS	serine dehydratase [Source:VGNC Symbol;Acc:VGNC:34399]
#INFO:	QUERY:	ENSBTAG00000006045	P4HB	prolyl 4-hydroxylase subunit beta [Source:VGNC Symbol;Acc:VGNC:32538]
#INFO:	QUERY:	ENSBTAG00000008951	ALPL	alkaline phosphatase, liver/bone/kidney [Source:VGNC Symbol;Acc:VGNC:25850]
#INFO:	QUERY:	ENSBTAG00000020536	HERC6	HECT and RLD domain containing E3 ubiquitin protein ligase family member 6 [Source:VGNC Symbol;Acc:VGNC:29815]
#INFO:	QUERY:	ENSBTAG00000007259	ELFN2	extracellular leucine rich repeat and fibronectin type III domain containing 2 [Source:HGNC Symbol;Acc:HGNC:29396]
#INFO:	QUERY:	ENSBTAG00000047904	N/A	N/A
#INFO:	QUERY:	ENSBTAG00000007450	C2	complement C2 [Source:HGNC Symbol;Acc:HGNC:1248]
#INFO:	QUERY:	ENSBTAG00000009768	IFIT3	interferon induced protein with tetratricopeptide repeats 3 [Source:VGNC Symbol;Acc:VGNC:30050]
#INFO:	QUERY:	ENSBTAG00000000807	TMED3	transmembrane p24 trafficking protein 3 [Source:VGNC Symbol;Acc:VGNC:35936]
#INFO:	QUERY:	ENSBTAG00000044073	CD248	CD248 molecule [Source:VGNC Symbol;Acc:VGNC:27017]
#INFO:	QUERY:	ENSBTAG00000004272	ISG12(B)	N/A
#INFO:	QUERY:	ENSBTAG00000017040	LY6E	lymphocyte antigen 6 family member E [Source:VGNC Symbol;Acc:VGNC:31089]
#INFO:	QUERY:	ENSBTAG00000043559	MT-ND4L	NADH-ubiquinone oxidoreductase chain 4L [Source:UniProtKB/Swiss-Prot;Acc:P03902]
#INFO:	QUERY:	ENSBTAG00000039122	PLA2G5	phospholipase A2 group V [Source:VGNC Symbol;Acc:VGNC:32963]
#INFO:	QUERY:	ENSBTAG00000008021	N/A	N/A
#INFO:	QUERY:	ENSBTAG00000034295	LAG3	lymphocyte activating 3 [Source:VGNC Symbol;Acc:VGNC:30767]
#INFO:	QUERY:	ENSBTAG00000030932	IFI44L	interferon induced protein 44 like [Source:VGNC Symbol;Acc:VGNC:30046]
#INFO:	QUERY:	ENSBTAG00000014835	SPARC	secreted protein acidic and cysteine rich [Source:VGNC Symbol;Acc:VGNC:35171]
#INFO:	QUERY:	ENSBTAG00000014921	IL6	interleukin 6 [Source:VGNC Symbol;Acc:VGNC:30166]
#INFO:	QUERY:	ENSBTAG00000008852	SIGLEC10	sialic acid-binding Ig-like lectin 10 precursor [Source:RefSeq peptide;Acc:NP_001193206]
#INFO:	QUERY:	ENSBTAG00000013472	COL1A2	collagen type I alpha 2 chain [Source:VGNC Symbol;Acc:VGNC:27561]
#INFO:	QUERY:	ENSBTAG00000009677	PARP10	poly(ADP-ribose) polymerase family member 10 [Source:HGNC Symbol;Acc:HGNC:25895]
#INFO:	QUERY:	ENSBTAG00000030426	N/A	N/A
#INFO:	QUERY:	ENSBTAG00000006085	DDOST	dolichyl-diphosphooligosaccharide--protein glycosyltransferase non-catalytic subunit [Source:VGNC Symbol;Acc:VGNC:27952]
#INFO:	QUERY:	ENSBTAG00000014628	OAS2	2'-5'-oligoadenylate synthetase 2 [Source:VGNC Symbol;Acc:VGNC:32391]
#INFO:	QUERY:	ENSBTAG00000001562	NFE2	nuclear factor, erythroid 2 [Source:VGNC Symbol;Acc:VGNC:32034]
#INFO:	QUERY:	ENSBTAG00000021958	GZMA	granzyme A precursor [Source:RefSeq peptide;Acc:NP_001092565]
#INFO:	QUERY:	ENSBTAG00000016739	RASAL1	RAS protein activator like 1 [Source:HGNC Symbol;Acc:HGNC:9873]
#INFO:	QUERY:	ENSBTAG00000003840	GUCY1B3	guanylate cyclase 1 soluble subunit beta [Source:VGNC Symbol;Acc:VGNC:29721]
#INFO:	QUERY:	ENSBTAG00000007881	IFIT1	interferon induced protein with tetratricopeptide repeats 1 [Source:HGNC Symbol;Acc:HGNC:5407]
#INFO:	QUERY:	ENSBTAG00000008142	IFIH1	interferon induced with helicase C domain 1 [Source:VGNC Symbol;Acc:VGNC:30048]
#INFO:	QUERY:	ENSBTAG00000014878	COX7A1	cytochrome c oxidase subunit 7A1 [Source:VGNC Symbol;Acc:VGNC:27639]
#INFO:	QUERY:	ENSBTAG00000013732	GPR37	G protein-coupled receptor 37 [Source:VGNC Symbol;Acc:VGNC:29585]
#INFO:	QUERY:	ENSBTAG00000006846	LGALS9	N/A
#INFO:	QUERY:	ENSBTAG00000012638	S100A12	Protein S100-A12 [Source:UniProtKB/Swiss-Prot;Acc:P79105]
#INFO:	QUERY:	ENSBTAG00000019090	PLEKHH3	pleckstrin homology, MyTH4 and FERM domain containing H3 [Source:VGNC Symbol;Acc:VGNC:33022]
#INFO:	QUERY:	ENSBTAG00000002936	PRRX2	paired related homeobox 2 [Source:HGNC Symbol;Acc:HGNC:21338]
#INFO:	QUERY:	ENSBTAG00000016766	TMEM176B	transmembrane protein 176B [Source:VGNC Symbol;Acc:VGNC:36001]
#INFO:	QUERY:	ENSBTAG00000017143	PDIA4	protein disulfide isomerase family A member 4 [Source:VGNC Symbol;Acc:VGNC:32698]
#INFO:	QUERY:	ENSBTAG00000011154	SDC1	syndecan 1 [Source:VGNC Symbol;Acc:VGNC:34378]
#INFO:	QUERY:	ENSBTAG00000021092	ATP6V0D2	ATPase H+ transporting V0 subunit d2 [Source:VGNC Symbol;Acc:VGNC:26313]
#INFO:	QUERY:	ENSBTAG00000008340	ATOX1	antioxidant 1 copper chaperone [Source:VGNC Symbol;Acc:VGNC:26273]
#INFO:	QUERY:	ENSBTAG00000017593	TREM1	triggering receptor expressed on myeloid cells 1 [Source:VGNC Symbol;Acc:VGNC:36298]
#INFO:	QUERY:	ENSBTAG00000016388	SLCO4A1	solute carrier organic anion transporter family member 4A1 [Source:VGNC Symbol;Acc:VGNC:34954]
#INFO:	QUERY:	ENSBTAG00000040432	CLDN3	claudin 3 [Source:VGNC Symbol;Acc:VGNC:27414]
#INFO:	QUERY:	ENSBTAG00000019979	CMPK2	cytidine/uridine monophosphate kinase 2 [Source:VGNC Symbol;Acc:VGNC:27481]
#INFO:	QUERY:	ENSBTAG00000005150	HMGB3	High mobility group protein B3 [Source:UniProtKB/Swiss-Prot;Acc:Q32L31]
#INFO:	QUERY:	ENSBTAG00000013843	ACVRL1	activin A receptor like type 1 [Source:VGNC Symbol;Acc:VGNC:25597]
#INFO:	QUERY:	ENSBTAG00000012668	N/A	N/A
#INFO:	QUERY:	ENSBTAG00000011954	SEC11C	SEC11 homolog C, signal peptidase complex subunit [Source:VGNC Symbol;Acc:VGNC:34402]
#INFO:	QUERY:	ENSBTAG00000014522	SMIM14	small integral membrane protein 14 [Source:VGNC Symbol;Acc:VGNC:35016]
#INFO:	QUERY:	ENSBTAG00000030521	IER5L	immediate early response 5 like [Source:VGNC Symbol;Acc:VGNC:30041]
#INFO:	QUERY:	ENSBTAG00000012185	CLEC4E	C-type lectin domain family 4 member E [Source:VGNC Symbol;Acc:VGNC:27432]
#INFO:	QUERY:	ENSBTAG00000012119	PTPRZ1	protein tyrosine phosphatase, receptor type Z1 [Source:VGNC Symbol;Acc:VGNC:33560]
#INFO:	QUERY:	ENSBTAG00000005355	BAG2	BCL2 associated athanogene 2 [Source:VGNC Symbol;Acc:VGNC:26406]
#INFO:	QUERY:	ENSBTAG00000045492	ANG	N/A
#INFO:	QUERY:	ENSBTAG00000002215	GFPT2	glutamine-fructose-6-phosphate transaminase 2 [Source:VGNC Symbol;Acc:VGNC:29331]
#INFO:	QUERY:	ENSBTAG00000021077	BOLA-DQB	N/A
#INFO:	QUERY:	ENSBTAG00000032026	GMPPB	GDP-mannose pyrophosphorylase B [Source:VGNC Symbol;Acc:VGNC:29441]
#INFO:	QUERY:	ENSBTAG00000037800	APOBEC3Z1	N/A
#INFO:	QUERY:	ENSBTAG00000011511	N/A	N/A
#INFO:	QUERY:	ENSBTAG00000009705	SERPINF1	serpin family F member 1 [Source:VGNC Symbol;Acc:VGNC:34478]
#INFO:	QUERY:	ENSBTAG00000020748	FAM76B	family with sequence similarity 76 member B [Source:VGNC Symbol;Acc:VGNC:28828]
#INFO:	QUERY:	ENSBTAG00000020665	GFRA2	GDNF family receptor alpha 2 [Source:VGNC Symbol;Acc:VGNC:29333]
#INFO:	QUERY:	ENSBTAG00000004917	KLRK1	killer cell lectin like receptor K1 [Source:HGNC Symbol;Acc:HGNC:18788]
#INFO:	QUERY:	ENSBTAG00000009186	PAX9	paired box 9 [Source:VGNC Symbol;Acc:VGNC:32600]
#INFO:	QUERY:	ENSBTAG00000011741	COL13A1	collagen type XIII alpha 1 chain [Source:VGNC Symbol;Acc:VGNC:27555]
#INFO:	QUERY:	ENSBTAG00000001785	TGM3	transglutaminase 3 [Source:VGNC Symbol;Acc:VGNC:35811]
#INFO:	QUERY:	ENSBTAG00000021208	RRM2B	ribonucleotide reductase regulatory TP53 inducible subunit M2B [Source:VGNC Symbol;Acc:VGNC:34166]
#INFO:	QUERY:	ENSBTAG00000044150	UCK2	uridine-cytidine kinase 2 [Source:VGNC Symbol;Acc:VGNC:36635]
#INFO:	QUERY:	ENSBTAG00000013606	FKBP2	peptidyl-prolyl cis-trans isomerase FKBP2 isoform 2 precursor [Source:RefSeq peptide;Acc:NP_001032558]
#INFO:	QUERY:	ENSBTAG00000008160	MBOAT2	membrane bound O-acyltransferase domain containing 2 [Source:VGNC Symbol;Acc:VGNC:31287]
#INFO:	QUERY:	ENSBTAG00000013126	EMG1	N/A
#INFO:	QUERY:	ENSBTAG00000007273	TF	transferrin [Source:HGNC Symbol;Acc:HGNC:11740]
#INFO:	QUERY:	ENSBTAG00000027654	EIF4EBP1	eukaryotic translation initiation factor 4E binding protein 1 [Source:VGNC Symbol;Acc:VGNC:28412]
#INFO:	QUERY:	ENSBTAG00000015089	LGALS1	galectin 1 [Source:VGNC Symbol;Acc:VGNC:30850]
#INFO:	QUERY:	ENSBTAG00000011614	PDE7A	phosphodiesterase 7A [Source:VGNC Symbol;Acc:VGNC:32685]
#INFO:	QUERY:	ENSBTAG00000013923	QPCT	glutaminyl-peptide cyclotransferase [Source:VGNC Symbol;Acc:VGNC:33598]
#INFO:	QUERY:	ENSBTAG00000015438	N/A	N/A
#INFO:	QUERY:	ENSBTAG00000008406	TREX1	three prime repair exonuclease 1 [Source:VGNC Symbol;Acc:VGNC:36303]
#INFO:	QUERY:	ENSBTAG00000021237	DST	dystonin [Source:HGNC Symbol;Acc:HGNC:1090]
#INFO:	QUERY:	ENSBTAG00000007213	SIRPA	N/A
#INFO:	QUERY:	ENSBTAG00000016819	FABP3	fatty acid binding protein 3 [Source:VGNC Symbol;Acc:VGNC:28697]
#INFO:	QUERY:	ENSBTAG00000007389	IFI35	interferon induced protein 35 [Source:VGNC Symbol;Acc:VGNC:30044]
#INFO:	QUERY:	ENSBTAG00000011754	LAMTOR2	late endosomal/lysosomal adaptor, MAPK and MTOR activator 2 [Source:VGNC Symbol;Acc:VGNC:30780]
#INFO:	QUERY:	ENSBTAG00000018137	A2M	Alpha-2-macroglobulin [Source:UniProtKB/Swiss-Prot;Acc:Q7SIH1]
#INFO:	QUERY:	ENSBTAG00000031327	TRMT61A	tRNA methyltransferase 61A [Source:VGNC Symbol;Acc:VGNC:36375]
#INFO:	QUERY:	ENSBTAG00000048268	N/A	N/A
#INFO:	QUERY:	ENSBTAG00000013602	BRWD1	bromodomain and WD repeat domain containing 1 [Source:VGNC Symbol;Acc:VGNC:26575]
#INFO:	QUERY:	ENSBTAG00000011772	PPP1R12B	protein phosphatase 1 regulatory subunit 12B [Source:HGNC Symbol;Acc:HGNC:7619]
#INFO:	QUERY:	ENSBTAG00000023611	ZBTB32	zinc finger and BTB domain containing 32 [Source:VGNC Symbol;Acc:VGNC:37072]
#INFO:	QUERY:	ENSBTAG00000005997	N/A	N/A
#INFO:	QUERY:	ENSBTAG00000012050	ORAI2	ORAI calcium release-activated calcium modulator 2 [Source:VGNC Symbol;Acc:VGNC:32444]
#INFO:	QUERY:	ENSBTAG00000039340	SCN4B	sodium voltage-gated channel beta subunit 4 [Source:VGNC Symbol;Acc:VGNC:34351]
#INFO:	QUERY:	ENSBTAG00000018633	RABAC1	Rab acceptor 1 [Source:VGNC Symbol;Acc:VGNC:33666]
#INFO:	QUERY:	ENSBTAG00000031750	PLAC8	Placenta-specific gene 8 protein [Source:UniProtKB/Swiss-Prot;Acc:Q3ZCB2]
#INFO:	QUERY:	ENSBTAG00000003015	SESN1	sestrin 1 [Source:VGNC Symbol;Acc:VGNC:34488]
#INFO:	QUERY:	ENSBTAG00000046307	N/A	N/A
#INFO:	QUERY:	ENSBTAG00000020269	MISP	mitotic spindle positioning [Source:VGNC Symbol;Acc:VGNC:31486]
#INFO:	QUERY:	ENSBTAG00000037832	ASPHD2	aspartate beta-hydroxylase domain containing 2 [Source:VGNC Symbol;Acc:VGNC:26221]
#INFO:	QUERY:	ENSBTAG00000006036	ERP27	Endoplasmic reticulum resident protein 27 [Source:UniProtKB/Swiss-Prot;Acc:Q32L47]
#INFO:	QUERY:	ENSBTAG00000017056	PKLR	pyruvate kinase L/R [Source:VGNC Symbol;Acc:VGNC:32943]
#INFO:	QUERY:	ENSBTAG00000007193	CCL16	C-C motif chemokine ligand 16 [Source:VGNC Symbol;Acc:VGNC:26944]
#INFO:	QUERY:	ENSBTAG00000011969	HSPB1	heat shock protein beta-1 [Source:RefSeq peptide;Acc:NP_001020740]
#INFO:	QUERY:	ENSBTAG00000004048	MCHR1	melanin concentrating hormone receptor 1 [Source:VGNC Symbol;Acc:VGNC:31305]
#INFO:	QUERY:	ENSBTAG00000016218	PTGES2	prostaglandin E synthase 2 [Source:VGNC Symbol;Acc:VGNC:33506]
#INFO:	QUERY:	ENSBTAG00000013334	CSF3R	colony stimulating factor 3 receptor [Source:VGNC Symbol;Acc:VGNC:27758]
#INFO:	QUERY:	ENSBTAG00000039657	HIST1H2AC	histone cluster 1 H2A family member c [Source:HGNC Symbol;Acc:HGNC:4733]
#INFO:	QUERY:	ENSBTAG00000018607	TSPEAR	thrombospondin type laminin G domain and EAR repeats [Source:VGNC Symbol;Acc:VGNC:36444]
#INFO:	QUERY:	ENSBTAG00000046744	PALM3	paralemmin 3 [Source:VGNC Symbol;Acc:VGNC:32559]
#INFO:	QUERY:	ENSBTAG00000033747	SIL1	SIL1 nucleotide exchange factor [Source:VGNC Symbol;Acc:VGNC:34622]
#INFO:	QUERY:	ENSBTAG00000037804	IKZF2	IKAROS family zinc finger 2 [Source:HGNC Symbol;Acc:HGNC:13177]
#INFO:	QUERY:	ENSBTAG00000047181	N/A	N/A
#INFO:	QUERY:	ENSBTAG00000016163	OSM	oncostatin M [Source:VGNC Symbol;Acc:VGNC:32474]
#INFO:	QUERY:	ENSBTAG00000021377	S100A14	S100 calcium binding protein A14 [Source:VGNC Symbol;Acc:VGNC:34240]
#INFO:	QUERY:	ENSBTAG00000011465	MYBPH	myosin binding protein H [Source:VGNC Symbol;Acc:VGNC:31782]
#INFO:	QUERY:	ENSBTAG00000014705	HES4	hes family bHLH transcription factor 4 [Source:VGNC Symbol;Acc:VGNC:29821]
#INFO:	QUERY:	ENSBTAG00000004374	CNPY2	N/A
#INFO:	QUERY:	ENSBTAG00000001781	TOMM40	Mitochondrial import receptor subunit TOM40 homolog [Source:UniProtKB/Swiss-Prot;Acc:Q1LZB5]
#INFO:	QUERY:	ENSBTAG00000012815	CLEC12A	C-type lectin domain family 12 member A [Source:VGNC Symbol;Acc:VGNC:27423]
#INFO:	QUERY:	ENSBTAG00000001191	CCL17	C-C motif chemokine ligand 17 [Source:VGNC Symbol;Acc:VGNC:26945]
#INFO:	QUERY:	ENSBTAG00000004023	KIAA1324L	KIAA1324 like [Source:VGNC Symbol;Acc:VGNC:30568]
#INFO:	QUERY:	ENSBTAG00000015828	FKBP11	FK506 binding protein 11 [Source:VGNC Symbol;Acc:VGNC:29018]
#INFO:	QUERY:	ENSBTAG00000012719	UBTD1	ubiquitin domain containing 1 [Source:VGNC Symbol;Acc:VGNC:36620]
#INFO:	QUERY:	ENSBTAG00000010339	ABHD11	abhydrolase domain containing 11 [Source:VGNC Symbol;Acc:VGNC:25489]
#INFO:	QUERY:	ENSBTAG00000032591	CTHRC1	collagen triple helix repeat containing 1 [Source:VGNC Symbol;Acc:VGNC:27796]
#INFO:	QUERY:	ENSBTAG00000008259	ACOD1	aconitate decarboxylase 1 [Source:HGNC Symbol;Acc:HGNC:33904]
#INFO:	QUERY:	ENSBTAG00000005250	BGN	biglycan [Source:VGNC Symbol;Acc:VGNC:26481]
#INFO:	QUERY:	ENSBTAG00000016061	RSAD2	radical S-adenosyl methionine domain containing 2 [Source:VGNC Symbol;Acc:VGNC:34176]
#INFO:	QUERY:	ENSBTAG00000006523	N/A	superoxide dismutase [Source:RefSeq peptide;Acc:NP_963285]
#INFO:	QUERY:	ENSBTAG00000048030	N/A	N/A
#INFO:	QUERY:	ENSBTAG00000015074	PTGDS	Prostaglandin-H2 D-isomerase [Source:UniProtKB/Swiss-Prot;Acc:O02853]
#INFO:	QUERY:	ENSBTAG00000026986	TTN	titin [Source:HGNC Symbol;Acc:HGNC:12403]
#INFO:	QUERY:	ENSBTAG00000046014	GPR146	G protein-coupled receptor 146 [Source:VGNC Symbol;Acc:VGNC:29555]
#INFO:	QUERY:	ENSBTAG00000020166	ZNFX1	zinc finger NFX1-type containing 1 [Source:VGNC Symbol;Acc:VGNC:37357]
#INFO:	QUERY:	ENSBTAG00000015032	CD14	CD14 molecule [Source:VGNC Symbol;Acc:VGNC:27003]
#INFO:	QUERY:	ENSBTAG00000032557	TMEM258	transmembrane protein 258 [Source:VGNC Symbol;Acc:VGNC:36066]
#INFO:	QUERY:	ENSBTAG00000005168	CROCC2	ciliary rootlet coiled-coil, rootletin family member 2 [Source:HGNC Symbol;Acc:HGNC:51677]
#INFO:	QUERY:	ENSBTAG00000009211	UBE2S	ubiquitin conjugating enzyme E2 S [Source:VGNC Symbol;Acc:VGNC:36595]
#INFO:	QUERY:	ENSBTAG00000012726	PSMB5	proteasome subunit beta 5 [Source:VGNC Symbol;Acc:VGNC:33449]
#INFO:	QUERY:	ENSBTAG00000024781	MRPL17	39S ribosomal protein L17, mitochondrial [Source:UniProtKB/Swiss-Prot;Acc:Q3T0L3]
#INFO:	QUERY:	ENSBTAG00000038080	N/A	N/A
#INFO:	QUERY:	ENSBTAG00000020679	CNTN1	contactin 1 [Source:VGNC Symbol;Acc:VGNC:27536]
#INFO:	QUERY:	ENSBTAG00000015815	CFP	complement factor properdin [Source:VGNC Symbol;Acc:VGNC:27256]
#INFO:	QUERY:	ENSBTAG00000019669	CD163	Scavenger receptor cysteine-rich type 1 protein M130 Soluble CD163 [Source:UniProtKB/Swiss-Prot;Acc:P85521]
#INFO:	QUERY:	ENSBTAG00000039355	MADCAM1	mucosal vascular addressin cell adhesion molecule 1 [Source:VGNC Symbol;Acc:VGNC:31133]
#INFO:	QUERY:	ENSBTAG00000002473	ANGPTL4	angiopoietin like 4 [Source:VGNC Symbol;Acc:VGNC:25893]
#INFO:	QUERY:	ENSBTAG00000015919	PARM1	prostate androgen-regulated mucin-like protein 1 [Source:VGNC Symbol;Acc:VGNC:32587]
#INFO:	QUERY:	ENSBTAG00000019488	USP6NL	USP6 N-terminal like [Source:VGNC Symbol;Acc:VGNC:36737]
#INFO:	QUERY:	ENSBTAG00000009994	EML5	echinoderm microtubule associated protein like 5 [Source:VGNC Symbol;Acc:VGNC:28479]
#INFO:	QUERY:	ENSBTAG00000003595	FAM216B	family with sequence similarity 216 member B [Source:VGNC Symbol;Acc:VGNC:28796]
#INFO:	QUERY:	ENSBTAG00000046322	N/A	N/A
#INFO:	QUERY:	ENSBTAG00000008592	FCGR1A	N/A
#INFO:	QUERY:	ENSBTAG00000043582	N/A	N/A
#INFO:	QUERY:	ENSBTAG00000020884	CASP4	Caspase-4 Caspase-4 subunit 1 Caspase-4 subunit 2 [Source:UniProtKB/Swiss-Prot;Acc:Q5E9C1]
#INFO:	QUERY:	ENSBTAG00000021457	EFEMP2	EGF containing fibulin like extracellular matrix protein 2 [Source:VGNC Symbol;Acc:VGNC:28349]
#INFO:	QUERY:	ENSBTAG00000003329	FST	follistatin [Source:VGNC Symbol;Acc:VGNC:29134]
#INFO:	QUERY:	ENSBTAG00000013929	RRAD	RRAD, Ras related glycolysis inhibitor and calcium channel regulator [Source:VGNC Symbol;Acc:VGNC:34158]
#INFO:	QUERY:	ENSBTAG00000008607	ARID3A	AT-rich interaction domain 3A [Source:VGNC Symbol;Acc:VGNC:26126]
#INFO:	QUERY:	ENSBTAG00000035975	SCIMP	SLP adaptor and CSK interacting membrane protein [Source:VGNC Symbol;Acc:VGNC:34338]
#INFO:	QUERY:	ENSBTAG00000022396	SAA3	N/A
#INFO:	QUERY:	ENSBTAG00000013235	TINAGL1	tubulointerstitial nephritis antigen like 1 [Source:VGNC Symbol;Acc:VGNC:35875]
#INFO:	QUERY:	ENSBTAG00000012205	CPT1C	carnitine palmitoyltransferase 1C [Source:VGNC Symbol;Acc:VGNC:27678]
#INFO:	QUERY:	ENSBTAG00000015312	LTBR	lymphotoxin beta receptor [Source:VGNC Symbol;Acc:VGNC:31075]
#INFO:	QUERY:	ENSBTAG00000017212	HYPK	huntingtin interacting protein K [Source:VGNC Symbol;Acc:VGNC:30015]
#INFO:	QUERY:	ENSBTAG00000021864	TXNDC17	thioredoxin domain containing 17 [Source:VGNC Symbol;Acc:VGNC:36538]
#INFO:	QUERY:	ENSBTAG00000001321	IL1B	interleukin 1 beta [Source:HGNC Symbol;Acc:HGNC:5992]
#INFO:	QUERY:	ENSBTAG00000005190	TSC1	TSC complex subunit 1 [Source:VGNC Symbol;Acc:VGNC:36407]
#INFO:	QUERY:	ENSBTAG00000019792	SLC16A9	solute carrier family 16 member 9 [Source:VGNC Symbol;Acc:VGNC:34695]
#INFO:	QUERY:	ENSBTAG00000034918	IFIT2	interferon induced protein with tetratricopeptide repeats 2 [Source:VGNC Symbol;Acc:VGNC:30049]
#INFO:	QUERY:	ENSBTAG00000045857	MCRIP2	MAPK regulated corepressor interacting protein 2 [Source:HGNC Symbol;Acc:HGNC:14142]
#INFO:	QUERY:	ENSBTAG00000006165	PRDX4	peroxiredoxin 4 [Source:VGNC Symbol;Acc:VGNC:33302]
#INFO:	QUERY:	ENSBTAG00000013510	TOR2A	Torsin-2A [Source:UniProtKB/Swiss-Prot;Acc:A4FUH1]
#INFO:	QUERY:	ENSBTAG00000000841	LZTS1	leucine zipper tumor suppressor 1 [Source:VGNC Symbol;Acc:VGNC:31121]
#INFO:	QUERY:	ENSBTAG00000005448	N/A	N/A
#INFO:	QUERY:	ENSBTAG00000011088	SLC6A6	solute carrier family 6 member 6 [Source:VGNC Symbol;Acc:VGNC:34922]
#INFO:	QUERY:	ENSBTAG00000032517	BCL7A	BCL tumor suppressor 7A [Source:HGNC Symbol;Acc:HGNC:1004]
#INFO:	QUERY:	ENSBTAG00000007605	FKBP4	FK506 binding protein 4 [Source:VGNC Symbol;Acc:VGNC:29023]
#INFO:	QUERY:	ENSBTAG00000012640	S100A8	S100 calcium binding protein A8 [Source:VGNC Symbol;Acc:VGNC:34246]
#INFO:	QUERY:	ENSBTAG00000000745	AQP1	Aquaporin-1 [Source:UniProtKB/Swiss-Prot;Acc:P47865]
#INFO:	QUERY:	ENSBTAG00000007415	SLC7A8	solute carrier family 7 member 8 [Source:VGNC Symbol;Acc:VGNC:34933]
#INFO:	QUERY:	ENSBTAG00000009051	MMP19	matrix metallopeptidase 19 [Source:VGNC Symbol;Acc:VGNC:31523]
#INFO:	QUERY:	ENSBTAG00000043558	ND1	NADH dehydrogenase subunit 1 (mitochondrion) [Source:RefSeq peptide;Acc:YP_209205]
#INFO:	QUERY:	ENSBTAG00000026232	TP53INP1	tumor protein p53 inducible nuclear protein 1 [Source:VGNC Symbol;Acc:VGNC:36236]
#INFO:	QUERY:	ENSBTAG00000037951	KLHL6	kelch like family member 6 [Source:VGNC Symbol;Acc:VGNC:30669]
#INFO:	QUERY:	ENSBTAG00000008017	UNC79	unc-79 homolog, NALCN channel complex subunit [Source:VGNC Symbol;Acc:VGNC:36675]
#INFO:	QUERY:	ENSBTAG00000017120	PHB	prohibitin [Source:VGNC Symbol;Acc:VGNC:32808]
#INFO:	QUERY:	ENSBTAG00000024503	FCER1G	Fc fragment of IgE receptor Ig [Source:VGNC Symbol;Acc:VGNC:28931]
#INFO:	QUERY:	ENSBTAG00000014177	C6	complement C6 [Source:HGNC Symbol;Acc:HGNC:1339]
#INFO:	QUERY:	ENSBTAG00000006024	ISLR	immunoglobulin superfamily containing leucine rich repeat [Source:VGNC Symbol;Acc:VGNC:30298]
#INFO:	QUERY:	ENSBTAG00000018833	SVOP	SV2 related protein [Source:VGNC Symbol;Acc:VGNC:35498]
#INFO:	QUERY:	ENSBTAG00000008471	MX2	MX dynamin like GTPase 2 [Source:HGNC Symbol;Acc:HGNC:7533]
#INFO:	QUERY:	ENSBTAG00000017751	RGS9	regulator of G protein signaling 9 [Source:VGNC Symbol;Acc:VGNC:33926]
#INFO:	QUERY:	ENSBTAG00000018417	PSMF1	proteasome inhibitor subunit 1 [Source:VGNC Symbol;Acc:VGNC:33477]
#INFO:	QUERY:	ENSBTAG00000001597	PITPNM2	phosphatidylinositol transfer protein membrane associated 2 [Source:VGNC Symbol;Acc:VGNC:32922]
#INFO:	QUERY:	ENSBTAG00000014614	ACTA2	Actin, aortic smooth muscle [Source:UniProtKB/Swiss-Prot;Acc:P62739]
#INFO:	QUERY:	ENSBTAG00000014146	SPCS3	signal peptidase complex subunit 3 [Source:HGNC Symbol;Acc:HGNC:26212]
#INFO:	QUERY:	ENSBTAG00000021960	GPX8	Probable glutathione peroxidase 8 [Source:UniProtKB/Swiss-Prot;Acc:Q2NL01]
#INFO:	QUERY:	ENSBTAG00000014540	PERM1	PPARGC1 and ESRR induced regulator, muscle 1 [Source:VGNC Symbol;Acc:VGNC:32749]
#INFO:	QUERY:	ENSBTAG00000011321	NUGGC	nuclear GTPase, germinal center associated [Source:VGNC Symbol;Acc:VGNC:32347]
#INFO:	QUERY:	ENSBTAG00000046516	FUT7	fucosyltransferase 7 [Source:VGNC Symbol;Acc:VGNC:29151]
#INFO:	QUERY:	ENSBTAG00000009206	FOXS1	forkhead box S1 [Source:VGNC Symbol;Acc:VGNC:29108]
#INFO:	QUERY:	ENSBTAG00000012088	FBLN1	fibulin 1 [Source:VGNC Symbol;Acc:VGNC:28881]
#INFO:	QUERY:	ENSBTAG00000023600	APOD	apolipoprotein D [Source:VGNC Symbol;Acc:VGNC:26031]
#INFO:	QUERY:	ENSBTAG00000016260	LRRK2	leucine rich repeat kinase 2 [Source:VGNC Symbol;Acc:VGNC:31038]
#INFO:	QUERY:	ENSBTAG00000002052	PLOD1	procollagen-lysine,2-oxoglutarate 5-dioxygenase 1 [Source:VGNC Symbol;Acc:VGNC:33039]
#INFO:	QUERY:	ENSBTAG00000026753	CXCR1	N/A
#INFO:	QUERY:	ENSBTAG00000006374	NHP2	NHP2 ribonucleoprotein [Source:VGNC Symbol;Acc:VGNC:32070]
#INFO:	QUERY:	ENSBTAG00000015298	TNFRSF13B	TNF receptor superfamily member 13B [Source:HGNC Symbol;Acc:HGNC:18153]
#INFO:	QUERY:	ENSBTAG00000019831	MRPS11	mitochondrial ribosomal protein S11 [Source:VGNC Symbol;Acc:VGNC:31655]
#INFO:	QUERY:	ENSBTAG00000003668	CXORF57	chromosome X open reading frame 57 [Source:HGNC Symbol;Acc:HGNC:25486]
#INFO:	QUERY:	ENSBTAG00000020281	NIN	ninein [Source:VGNC Symbol;Acc:VGNC:32077]
#INFO:	QUERY:	ENSBTAG00000039556	WIPI1	WD repeat domain, phosphoinositide interacting 1 [Source:VGNC Symbol;Acc:VGNC:36942]
#INFO:	QUERY:	ENSBTAG00000017450	KLHL24	kelch like family member 24 [Source:VGNC Symbol;Acc:VGNC:30652]
#INFO:	QUERY:	ENSBTAG00000012498	PAX5	paired box 5 [Source:HGNC Symbol;Acc:HGNC:8619]
#INFO:	QUERY:	ENSBTAG00000011854	SLC38A5	solute carrier family 38 member 5 [Source:VGNC Symbol;Acc:VGNC:34852]
#INFO:	QUERY:	ENSBTAG00000012082	TNFRSF12A	TNF receptor superfamily member 12A [Source:VGNC Symbol;Acc:VGNC:36162]
#INFO:	QUERY:	ENSBTAG00000020283	DUSP5	dual specificity phosphatase 5 [Source:VGNC Symbol;Acc:VGNC:28261]
#INFO:	QUERY:	ENSBTAG00000037421	N/A	N/A
#INFO:	QUERY:	ENSBTAG00000025405	BATF	basic leucine zipper ATF-like transcription factor [Source:VGNC Symbol;Acc:VGNC:26425]
#INFO:	QUERY:	ENSBTAG00000008291	PROCR	protein C receptor [Source:VGNC Symbol;Acc:VGNC:33359]
#INFO:	QUERY:	ENSBTAG00000018339	ATP5G1	ATP synthase F(0) complex subunit C1, mitochondrial [Source:UniProtKB/Swiss-Prot;Acc:P32876]
#INFO:	QUERY:	ENSBTAG00000014529	GBP4	N/A
#INFO:	QUERY:	ENSBTAG00000032369	NMI	N-myc and STAT interactor [Source:HGNC Symbol;Acc:HGNC:7854]
#INFO:	QUERY:	ENSBTAG00000019095	CCR10	C-C motif chemokine receptor 10 [Source:VGNC Symbol;Acc:VGNC:26983]
#INFO:	QUERY:	ENSBTAG00000006244	WDR83OS	Protein Asterix [Source:UniProtKB/Swiss-Prot;Acc:Q2M2T6]
#INFO:	QUERY:	ENSBTAG00000001110	SLC16A5	solute carrier family 16 member 5 [Source:VGNC Symbol;Acc:VGNC:34691]
#INFO:	QUERY:	ENSBTAG00000001097	FKBP7	FK506 binding protein 7 [Source:VGNC Symbol;Acc:VGNC:29026]
#INFO:	QUERY:	ENSBTAG00000019891	MRPL40	mitochondrial ribosomal protein L40 [Source:VGNC Symbol;Acc:VGNC:31636]
#INFO:	QUERY:	ENSBTAG00000031287	TMEM158	Transmembrane protein 158 [Source:UniProtKB/Swiss-Prot;Acc:A2VDX9]
#INFO:	QUERY:	ENSBTAG00000010508	BLVRB	biliverdin reductase B [Source:VGNC Symbol;Acc:VGNC:26511]
#INFO:	QUERY:	ENSBTAG00000001788	BOVAGGRUS	podoplanin precursor [Source:RefSeq peptide;Acc:NP_001028292]
#INFO:	QUERY:	ENSBTAG00000034883	CCR4	C-C motif chemokine receptor 4 [Source:VGNC Symbol;Acc:VGNC:26985]
#INFO:	QUERY:	ENSBTAG00000046503	N/A	N/A
#INFO:	QUERY:	ENSBTAG00000034633	ERO1B	endoplasmic reticulum oxidoreductase 1 beta [Source:VGNC Symbol;Acc:VGNC:28595]
#INFO:	QUERY:	ENSBTAG00000020402	TDRD9	tudor domain containing 9 [Source:VGNC Symbol;Acc:VGNC:35722]
#INFO:	QUERY:	ENSBTAG00000025752	P3H4	prolyl 3-hydroxylase family member 4 (non-enzymatic) [Source:HGNC Symbol;Acc:HGNC:16946]
#INFO:	QUERY:	ENSBTAG00000046161	N/A	N/A
#INFO:	QUERY:	ENSBTAG00000021359	N/A	N/A
#INFO:	QUERY:	ENSBTAG00000024701	TIMM10	Mitochondrial import inner membrane translocase subunit Tim10 [Source:UniProtKB/Swiss-Prot;Acc:Q2NKR1]
#INFO:	QUERY:	ENSBTAG00000010882	ANKRD9	ankyrin repeat domain 9 [Source:VGNC Symbol;Acc:VGNC:25943]
#INFO:	QUERY:	ENSBTAG00000047302	N/A	N/A
#INFO:	QUERY:	ENSBTAG00000009012	PTX3	pentraxin 3 [Source:VGNC Symbol;Acc:VGNC:33566]
#INFO:	QUERY:	ENSBTAG00000019472	NR3C1	nuclear receptor subfamily 3 group C member 1 [Source:VGNC Symbol;Acc:VGNC:32243]
#INFO:	QUERY:	ENSBTAG00000025398	N/A	N/A
#INFO:	QUERY:	ENSBTAG00000021961	SPR	sepiapterin reductase [Source:HGNC Symbol;Acc:HGNC:11257]
#INFO:	QUERY:	ENSBTAG00000018151	N/A	N/A
#INFO:	QUERY:	ENSBTAG00000019054	EPSTI1	epithelial stromal interaction 1 [Source:VGNC Symbol;Acc:VGNC:28557]
#INFO:	QUERY:	ENSBTAG00000020221	WNT5A	Wnt family member 5A [Source:VGNC Symbol;Acc:VGNC:36960]
#INFO:	QUERY:	ENSBTAG00000019960	TM4SF18	transmembrane 4 L six family member 18 [Source:VGNC Symbol;Acc:VGNC:35904]
#INFO:	QUERY:	ENSBTAG00000015196	PHF6	PHD finger protein 6 [Source:HGNC Symbol;Acc:HGNC:18145]
#INFO:	QUERY:	ENSBTAG00000003220	ACKR1	atypical chemokine receptor 1 (Duffy blood group) [Source:HGNC Symbol;Acc:HGNC:4035]
#INFO:	QUERY:	ENSBTAG00000004261	SPON2	spondin 2 [Source:VGNC Symbol;Acc:VGNC:35228]
#INFO:	QUERY:	ENSBTAG00000004472	DYNLT1	Dynein light chain Tctex-type 1 [Source:UniProtKB/Swiss-Prot;Acc:P63171]
#INFO:	QUERY:	ENSBTAG00000019024	JAZF1	JAZF zinc finger 1 [Source:VGNC Symbol;Acc:VGNC:30372]
#INFO:	QUERY:	ENSBTAG00000029076	5S_RRNA	5S ribosomal RNA [Source:RFAM;Acc:RF00001]
#INFO:	QUERY:	ENSBTAG00000014046	BPI	bactericidal permeability-increasing protein precursor [Source:RefSeq peptide;Acc:NP_776320]
#INFO:	QUERY:	ENSBTAG00000022813	TMEM150B	transmembrane protein 150B [Source:VGNC Symbol;Acc:VGNC:35981]
#INFO:	QUERY:	ENSBTAG00000027676	IL18BP	interleukin 18 binding protein [Source:HGNC Symbol;Acc:HGNC:5987]
#INFO:	QUERY:	ENSBTAG00000046542	C7H19ORF24	chromosome 19 open reading frame 24 [Source:HGNC Symbol;Acc:HGNC:26073]
#INFO:	QUERY:	ENSBTAG00000007821	NPHS1	NPHS1, nephrin [Source:HGNC Symbol;Acc:HGNC:7908]
#INFO:	QUERY:	ENSBTAG00000023393	AIRE	autoimmune regulator [Source:HGNC Symbol;Acc:HGNC:360]
#INFO:	QUERY:	ENSBTAG00000031544	DDIT3	DNA damage inducible transcript 3 [Source:VGNC Symbol;Acc:VGNC:27947]
#INFO:	QUERY:	ENSBTAG00000012278	MTMR12	myotubularin related protein 12 [Source:VGNC Symbol;Acc:VGNC:31739]
#INFO:	QUERY:	ENSBTAG00000047088	N/A	N/A
#INFO:	QUERY:	ENSBTAG00000047265	N/A	N/A
#INFO:	QUERY:	ENSBTAG00000046076	N/A	N/A
#INFO:	QUERY:	ENSBTAG00000002635	PGLYRP1	peptidoglycan recognition protein 1 [Source:VGNC Symbol;Acc:VGNC:32791]
#INFO:	QUERY:	ENSBTAG00000010254	MAP3K6	mitogen-activated protein kinase kinase kinase 6 [Source:VGNC Symbol;Acc:VGNC:31199]
#INFO:	QUERY:	ENSBTAG00000000243	HEBP2	heme binding protein 2 [Source:VGNC Symbol;Acc:VGNC:29798]
#INFO:	QUERY:	ENSBTAG00000018040	PSMB10	Proteasome subunit beta type-10 [Source:UniProtKB/Swiss-Prot;Acc:Q3T0T1]
#INFO:	QUERY:	ENSBTAG00000021211	DPT	dermatopontin [Source:VGNC Symbol;Acc:VGNC:28191]
#INFO:	QUERY:	ENSBTAG00000001520	MRPL24	mitochondrial ribosomal protein L24 [Source:VGNC Symbol;Acc:VGNC:31627]
#INFO:	QUERY:	ENSBTAG00000039980	CLECL1	N/A
#INFO:	QUERY:	ENSBTAG00000038330	N/A	N/A
#INFO:	QUERY:	ENSBTAG00000006214	LOXL2	lysyl oxidase like 2 [Source:VGNC Symbol;Acc:VGNC:30953]
#INFO:	QUERY:	ENSBTAG00000025078	LRRC75A	leucine rich repeat containing 75A [Source:VGNC Symbol;Acc:VGNC:31028]
#INFO:	QUERY:	ENSBTAG00000010723	PFDN6	prefoldin subunit 6 [Source:VGNC Symbol;Acc:VGNC:32768]
#INFO:	QUERY:	ENSBTAG00000000966	N/A	N/A
#INFO:	QUERY:	ENSBTAG00000045880	N/A	N/A
#INFO:	QUERY:	ENSBTAG00000026676	SDC3	syndecan 3 [Source:VGNC Symbol;Acc:VGNC:34380]
#INFO:	QUERY:	ENSBTAG00000024177	N/A	Histone H2B type 1 [Source:UniProtKB/Swiss-Prot;Acc:P62808]
#INFO:	QUERY:	ENSBTAG00000018331	CLEC3B	C-type lectin domain family 3 member B [Source:VGNC Symbol;Acc:VGNC:27429]
#INFO:	QUERY:	ENSBTAG00000024814	B4GALNT4	beta-1,4-N-acetyl-galactosaminyltransferase 4 [Source:HGNC Symbol;Acc:HGNC:26315]
#INFO:	QUERY:	ENSBTAG00000024091	MALL	mal, T-cell differentiation protein like [Source:VGNC Symbol;Acc:VGNC:31154]
#INFO:	QUERY:	ENSBTAG00000021720	MRPL27	mitochondrial ribosomal protein L27 [Source:VGNC Symbol;Acc:VGNC:31628]
#INFO:	QUERY:	ENSBTAG00000004680	SLC13A5	solute carrier family 13 member 5 [Source:VGNC Symbol;Acc:VGNC:34677]
#INFO:	QUERY:	ENSBTAG00000001595	MT1E	N/A
#INFO:	QUERY:	ENSBTAG00000004503	NPY	neuropeptide Y [Source:VGNC Symbol;Acc:VGNC:32222]
#INFO:	QUERY:	ENSBTAG00000012989	UBE2L6	ubiquitin conjugating enzyme E2 L6 [Source:VGNC Symbol;Acc:VGNC:36588]
#INFO:	QUERY:	ENSBTAG00000021549	PHPT1	phosphohistidine phosphatase 1 [Source:VGNC Symbol;Acc:VGNC:32846]
#INFO:	QUERY:	ENSBTAG00000012036	HR	HR, lysine demethylase and nuclear receptor corepressor [Source:VGNC Symbol;Acc:VGNC:29950]
#INFO:	QUERY:	ENSBTAG00000047529	N/A	N/A
#INFO:	QUERY:	ENSBTAG00000009479	UQCRQ	ubiquinol-cytochrome c reductase complex III subunit VII [Source:VGNC Symbol;Acc:VGNC:36697]
#INFO:	QUERY:	ENSBTAG00000038794	TMEM245	transmembrane protein 245 [Source:VGNC Symbol;Acc:VGNC:36055]
#INFO:	QUERY:	ENSBTAG00000021437	GPR174	G protein-coupled receptor 174 [Source:VGNC Symbol;Acc:VGNC:29571]
#INFO:	QUERY:	ENSBTAG00000007008	MOK	MOK protein kinase [Source:VGNC Symbol;Acc:VGNC:31551]
#INFO:	QUERY:	ENSBTAG00000021435	MAFF	MAF bZIP transcription factor F [Source:VGNC Symbol;Acc:VGNC:31140]
#INFO:	QUERY:	ENSBTAG00000010704	LRRC4	leucine rich repeat containing 4 [Source:VGNC Symbol;Acc:VGNC:31014]
#INFO:	QUERY:	ENSBTAG00000039520	SIRPB1	N/A
#INFO:	QUERY:	ENSBTAG00000015061	N/A	N/A
#INFO:	QUERY:	ENSBTAG00000013196	STK17B	serine/threonine kinase 17b [Source:VGNC Symbol;Acc:VGNC:35388]
#INFO:	QUERY:	ENSBTAG00000015636	C7H19ORF66	chromosome 19 open reading frame 66 [Source:HGNC Symbol;Acc:HGNC:25649]
#INFO:	QUERY:	ENSBTAG00000024269	TGFBR3	transforming growth factor beta receptor 3 [Source:HGNC Symbol;Acc:HGNC:11774]
#INFO:	QUERY:	ENSBTAG00000013125	PLAUR	plasminogen activator, urokinase receptor [Source:VGNC Symbol;Acc:VGNC:32976]
#INFO:	QUERY:	ENSBTAG00000031778	HIST1H2BI	histone cluster 1 H2B family member d [Source:HGNC Symbol;Acc:HGNC:4747]
#INFO:	QUERY:	ENSBTAG00000047441	N/A	N/A
#INFO:	QUERY:	ENSBTAG00000018517	VLDLR	very low density lipoprotein receptor [Source:VGNC Symbol;Acc:VGNC:36803]
#INFO:	QUERY:	ENSBTAG00000007116	ARRDC3	arrestin domain containing 3 [Source:VGNC Symbol;Acc:VGNC:26173]
#INFO:	QUERY:	ENSBTAG00000043577	ND4	NADH-ubiquinone oxidoreductase chain 4 [Source:UniProtKB/Swiss-Prot;Acc:P03910]
#INFO:	QUERY:	ENSBTAG00000016290	MOB1B	MOB kinase activator 1B [Source:VGNC Symbol;Acc:VGNC:31542]
#INFO:	QUERY:	ENSBTAG00000011138	CCDC58	coiled-coil domain containing 58 [Source:VGNC Symbol;Acc:VGNC:26902]
#INFO:	QUERY:	ENSBTAG00000026275	CCL24	C-C motif chemokine ligand 24 [Source:VGNC Symbol;Acc:VGNC:26950]
#INFO:	QUERY:	ENSBTAG00000014803	CPZ	carboxypeptidase Z [Source:VGNC Symbol;Acc:VGNC:27683]
#INFO:	QUERY:	ENSBTAG00000021949	NEFL	neurofilament light [Source:VGNC Symbol;Acc:VGNC:31986]
#INFO:	QUERY:	ENSBTAG00000014228	TFEC	transcription factor EC [Source:VGNC Symbol;Acc:VGNC:35789]
#INFO:	QUERY:	ENSBTAG00000014533	KEL	Kell blood group, metallo-endopeptidase [Source:VGNC Symbol;Acc:VGNC:30538]
#INFO:	QUERY:	ENSBTAG00000020590	FZD2	frizzled class receptor 2 [Source:VGNC Symbol;Acc:VGNC:29167]
#INFO:	QUERY:	ENSBTAG00000030343	FGF23	fibroblast growth factor 23 [Source:VGNC Symbol;Acc:VGNC:28978]
#INFO:	QUERY:	ENSBTAG00000045861	TARM1	T-cell-interacting, activating receptor on myeloid cells 1 [Source:VGNC Symbol;Acc:VGNC:35604]
#INFO:	QUERY:	ENSBTAG00000006366	NFATC4	nuclear factor of activated T-cells, cytoplasmic 4 [Source:RefSeq peptide;Acc:NP_001096006]
#INFO:	QUERY:	ENSBTAG00000003519	NOL3	nucleolar protein 3 [Source:VGNC Symbol;Acc:VGNC:32156]
#INFO:	QUERY:	ENSBTAG00000010758	SMIM5	small integral membrane protein 5 [Source:VGNC Symbol;Acc:VGNC:35023]
#INFO:	QUERY:	ENSBTAG00000039738	TMIGD3	N/A
#INFO:	QUERY:	ENSBTAG00000019385	SCN3A	sodium voltage-gated channel alpha subunit 3 [Source:HGNC Symbol;Acc:HGNC:10590]
#INFO:	QUERY:	ENSBTAG00000031346	ANKUB1	ankyrin repeat and ubiquitin domain containing 1 [Source:VGNC Symbol;Acc:VGNC:25948]
#INFO:	QUERY:	ENSBTAG00000010617	KRTCAP2	keratinocyte associated protein 2 [Source:VGNC Symbol;Acc:VGNC:30751]
#INFO:	QUERY:	ENSBTAG00000047345	N/A	N/A
#INFO:	QUERY:	ENSBTAG00000034678	N/A	N/A
#INFO:	QUERY:	ENSBTAG00000019533	ADTRP	androgen dependent TFPI regulating protein [Source:VGNC Symbol;Acc:VGNC:25702]
#INFO:	QUERY:	ENSBTAG00000031696	ANKRD44	ankyrin repeat domain 44 [Source:HGNC Symbol;Acc:HGNC:25259]
#INFO:	QUERY:	ENSBTAG00000004558	MGC165862	chromosome 15 open reading frame 48 [Source:HGNC Symbol;Acc:HGNC:29898]
#INFO:	QUERY:	ENSBTAG00000004604	CCDC124	coiled-coil domain containing 124 [Source:VGNC Symbol;Acc:VGNC:26840]
#INFO:	QUERY:	ENSBTAG00000016151	VTN	vitronectin [Source:HGNC Symbol;Acc:HGNC:12724]
#INFO:	QUERY:	ENSBTAG00000019887	N/A	N/A
#INFO:	QUERY:	ENSBTAG00000048048	N/A	N/A
#INFO:	QUERY:	ENSBTAG00000004645	ADAMTSL3	ADAMTS like 3 [Source:HGNC Symbol;Acc:HGNC:14633]
#INFO:	QUERY:	ENSBTAG00000014026	PAG1	phosphoprotein membrane anchor with glycosphingolipid microdomains 1 [Source:VGNC Symbol;Acc:VGNC:32553]
#INFO:	QUERY:	ENSBTAG00000015441	ACTG2	actin, gamma-enteric smooth muscle [Source:RefSeq peptide;Acc:NP_001013610]
#INFO:	QUERY:	ENSBTAG00000004521	LSM7	LSM7 homolog, U6 small nuclear RNA and mRNA degradation associated [Source:VGNC Symbol;Acc:VGNC:31059]
#INFO:	QUERY:	ENSBTAG00000021538	MYO1E	myosin IE [Source:VGNC Symbol;Acc:VGNC:31820]
#INFO:	QUERY:	ENSBTAG00000018274	FADD	Fas associated via death domain [Source:VGNC Symbol;Acc:VGNC:28700]
#INFO:	QUERY:	ENSBTAG00000000770	PGM2L1	phosphoglucomutase 2 like 1 [Source:VGNC Symbol;Acc:VGNC:32795]
#INFO:	QUERY:	ENSBTAG00000007196	TAGLN	transgelin [Source:VGNC Symbol;Acc:VGNC:35585]
#INFO:	QUERY:	ENSBTAG00000000536	ZNF395	zinc finger protein 395 [Source:VGNC Symbol;Acc:VGNC:37266]
#INFO:	QUERY:	ENSBTAG00000003535	DPM3	dolichyl-phosphate mannosyltransferase subunit 3 [Source:VGNC Symbol;Acc:VGNC:28185]
#INFO:	QUERY:	ENSBTAG00000037634	N/A	N/A
#INFO:	QUERY:	ENSBTAG00000047906	MRPL36	mitochondrial ribosomal protein L36 [Source:HGNC Symbol;Acc:HGNC:14490]
#INFO:	QUERY:	ENSBTAG00000013343	FTL	Ferritin light chain [Source:UniProtKB/Swiss-Prot;Acc:O46415]
#INFO:	QUERY:	ENSBTAG00000032588	TMEM150C	transmembrane protein 150C [Source:VGNC Symbol;Acc:VGNC:35982]
#INFO:	QUERY:	ENSBTAG00000020214	LRRC8B	leucine rich repeat containing 8 VRAC subunit B [Source:VGNC Symbol;Acc:VGNC:31030]
#INFO:	QUERY:	ENSBTAG00000019965	TMEM255B	transmembrane protein 255B [Source:VGNC Symbol;Acc:VGNC:36065]
#INFO:	QUERY:	ENSBTAG00000006839	JOSD2	Josephin domain containing 2 [Source:HGNC Symbol;Acc:HGNC:28853]
#INFO:	QUERY:	ENSBTAG00000002092	PI16	peptidase inhibitor 16 [Source:VGNC Symbol;Acc:VGNC:32853]
#INFO:	QUERY:	ENSBTAG00000002705	REC8	REC8 meiotic recombination protein [Source:VGNC Symbol;Acc:VGNC:33846]
#INFO:	QUERY:	ENSBTAG00000020931	CHN2	chimerin 2 [Source:HGNC Symbol;Acc:HGNC:1944]
#INFO:	QUERY:	ENSBTAG00000004207	CD93	CD93 molecule [Source:HGNC Symbol;Acc:HGNC:15855]
#INFO:	QUERY:	ENSBTAG00000009177	PLEKHA4	pleckstrin homology domain containing A4 [Source:VGNC Symbol;Acc:VGNC:33006]
#INFO:	QUERY:	ENSBTAG00000007372	ANKRD61	ankyrin repeat domain 61 [Source:VGNC Symbol;Acc:VGNC:25939]
#INFO:	QUERY:	ENSBTAG00000014814	BICRAL	BRD4 interacting chromatin remodeling complex associated protein like [Source:VGNC Symbol;Acc:VGNC:26495]
#INFO:	QUERY:	ENSBTAG00000007855	VSIG10	V-set and immunoglobulin domain containing 10 [Source:VGNC Symbol;Acc:VGNC:36838]
#INFO:	QUERY:	ENSBTAG00000015127	SDC4	syndecan 4 [Source:VGNC Symbol;Acc:VGNC:34381]
#INFO:	QUERY:	ENSBTAG00000011913	CKAP4	cytoskeleton associated protein 4 [Source:VGNC Symbol;Acc:VGNC:27382]
#INFO:	QUERY:	ENSBTAG00000000440	HSPB2	N/A
#INFO:	QUERY:	ENSBTAG00000019754	CAVIN3	caveolae associated protein 3 [Source:VGNC Symbol;Acc:VGNC:26804]
#INFO:	QUERY:	ENSBTAG00000004034	SESN3	sestrin 3 [Source:VGNC Symbol;Acc:VGNC:34490]
#INFO:	QUERY:	ENSBTAG00000014906	VCAN	versican [Source:VGNC Symbol;Acc:VGNC:36778]
#INFO:	QUERY:	ENSBTAG00000005063	THEM6	thioesterase superfamily member 6 [Source:VGNC Symbol;Acc:VGNC:35834]
#INFO:	QUERY:	ENSBTAG00000003176	JAM3	junctional adhesion molecule 3 [Source:HGNC Symbol;Acc:HGNC:15532]
#INFO:	QUERY:	ENSBTAG00000007898	CYBRD1	cytochrome b reductase 1 [Source:HGNC Symbol;Acc:HGNC:20797]
#INFO:	QUERY:	ENSBTAG00000002327	TMEM208	transmembrane protein 208 [Source:VGNC Symbol;Acc:VGNC:36030]
#INFO:	QUERY:	ENSBTAG00000017797	LY75	N/A
#INFO:	QUERY:	ENSBTAG00000014088	MBNL3	muscleblind like splicing regulator 3 [Source:VGNC Symbol;Acc:VGNC:31285]
#INFO:	QUERY:	ENSBTAG00000013210	ADAMTS4	ADAM metallopeptidase with thrombospondin type 1 motif 4 [Source:VGNC Symbol;Acc:VGNC:25627]
#INFO:	QUERY:	ENSBTAG00000008428	UPP1	uridine phosphorylase 1 [Source:VGNC Symbol;Acc:VGNC:36688]
#INFO:	QUERY:	ENSBTAG00000047914	CDHR5	cadherin related family member 5 [Source:VGNC Symbol;Acc:VGNC:27112]
#INFO:	QUERY:	ENSBTAG00000003290	SLC9A7	solute carrier family 9 member A7 [Source:HGNC Symbol;Acc:HGNC:17123]
#INFO:	QUERY:	ENSBTAG00000010677	LIMCH1	LIM and calponin homology domains 1 [Source:VGNC Symbol;Acc:VGNC:30887]
#INFO:	QUERY:	ENSBTAG00000002319	HMCN2	hemicentin 2 [Source:HGNC Symbol;Acc:HGNC:21293]
#INFO:	QUERY:	ENSBTAG00000014554	SNAI1	snail family transcriptional repressor 1 [Source:VGNC Symbol;Acc:VGNC:35047]
#INFO:	QUERY:	ENSBTAG00000019217	KIF13A	kinesin family member 13A [Source:HGNC Symbol;Acc:HGNC:14566]
#INFO:	QUERY:	ENSBTAG00000004741	IL12B	interleukin 12B [Source:VGNC Symbol;Acc:VGNC:30111]
#INFO:	QUERY:	ENSBTAG00000044125	N/A	N/A
#INFO:	QUERY:	ENSBTAG00000007077	ABHD1	abhydrolase domain containing 1 [Source:VGNC Symbol;Acc:VGNC:25487]
#INFO:	QUERY:	ENSBTAG00000007331	PLOD2	procollagen-lysine,2-oxoglutarate 5-dioxygenase 2 [Source:VGNC Symbol;Acc:VGNC:33040]
#INFO:	QUERY:	ENSBTAG00000039035	N/A	N/A
#INFO:	QUERY:	ENSBTAG00000012208	N/A	N/A
#INFO:	QUERY:	ENSBTAG00000031933	ALOX12E	N/A
#INFO:	QUERY:	ENSBTAG00000003289	N/A	N/A
#INFO:	QUERY:	ENSBTAG00000012648	ZSWIM5	zinc finger SWIM-type containing 5 [Source:VGNC Symbol;Acc:VGNC:37385]
#INFO:	QUERY:	ENSBTAG00000007534	GGH	gamma-glutamyl hydrolase [Source:VGNC Symbol;Acc:VGNC:29340]
#INFO:	QUERY:	ENSBTAG00000013131	FAM110D	Protein FAM110D [Source:UniProtKB/Swiss-Prot;Acc:A6H7I7]
#INFO:	QUERY:	ENSBTAG00000030296	N/A	N/A
#INFO:	QUERY:	ENSBTAG00000039426	DPEP2	dipeptidase 2 [Source:HGNC Symbol;Acc:HGNC:23028]
#INFO:	QUERY:	ENSBTAG00000021469	CTTNBP2	cortactin binding protein 2 [Source:VGNC Symbol;Acc:VGNC:27822]
#INFO:	QUERY:	ENSBTAG00000010371	CHAC1	ChaC glutathione specific gamma-glutamylcyclotransferase 1 [Source:VGNC Symbol;Acc:VGNC:27262]
#INFO:	QUERY:	ENSBTAG00000038154	HSH2D	hematopoietic SH2 domain containing [Source:VGNC Symbol;Acc:VGNC:29986]
#INFO:	QUERY:	ENSBTAG00000003833	SLC35G2	solute carrier family 35 member G2 [Source:VGNC Symbol;Acc:VGNC:34837]
#INFO:	QUERY:	ENSBTAG00000003275	ANK1	ankyrin 1 [Source:HGNC Symbol;Acc:HGNC:492]
#INFO:	QUERY:	ENSBTAG00000009407	MBTD1	mbt domain containing 1 [Source:VGNC Symbol;Acc:VGNC:31290]
#INFO:	QUERY:	ENSBTAG00000003509	PLEKHA2	pleckstrin homology domain containing A2 [Source:VGNC Symbol;Acc:VGNC:33004]
#INFO:	QUERY:	ENSBTAG00000015844	TFPI2	tissue factor pathway inhibitor 2 [Source:VGNC Symbol;Acc:VGNC:35794]
#INFO:	QUERY:	ENSBTAG00000014218	DKK1	dickkopf WNT signaling pathway inhibitor 1 [Source:VGNC Symbol;Acc:VGNC:28079]
#INFO:	QUERY:	ENSBTAG00000015449	PPEF2	serine/threonine-protein phosphatase with EF-hands 2 [Source:RefSeq peptide;Acc:NP_001192906]
#INFO:	QUERY:	ENSBTAG00000010070	GSDMA	gasdermin A [Source:HGNC Symbol;Acc:HGNC:13311]
#INFO:	QUERY:	ENSBTAG00000039962	DCTPP1	dCTP pyrophosphatase 1 [Source:VGNC Symbol;Acc:VGNC:27934]
#INFO:	QUERY:	ENSBTAG00000006342	ATPIF1	ATPase inhibitor, mitochondrial [Source:UniProtKB/Swiss-Prot;Acc:P01096]
#INFO:	QUERY:	ENSBTAG00000013281	N/A	N/A
#INFO:	QUERY:	ENSBTAG00000013036	YDJC	YdjC chitooligosaccharide deacetylase homolog [Source:VGNC Symbol;Acc:VGNC:37019]
#INFO:	QUERY:	ENSBTAG00000006256	PTPRO	protein tyrosine phosphatase, receptor type O [Source:VGNC Symbol;Acc:VGNC:33555]
#INFO:	QUERY:	ENSBTAG00000010550	EIF5A2	eukaryotic translation initiation factor 5A2 [Source:VGNC Symbol;Acc:VGNC:28419]
#INFO:	QUERY:	ENSBTAG00000020839	MEGF6	multiple EGF like domains 6 [Source:HGNC Symbol;Acc:HGNC:3232]
#INFO:	QUERY:	ENSBTAG00000047213	N/A	N/A
#INFO:	QUERY:	ENSBTAG00000014020	RTKN2	rhotekin 2 [Source:VGNC Symbol;Acc:VGNC:34198]
#INFO:	QUERY:	ENSBTAG00000047293	NRIP1	nuclear receptor interacting protein 1 [Source:VGNC Symbol;Acc:VGNC:32263]
#INFO:	QUERY:	ENSBTAG00000021872	RASGRP1	RAS guanyl releasing protein 1 [Source:VGNC Symbol;Acc:VGNC:33747]
#INFO:	QUERY:	ENSBTAG00000015185	MRGPRF	MAS related GPR family member F [Source:VGNC Symbol;Acc:VGNC:31603]
#INFO:	QUERY:	ENSBTAG00000000078	GLIPR2	GLI pathogenesis related 2 [Source:VGNC Symbol;Acc:VGNC:29405]
#INFO:	QUERY:	ENSBTAG00000035147	C17ORF67	chromosome 17 open reading frame 67 [Source:HGNC Symbol;Acc:HGNC:27900]
#INFO:	QUERY:	ENSBTAG00000007423	TNFRSF11B	TNF receptor superfamily member 11b [Source:VGNC Symbol;Acc:VGNC:36161]
#INFO:	QUERY:	ENSBTAG00000011002	CCDC136	coiled-coil domain containing 136 [Source:VGNC Symbol;Acc:VGNC:26848]
#INFO:	QUERY:	ENSBTAG00000019342	OSBPL3	oxysterol binding protein like 3 [Source:VGNC Symbol;Acc:VGNC:32462]
#INFO:	QUERY:	ENSBTAG00000014898	HK3	hexokinase 3 [Source:VGNC Symbol;Acc:VGNC:29866]
#INFO:	QUERY:	ENSBTAG00000032450	N/A	N/A
#INFO:	QUERY:	ENSBTAG00000038277	N/A	N/A
#INFO:	QUERY:	ENSBTAG00000021647	FCAR	Fc fragment of IgA receptor [Source:VGNC Symbol;Acc:VGNC:28929]
#INFO:	QUERY:	ENSBTAG00000016751	MYO6	myosin VI [Source:VGNC Symbol;Acc:VGNC:31829]
#INFO:	QUERY:	ENSBTAG00000004449	DGKE	diacylglycerol kinase epsilon [Source:VGNC Symbol;Acc:VGNC:28027]
#INFO:	QUERY:	ENSBTAG00000017745	IL6ST	interleukin 6 signal transducer [Source:VGNC Symbol;Acc:VGNC:30168]
#INFO:	QUERY:	ENSBTAG00000007300	FHL3	four and a half LIM domains 3 [Source:VGNC Symbol;Acc:VGNC:29001]
#INFO:	QUERY:	ENSBTAG00000002668	ZNF711	zinc finger protein 711 [Source:VGNC Symbol;Acc:VGNC:37337]
#INFO:	QUERY:	ENSBTAG00000044001	LPP	LIM domain containing preferred translocation partner in lipoma [Source:HGNC Symbol;Acc:HGNC:6679]
#INFO:	QUERY:	ENSBTAG00000044712	BTA-MIR-2383	bta-mir-2383 [Source:miRBase;Acc:MI0011420]
#INFO:	QUERY:	ENSBTAG00000000088	ALCAM	activated leukocyte cell adhesion molecule [Source:VGNC Symbol;Acc:VGNC:25805]
#INFO:	QUERY:	ENSBTAG00000013278	MAGIX	MAGI family member, X-linked [Source:HGNC Symbol;Acc:HGNC:30006]
#INFO:	QUERY:	ENSBTAG00000011896	GRIP2	glutamate receptor interacting protein 2 [Source:VGNC Symbol;Acc:VGNC:29652]
#INFO:	QUERY:	ENSBTAG00000009562	ZNF593	zinc finger protein 593 [Source:HGNC Symbol;Acc:HGNC:30943]
#INFO:	QUERY:	ENSBTAG00000004948	FAM84A	family with sequence similarity 84 member A [Source:VGNC Symbol;Acc:VGNC:28840]
#INFO:	QUERY:	ENSBTAG00000031773	N/A	Histone H3.1 [Source:UniProtKB/Swiss-Prot;Acc:P68432]
#INFO:	QUERY:	ENSBTAG00000009812	CXCL6	C-X-C motif chemokine 6 [Source:UniProtKB/Swiss-Prot;Acc:P80221]
#INFO:	QUERY:	ENSBTAG00000023529	SPEF2	sperm flagellar 2 [Source:VGNC Symbol;Acc:VGNC:35202]
#INFO:	QUERY:	ENSBTAG00000015571	GCLC	glutamate-cysteine ligase catalytic subunit [Source:VGNC Symbol;Acc:VGNC:29289]
#INFO:	QUERY:	ENSBTAG00000023635	CLEC6A	C-type lectin domain containing 6A [Source:VGNC Symbol;Acc:VGNC:27436]
#INFO:	QUERY:	ENSBTAG00000027074	SV2B	synaptic vesicle glycoprotein 2B [Source:VGNC Symbol;Acc:VGNC:35495]
#INFO:	QUERY:	ENSBTAG00000002880	SORBS1	sorbin and SH3 domain-containing protein 1 [Source:RefSeq peptide;Acc:NP_001068637]
#INFO:	QUERY:	ENSBTAG00000001675	ITPKA	inositol-trisphosphate 3-kinase A [Source:VGNC Symbol;Acc:VGNC:30344]
#INFO:	QUERY:	ENSBTAG00000010361	DLL4	delta like canonical Notch ligand 4 [Source:VGNC Symbol;Acc:VGNC:28096]
#INFO:	QUERY:	ENSBTAG00000020387	MARF1	meiosis regulator and mRNA stability factor 1 [Source:VGNC Symbol;Acc:VGNC:31247]
#INFO:	QUERY:	ENSBTAG00000017346	RASSF2	Ras association domain family member 2 [Source:VGNC Symbol;Acc:VGNC:33758]
#INFO:	QUERY:	ENSBTAG00000006143	CREB3L1	cAMP responsive element binding protein 3 like 1 [Source:VGNC Symbol;Acc:VGNC:27694]
#INFO:	QUERY:	ENSBTAG00000003455	ANKRD6	ankyrin repeat domain-containing protein 6 [Source:RefSeq peptide;Acc:NP_001192406]
#INFO:	QUERY:	ENSBTAG00000019790	MSH5	mutS protein homolog 5 [Source:RefSeq peptide;Acc:NP_001192428]
#INFO:	QUERY:	ENSBTAG00000044070	SNX30	sorting nexin family member 30 [Source:VGNC Symbol;Acc:VGNC:35108]
#INFO:	QUERY:	ENSBTAG00000044063	B4GALT6	beta-1,4-galactosyltransferase 6 [Source:VGNC Symbol;Acc:VGNC:26393]
#INFO:	QUERY:	ENSBTAG00000006678	GATAD2B	GATA zinc finger domain containing 2B [Source:VGNC Symbol;Acc:VGNC:29272]
#INFO:	QUERY:	ENSBTAG00000007047	FZD10	frizzled class receptor 10 [Source:VGNC Symbol;Acc:VGNC:29166]
#INFO:	QUERY:	ENSBTAG00000020028	RBP1	retinol binding protein 1 [Source:VGNC Symbol;Acc:VGNC:33812]
#INFO:	QUERY:	ENSBTAG00000013191	AGRN	agrin [Source:VGNC Symbol;Acc:VGNC:25742]
#INFO:	QUERY:	ENSBTAG00000005556	CYGB	cytoglobin [Source:HGNC Symbol;Acc:HGNC:16505]
#INFO:	QUERY:	ENSBTAG00000025443	FNIP1	folliculin interacting protein 1 [Source:VGNC Symbol;Acc:VGNC:29068]
#INFO:	QUERY:	ENSBTAG00000047449	N/A	N/A
#INFO:	QUERY:	ENSBTAG00000014111	INPP4B	inositol polyphosphate-4-phosphatase type II B [Source:HGNC Symbol;Acc:HGNC:6075]
#INFO:	QUERY:	ENSBTAG00000019704	HLTF	helicase-like transcription factor [Source:RefSeq peptide;Acc:NP_001179215]
#INFO:	QUERY:	ENSBTAG00000005182	BOLA	Bos taurus major histocompatibility complex, class I, A (BoLA), mRNA. [Source:RefSeq mRNA;Acc:NM_001114855]
#INFO:	QUERY:	ENSBTAG00000017681	RIN1	Ras and Rab interactor 1 [Source:VGNC Symbol;Acc:VGNC:33975]
#INFO:	QUERY:	ENSBTAG00000005018	NFAM1	NFAT activating protein with ITAM motif 1 [Source:VGNC Symbol;Acc:VGNC:32027]
#INFO:	QUERY:	ENSBTAG00000024379	LRRC17	leucine rich repeat containing 17 [Source:HGNC Symbol;Acc:HGNC:16895]
#INFO:	QUERY:	ENSBTAG00000000394	BACE2	beta-site APP-cleaving enzyme 2 [Source:VGNC Symbol;Acc:VGNC:26401]
#INFO:	QUERY:	ENSBTAG00000021467	IGFBP6	insulin like growth factor binding protein 6 [Source:VGNC Symbol;Acc:VGNC:30088]
#INFO:	QUERY:	ENSBTAG00000012441	SMAD7	SMAD family member 7 [Source:VGNC Symbol;Acc:VGNC:34980]
#INFO:	QUERY:	ENSBTAG00000006752	PFKFB4	6-phosphofructo-2-kinase/fructose-2,6-biphosphatase 4 [Source:VGNC Symbol;Acc:VGNC:32772]
#INFO:	QUERY:	ENSBTAG00000003492	N/A	N/A
#INFO:	QUERY:	ENSBTAG00000031962	RAB20	RAB20, member RAS oncogene family [Source:VGNC Symbol;Acc:VGNC:33627]
#INFO:	QUERY:	ENSBTAG00000018774	NUAK2	N/A
#INFO:	QUERY:	ENSBTAG00000001207	SERPINB8	Serpin B8 [Source:UniProtKB/Swiss-Prot;Acc:Q5BIR5]
#INFO:	QUERY:	ENSBTAG00000015220	AGO4	argonaute 4, RISC catalytic component [Source:VGNC Symbol;Acc:VGNC:25733]
#INFO:	QUERY:	ENSBTAG00000003608	SYCP2	synaptonemal complex protein 2 [Source:VGNC Symbol;Acc:VGNC:35509]
#INFO:	QUERY:	ENSBTAG00000009115	SPSB4	splA/ryanodine receptor domain and SOCS box containing 4 [Source:VGNC Symbol;Acc:VGNC:35249]
#INFO:	QUERY:	ENSBTAG00000033608	N/A	N/A
#INFO:	QUERY:	ENSBTAG00000016236	SLC12A6	solute carrier family 12 member 6 [Source:VGNC Symbol;Acc:VGNC:34669]
#INFO:	QUERY:	ENSBTAG00000008723	CCBE1	collagen and calcium binding EGF domains 1 [Source:VGNC Symbol;Acc:VGNC:26828]
#INFO:	QUERY:	ENSBTAG00000007163	SLC44A1	solute carrier family 44 member 1 [Source:HGNC Symbol;Acc:HGNC:18798]
#INFO:	QUERY:	ENSBTAG00000002478	AGMAT	agmatinase [Source:VGNC Symbol;Acc:VGNC:25730]
#INFO:	QUERY:	ENSBTAG00000002606	LGR4	leucine rich repeat containing G protein-coupled receptor 4 [Source:VGNC Symbol;Acc:VGNC:30861]
#INFO:	QUERY:	ENSBTAG00000045907	N/A	tumor necrosis factor ligand superfamily member 13B [Source:RefSeq peptide;Acc:NP_001107978]
#INFO:	QUERY:	ENSBTAG00000019066	FAM167A	family with sequence similarity 167 member A [Source:VGNC Symbol;Acc:VGNC:28750]
#INFO:	QUERY:	ENSBTAG00000000242	N/A	N/A
#INFO:	QUERY:	ENSBTAG00000000156	LGALSL	galectin like [Source:VGNC Symbol;Acc:VGNC:30856]
#INFO:	QUERY:	ENSBTAG00000001617	G2E3	G2/M-phase specific E3 ubiquitin protein ligase [Source:VGNC Symbol;Acc:VGNC:29175]
#INFO:	QUERY:	ENSBTAG00000015177	PRSS23	protease, serine 23 [Source:VGNC Symbol;Acc:VGNC:33416]
#INFO:	QUERY:	ENSBTAG00000047648	SYT2	synaptotagmin 2 [Source:VGNC Symbol;Acc:VGNC:35541]
#INFO:	QUERY:	ENSBTAG00000013641	BAG3	BCL2 associated athanogene 3 [Source:VGNC Symbol;Acc:VGNC:26407]
#INFO:	QUERY:	ENSBTAG00000017165	MATN2	matrilin 2 [Source:VGNC Symbol;Acc:VGNC:31265]
#INFO:	QUERY:	ENSBTAG00000027407	TNFRSF6B	TNF receptor superfamily member 6b [Source:VGNC Symbol;Acc:VGNC:36169]
#INFO:	QUERY:	ENSBTAG00000009340	KATNAL1	katanin catalytic subunit A1 like 1 [Source:VGNC Symbol;Acc:VGNC:30406]
#INFO:	QUERY:	ENSBTAG00000016433	FANCB	Fanconi anemia complementation group B [Source:VGNC Symbol;Acc:VGNC:28853]
#INFO:	QUERY:	ENSBTAG00000015086	HSD11B1	hydroxysteroid 11-beta dehydrogenase 1 [Source:VGNC Symbol;Acc:VGNC:29965]
#INFO:	QUERY:	ENSBTAG00000007704	ELOVL7	ELOVL fatty acid elongase 7 [Source:VGNC Symbol;Acc:VGNC:28453]
#INFO:	QUERY:	ENSBTAG00000002824	DPEP3	dipeptidase 3 [Source:HGNC Symbol;Acc:HGNC:23029]
#INFO:	QUERY:	ENSBTAG00000039803	MYO7B	myosin VIIB [Source:VGNC Symbol;Acc:VGNC:31831]
#INFO:	QUERY:	ENSBTAG00000021140	RMND5A	required for meiotic nuclear division 5 homolog A [Source:VGNC Symbol;Acc:VGNC:33996]
#INFO:	QUERY:	ENSBTAG00000047064	N/A	N/A
#INFO:	QUERY:	ENSBTAG00000031503	NDUFA4L2	NDUFA4, mitochondrial complex associated like 2 [Source:VGNC Symbol;Acc:VGNC:31948]
#INFO:	QUERY:	ENSBTAG00000010958	N/A	N/A
#INFO:	QUERY:	ENSBTAG00000000720	CTSL1	cathepsin L [Source:HGNC Symbol;Acc:HGNC:2537]
#INFO:	QUERY:	ENSBTAG00000026236	AZGP1	alpha-2-glycoprotein 1, zinc-binding [Source:VGNC Symbol;Acc:VGNC:26367]
#INFO:	QUERY:	ENSBTAG00000007280	N/A	N/A
#INFO:	QUERY:	ENSBTAG00000016042	TM6SF2	transmembrane 6 superfamily member 2 [Source:VGNC Symbol;Acc:VGNC:35909]
#INFO:	QUERY:	ENSBTAG00000019291	GRB14	growth factor receptor bound protein 14 [Source:VGNC Symbol;Acc:VGNC:29630]
#INFO:	QUERY:	ENSBTAG00000019390	CA12	carbonic anhydrase 12 [Source:VGNC Symbol;Acc:VGNC:26650]
#INFO:	QUERY:	ENSBTAG00000017032	FREM2	FRAS1 related extracellular matrix protein 2 [Source:VGNC Symbol;Acc:VGNC:29111]
#INFO:	QUERY:	ENSBTAG00000004547	OLR1	oxidized low density lipoprotein receptor 1 [Source:VGNC Symbol;Acc:VGNC:32427]
#INFO:	QUERY:	ENSBTAG00000002596	VSTM1	N/A
#INFO:	QUERY:	ENSBTAG00000000821	GPR137C	G protein-coupled receptor 137C [Source:VGNC Symbol;Acc:VGNC:29552]
#INFO:	QUERY:	ENSBTAG00000003140	CRYGS	crystallin gamma S [Source:VGNC Symbol;Acc:VGNC:27743]
#INFO:	QUERY:	ENSBTAG00000020378	DLG1	discs large MAGUK scaffold protein 1 [Source:HGNC Symbol;Acc:HGNC:2900]
#INFO:	QUERY:	ENSBTAG00000014609	PPP1R12A	protein phosphatase 1 regulatory subunit 12A [Source:VGNC Symbol;Acc:VGNC:33223]
#INFO:	QUERY:	ENSBTAG00000020814	C2CD4A	C2 calcium-dependent domain-containing protein 4A [Source:UniProtKB/Swiss-Prot;Acc:Q2KJ18]
#INFO:	QUERY:	ENSBTAG00000001231	CDHR1	cadherin related family member 1 [Source:VGNC Symbol;Acc:VGNC:27108]
#INFO:	QUERY:	ENSBTAG00000012558	ADAMTS12	ADAM metallopeptidase with thrombospondin type 1 motif 12 [Source:VGNC Symbol;Acc:VGNC:25616]
#INFO:	QUERY:	ENSBTAG00000013017	GNAT2	G protein subunit alpha transducin 2 [Source:VGNC Symbol;Acc:VGNC:29455]
#INFO:	QUERY:	ENSBTAG00000002035	ARL5C	ADP ribosylation factor like GTPase 5C [Source:HGNC Symbol;Acc:HGNC:31111]
#INFO:	QUERY:	ENSBTAG00000015386	REL	REL proto-oncogene, NF-kB subunit [Source:VGNC Symbol;Acc:VGNC:33857]
#INFO:	QUERY:	ENSBTAG00000017648	TIFAB	TIFA inhibitor [Source:HGNC Symbol;Acc:HGNC:34024]
#INFO:	QUERY:	ENSBTAG00000048125	ENTPD2	ectonucleoside triphosphate diphosphohydrolase 2 [Source:VGNC Symbol;Acc:VGNC:28509]
#INFO:	QUERY:	ENSBTAG00000023730	TUBB3	Tubulin beta-3 chain [Source:UniProtKB/Swiss-Prot;Acc:Q2T9S0]
#INFO:	QUERY:	ENSBTAG00000014602	CAMTA1	calmodulin binding transcription activator 1 [Source:VGNC Symbol;Acc:VGNC:26732]
#INFO:	QUERY:	ENSBTAG00000016902	SGTB	small glutamine rich tetratricopeptide repeat containing beta [Source:VGNC Symbol;Acc:VGNC:34554]
#INFO:	QUERY:	ENSBTAG00000006187	MFAP4	microfibril associated protein 4 [Source:VGNC Symbol;Acc:VGNC:31424]
#INFO:	QUERY:	ENSBTAG00000017834	PRELP	proline and arginine rich end leucine rich repeat protein [Source:VGNC Symbol;Acc:VGNC:33309]
#INFO:	QUERY:	ENSBTAG00000011509	SERAC1	serine active site containing 1 [Source:VGNC Symbol;Acc:VGNC:34460]
#INFO:	QUERY:	ENSBTAG00000006549	CALHM6	calcium homeostasis modulator family member 6 [Source:VGNC Symbol;Acc:VGNC:26712]
#INFO:	QUERY:	ENSBTAG00000019929	ITGAV	integrin subunit alpha V [Source:VGNC Symbol;Acc:VGNC:30323]
#INFO:	QUERY:	ENSBTAG00000020957	FZD5	frizzled class receptor 5 [Source:VGNC Symbol;Acc:VGNC:29169]
#INFO:	QUERY:	ENSBTAG00000018563	SFRP2	secreted frizzled related protein 2 [Source:VGNC Symbol;Acc:VGNC:34521]
#INFO:	QUERY:	ENSBTAG00000023867	RC3H2	ring finger and CCCH-type domains 2 [Source:VGNC Symbol;Acc:VGNC:33819]
#INFO:	QUERY:	ENSBTAG00000040061	ZBTB38	zinc finger and BTB domain containing 38 [Source:VGNC Symbol;Acc:VGNC:37076]
#INFO:	QUERY:	ENSBTAG00000025101	ASGR2	asialoglycoprotein receptor 2 [Source:HGNC Symbol;Acc:HGNC:743]
#INFO:	QUERY:	ENSBTAG00000013055	N/A	N/A
#INFO:	QUERY:	ENSBTAG00000008327	CD300LB	N/A
#INFO:	QUERY:	ENSBTAG00000037686	SRPX2	sushi repeat containing protein, X-linked 2 [Source:HGNC Symbol;Acc:HGNC:30668]
#INFO:	QUERY:	ENSBTAG00000014162	ACKR2	atypical chemokine receptor 2 [Source:VGNC Symbol;Acc:VGNC:25540]
#INFO:	QUERY:	ENSBTAG00000007689	LPIN1	lipin 1 [Source:VGNC Symbol;Acc:VGNC:30966]
#INFO:	QUERY:	ENSBTAG00000017041	PTGER1	prostaglandin E receptor 1 [Source:VGNC Symbol;Acc:VGNC:33501]
#INFO:	QUERY:	ENSBTAG00000013961	MYSM1	Myb like, SWIRM and MPN domains 1 [Source:VGNC Symbol;Acc:VGNC:31847]
#INFO:	QUERY:	ENSBTAG00000004154	SKIL	SKI like proto-oncogene [Source:VGNC Symbol;Acc:VGNC:34648]
#INFO:	QUERY:	ENSBTAG00000009912	PAN3	PAN3 poly(A) specific ribonuclease subunit [Source:HGNC Symbol;Acc:HGNC:29991]
#INFO:	QUERY:	ENSBTAG00000003575	N/A	N/A
#INFO:	QUERY:	ENSBTAG00000014636	ZFHX3	zinc finger homeobox 3 [Source:VGNC Symbol;Acc:VGNC:37157]
#INFO:	QUERY:	ENSBTAG00000020646	ZC3H6	zinc finger CCCH-type containing 6 [Source:VGNC Symbol;Acc:VGNC:37107]
#INFO:	QUERY:	ENSBTAG00000008096	EDN1	endothelin 1 [Source:VGNC Symbol;Acc:VGNC:28327]
#INFO:	QUERY:	ENSBTAG00000012215	CPNE7	copine 7 [Source:VGNC Symbol;Acc:VGNC:27663]
#INFO:	QUERY:	ENSBTAG00000008842	JPH1	junctophilin 1 [Source:VGNC Symbol;Acc:VGNC:30380]
#INFO:	QUERY:	ENSBTAG00000004732	SPTB	spectrin beta, erythrocytic [Source:VGNC Symbol;Acc:VGNC:35252]
#INFO:	QUERY:	ENSBTAG00000011936	ATP8B4	ATPase phospholipid transporting 8B4 (putative) [Source:HGNC Symbol;Acc:HGNC:13536]
#INFO:	QUERY:	ENSBTAG00000019975	IL7R	interleukin 7 receptor [Source:VGNC Symbol;Acc:VGNC:30170]
#INFO:	QUERY:	ENSBTAG00000034827	PDGFD	platelet derived growth factor D [Source:VGNC Symbol;Acc:VGNC:32691]
#INFO:	QUERY:	ENSBTAG00000023407	B3GALT5	beta-1,3-galactosyltransferase 5 [Source:HGNC Symbol;Acc:HGNC:920]
#INFO:	QUERY:	ENSBTAG00000000819	RFX3	regulatory factor X3 [Source:VGNC Symbol;Acc:VGNC:33895]
#INFO:	QUERY:	ENSBTAG00000038139	CERCAM	cerebral endothelial cell adhesion molecule [Source:VGNC Symbol;Acc:VGNC:27222]
#INFO:	QUERY:	ENSBTAG00000020713	BACH2	BTB domain and CNC homolog 2 [Source:VGNC Symbol;Acc:VGNC:26403]
#INFO:	QUERY:	ENSBTAG00000047504	U1	U1 spliceosomal RNA [Source:RFAM;Acc:RF00003]
#INFO:	QUERY:	ENSBTAG00000010875	MSX1	msh homeobox 1 [Source:VGNC Symbol;Acc:VGNC:31711]
#INFO:	QUERY:	ENSBTAG00000003438	ZBTB43	zinc finger and BTB domain containing 43 [Source:VGNC Symbol;Acc:VGNC:37082]
#INFO:	QUERY:	ENSBTAG00000046648	CPA4	carboxypeptidase A4 [Source:HGNC Symbol;Acc:HGNC:15740]
#INFO:	QUERY:	ENSBTAG00000021033	SGK2	SGK2, serine/threonine kinase 2 [Source:VGNC Symbol;Acc:VGNC:34542]
#INFO:	QUERY:	ENSBTAG00000004564	MBNL1	muscleblind like splicing regulator 1 [Source:VGNC Symbol;Acc:VGNC:31283]
#INFO:	QUERY:	ENSBTAG00000021764	GLRB	glycine receptor beta [Source:VGNC Symbol;Acc:VGNC:29415]
#INFO:	QUERY:	ENSBTAG00000039050	P2RY2	purinergic receptor P2Y2 [Source:VGNC Symbol;Acc:VGNC:32528]
#INFO:	QUERY:	ENSBTAG00000026913	HHIPL1	HHIP like 1 [Source:VGNC Symbol;Acc:VGNC:29841]
#INFO:	QUERY:	ENSBTAG00000018431	NAV2	neuron navigator 2 [Source:VGNC Symbol;Acc:VGNC:31891]
#INFO:	QUERY:	ENSBTAG00000021064	N/A	N/A
#INFO:	QUERY:	ENSBTAG00000013822	GAS2L3	growth arrest specific 2 like 3 [Source:VGNC Symbol;Acc:VGNC:29260]
#INFO:	QUERY:	ENSBTAG00000014548	FAM129A	family with sequence similarity 129 member A [Source:VGNC Symbol;Acc:VGNC:28726]
#INFO:	QUERY:	ENSBTAG00000025496	SORD	sorbitol dehydrogenase [Source:VGNC Symbol;Acc:VGNC:35131]
#INFO:	QUERY:	ENSBTAG00000012297	RIPOR3	RIPOR family member 3 [Source:VGNC Symbol;Acc:VGNC:33984]
#INFO:	QUERY:	ENSBTAG00000025441	HSPA1A	Heat shock 70 kDa protein 1A [Source:UniProtKB/Swiss-Prot;Acc:Q27975]
#INFO:	QUERY:	ENSBTAG00000009267	UHRF1BP1	UHRF1 binding protein 1 [Source:VGNC Symbol;Acc:VGNC:36655]
#INFO:	QUERY:	ENSBTAG00000005083	TULP4	tubby like protein 4 [Source:VGNC Symbol;Acc:VGNC:36522]
#INFO:	QUERY:	ENSBTAG00000008352	ART4	ADP-ribosyltransferase 4 (Dombrock blood group) [Source:HGNC Symbol;Acc:HGNC:726]
#INFO:	QUERY:	ENSBTAG00000005576	CLEC11A	C-type lectin domain containing 11A [Source:VGNC Symbol;Acc:VGNC:27422]
#INFO:	QUERY:	ENSBTAG00000017839	TIAM1	T-cell lymphoma invasion and metastasis 1 [Source:HGNC Symbol;Acc:HGNC:11805]
#INFO:	QUERY:	ENSBTAG00000005439	FAM102B	family with sequence similarity 102 member B [Source:HGNC Symbol;Acc:HGNC:27637]
#INFO:	QUERY:	ENSBTAG00000015662	IMPG2	interphotoreceptor matrix proteoglycan 2 [Source:VGNC Symbol;Acc:VGNC:30190]
#INFO:	QUERY:	ENSBTAG00000018437	SMC5	structural maintenance of chromosomes 5 [Source:VGNC Symbol;Acc:VGNC:35002]
#INFO:	QUERY:	ENSBTAG00000002937	ADGRE3	adhesion G protein-coupled receptor E3 [Source:HGNC Symbol;Acc:HGNC:23647]
#INFO:	QUERY:	ENSBTAG00000005212	C1H3ORF70	UPF0524 protein C3orf70 homolog [Source:UniProtKB/Swiss-Prot;Acc:A7E369]
#INFO:	QUERY:	ENSBTAG00000000737	DMXL2	Dmx like 2 [Source:HGNC Symbol;Acc:HGNC:2938]
#INFO:	QUERY:	ENSBTAG00000016484	ATP11C	ATPase phospholipid transporting 11C [Source:VGNC Symbol;Acc:VGNC:26275]
#INFO:	QUERY:	ENSBTAG00000000279	RAB26	RAB26, member RAS oncogene family [Source:VGNC Symbol;Acc:VGNC:33633]
#INFO:	QUERY:	ENSBTAG00000044126	SNTB1	syntrophin beta 1 [Source:HGNC Symbol;Acc:HGNC:11168]
#INFO:	QUERY:	ENSBTAG00000004899	ABLIM1	actin binding LIM protein 1 [Source:HGNC Symbol;Acc:HGNC:78]
#INFO:	QUERY:	ENSBTAG00000004869	CXADR	Coxsackievirus and adenovirus receptor homolog [Source:UniProtKB/Swiss-Prot;Acc:Q8WMV3]
#INFO:	QUERY:	ENSBTAG00000032831	MRPL33	39S ribosomal protein L33, mitochondrial [Source:UniProtKB/Swiss-Prot;Acc:Q3SZ47]
#INFO:	QUERY:	ENSBTAG00000021466	COL3A1	collagen type III alpha 1 chain [Source:VGNC Symbol;Acc:VGNC:27565]
#INFO:	QUERY:	ENSBTAG00000016032	N/A	N/A
#INFO:	QUERY:	ENSBTAG00000047543	N/A	N/A
#INFO:	QUERY:	ENSBTAG00000004204	GPR107	G protein-coupled receptor 107 [Source:VGNC Symbol;Acc:VGNC:29544]
#INFO:	QUERY:	ENSBTAG00000006078	N/A	N/A
#INFO:	QUERY:	ENSBTAG00000027274	N/A	N/A
#INFO:	QUERY:	ENSBTAG00000044202	CNKSR2	connector enhancer of kinase suppressor of Ras 2 [Source:VGNC Symbol;Acc:VGNC:27505]
#INFO:	QUERY:	ENSBTAG00000008707	SULT6B1	sulfotransferase family 6B member 1 [Source:VGNC Symbol;Acc:VGNC:35470]
#INFO:	QUERY:	ENSBTAG00000019823	ADAMTS17	ADAM metallopeptidase with thrombospondin type 1 motif 17 [Source:VGNC Symbol;Acc:VGNC:25621]
#INFO:	QUERY:	ENSBTAG00000006954	ZNF432	zinc finger protein 432 [Source:RefSeq peptide;Acc:NP_001179161]
#INFO:	QUERY:	ENSBTAG00000012425	RTL6	retrotransposon Gag like 6 [Source:VGNC Symbol;Acc:VGNC:34201]
#INFO:	QUERY:	ENSBTAG00000043570	N/A	N/A
#INFO:	QUERY:	ENSBTAG00000004789	LGR6	leucine rich repeat containing G protein-coupled receptor 6 [Source:HGNC Symbol;Acc:HGNC:19719]
#INFO:	QUERY:	ENSBTAG00000018499	ANXA8	Annexin A8 [Source:UniProtKB/Swiss-Prot;Acc:Q95L54]
#INFO:	QUERY:	ENSBTAG00000002177	PIKFYVE	phosphoinositide kinase, FYVE-type zinc finger containing [Source:VGNC Symbol;Acc:VGNC:32898]
#INFO:	QUERY:	ENSBTAG00000016717	CEP68	centrosomal protein 68 [Source:VGNC Symbol;Acc:VGNC:27210]
#INFO:	QUERY:	ENSBTAG00000003806	ECM1	extracellular matrix protein 1 [Source:VGNC Symbol;Acc:VGNC:28311]
#INFO:	QUERY:	ENSBTAG00000011155	PUM2	pumilio RNA binding family member 2 [Source:VGNC Symbol;Acc:VGNC:33570]
#INFO:	QUERY:	ENSBTAG00000018024	NR1D2	nuclear receptor subfamily 1 group D member 2 [Source:VGNC Symbol;Acc:VGNC:32229]
#INFO:	QUERY:	ENSBTAG00000011752	SYNM	synemin [Source:VGNC Symbol;Acc:VGNC:35529]
#INFO:	QUERY:	ENSBTAG00000010978	PROX1	prospero homeobox 1 [Source:VGNC Symbol;Acc:VGNC:33369]
#INFO:	QUERY:	ENSBTAG00000015024	GXYLT1	glucoside xylosyltransferase 1 [Source:VGNC Symbol;Acc:VGNC:29726]
#INFO:	QUERY:	ENSBTAG00000047570	N/A	N/A
#INFO:	QUERY:	ENSBTAG00000011241	HPDL	4-hydroxyphenylpyruvate dioxygenase like [Source:VGNC Symbol;Acc:VGNC:29940]
#INFO:	QUERY:	ENSBTAG00000038288	N/A	N/A
#INFO:	QUERY:	ENSBTAG00000014248	MIER3	MIER family member 3 [Source:VGNC Symbol;Acc:VGNC:31471]
#INFO:	QUERY:	ENSBTAG00000036298	N/A	N/A
#INFO:	QUERY:	ENSBTAG00000005523	XYLT1	xylosyltransferase 1 [Source:VGNC Symbol;Acc:VGNC:37012]
#INFO:	QUERY:	ENSBTAG00000014389	SP4	Sp4 transcription factor [Source:VGNC Symbol;Acc:VGNC:35155]
#INFO:	QUERY:	ENSBTAG00000000329	MEGF10	multiple EGF like domains 10 [Source:VGNC Symbol;Acc:VGNC:31375]
#INFO:	QUERY:	ENSBTAG00000031205	N/A	N/A
#INFO:	QUERY:	ENSBTAG00000007678	MKX	mohawk homeobox [Source:VGNC Symbol;Acc:VGNC:31493]
#INFO:	QUERY:	ENSBTAG00000004353	CNOT6L	CCR4-NOT transcription complex subunit 6 like [Source:VGNC Symbol;Acc:VGNC:27521]
#INFO:	QUERY:	ENSBTAG00000009235	KCNMB3	potassium calcium-activated channel subfamily M regulatory beta subunit 3 [Source:VGNC Symbol;Acc:VGNC:30481]
#INFO:	QUERY:	ENSBTAG00000018432	SLC6A15	solute carrier family 6 member 15 [Source:VGNC Symbol;Acc:VGNC:34918]
#INFO:	QUERY:	ENSBTAG00000030705	DACT3	dishevelled binding antagonist of beta catenin 3 [Source:VGNC Symbol;Acc:VGNC:27869]
#INFO:	QUERY:	ENSBTAG00000021855	ANO3	anoctamin 3 [Source:VGNC Symbol;Acc:VGNC:25952]
#INFO:	QUERY:	ENSBTAG00000010719	ANGPTL1	angiopoietin like 1 [Source:VGNC Symbol;Acc:VGNC:25890]
#INFO:	QUERY:	ENSBTAG00000022489	N/A	N/A
#INFO:	QUERY:	ENSBTAG00000009631	ZNF683	zinc finger protein 683 [Source:VGNC Symbol;Acc:VGNC:37327]
#INFO:	QUERY:	ENSBTAG00000020127	TKTL1	transketolase like 1 [Source:VGNC Symbol;Acc:VGNC:35885]
#INFO:	QUERY:	ENSBTAG00000029828	BTA-MIR-421	bta-mir-421 [Source:miRBase;Acc:MI0009828]
#INFO:	QUERY:	ENSBTAG00000001338	CCR3	C-C motif chemokine receptor 3 [Source:VGNC Symbol;Acc:VGNC:26984]
#INFO:	QUERY:	ENSBTAG00000002902	ANO6	anoctamin 6 [Source:VGNC Symbol;Acc:VGNC:25955]
#INFO:	QUERY:	ENSBTAG00000026384	ZAR1L	N/A
#INFO:	QUERY:	ENSBTAG00000011651	HECTD2	HECT domain E3 ubiquitin protein ligase 2 [Source:VGNC Symbol;Acc:VGNC:29801]
#INFO:	QUERY:	ENSBTAG00000016194	FBXO32	F-box protein 32 [Source:VGNC Symbol;Acc:VGNC:28905]
#INFO:	QUERY:	ENSBTAG00000006043	N/A	sodium- and chloride-dependent glycine transporter 1-like [Source:RefSeq peptide;Acc:NP_001095502]
#INFO:	QUERY:	ENSBTAG00000017354	MPP7	membrane palmitoylated protein 7 [Source:VGNC Symbol;Acc:VGNC:31586]
#INFO:	QUERY:	ENSBTAG00000045659	N/A	N/A
#INFO:	QUERY:	ENSBTAG00000004221	ESM1	endothelial cell specific molecule 1 [Source:VGNC Symbol;Acc:VGNC:28602]
#INFO:	QUERY:	ENSBTAG00000025964	MAST4	microtubule associated serine/threonine kinase family member 4 [Source:HGNC Symbol;Acc:HGNC:19037]
#INFO:	QUERY:	ENSBTAG00000034360	SERF1	Small EDRK-rich factor 1 [Source:UniProtKB/Swiss-Prot;Acc:Q32P76]
#INFO:	QUERY:	ENSBTAG00000006797	MARCH3	membrane associated ring-CH-type finger 3 [Source:VGNC Symbol;Acc:VGNC:31239]
#INFO:	QUERY:	ENSBTAG00000008275	GREB1L	growth regulation by estrogen in breast cancer 1 like [Source:HGNC Symbol;Acc:HGNC:31042]
#INFO:	QUERY:	ENSBTAG00000015261	CARD14	caspase recruitment domain family member 14 [Source:VGNC Symbol;Acc:VGNC:26762]
#INFO:	QUERY:	ENSBTAG00000015536	CPNE3	copine 3 [Source:VGNC Symbol;Acc:VGNC:27660]
#INFO:	QUERY:	ENSBTAG00000034220	CDKN2A	cyclin dependent kinase inhibitor 2A [Source:HGNC Symbol;Acc:HGNC:1787]
#INFO:	QUERY:	ENSBTAG00000013640	KLRG1	killer cell lectin like receptor G1 [Source:VGNC Symbol;Acc:VGNC:30687]
#INFO:	QUERY:	ENSBTAG00000014758	WIF1	WNT inhibitory factor 1 [Source:VGNC Symbol;Acc:VGNC:36938]
#INFO:	QUERY:	ENSBTAG00000024688	PHIP	pleckstrin homology domain interacting protein [Source:VGNC Symbol;Acc:VGNC:32829]
#INFO:	QUERY:	ENSBTAG00000037383	AKAP13	A-kinase anchoring protein 13 [Source:HGNC Symbol;Acc:HGNC:371]
#INFO:	QUERY:	ENSBTAG00000000442	RBP4	retinol binding protein 4 [Source:VGNC Symbol;Acc:VGNC:33815]
#INFO:	QUERY:	ENSBTAG00000010986	N/A	N/A
#INFO:	QUERY:	ENSBTAG00000014229	SYT17	synaptotagmin 17 [Source:VGNC Symbol;Acc:VGNC:35540]
#INFO:	QUERY:	ENSBTAG00000021713	N/A	N/A
#INFO:	QUERY:	ENSBTAG00000004560	CLEC4F	C-type lectin domain family 4 member F [Source:VGNC Symbol;Acc:VGNC:27433]
#INFO:	QUERY:	ENSBTAG00000034384	VWA3B	von Willebrand factor A domain containing 3B [Source:HGNC Symbol;Acc:HGNC:28385]
#INFO:	QUERY:	ENSBTAG00000033735	WASHC4	WASH complex subunit 4 [Source:VGNC Symbol;Acc:VGNC:36868]
#INFO:	QUERY:	ENSBTAG00000020895	LOXL4	lysyl oxidase homolog 4 precursor [Source:RefSeq peptide;Acc:NP_776809]
#INFO:	QUERY:	ENSBTAG00000009665	UTRN	utrophin [Source:VGNC Symbol;Acc:VGNC:36749]
#INFO:	QUERY:	ENSBTAG00000030190	COL6A3	collagen type VI alpha 3 chain [Source:VGNC Symbol;Acc:VGNC:27572]
#INFO:	QUERY:	ENSBTAG00000037651	S100A2	S100 calcium binding protein A2 [Source:VGNC Symbol;Acc:VGNC:34242]
#INFO:	QUERY:	ENSBTAG00000021685	EEF1A2	Elongation factor 1-alpha 2 [Source:UniProtKB/Swiss-Prot;Acc:Q32PH8]
#INFO:	QUERY:	ENSBTAG00000000363	BDP1	B double prime 1, subunit of RNA polymerase III transcription initiation factor IIIB [Source:VGNC Symbol;Acc:VGNC:26462]
#INFO:	QUERY:	ENSBTAG00000000648	ADAMTS5	ADAM metallopeptidase with thrombospondin type 1 motif 5 [Source:HGNC Symbol;Acc:HGNC:221]
#INFO:	QUERY:	ENSBTAG00000014960	SCHIP1	N/A
#INFO:	QUERY:	ENSBTAG00000013509	TTC16	tetratricopeptide repeat domain 16 [Source:VGNC Symbol;Acc:VGNC:36456]
#INFO:	QUERY:	ENSBTAG00000003403	PADI2	peptidyl arginine deiminase 2 [Source:VGNC Symbol;Acc:VGNC:32546]
#INFO:	QUERY:	ENSBTAG00000038148	SOWAHB	sosondowah ankyrin repeat domain family member B [Source:VGNC Symbol;Acc:VGNC:35138]
#INFO:	QUERY:	ENSBTAG00000039937	TNFRSF8	TNF receptor superfamily member 8 [Source:VGNC Symbol;Acc:VGNC:36170]
#INFO:	QUERY:	ENSBTAG00000042702	SNORA4	Small nucleolar RNA SNORA4 [Source:RFAM;Acc:RF00394]
#INFO:	QUERY:	ENSBTAG00000020042	KLHL28	kelch like family member 28 [Source:VGNC Symbol;Acc:VGNC:30655]
#INFO:	QUERY:	ENSBTAG00000018270	NFATC2	nuclear factor of activated T-cells 2 [Source:VGNC Symbol;Acc:VGNC:32031]
#INFO:	QUERY:	ENSBTAG00000007732	ARPP21	cAMP-regulated phosphoprotein 21 [Source:UniProtKB/Swiss-Prot;Acc:Q7M2N1]
#INFO:	QUERY:	ENSBTAG00000009679	PLEKHG1	pleckstrin homology and RhoGEF domain containing G1 [Source:VGNC Symbol;Acc:VGNC:33014]
#INFO:	QUERY:	ENSBTAG00000006618	HLF	HLF, PAR bZIP transcription factor [Source:HGNC Symbol;Acc:HGNC:4977]
#INFO:	QUERY:	ENSBTAG00000002287	CHD9	chromodomain helicase DNA binding protein 9 [Source:VGNC Symbol;Acc:VGNC:27284]
#INFO:	QUERY:	ENSBTAG00000006893	BBX	BBX, HMG-box containing [Source:VGNC Symbol;Acc:VGNC:26433]
#INFO:	QUERY:	ENSBTAG00000004490	TRIM31	tripartite motif containing 31 [Source:VGNC Symbol;Acc:VGNC:36327]
#INFO:	QUERY:	ENSBTAG00000004352	SLC5A7	solute carrier family 5 member 7 [Source:VGNC Symbol;Acc:VGNC:34910]
#INFO:	QUERY:	ENSBTAG00000002581	BOLA-DYA	N/A
#INFO:	QUERY:	ENSBTAG00000025258	N/A	N/A
#INFO:	QUERY:	ENSBTAG00000031044	MIGA1	mitoguardin 1 [Source:VGNC Symbol;Acc:VGNC:31473]
#INFO:	QUERY:	ENSBTAG00000012368	IL21	interleukin 21 [Source:VGNC Symbol;Acc:VGNC:30141]
#INFO:	QUERY:	ENSBTAG00000016924	CAP2	cyclase associated actin cytoskeleton regulatory protein 2 [Source:VGNC Symbol;Acc:VGNC:26738]
#INFO:	QUERY:	ENSBTAG00000014407	INO80D	INO80 complex subunit D [Source:VGNC Symbol;Acc:VGNC:30206]
#INFO:	QUERY:	ENSBTAG00000039296	N/A	N/A
#INFO:	QUERY:	ENSBTAG00000024595	HECA	hdc homolog, cell cycle regulator [Source:VGNC Symbol;Acc:VGNC:29799]
#INFO:	QUERY:	ENSBTAG00000021287	SLC16A7	solute carrier family 16 member 7 [Source:VGNC Symbol;Acc:VGNC:34693]
#INFO:	QUERY:	ENSBTAG00000020469	TMED8	transmembrane p24 trafficking protein family member 8 [Source:VGNC Symbol;Acc:VGNC:35939]
#INFO:	QUERY:	ENSBTAG00000017205	WISP3	WNT1 inducible signaling pathway protein 3 [Source:VGNC Symbol;Acc:VGNC:36946]
#INFO:	QUERY:	ENSBTAG00000021000	USF3	upstream transcription factor family member 3 [Source:HGNC Symbol;Acc:HGNC:30494]
#INFO:	QUERY:	ENSBTAG00000038610	ZBTB26	zinc finger and BTB domain containing 26 [Source:VGNC Symbol;Acc:VGNC:37070]
#INFO:	QUERY:	ENSBTAG00000012253	AGO1	argonaute 1, RISC catalytic component [Source:VGNC Symbol;Acc:VGNC:25732]
#INFO:	QUERY:	ENSBTAG00000000706	ADAMTS1	ADAM metallopeptidase with thrombospondin type 1 motif 1 [Source:VGNC Symbol;Acc:VGNC:25614]
#INFO:	QUERY:	ENSBTAG00000020580	TCN1	transcobalamin 1 [Source:VGNC Symbol;Acc:VGNC:35698]
#INFO:	QUERY:	ENSBTAG00000047816	N/A	N/A
#INFO:	QUERY:	ENSBTAG00000018062	KIAA1522	KIAA1522 [Source:VGNC Symbol;Acc:VGNC:30570]
#INFO:	QUERY:	ENSBTAG00000043970	C8ORF37	Protein C8orf37 homolog [Source:UniProtKB/Swiss-Prot;Acc:E1BC52]
#INFO:	QUERY:	ENSBTAG00000048155	FCNB	Ficolin-2 [Source:UniProtKB/Swiss-Prot;Acc:Q5I2E5]
#INFO:	QUERY:	ENSBTAG00000021326	CCL20	C-C motif chemokine ligand 20 [Source:VGNC Symbol;Acc:VGNC:26947]
#INFO:	QUERY:	ENSBTAG00000040427	N/A	N/A
#INFO:	QUERY:	ENSBTAG00000031738	N/A	N/A
#INFO:	QUERY:	ENSBTAG00000019900	LNPEP	leucyl and cystinyl aminopeptidase [Source:VGNC Symbol;Acc:VGNC:30944]
#INFO:	QUERY:	ENSBTAG00000010457	NUAK1	NUAK family kinase 1 [Source:HGNC Symbol;Acc:HGNC:14311]
#INFO:	QUERY:	ENSBTAG00000038042	CXCR2	N/A
#INFO:	QUERY:	ENSBTAG00000007569	TNFRSF11A	TNF receptor superfamily member 11a [Source:HGNC Symbol;Acc:HGNC:11908]
#INFO:	QUERY:	ENSBTAG00000039789	N/A	N/A
#INFO:	QUERY:	ENSBTAG00000038434	ATRX	ATRX, chromatin remodeler [Source:VGNC Symbol;Acc:VGNC:26336]
#INFO:	QUERY:	ENSBTAG00000021607	NDUFAF2	NADH:ubiquinone oxidoreductase complex assembly factor 2 [Source:VGNC Symbol;Acc:VGNC:31954]
#INFO:	QUERY:	ENSBTAG00000006676	FIBIN	Fin bud initiation factor homolog [Source:UniProtKB/Swiss-Prot;Acc:Q5E9H1]
#INFO:	QUERY:	ENSBTAG00000021844	COCH	cochlin [Source:VGNC Symbol;Acc:VGNC:27545]
#INFO:	QUERY:	ENSBTAG00000012467	MASP1	mannan binding lectin serine peptidase 1 [Source:VGNC Symbol;Acc:VGNC:31255]
#INFO:	QUERY:	ENSBTAG00000008703	EIF2AK2	eukaryotic translation initiation factor 2 alpha kinase 2 [Source:VGNC Symbol;Acc:VGNC:28381]
#INFO:	QUERY:	ENSBTAG00000010641	APH1B	aph-1 homolog B, gamma-secretase subunit [Source:VGNC Symbol;Acc:VGNC:26014]
#INFO:	QUERY:	ENSBTAG00000019788	TEAD4	TEA domain transcription factor 4 [Source:VGNC Symbol;Acc:VGNC:35727]
#INFO:	QUERY:	ENSBTAG00000018819	TENM1	teneurin transmembrane protein 1 [Source:VGNC Symbol;Acc:VGNC:35741]
#INFO:	QUERY:	ENSBTAG00000019293	EGR3	early growth response 3 [Source:VGNC Symbol;Acc:VGNC:28368]
#INFO:	QUERY:	ENSBTAG00000014154	NKG2A	N/A
#INFO:	QUERY:	ENSBTAG00000013790	MAP3K1	mitogen-activated protein kinase kinase kinase 1 [Source:VGNC Symbol;Acc:VGNC:31188]
#INFO:	QUERY:	ENSBTAG00000010880	TNNI2	troponin I2, fast skeletal type [Source:VGNC Symbol;Acc:VGNC:36192]
#INFO:	QUERY:	ENSBTAG00000026437	ULBP3	UL16 binding protein 3 precursor [Source:RefSeq peptide;Acc:NP_001096703]
#INFO:	QUERY:	ENSBTAG00000014064	FGFR2	fibroblast growth factor receptor 2 [Source:VGNC Symbol;Acc:VGNC:28987]
#INFO:	QUERY:	ENSBTAG00000006937	ABCA10	ATP binding cassette subfamily A member 10 [Source:HGNC Symbol;Acc:HGNC:30]
#INFO:	QUERY:	ENSBTAG00000047919	N/A	N/A
#INFO:	QUERY:	ENSBTAG00000005092	ROR2	receptor tyrosine kinase like orphan receptor 2 [Source:VGNC Symbol;Acc:VGNC:34087]
#INFO:	QUERY:	ENSBTAG00000018284	KBTBD11	kelch repeat and BTB domain containing 11 [Source:VGNC Symbol;Acc:VGNC:30412]
#INFO:	QUERY:	ENSBTAG00000024394	SEMA3D	semaphorin 3D [Source:VGNC Symbol;Acc:VGNC:34429]
#INFO:	QUERY:	ENSBTAG00000018469	ALDH6A1	aldehyde dehydrogenase 6 family member A1 [Source:VGNC Symbol;Acc:VGNC:25817]
#INFO:	QUERY:	ENSBTAG00000001739	CDH20	cadherin 20 [Source:VGNC Symbol;Acc:VGNC:27099]
#INFO:	QUERY:	ENSBTAG00000006305	AK1	adenylate kinase 1 [Source:VGNC Symbol;Acc:VGNC:25770]
#INFO:	QUERY:	ENSBTAG00000017339	RUNX1T1	RUNX1 translocation partner 1 [Source:HGNC Symbol;Acc:HGNC:1535]
#INFO:	QUERY:	ENSBTAG00000017950	SLC4A8	solute carrier family 4 member 8 [Source:VGNC Symbol;Acc:VGNC:34897]
#INFO:	QUERY:	ENSBTAG00000011467	BATF2	basic leucine zipper ATF-like transcription factor 2 [Source:VGNC Symbol;Acc:VGNC:26426]
#INFO:	QUERY:	ENSBTAG00000018125	KIF5C	kinesin family member 5C [Source:VGNC Symbol;Acc:VGNC:30607]
#INFO:	QUERY:	ENSBTAG00000045854	N/A	N/A
#INFO:	QUERY:	ENSBTAG00000013879	DGKH	diacylglycerol kinase eta [Source:VGNC Symbol;Acc:VGNC:28029]
#INFO:	QUERY:	ENSBTAG00000046259	N/A	N/A
#INFO:	QUERY:	ENSBTAG00000014123	ZNF507	zinc finger protein 507 [Source:VGNC Symbol;Acc:VGNC:37289]
#INFO:	QUERY:	ENSBTAG00000018019	BCL11B	B-cell CLL/lymphoma 11B [Source:HGNC Symbol;Acc:HGNC:13222]
#INFO:	QUERY:	ENSBTAG00000047431	SNORA42	Small nucleolar RNA SNORA42/SNORA80 family [Source:RFAM;Acc:RF00406]
#INFO:	QUERY:	ENSBTAG00000037778	CXCL3	N/A
#INFO:	QUERY:	ENSBTAG00000008048	GCFC2	GC-rich sequence DNA-binding factor 2 [Source:VGNC Symbol;Acc:VGNC:29283]
#INFO:	QUERY:	ENSBTAG00000027024	ARHGAP5	Rho GTPase activating protein 5 [Source:VGNC Symbol;Acc:VGNC:26098]
#INFO:	QUERY:	ENSBTAG00000002783	PCYOX1	prenylcysteine oxidase 1 [Source:VGNC Symbol;Acc:VGNC:32650]
#INFO:	QUERY:	ENSBTAG00000012849	COL4A1	collagen type IV alpha 1 chain [Source:HGNC Symbol;Acc:HGNC:2202]
#INFO:	QUERY:	ENSBTAG00000014538	HPCAL4	hippocalcin like 4 [Source:VGNC Symbol;Acc:VGNC:29938]
#INFO:	QUERY:	ENSBTAG00000015905	ARHGAP32	Rho GTPase activating protein 32 [Source:VGNC Symbol;Acc:VGNC:26090]
#INFO:	QUERY:	ENSBTAG00000047788	N/A	N/A
#INFO:	QUERY:	ENSBTAG00000046611	N/A	N/A
#INFO:	QUERY:	ENSBTAG00000003581	SETD7	SET domain containing lysine methyltransferase 7 [Source:VGNC Symbol;Acc:VGNC:34497]
#INFO:	QUERY:	ENSBTAG00000016347	N/A	N/A
#INFO:	QUERY:	ENSBTAG00000000245	NHSL1	NHS like 1 [Source:VGNC Symbol;Acc:VGNC:32072]
#INFO:	QUERY:	ENSBTAG00000001026	BCO1	beta-carotene oxygenase 1 [Source:VGNC Symbol;Acc:VGNC:26453]
#INFO:	QUERY:	ENSBTAG00000012463	ZMAT3	zinc finger matrin-type 3 [Source:VGNC Symbol;Acc:VGNC:37192]
#INFO:	QUERY:	ENSBTAG00000005145	PEAK1	pseudopodium enriched atypical kinase 1 [Source:VGNC Symbol;Acc:VGNC:32733]
#INFO:	QUERY:	ENSBTAG00000032839	LRCH3	leucine rich repeats and calponin homology domain containing 3 [Source:VGNC Symbol;Acc:VGNC:30973]
#INFO:	QUERY:	ENSBTAG00000026851	FMNL2	formin like 2 [Source:VGNC Symbol;Acc:VGNC:29047]
#INFO:	QUERY:	ENSBTAG00000017761	SMC1A	structural maintenance of chromosomes 1A [Source:VGNC Symbol;Acc:VGNC:34997]
#INFO:	QUERY:	ENSBTAG00000014940	KCNAB3	potassium voltage-gated channel subfamily A regulatory beta subunit 3 [Source:VGNC Symbol;Acc:VGNC:30429]
#INFO:	QUERY:	ENSBTAG00000012371	CPD	carboxypeptidase D [Source:VGNC Symbol;Acc:VGNC:27647]
#INFO:	QUERY:	ENSBTAG00000045783	N/A	N/A
#INFO:	QUERY:	ENSBTAG00000039366	CD1A	N/A
#INFO:	QUERY:	ENSBTAG00000002788	RAB27B	RAB27B, member RAS oncogene family [Source:VGNC Symbol;Acc:VGNC:33634]
#INFO:	QUERY:	ENSBTAG00000021325	SLC19A3	solute carrier family 19 member 3 [Source:HGNC Symbol;Acc:HGNC:16266]
#INFO:	QUERY:	ENSBTAG00000005102	PHTF2	putative homeodomain transcription factor 2 [Source:VGNC Symbol;Acc:VGNC:32849]
#INFO:	QUERY:	ENSBTAG00000025210	COL4A2	collagen type IV alpha 2 chain [Source:HGNC Symbol;Acc:HGNC:2203]
#INFO:	QUERY:	ENSBTAG00000002291	ZBTB41	zinc finger and BTB domain containing 41 [Source:VGNC Symbol;Acc:VGNC:37080]
#INFO:	QUERY:	ENSBTAG00000016497	FAM168A	family with sequence similarity 168 member A [Source:VGNC Symbol;Acc:VGNC:28752]
#INFO:	QUERY:	ENSBTAG00000045795	KIR2DS1	killer cell immunoglobulin-like receptor, two domains, short cytoplasmic tail, 1 precursor [Source:RefSeq peptide;Acc:NP_001091036]
#INFO:	QUERY:	ENSBTAG00000007791	KCNQ5	potassium voltage-gated channel subfamily Q member 5 [Source:HGNC Symbol;Acc:HGNC:6299]
#INFO:	QUERY:	ENSBTAG00000006686	NPNT	nephronectin [Source:VGNC Symbol;Acc:VGNC:32209]
#INFO:	QUERY:	ENSBTAG00000015413	RASA2	RAS p21 protein activator 2 [Source:VGNC Symbol;Acc:VGNC:33736]
#INFO:	QUERY:	ENSBTAG00000012762	C7H5ORF24	UPF0461 protein C5orf24 homolog [Source:UniProtKB/Swiss-Prot;Acc:Q0II29]
#INFO:	QUERY:	ENSBTAG00000003709	ITGB8	integrin subunit beta 8 [Source:VGNC Symbol;Acc:VGNC:30333]
#INFO:	QUERY:	ENSBTAG00000010591	ZNF365	zinc finger protein 365 [Source:HGNC Symbol;Acc:HGNC:18194]
#INFO:	QUERY:	ENSBTAG00000022381	TET3	tet methylcytosine dioxygenase 3 [Source:HGNC Symbol;Acc:HGNC:28313]
#INFO:	QUERY:	ENSBTAG00000046096	N/A	N/A
#INFO:	QUERY:	ENSBTAG00000008539	ENHO	energy homeostasis associated [Source:VGNC Symbol;Acc:VGNC:28494]
#INFO:	QUERY:	ENSBTAG00000016471	PDPR	pyruvate dehydrogenase phosphatase regulatory subunit [Source:VGNC Symbol;Acc:VGNC:32715]
#INFO:	QUERY:	ENSBTAG00000017684	NMUR1	neuromedin U receptor 1 [Source:VGNC Symbol;Acc:VGNC:32140]
#INFO:	QUERY:	ENSBTAG00000006732	NRCAM	neuronal cell adhesion molecule [Source:VGNC Symbol;Acc:VGNC:32257]
#INFO:	QUERY:	ENSBTAG00000009117	THNSL1	threonine synthase like 1 [Source:VGNC Symbol;Acc:VGNC:35838]
#INFO:	QUERY:	ENSBTAG00000018394	SDR42E1	short chain dehydrogenase/reductase family 42E, member 1 [Source:VGNC Symbol;Acc:VGNC:34397]
#INFO:	QUERY:	ENSBTAG00000011207	CNN1	calponin 1 [Source:VGNC Symbol;Acc:VGNC:27508]
#INFO:	QUERY:	ENSBTAG00000045923	BOLA-DIB	N/A
#INFO:	QUERY:	ENSBTAG00000002020	CREBRF	CREB3 regulatory factor [Source:VGNC Symbol;Acc:VGNC:27700]
#INFO:	QUERY:	ENSBTAG00000026088	LYZ2	Lysozyme C-2 [Source:UniProtKB/Swiss-Prot;Acc:Q06283]
#INFO:	QUERY:	ENSBTAG00000047613	HTRA3	HtrA serine peptidase 3 [Source:HGNC Symbol;Acc:HGNC:30406]
#INFO:	QUERY:	ENSBTAG00000031866	N/A	N/A
#INFO:	QUERY:	ENSBTAG00000012186	DKKL1	dickkopf like acrosomal protein 1 [Source:VGNC Symbol;Acc:VGNC:28083]
#INFO:	QUERY:	ENSBTAG00000008240	GALNT15	polypeptide N-acetylgalactosaminyltransferase 15 [Source:VGNC Symbol;Acc:VGNC:29228]
#INFO:	QUERY:	ENSBTAG00000026148	N/A	N/A
#INFO:	QUERY:	ENSBTAG00000014575	COL4A5	collagen type IV alpha 5 chain [Source:HGNC Symbol;Acc:HGNC:2207]
#INFO:	QUERY:	ENSBTAG00000042713	SNORA28	Small nucleolar RNA SNORA28 [Source:RFAM;Acc:RF00400]
#INFO:	QUERY:	ENSBTAG00000006560	VANGL2	VANGL planar cell polarity protein 2 [Source:VGNC Symbol;Acc:VGNC:36762]
#INFO:	QUERY:	ENSBTAG00000017895	CLEC10A	C-type lectin domain containing 10A [Source:HGNC Symbol;Acc:HGNC:16916]
#INFO:	QUERY:	ENSBTAG00000046553	N/A	N/A
#INFO:	QUERY:	ENSBTAG00000043602	7SK	7SK RNA [Source:RFAM;Acc:RF00100]
#INFO:	QUERY:	ENSBTAG00000031246	CCNI2	cyclin I family member 2 [Source:HGNC Symbol;Acc:HGNC:33869]
#INFO:	QUERY:	ENSBTAG00000009226	SCUBE3	signal peptide, CUB domain and EGF like domain containing 3 [Source:VGNC Symbol;Acc:VGNC:34373]
#INFO:	QUERY:	ENSBTAG00000020939	PLAC9	placenta specific 9 [Source:VGNC Symbol;Acc:VGNC:32970]
#INFO:	QUERY:	ENSBTAG00000013854	CALML5	calmodulin like 5 [Source:HGNC Symbol;Acc:HGNC:18180]
#INFO:	QUERY:	ENSBTAG00000044105	FOXO1	forkhead box O1 [Source:VGNC Symbol;Acc:VGNC:29098]
#INFO:	QUERY:	ENSBTAG00000006817	CBL	Cbl proto-oncogene [Source:VGNC Symbol;Acc:VGNC:26808]
#INFO:	QUERY:	ENSBTAG00000011234	FOXO3	forkhead box O3 [Source:VGNC Symbol;Acc:VGNC:29099]
#INFO:	QUERY:	ENSBTAG00000017595	HS2ST1	heparan sulfate 2-O-sulfotransferase 1 [Source:HGNC Symbol;Acc:HGNC:5193]
#INFO:	QUERY:	ENSBTAG00000034436	PDPK1	3-phosphoinositide dependent protein kinase 1 [Source:HGNC Symbol;Acc:HGNC:8816]
#INFO:	QUERY:	ENSBTAG00000007602	ITGA8	integrin subunit alpha 8 [Source:VGNC Symbol;Acc:VGNC:30319]
#INFO:	QUERY:	ENSBTAG00000046008	N/A	N/A
#INFO:	QUERY:	ENSBTAG00000004029	N/A	N/A
#INFO:	QUERY:	ENSBTAG00000000682	N/A	N/A
#INFO:	QUERY:	ENSBTAG00000018088	SETBP1	SET binding protein 1 [Source:VGNC Symbol;Acc:VGNC:34491]
#INFO:	QUERY:	ENSBTAG00000009482	AFF4	AF4/FMR2 family member 4 [Source:VGNC Symbol;Acc:VGNC:25712]
#INFO:	QUERY:	ENSBTAG00000030671	HOOK1	hook microtubule tethering protein 1 [Source:VGNC Symbol;Acc:VGNC:29905]
#INFO:	QUERY:	ENSBTAG00000018093	KMT2A	lysine methyltransferase 2A [Source:VGNC Symbol;Acc:VGNC:30690]
#INFO:	QUERY:	ENSBTAG00000045702	ZBED6	zinc finger BED-type containing 6 [Source:HGNC Symbol;Acc:HGNC:33273]
#INFO:	QUERY:	ENSBTAG00000015792	N/A	N/A
#INFO:	QUERY:	ENSBTAG00000017786	FCRL6	Fc receptor like 6 [Source:HGNC Symbol;Acc:HGNC:31910]
#INFO:	QUERY:	ENSBTAG00000022733	EPM2AIP1	EPM2A interacting protein 1 [Source:VGNC Symbol;Acc:VGNC:28545]
#INFO:	QUERY:	ENSBTAG00000013412	NFAT5	nuclear factor of activated T-cells 5 [Source:VGNC Symbol;Acc:VGNC:32029]
#INFO:	QUERY:	ENSBTAG00000033642	N/A	N/A
#INFO:	QUERY:	ENSBTAG00000004685	SRGAP3	SLIT-ROBO Rho GTPase activating protein 3 [Source:VGNC Symbol;Acc:VGNC:35279]
#INFO:	QUERY:	ENSBTAG00000031771	N/A	Histone H2A type 1 [Source:UniProtKB/Swiss-Prot;Acc:P0C0S9]
#INFO:	QUERY:	ENSBTAG00000010018	ATP7A	ATPase copper transporting alpha [Source:VGNC Symbol;Acc:VGNC:26327]
#INFO:	QUERY:	ENSBTAG00000045826	C10ORF105	chromosome 10 open reading frame 105 [Source:HGNC Symbol;Acc:HGNC:20304]
#INFO:	QUERY:	ENSBTAG00000027642	C11ORF42	chromosome 11 open reading frame 42 [Source:HGNC Symbol;Acc:HGNC:28541]
#INFO:	QUERY:	ENSBTAG00000015836	EXOC3L2	exocyst complex component 3 like 2 [Source:HGNC Symbol;Acc:HGNC:30162]
#INFO:	QUERY:	ENSBTAG00000018035	TGFBR1	transforming growth factor beta receptor 1 [Source:VGNC Symbol;Acc:VGNC:35804]
#INFO:	QUERY:	ENSBTAG00000015347	WNT10B	Wnt family member 10B [Source:HGNC Symbol;Acc:HGNC:12775]
#INFO:	QUERY:	ENSBTAG00000011173	FAM189A2	family with sequence similarity 189 member A2 [Source:HGNC Symbol;Acc:HGNC:24820]
#INFO:	QUERY:	ENSBTAG00000009978	TDRD6	tudor domain containing 6 [Source:VGNC Symbol;Acc:VGNC:35720]
#INFO:	QUERY:	ENSBTAG00000013455	SPOPL	speckle type BTB/POZ protein like [Source:VGNC Symbol;Acc:VGNC:35230]
#INFO:	QUERY:	ENSBTAG00000042273	SNORA57	Small nucleolar RNA SNORA57 [Source:RFAM;Acc:RF00191]
#INFO:	QUERY:	ENSBTAG00000015238	DSC3	desmocollin 3 [Source:VGNC Symbol;Acc:VGNC:28214]
#INFO:	QUERY:	ENSBTAG00000004974	ZDHHC23	zinc finger DHHC-type containing 23 [Source:VGNC Symbol;Acc:VGNC:37139]
#INFO:	QUERY:	ENSBTAG00000000718	TMPRSS9	transmembrane protease, serine 9 [Source:VGNC Symbol;Acc:VGNC:36145]
#INFO:	QUERY:	ENSBTAG00000011439	EPB42	erythrocyte membrane protein band 4.2 [Source:VGNC Symbol;Acc:VGNC:28526]
#INFO:	QUERY:	ENSBTAG00000019001	PRDM10	PR/SET domain 10 [Source:VGNC Symbol;Acc:VGNC:33289]
#INFO:	QUERY:	ENSBTAG00000044021	TOGARAM2	TOG array regulator of axonemal microtubules 2 [Source:VGNC Symbol;Acc:VGNC:36215]
#INFO:	QUERY:	ENSBTAG00000005501	N/A	N/A
#INFO:	QUERY:	ENSBTAG00000012694	UHMK1	U2AF homology motif kinase 1 [Source:VGNC Symbol;Acc:VGNC:36653]
#INFO:	QUERY:	ENSBTAG00000008947	TKTL2	transketolase like 2 [Source:VGNC Symbol;Acc:VGNC:35886]
#INFO:	QUERY:	ENSBTAG00000015350	PLIN1	perilipin 1 [Source:VGNC Symbol;Acc:VGNC:33029]
#INFO:	QUERY:	ENSBTAG00000011882	SLC24A3	solute carrier family 24 member 3 [Source:VGNC Symbol;Acc:VGNC:34738]
#INFO:	QUERY:	ENSBTAG00000004010	PAPPA	pappalysin 1 [Source:VGNC Symbol;Acc:VGNC:32572]
#INFO:	QUERY:	ENSBTAG00000040564	COX7C	Cytochrome c oxidase subunit 7C, mitochondrial [Source:UniProtKB/Swiss-Prot;Acc:P00430]
#INFO:	QUERY:	ENSBTAG00000025826	SLC24A1	solute carrier family 24 member 1 [Source:VGNC Symbol;Acc:VGNC:34736]
#INFO:	QUERY:	ENSBTAG00000011990	ALOX15	arachidonate 15-lipoxygenase [Source:VGNC Symbol;Acc:VGNC:25843]
#INFO:	QUERY:	ENSBTAG00000015151	FOXN2	forkhead box N2 [Source:VGNC Symbol;Acc:VGNC:29096]
#INFO:	QUERY:	ENSBTAG00000038706	MT1E	N/A
#INFO:	QUERY:	ENSBTAG00000008129	CLSTN3	calsyntenin 3 [Source:VGNC Symbol;Acc:VGNC:27468]
#INFO:	QUERY:	ENSBTAG00000038613	N/A	N/A
#INFO:	QUERY:	ENSBTAG00000013015	CCDC13	coiled-coil domain containing 13 [Source:VGNC Symbol;Acc:VGNC:26845]
#INFO:	QUERY:	ENSBTAG00000024186	N/A	Histone H3.1 [Source:UniProtKB/Swiss-Prot;Acc:P68432]
#INFO:	QUERY:	ENSBTAG00000018448	MSH4	mutS homolog 4 [Source:VGNC Symbol;Acc:VGNC:31695]
#INFO:	QUERY:	ENSBTAG00000006626	TMEM132B	transmembrane protein 132B [Source:VGNC Symbol;Acc:VGNC:35966]
#INFO:	QUERY:	ENSBTAG00000019302	BCL2	BCL2, apoptosis regulator [Source:VGNC Symbol;Acc:VGNC:26445]
#INFO:	QUERY:	ENSBTAG00000038913	N/A	N/A
#INFO:	QUERY:	ENSBTAG00000032881	SLCO5A1	solute carrier organic anion transporter family member 5A1 [Source:VGNC Symbol;Acc:VGNC:34956]
#INFO:	QUERY:	ENSBTAG00000047147	N/A	N/A
#INFO:	QUERY:	ENSBTAG00000016742	WFDC3	WAP four-disulfide core domain protein 3 [Source:RefSeq peptide;Acc:NP_001098436]
#INFO:	QUERY:	ENSBTAG00000012929	CEP85L	centrosomal protein 85 like [Source:VGNC Symbol;Acc:VGNC:27217]
#INFO:	QUERY:	ENSBTAG00000009643	ZBTB25	zinc finger and BTB domain containing 25 [Source:VGNC Symbol;Acc:VGNC:37069]
#INFO:	QUERY:	ENSBTAG00000012793	N/A	N/A
#INFO:	QUERY:	ENSBTAG00000042350	SNORD62	Small nucleolar RNA SNORD62 [Source:RFAM;Acc:RF00153]
#INFO:	QUERY:	ENSBTAG00000020416	PGAP1	post-GPI attachment to proteins 1 [Source:VGNC Symbol;Acc:VGNC:32781]
#INFO:	QUERY:	ENSBTAG00000022360	SOX5	SRY-box 5 [Source:VGNC Symbol;Acc:VGNC:35149]
#INFO:	QUERY:	ENSBTAG00000012738	ZNF827	zinc finger protein 827 [Source:HGNC Symbol;Acc:HGNC:27193]
#INFO:	QUERY:	ENSBTAG00000013736	PROM1	prominin 1 [Source:VGNC Symbol;Acc:VGNC:33364]
#INFO:	QUERY:	ENSBTAG00000021835	PRICKLE2	prickle planar cell polarity protein 2 [Source:VGNC Symbol;Acc:VGNC:33316]
#INFO:	QUERY:	ENSBTAG00000020707	ADGRG6	adhesion G protein-coupled receptor G6 [Source:VGNC Symbol;Acc:VGNC:25669]
#INFO:	QUERY:	ENSBTAG00000017549	KITLG	KIT ligand [Source:VGNC Symbol;Acc:VGNC:30619]
#INFO:	QUERY:	ENSBTAG00000034662	N/A	N/A
