# Supplementary material for: Experimental challenge with bovine respiratory syncytial virus in dairy calves: bronchial lymph node transcriptome response
Source: Sci Rep. 2019 Oct 14;9:14736. doi: 10.1038/s41598-019-51094-z (PMC6791843; doi:10.1038/s41598-019-51094-z)
Supplement: Supplementary file 12 — Supplementary Table S12. [file 41598_2019_51094_MOESM12_ESM.xlsx]

## Sheet: Sheet1
Experimental challenge with bovine respiratory syncytial virus in dairy calves: bronchial lymph node transcriptome response
Dayle Johnston, Bernadette Earley, Matthew S. McCabe, Ken Lemon, Catherine Duffy, Michael McMenamy, S. Louise Cosby, JaeWoo Kim, Gordon Blackshields, Jeremy F. Taylor and Sinead M. Waters
Supplementary Table S12. Differentially expressed genes in common between the present study and the Tizioto et al. (2015) study.
ensemble	gene_name
ENSBTAG00000010057	GZMB
ENSBTAG00000018223	CHI3L1
ENSBTAG00000021958	GZMA
ENSBTAG00000046158	CFB
ENSBTAG00000018016	NUPR1
ENSBTAG00000047441
ENSBTAG00000020755	SELP
ENSBTAG00000038080
ENSBTAG00000014177	C6
ENSBTAG00000031797	MANF
ENSBTAG00000047449
ENSBTAG00000013055
ENSBTAG00000046744	PALM3
ENSBTAG00000002215	GFPT2
ENSBTAG00000005043	TIMP1
ENSBTAG00000006256	PTPRO
ENSBTAG00000014228	TFEC
ENSBTAG00000044150	UCK2
ENSBTAG00000002581	BOLA-DYA
ENSBTAG00000012441	SMAD7
ENSBTAG00000038737	P2RY6
ENSBTAG00000012726	PSMB5
ENSBTAG00000012589	HSPE1
ENSBTAG00000017120	PHB
ENSBTAG00000001781	TOMM40
ENSBTAG00000034295	LAG3
ENSBTAG00000007415	SLC7A8
ENSBTAG00000001027	SERPINH1
ENSBTAG00000016151	VTN
ENSBTAG00000008793	RNASE1
ENSBTAG00000015145	S100A11
ENSBTAG00000018655	MYDGF
ENSBTAG00000025441	HSPA1A
ENSBTAG00000013126	EMG1
ENSBTAG00000016739	RASAL1
ENSBTAG00000023600	APOD
ENSBTAG00000011138	CCDC58
ENSBTAG00000006085	DDOST
ENSBTAG00000013577	SLC1A5
ENSBTAG00000010496	STAG3
ENSBTAG00000031933	ALOX12E
ENSBTAG00000039340	SCN4B
ENSBTAG00000023611	ZBTB32
ENSBTAG00000045588
ENSBTAG00000006078
ENSBTAG00000018339	ATP5MC1
ENSBTAG00000007605	FKBP4
ENSBTAG00000008074	C1QTNF6
ENSBTAG00000039937	TNFRSF8
ENSBTAG00000006374	NHP2
ENSBTAG00000003220	ACKR1
ENSBTAG00000021325	SLC19A3
ENSBTAG00000027865	gzmA
ENSBTAG00000000648	ADAMTS5
ENSBTAG00000015978	ANXA1
ENSBTAG00000011913	CKAP4
ENSBTAG00000039962	DCTPP1
ENSBTAG00000011741	COL13A1
ENSBTAG00000009615	ANXA2
ENSBTAG00000006165	PRDX4
ENSBTAG00000008951	ALPL
ENSBTAG00000023659	MT2A
ENSBTAG00000018137	A2M
ENSBTAG00000005355	BAG2
ENSBTAG00000035147	C19H17orf67
ENSBTAG00000005970	XBP1
ENSBTAG00000021864	TXNDC17
ENSBTAG00000014898	HK3
ENSBTAG00000008240	GALNT15
ENSBTAG00000007554	IFI6
ENSBTAG00000008852	SIGLEC10
ENSBTAG00000012684	CCL19
ENSBTAG00000000042	PYCR1
ENSBTAG00000006045	P4HB
ENSBTAG00000007642	ADORA3
ENSBTAG00000006263	GP2
ENSBTAG00000020679	CNTN1
ENSBTAG00000014529	GBP4
ENSBTAG00000010433	M-SAA3.2
ENSBTAG00000000604	GPNMB
ENSBTAG00000017143	PDIA4
ENSBTAG00000008703	EIF2AK2
ENSBTAG00000021961	SPR
ENSBTAG00000009211	UBE2S
ENSBTAG00000043563	ND5
ENSBTAG00000011981	MYBL1
ENSBTAG00000005997
ENSBTAG00000006187	MFAP4
ENSBTAG00000005150	HMGB3
ENSBTAG00000017751	RGS9
ENSBTAG00000043558	ND1
ENSBTAG00000046648	CPA4
ENSBTAG00000003120	ZNF385B
ENSBTAG00000010339	ABHD11
ENSBTAG00000032450
ENSBTAG00000014762	ISG20
ENSBTAG00000000706	ADAMTS1
ENSBTAG00000004547	OLR1
ENSBTAG00000014146	SPCS3
ENSBTAG00000013849	RGS13
ENSBTAG00000030343	FGF23
ENSBTAG00000011467	BATF2
ENSBTAG00000016556	GCSAM
ENSBTAG00000001219
ENSBTAG00000020750	AFF2
ENSBTAG00000016819	FABP3
ENSBTAG00000020283	DUSP5
ENSBTAG00000018531	JCHAIN
ENSBTAG00000047904
ENSBTAG00000003152	IFI27
ENSBTAG00000047801	CRELD2
ENSBTAG00000012419	BCL2L15
ENSBTAG00000047529
ENSBTAG00000014064	FGFR2
ENSBTAG00000013103	COL1A1
ENSBTAG00000019024	JAZF1
ENSBTAG00000038067	MT1A
ENSBTAG00000015539	RAPGEF5
ENSBTAG00000045923	BOLA-DYB
ENSBTAG00000007450	C2
ENSBTAG00000013510	TOR2A
ENSBTAG00000038337	MZB1
ENSBTAG00000023393	AIRE
ENSBTAG00000011154	SDC1
ENSBTAG00000008607	ARID3A
ENSBTAG00000048030
ENSBTAG00000032026	GMPPB
ENSBTAG00000045907	TNFSF13B
ENSBTAG00000019132	DMP1
ENSBTAG00000008160	MBOAT2
ENSBTAG00000026148
ENSBTAG00000047816
ENSBTAG00000047265
ENSBTAG00000011241	HPDL
ENSBTAG00000011954	SEC11C
ENSBTAG00000004685	SRGAP3
ENSBTAG00000012215	CPNE7
ENSBTAG00000014912	FMOD
ENSBTAG00000017287	DRAM1
ENSBTAG00000047700
ENSBTAG00000048049
ENSBTAG00000034883	CCR4
ENSBTAG00000023730	TUBB3
ENSBTAG00000004558	C10H15orf48
ENSBTAG00000013210	ADAMTS4
ENSBTAG00000040088	SLC9B2
ENSBTAG00000031647	LRG1
ENSBTAG00000014803	CPZ
ENSBTAG00000013923	QPCT
ENSBTAG00000019554	FBP2
ENSBTAG00000015438
ENSBTAG00000012849	COL4A1
ENSBTAG00000038277
ENSBTAG00000003408
ENSBTAG00000047543
ENSBTAG00000011936	ATP8B4
ENSBTAG00000001191	CCL17
ENSBTAG00000048125	ENTPD2
ENSBTAG00000014538	HPCAL4
ENSBTAG00000020665	GFRA2
ENSBTAG00000014113	CCL8
ENSBTAG00000003833	SLC35G2
ENSBTAG00000019665	IL1RN
ENSBTAG00000032517	BCL7A
ENSBTAG00000002319
ENSBTAG00000021287	SLC16A7
ENSBTAG00000047177
ENSBTAG00000022396	SAA3
ENSBTAG00000046010	BHLHA15
ENSBTAG00000021359
ENSBTAG00000023635	CLEC6A
ENSBTAG00000039122	PLA2G5
ENSBTAG00000048048
ENSBTAG00000003492
ENSBTAG00000007732	ARPP21
ENSBTAG00000035975	SCIMP
ENSBTAG00000039861	OAS1Y
ENSBTAG00000010704	LRRC4
ENSBTAG00000006523	SOD2
ENSBTAG00000037634
ENSBTAG00000016042	TM6SF2
ENSBTAG00000014707	ISG15
ENSBTAG00000039657	HIST1H2AC
ENSBTAG00000018189	CSTB
ENSBTAG00000034349	IFI44
ENSBTAG00000009705	SERPINF1
ENSBTAG00000048268
ENSBTAG00000019015	IFITM3
ENSBTAG00000014218	DKK1
ENSBTAG00000003329	FST
ENSBTAG00000016218	PTGES2
ENSBTAG00000002035	ARL5C
ENSBTAG00000025258
ENSBTAG00000006024	ISLR
ENSBTAG00000011465	MYBPH
ENSBTAG00000018607	TSPEAR
ENSBTAG00000014046	BPI
ENSBTAG00000009562	ZNF593
ENSBTAG00000010498	SLC40A1
ENSBTAG00000018849	AICDA
ENSBTAG00000021092	ATP6V0D2
ENSBTAG00000019095	CCR10
ENSBTAG00000002478	AGMAT
ENSBTAG00000017367	IFIT5
ENSBTAG00000012036	HR
ENSBTAG00000031160	IGLL1
ENSBTAG00000046322
ENSBTAG00000012185	CLEC4E
ENSBTAG00000014020	RTKN2
ENSBTAG00000002824	DPEP3
ENSBTAG00000006549	CALHM6
ENSBTAG00000025101	ASGR2
ENSBTAG00000032265	RTP4
ENSBTAG00000047986
ENSBTAG00000017718	CCL22
ENSBTAG00000046161
ENSBTAG00000015441	ACTG2
ENSBTAG00000020269	MISP
ENSBTAG00000016388	SLCO4A1
ENSBTAG00000016163	OSM
ENSBTAG00000037832	ASPHD2
ENSBTAG00000008021
ENSBTAG00000044125
ENSBTAG00000039426	DPEP2
ENSBTAG00000039035	HSPA6
ENSBTAG00000027676	IL18BP
ENSBTAG00000003595	FAM216B
ENSBTAG00000025496	SORD
ENSBTAG00000011079	C18H19orf48
ENSBTAG00000038148	SOWAHB
ENSBTAG00000039556	WIPI1
ENSBTAG00000003403	PADI2
ENSBTAG00000021949	NEFL
ENSBTAG00000014906	VCAN
ENSBTAG00000013472	COL1A2
ENSBTAG00000045857	FAM195A
ENSBTAG00000014229	SYT17
ENSBTAG00000011324	EMILIN1
ENSBTAG00000007259	ELFN2
ENSBTAG00000014628	OAS2
ENSBTAG00000019060	CLDN11
ENSBTAG00000000242
ENSBTAG00000021607	NDUFAF2
ENSBTAG00000020127	TKTL1
ENSBTAG00000019979	CMPK2
ENSBTAG00000012335	UBA7
ENSBTAG00000015298	TNFRSF13B
ENSBTAG00000013036	YDJC
ENSBTAG00000008471	MX2
ENSBTAG00000037527	OAS1X
ENSBTAG00000020536	HERC6
ENSBTAG00000048184
ENSBTAG00000014575	COL4A5
ENSBTAG00000018062	KIAA1522
ENSBTAG00000046813
ENSBTAG00000045854
ENSBTAG00000001338	CCR3
ENSBTAG00000008441	SOCS3
ENSBTAG00000014921	IL6
ENSBTAG00000008428	UPP1
ENSBTAG00000030913	MX1
ENSBTAG00000034678
ENSBTAG00000046580	DHX58
ENSBTAG00000007280
ENSBTAG00000015086	HSD11B1
ENSBTAG00000040432	CLDN3
ENSBTAG00000046076
ENSBTAG00000016661	USP18
ENSBTAG00000039520	SIRPB1
ENSBTAG00000009186	PAX9
ENSBTAG00000007881	IFIT1
ENSBTAG00000004221	ESM1
ENSBTAG00000004789	LGR6
ENSBTAG00000000067	SDF2L1
ENSBTAG00000007883
ENSBTAG00000020538	HERC5
ENSBTAG00000012467	MASP1
ENSBTAG00000015261	CARD14
ENSBTAG00000008869	GPC2
ENSBTAG00000017895	CLEC10A
ENSBTAG00000029076	RF00001
ENSBTAG00000017056	PKLR
ENSBTAG00000012119	PTPRZ1
ENSBTAG00000004503	NPY
ENSBTAG00000012406	ZBP1
ENSBTAG00000005247	FRMD3
ENSBTAG00000009768	IFIT3
ENSBTAG00000015061
ENSBTAG00000014614	ACTA2
ENSBTAG00000008142	IFIH1
ENSBTAG00000003366	DDX58
ENSBTAG00000030932	IFI44L
ENSBTAG00000026676	SDC3
ENSBTAG00000003275	ANK1
ENSBTAG00000024091	MALL
ENSBTAG00000034918	IFIT2
ENSBTAG00000047570
ENSBTAG00000000243	HEBP2
ENSBTAG00000004048	MCHR1
ENSBTAG00000011343	XAF1
ENSBTAG00000007821	NPHS1
ENSBTAG00000004680	SLC13A5
ENSBTAG00000047121
ENSBTAG00000002635	PGLYRP1
ENSBTAG00000000720	CTSL
ENSBTAG00000047377
ENSBTAG00000020402	TDRD9
ENSBTAG00000021077	BOLA-DQB
ENSBTAG00000019018
ENSBTAG00000004732	SPTB
ENSBTAG00000037800	APOBEC3Z1
ENSBTAG00000026977	PTPRQ
ENSBTAG00000039355	MADCAM1
ENSBTAG00000022489
ENSBTAG00000005168	CROCC2
ENSBTAG00000014533	KEL
ENSBTAG00000002092	PI16
ENSBTAG00000014162	ACKR2
ENSBTAG00000008017	UNC79
ENSBTAG00000008406	TREX1
ENSBTAG00000016061	RSAD2
ENSBTAG00000024177
ENSBTAG00000047302
ENSBTAG00000016433	FANCB
ENSBTAG00000004948	FAM84A
ENSBTAG00000020895	LOXL4
ENSBTAG00000006676	FIBIN
ENSBTAG00000019291	GRB14
ENSBTAG00000012088	FBLN1
ENSBTAG00000038330
ENSBTAG00000011207	CNN1
ENSBTAG00000010371	CHAC1
ENSBTAG00000031279	SELENOM
ENSBTAG00000047680	IRF7
ENSBTAG00000017684	NMUR1
ENSBTAG00000005063	THEM6
ENSBTAG00000007273	TF
ENSBTAG00000014705	HES4
ENSBTAG00000018432	SLC6A15
ENSBTAG00000036298
ENSBTAG00000018563	SFRP2
ENSBTAG00000039803	MYO7B
ENSBTAG00000031327	TRMT61A
ENSBTAG00000031814	SDS
ENSBTAG00000032591	CTHRC1
ENSBTAG00000004560	CLEC4F
ENSBTAG00000011990	ALOX15
ENSBTAG00000048135
ENSBTAG00000034220	CDKN2A
ENSBTAG00000010986
ENSBTAG00000027407	TNFRSF6B
ENSBTAG00000009012	PTX3
ENSBTAG00000046014	GPR146
ENSBTAG00000046611
