# Supplementary material for: Experimental challenge with bovine respiratory syncytial virus in dairy calves: bronchial lymph node transcriptome response
Source: Sci Rep. 2019 Oct 14;9:14736. doi: 10.1038/s41598-019-51094-z (PMC6791843; doi:10.1038/s41598-019-51094-z)
Supplement: Supplementary file 13 — Supplementary Table S13. [file 41598_2019_51094_MOESM13_ESM.xlsx]

## Sheet: Sheet1
Experimental challenge with bovine respiratory syncytial virus in dairy calves: bronchial lymph node transcriptome response
Dayle Johnston, Bernadette Earley, Matthew S. McCabe, Ken Lemon, Catherine Duffy, Michael McMenamy, S. Louise Cosby, JaeWoo Kim, Gordon Blackshields, Jeremy F. Taylor and Sinead M. Waters
Supplementary Table S13. Over-represented Gene Ontology terms (g:Profiler analysis) among the DEG in common between the present study and the Tizioto et al. (2015) study.
#	signf	p-value	T	Q	Q&T	Q&T/Q	Q&T/T	term ID	t type	t group	t name	t depth	Q&T list
#
1	!	4.7e-22	1661	352	96	0.273	0.058	GO:0002376	BP	3	immune system process	1	ENSBTAG00000000604,ENSBTAG00000000720,ENSBTAG00000001191,ENSBTAG00000001219,ENSBTAG00000002581,ENSBTAG00000002635,ENSBTAG00000003329,ENSBTAG00000003366,ENSBTAG00000003403,ENSBTAG00000003408,ENSBTAG00000005150,ENSBTAG00000005970,ENSBTAG00000006085,ENSBTAG00000006256,ENSBTAG00000007450,ENSBTAG00000007881,ENSBTAG00000008021,ENSBTAG00000008142,ENSBTAG00000008471,ENSBTAG00000008703,ENSBTAG00000008852,…
1	!	9.68e-20	963	352	69	0.196	0.072	GO:0006955	BP	3	immune response	2	ENSBTAG00000000720,ENSBTAG00000001191,ENSBTAG00000001219,ENSBTAG00000002581,ENSBTAG00000002635,ENSBTAG00000003366,ENSBTAG00000003408,ENSBTAG00000005150,ENSBTAG00000005970,ENSBTAG00000007450,ENSBTAG00000007881,ENSBTAG00000008021,ENSBTAG00000008142,ENSBTAG00000008703,ENSBTAG00000009012,ENSBTAG00000010057,ENSBTAG00000011990,ENSBTAG00000012185,ENSBTAG00000012441,ENSBTAG00000012467,ENSBTAG00000012684,…
1	!	1.57e-19	944	352	68	0.193	0.072	GO:0006952	BP	3	defense response	3	ENSBTAG00000000648,ENSBTAG00000001191,ENSBTAG00000001219,ENSBTAG00000001338,ENSBTAG00000002635,ENSBTAG00000003220,ENSBTAG00000003366,ENSBTAG00000005150,ENSBTAG00000007881,ENSBTAG00000008021,ENSBTAG00000008142,ENSBTAG00000008441,ENSBTAG00000008471,ENSBTAG00000008703,ENSBTAG00000009012,ENSBTAG00000009768,ENSBTAG00000010057,ENSBTAG00000010433,ENSBTAG00000011467,ENSBTAG00000012185,ENSBTAG00000012467,…
1	!	8.98e-17	488	352	46	0.131	0.094	GO:0002252	BP	3	immune effector process	2	ENSBTAG00000001219,ENSBTAG00000002635,ENSBTAG00000003366,ENSBTAG00000005970,ENSBTAG00000007450,ENSBTAG00000007881,ENSBTAG00000008021,ENSBTAG00000008142,ENSBTAG00000008471,ENSBTAG00000009012,ENSBTAG00000009768,ENSBTAG00000010057,ENSBTAG00000012185,ENSBTAG00000012441,ENSBTAG00000012467,ENSBTAG00000014177,ENSBTAG00000014628,ENSBTAG00000014707,ENSBTAG00000014762,ENSBTAG00000014921,ENSBTAG00000015978,…
1	!	1.01e-14	352	348	37	0.106	0.105	GO:0098542	BP	3	defense response to other organism	3	ENSBTAG00000000648,ENSBTAG00000001219,ENSBTAG00000002635,ENSBTAG00000003366,ENSBTAG00000007881,ENSBTAG00000008021,ENSBTAG00000008142,ENSBTAG00000008471,ENSBTAG00000009768,ENSBTAG00000011467,ENSBTAG00000012185,ENSBTAG00000014046,ENSBTAG00000014628,ENSBTAG00000014707,ENSBTAG00000014762,ENSBTAG00000014921,ENSBTAG00000016061,ENSBTAG00000017367,ENSBTAG00000018531,ENSBTAG00000018849,ENSBTAG00000020538,…
1	!	1.38e-13	613	352	47	0.134	0.077	GO:0009607	BP	3	response to biotic stimulus	2	ENSBTAG00000000648,ENSBTAG00000001219,ENSBTAG00000002635,ENSBTAG00000003366,ENSBTAG00000005970,ENSBTAG00000007881,ENSBTAG00000008021,ENSBTAG00000008142,ENSBTAG00000008471,ENSBTAG00000008703,ENSBTAG00000009012,ENSBTAG00000009768,ENSBTAG00000011467,ENSBTAG00000012185,ENSBTAG00000012684,ENSBTAG00000014046,ENSBTAG00000014628,ENSBTAG00000014707,ENSBTAG00000014762,ENSBTAG00000014921,ENSBTAG00000016061,…
1	!	2.77e-13	573	352	45	0.128	0.079	GO:0051707	BP	3	response to other organism	2	ENSBTAG00000000648,ENSBTAG00000001219,ENSBTAG00000002635,ENSBTAG00000003366,ENSBTAG00000005970,ENSBTAG00000007881,ENSBTAG00000008021,ENSBTAG00000008142,ENSBTAG00000008471,ENSBTAG00000008703,ENSBTAG00000009012,ENSBTAG00000009768,ENSBTAG00000011467,ENSBTAG00000012185,ENSBTAG00000012684,ENSBTAG00000014046,ENSBTAG00000014628,ENSBTAG00000014707,ENSBTAG00000014762,ENSBTAG00000014921,ENSBTAG00000016061,…
1	!	3.37e-13	576	352	45	0.128	0.078	GO:0043207	BP	3	response to external biotic stimulus	3	ENSBTAG00000000648,ENSBTAG00000001219,ENSBTAG00000002635,ENSBTAG00000003366,ENSBTAG00000005970,ENSBTAG00000007881,ENSBTAG00000008021,ENSBTAG00000008142,ENSBTAG00000008471,ENSBTAG00000008703,ENSBTAG00000009012,ENSBTAG00000009768,ENSBTAG00000011467,ENSBTAG00000012185,ENSBTAG00000012684,ENSBTAG00000014046,ENSBTAG00000014628,ENSBTAG00000014707,ENSBTAG00000014762,ENSBTAG00000014921,ENSBTAG00000016061,…
1	!	1.03e-11	454	352	38	0.108	0.084	GO:0045087	BP	3	innate immune response	3	ENSBTAG00000001191,ENSBTAG00000001219,ENSBTAG00000002635,ENSBTAG00000003366,ENSBTAG00000005150,ENSBTAG00000007881,ENSBTAG00000008021,ENSBTAG00000008142,ENSBTAG00000008703,ENSBTAG00000009012,ENSBTAG00000010057,ENSBTAG00000012185,ENSBTAG00000012467,ENSBTAG00000012684,ENSBTAG00000014113,ENSBTAG00000014628,ENSBTAG00000014707,ENSBTAG00000016061,ENSBTAG00000017718,ENSBTAG00000018137,ENSBTAG00000018531,…
1	!	1.06e-11	1462	352	72	0.205	0.049	GO:0009605	BP	3	response to external stimulus	2	ENSBTAG00000000648,ENSBTAG00000001191,ENSBTAG00000001219,ENSBTAG00000001338,ENSBTAG00000002635,ENSBTAG00000003366,ENSBTAG00000003403,ENSBTAG00000004503,ENSBTAG00000005970,ENSBTAG00000006256,ENSBTAG00000007881,ENSBTAG00000008021,ENSBTAG00000008142,ENSBTAG00000008441,ENSBTAG00000008471,ENSBTAG00000008703,ENSBTAG00000008951,ENSBTAG00000009012,ENSBTAG00000009615,ENSBTAG00000009768,ENSBTAG00000010433,…
1	!	3.49e-10	50	348	14	0.04	0.28	GO:0072376	BP	3	protein activation cascade	2	ENSBTAG00000001219,ENSBTAG00000007450,ENSBTAG00000012088,ENSBTAG00000012467,ENSBTAG00000014177,ENSBTAG00000018137,ENSBTAG00000046076,ENSBTAG00000046158,ENSBTAG00000046161,ENSBTAG00000046813,ENSBTAG00000047177,ENSBTAG00000047377,ENSBTAG00000048048,ENSBTAG00000048135
1	!	3.87e-10	2477	352	96	0.273	0.039	GO:0006950	BP	3	response to stress	2	ENSBTAG00000000042,ENSBTAG00000000067,ENSBTAG00000000648,ENSBTAG00000001191,ENSBTAG00000001219,ENSBTAG00000001338,ENSBTAG00000002635,ENSBTAG00000003220,ENSBTAG00000003366,ENSBTAG00000004789,ENSBTAG00000005150,ENSBTAG00000005970,ENSBTAG00000006045,ENSBTAG00000006523,ENSBTAG00000007732,ENSBTAG00000007821,ENSBTAG00000007881,ENSBTAG00000008021,ENSBTAG00000008142,ENSBTAG00000008441,ENSBTAG00000008471,…
1	!	4.31e-10	41	348	13	0.037	0.317	GO:0006956	BP	3	complement activation	3	ENSBTAG00000001219,ENSBTAG00000007450,ENSBTAG00000012467,ENSBTAG00000014177,ENSBTAG00000018137,ENSBTAG00000046076,ENSBTAG00000046158,ENSBTAG00000046161,ENSBTAG00000046813,ENSBTAG00000047177,ENSBTAG00000047377,ENSBTAG00000048048,ENSBTAG00000048135
1	!	3.69e-09	169	334	21	0.063	0.124	GO:0051607	BP	3	defense response to virus	3	ENSBTAG00000003366,ENSBTAG00000007881,ENSBTAG00000008021,ENSBTAG00000008142,ENSBTAG00000008471,ENSBTAG00000009768,ENSBTAG00000014628,ENSBTAG00000014707,ENSBTAG00000014762,ENSBTAG00000014921,ENSBTAG00000016061,ENSBTAG00000017367,ENSBTAG00000020538,ENSBTAG00000030913,ENSBTAG00000030932,ENSBTAG00000034918,ENSBTAG00000037527,ENSBTAG00000039861,ENSBTAG00000045588,ENSBTAG00000046580,ENSBTAG00000047680
1	!	1.1e-08	219	334	23	0.069	0.105	GO:0009615	BP	3	response to virus	3	ENSBTAG00000003366,ENSBTAG00000007881,ENSBTAG00000008021,ENSBTAG00000008142,ENSBTAG00000008471,ENSBTAG00000008703,ENSBTAG00000009768,ENSBTAG00000012684,ENSBTAG00000014628,ENSBTAG00000014707,ENSBTAG00000014762,ENSBTAG00000014921,ENSBTAG00000016061,ENSBTAG00000017367,ENSBTAG00000020538,ENSBTAG00000030913,ENSBTAG00000030932,ENSBTAG00000034918,ENSBTAG00000037527,ENSBTAG00000039861,ENSBTAG00000045588,…
1	!	1.13e-08	626	351	40	0.114	0.064	GO:0034097	BP	24	response to cytokine	2	ENSBTAG00000001191,ENSBTAG00000001338,ENSBTAG00000002215,ENSBTAG00000003220,ENSBTAG00000003366,ENSBTAG00000003403,ENSBTAG00000005043,ENSBTAG00000005970,ENSBTAG00000006085,ENSBTAG00000007881,ENSBTAG00000008142,ENSBTAG00000008441,ENSBTAG00000008471,ENSBTAG00000008703,ENSBTAG00000009768,ENSBTAG00000010704,ENSBTAG00000011343,ENSBTAG00000011990,ENSBTAG00000012441,ENSBTAG00000012684,ENSBTAG00000014113,…
1	!	1.45e-07	7140	353	189	0.535	0.026	GO:0050896	BP	3	response to stimulus	1	ENSBTAG00000000042,ENSBTAG00000000067,ENSBTAG00000000604,ENSBTAG00000000648,ENSBTAG00000000720,ENSBTAG00000001191,ENSBTAG00000001219,ENSBTAG00000001338,ENSBTAG00000002035,ENSBTAG00000002215,ENSBTAG00000002581,ENSBTAG00000002635,ENSBTAG00000003120,ENSBTAG00000003220,ENSBTAG00000003329,ENSBTAG00000003366,ENSBTAG00000003403,ENSBTAG00000003408,ENSBTAG00000004048,ENSBTAG00000004221,ENSBTAG00000004503,…
1	!	3.36e-06	129	348	16	0.046	0.124	GO:0006959	BP	3	humoral immune response	3	ENSBTAG00000001219,ENSBTAG00000002635,ENSBTAG00000007450,ENSBTAG00000012467,ENSBTAG00000014177,ENSBTAG00000018137,ENSBTAG00000018531,ENSBTAG00000023393,ENSBTAG00000046076,ENSBTAG00000046158,ENSBTAG00000046161,ENSBTAG00000046813,ENSBTAG00000047177,ENSBTAG00000047377,ENSBTAG00000048048,ENSBTAG00000048135
1	!	4.97e-06	237	348	21	0.06	0.089	GO:0002250	BP	3	adaptive immune response	3	ENSBTAG00000000720,ENSBTAG00000001219,ENSBTAG00000011990,ENSBTAG00000012441,ENSBTAG00000014921,ENSBTAG00000015978,ENSBTAG00000016061,ENSBTAG00000018531,ENSBTAG00000018849,ENSBTAG00000023393,ENSBTAG00000023635,ENSBTAG00000027676,ENSBTAG00000045923,ENSBTAG00000046076,ENSBTAG00000046161,ENSBTAG00000046813,ENSBTAG00000047177,ENSBTAG00000047377,ENSBTAG00000047680,ENSBTAG00000048048,ENSBTAG00000048135
1	!	8.96e-06	857	348	42	0.121	0.049	GO:0002682	BP	3	regulation of immune system process	1	ENSBTAG00000000604,ENSBTAG00000001219,ENSBTAG00000002635,ENSBTAG00000003366,ENSBTAG00000003403,ENSBTAG00000005970,ENSBTAG00000007450,ENSBTAG00000007881,ENSBTAG00000008142,ENSBTAG00000008703,ENSBTAG00000011990,ENSBTAG00000012185,ENSBTAG00000012441,ENSBTAG00000012467,ENSBTAG00000012684,ENSBTAG00000014046,ENSBTAG00000014177,ENSBTAG00000014921,ENSBTAG00000015298,ENSBTAG00000015978,ENSBTAG00000016061,…
1	!	9.07e-06	23	348	8	0.023	0.348	GO:0006958	BP	3	complement activation, classical pathway	4	ENSBTAG00000001219,ENSBTAG00000046076,ENSBTAG00000046161,ENSBTAG00000046813,ENSBTAG00000047177,ENSBTAG00000047377,ENSBTAG00000048048,ENSBTAG00000048135
1	!	9.35e-06	7	12	3	0.25	0.429	GO:0008626	BP	12	granzyme-mediated apoptotic signaling pathway	1	ENSBTAG00000010057,ENSBTAG00000013055,ENSBTAG00000038080
1	!	1.83e-05	165	348	17	0.049	0.103	GO:0002460	BP	3	adaptive immune response based on somatic recombination of immune receptors built from immunoglobulin superfamily domains	4	ENSBTAG00000001219,ENSBTAG00000012441,ENSBTAG00000014921,ENSBTAG00000015978,ENSBTAG00000016061,ENSBTAG00000018849,ENSBTAG00000023393,ENSBTAG00000027676,ENSBTAG00000045923,ENSBTAG00000046076,ENSBTAG00000046161,ENSBTAG00000046813,ENSBTAG00000047177,ENSBTAG00000047377,ENSBTAG00000047680,ENSBTAG00000048048,ENSBTAG00000048135
1	!	1.94e-05	25	348	8	0.023	0.32	GO:0006910	BP	40	phagocytosis, recognition	1	ENSBTAG00000001219,ENSBTAG00000046076,ENSBTAG00000046161,ENSBTAG00000046813,ENSBTAG00000047177,ENSBTAG00000047377,ENSBTAG00000048048,ENSBTAG00000048135
1	!	5.38e-05	51	352	10	0.028	0.196	GO:1903901	BP	3	negative regulation of viral life cycle	2	ENSBTAG00000007881,ENSBTAG00000008021,ENSBTAG00000008703,ENSBTAG00000009012,ENSBTAG00000014707,ENSBTAG00000014762,ENSBTAG00000016061,ENSBTAG00000017367,ENSBTAG00000030913,ENSBTAG00000045588
1	!	5.43e-05	39	348	9	0.026	0.231	GO:0006911	BP	40	phagocytosis, engulfment	2	ENSBTAG00000001219,ENSBTAG00000011990,ENSBTAG00000046076,ENSBTAG00000046161,ENSBTAG00000046813,ENSBTAG00000047177,ENSBTAG00000047377,ENSBTAG00000048048,ENSBTAG00000048135
1	!	5.99e-05	116	352	14	0.04	0.121	GO:0043901	BP	3	negative regulation of multi-organism process	1	ENSBTAG00000005043,ENSBTAG00000006165,ENSBTAG00000007881,ENSBTAG00000008021,ENSBTAG00000008703,ENSBTAG00000009012,ENSBTAG00000009615,ENSBTAG00000014707,ENSBTAG00000014762,ENSBTAG00000016061,ENSBTAG00000017367,ENSBTAG00000030913,ENSBTAG00000045588,ENSBTAG00000046580
1	!	7.5e-05	1345	352	54	0.153	0.04	GO:0051704	BP	3	multi-organism process	1	ENSBTAG00000000648,ENSBTAG00000000706,ENSBTAG00000001219,ENSBTAG00000002635,ENSBTAG00000002824,ENSBTAG00000003366,ENSBTAG00000005043,ENSBTAG00000005970,ENSBTAG00000006045,ENSBTAG00000006165,ENSBTAG00000007605,ENSBTAG00000007881,ENSBTAG00000008021,ENSBTAG00000008142,ENSBTAG00000008471,ENSBTAG00000008703,ENSBTAG00000009012,ENSBTAG00000009615,ENSBTAG00000009768,ENSBTAG00000011467,ENSBTAG00000012185,…
1	!	0.00014	261	348	20	0.057	0.077	GO:0002253	BP	3	activation of immune response	3	ENSBTAG00000001219,ENSBTAG00000002635,ENSBTAG00000003366,ENSBTAG00000007450,ENSBTAG00000008142,ENSBTAG00000012467,ENSBTAG00000014177,ENSBTAG00000016061,ENSBTAG00000016556,ENSBTAG00000018137,ENSBTAG00000046076,ENSBTAG00000046158,ENSBTAG00000046161,ENSBTAG00000046580,ENSBTAG00000046813,ENSBTAG00000047177,ENSBTAG00000047377,ENSBTAG00000047680,ENSBTAG00000048048,ENSBTAG00000048135
1	!	0.000169	32	348	8	0.023	0.25	GO:0002455	BP	3	humoral immune response mediated by circulating immunoglobulin	7	ENSBTAG00000001219,ENSBTAG00000046076,ENSBTAG00000046161,ENSBTAG00000046813,ENSBTAG00000047177,ENSBTAG00000047377,ENSBTAG00000048048,ENSBTAG00000048135
1	!	0.000182	170	348	16	0.046	0.094	GO:0002449	BP	3	lymphocyte mediated immunity	4	ENSBTAG00000001219,ENSBTAG00000010057,ENSBTAG00000012441,ENSBTAG00000016061,ENSBTAG00000018849,ENSBTAG00000023393,ENSBTAG00000034295,ENSBTAG00000045923,ENSBTAG00000046076,ENSBTAG00000046161,ENSBTAG00000046813,ENSBTAG00000047177,ENSBTAG00000047377,ENSBTAG00000047680,ENSBTAG00000048048,ENSBTAG00000048135
1	!	0.0002	104	303	12	0.04	0.115	GO:0002377	BP	3	immunoglobulin production	3	ENSBTAG00000003408,ENSBTAG00000005970,ENSBTAG00000014921,ENSBTAG00000018849,ENSBTAG00000031160,ENSBTAG00000038337,ENSBTAG00000045923,ENSBTAG00000046322,ENSBTAG00000047121,ENSBTAG00000047529,ENSBTAG00000047986,ENSBTAG00000048030
1	!	0.000218	376	348	24	0.069	0.064	GO:0050778	BP	3	positive regulation of immune response	2	ENSBTAG00000001219,ENSBTAG00000002635,ENSBTAG00000003366,ENSBTAG00000005970,ENSBTAG00000007450,ENSBTAG00000008142,ENSBTAG00000012467,ENSBTAG00000014177,ENSBTAG00000015978,ENSBTAG00000016061,ENSBTAG00000016556,ENSBTAG00000018137,ENSBTAG00000034295,ENSBTAG00000045923,ENSBTAG00000046076,ENSBTAG00000046158,ENSBTAG00000046161,ENSBTAG00000046580,ENSBTAG00000046813,ENSBTAG00000047177,ENSBTAG00000047377,…
1	!	0.000246	466	348	27	0.078	0.058	GO:0050776	BP	3	regulation of immune response	2	ENSBTAG00000001219,ENSBTAG00000002635,ENSBTAG00000003366,ENSBTAG00000005970,ENSBTAG00000007450,ENSBTAG00000008142,ENSBTAG00000011990,ENSBTAG00000012185,ENSBTAG00000012441,ENSBTAG00000012467,ENSBTAG00000014177,ENSBTAG00000015978,ENSBTAG00000016061,ENSBTAG00000016556,ENSBTAG00000018137,ENSBTAG00000034295,ENSBTAG00000045923,ENSBTAG00000046076,ENSBTAG00000046158,ENSBTAG00000046161,ENSBTAG00000046580,…
1	!	0.000248	1957	351	68	0.194	0.035	GO:0010033	BP	24	response to organic substance	1	ENSBTAG00000000067,ENSBTAG00000000720,ENSBTAG00000001191,ENSBTAG00000001338,ENSBTAG00000002215,ENSBTAG00000003220,ENSBTAG00000003366,ENSBTAG00000003403,ENSBTAG00000005043,ENSBTAG00000005970,ENSBTAG00000006085,ENSBTAG00000006676,ENSBTAG00000007605,ENSBTAG00000007881,ENSBTAG00000008017,ENSBTAG00000008142,ENSBTAG00000008441,ENSBTAG00000008471,ENSBTAG00000008703,ENSBTAG00000008951,ENSBTAG00000009186,…
1	!	0.000275	60	352	10	0.028	0.167	GO:0048525	BP	3	negative regulation of viral process	1	ENSBTAG00000007881,ENSBTAG00000008021,ENSBTAG00000008703,ENSBTAG00000009012,ENSBTAG00000014707,ENSBTAG00000014762,ENSBTAG00000016061,ENSBTAG00000017367,ENSBTAG00000030913,ENSBTAG00000045588
1	!	0.000307	47	348	9	0.026	0.191	GO:0099024	BP	40	plasma membrane invagination	2	ENSBTAG00000001219,ENSBTAG00000011990,ENSBTAG00000046076,ENSBTAG00000046161,ENSBTAG00000046813,ENSBTAG00000047177,ENSBTAG00000047377,ENSBTAG00000048048,ENSBTAG00000048135
1	!	0.000318	67	318	10	0.031	0.149	GO:0070098	BP	24	chemokine-mediated signaling pathway	3	ENSBTAG00000001191,ENSBTAG00000001338,ENSBTAG00000003220,ENSBTAG00000003403,ENSBTAG00000012684,ENSBTAG00000014113,ENSBTAG00000014162,ENSBTAG00000017718,ENSBTAG00000019095,ENSBTAG00000034883
1	!	0.000372	48	348	9	0.026	0.188	GO:0050853	BP	32	B cell receptor signaling pathway	1	ENSBTAG00000001219,ENSBTAG00000016556,ENSBTAG00000046076,ENSBTAG00000046161,ENSBTAG00000046813,ENSBTAG00000047177,ENSBTAG00000047377,ENSBTAG00000048048,ENSBTAG00000048135
1	!	0.000437	568	351	30	0.085	0.053	GO:0071345	BP	24	cellular response to cytokine stimulus	3	ENSBTAG00000001191,ENSBTAG00000001338,ENSBTAG00000002215,ENSBTAG00000003220,ENSBTAG00000003403,ENSBTAG00000005970,ENSBTAG00000007881,ENSBTAG00000008441,ENSBTAG00000009768,ENSBTAG00000010704,ENSBTAG00000011990,ENSBTAG00000012441,ENSBTAG00000012684,ENSBTAG00000014113,ENSBTAG00000014162,ENSBTAG00000014921,ENSBTAG00000015261,ENSBTAG00000016163,ENSBTAG00000017718,ENSBTAG00000019095,ENSBTAG00000019665,…
1	!	0.000823	85	348	11	0.032	0.129	GO:0019724	BP	3	B cell mediated immunity	5	ENSBTAG00000001219,ENSBTAG00000018849,ENSBTAG00000045923,ENSBTAG00000046076,ENSBTAG00000046161,ENSBTAG00000046813,ENSBTAG00000047177,ENSBTAG00000047377,ENSBTAG00000047680,ENSBTAG00000048048,ENSBTAG00000048135
1	!	0.000823	85	348	11	0.032	0.129	GO:0016064	BP	3	immunoglobulin mediated immune response	6	ENSBTAG00000001219,ENSBTAG00000018849,ENSBTAG00000045923,ENSBTAG00000046076,ENSBTAG00000046161,ENSBTAG00000046813,ENSBTAG00000047177,ENSBTAG00000047377,ENSBTAG00000047680,ENSBTAG00000048048,ENSBTAG00000048135
1	!	0.000866	29	321	7	0.022	0.241	GO:0045071	BP	3	negative regulation of viral genome replication	1	ENSBTAG00000007881,ENSBTAG00000008703,ENSBTAG00000014707,ENSBTAG00000014762,ENSBTAG00000016061,ENSBTAG00000017367,ENSBTAG00000030913
1	!	0.000962	105	348	12	0.034	0.114	GO:0050864	BP	3	regulation of B cell activation	4	ENSBTAG00000001219,ENSBTAG00000005970,ENSBTAG00000014921,ENSBTAG00000015298,ENSBTAG00000038337,ENSBTAG00000046076,ENSBTAG00000046161,ENSBTAG00000046813,ENSBTAG00000047177,ENSBTAG00000047377,ENSBTAG00000048048,ENSBTAG00000048135
1	!	0.00107	54	348	9	0.026	0.167	GO:0010324	BP	40	membrane invagination	1	ENSBTAG00000001219,ENSBTAG00000011990,ENSBTAG00000046076,ENSBTAG00000046161,ENSBTAG00000046813,ENSBTAG00000047177,ENSBTAG00000047377,ENSBTAG00000048048,ENSBTAG00000048135
1	!	0.00119	1999	351	67	0.191	0.034	GO:0070887	BP	24	cellular response to chemical stimulus	1	ENSBTAG00000000042,ENSBTAG00000000067,ENSBTAG00000000720,ENSBTAG00000001191,ENSBTAG00000001338,ENSBTAG00000002215,ENSBTAG00000003220,ENSBTAG00000003366,ENSBTAG00000003403,ENSBTAG00000005970,ENSBTAG00000006045,ENSBTAG00000006165,ENSBTAG00000006256,ENSBTAG00000006523,ENSBTAG00000007273,ENSBTAG00000007605,ENSBTAG00000007881,ENSBTAG00000008142,ENSBTAG00000008441,ENSBTAG00000008703,ENSBTAG00000008951,…
1	!	0.00125	172	348	15	0.043	0.087	GO:0042742	BP	3	defense response to bacterium	4	ENSBTAG00000000648,ENSBTAG00000001219,ENSBTAG00000002635,ENSBTAG00000012185,ENSBTAG00000014046,ENSBTAG00000014707,ENSBTAG00000018531,ENSBTAG00000018849,ENSBTAG00000046076,ENSBTAG00000046161,ENSBTAG00000046813,ENSBTAG00000047177,ENSBTAG00000047377,ENSBTAG00000048048,ENSBTAG00000048135
1	!	0.0013	401	168	16	0.095	0.04	GO:0006954	BP	3	inflammatory response	4	ENSBTAG00000001191,ENSBTAG00000003220,ENSBTAG00000010433,ENSBTAG00000012684,ENSBTAG00000014113,ENSBTAG00000014177,ENSBTAG00000015978,ENSBTAG00000018016,ENSBTAG00000018137,ENSBTAG00000018223,ENSBTAG00000019665,ENSBTAG00000020755,ENSBTAG00000022396,ENSBTAG00000023600,ENSBTAG00000034883,ENSBTAG00000039937
1	!	0.00142	606	348	30	0.086	0.05	GO:0002684	BP	3	positive regulation of immune system process	1	ENSBTAG00000001219,ENSBTAG00000002635,ENSBTAG00000003366,ENSBTAG00000005970,ENSBTAG00000007450,ENSBTAG00000008142,ENSBTAG00000012467,ENSBTAG00000012684,ENSBTAG00000014177,ENSBTAG00000014921,ENSBTAG00000015978,ENSBTAG00000016061,ENSBTAG00000016556,ENSBTAG00000018137,ENSBTAG00000020755,ENSBTAG00000034295,ENSBTAG00000038337,ENSBTAG00000039355,ENSBTAG00000040088,ENSBTAG00000045923,ENSBTAG00000046076,…
1	!	0.00203	168	321	14	0.044	0.083	GO:0002440	BP	3	production of molecular mediator of immune response	2	ENSBTAG00000003408,ENSBTAG00000005970,ENSBTAG00000012441,ENSBTAG00000014921,ENSBTAG00000016061,ENSBTAG00000018849,ENSBTAG00000031160,ENSBTAG00000038337,ENSBTAG00000045923,ENSBTAG00000046322,ENSBTAG00000047121,ENSBTAG00000047529,ENSBTAG00000047986,ENSBTAG00000048030
1	!	0.00241	76	348	10	0.029	0.132	GO:0050871	BP	3	positive regulation of B cell activation	5	ENSBTAG00000001219,ENSBTAG00000005970,ENSBTAG00000014921,ENSBTAG00000046076,ENSBTAG00000046161,ENSBTAG00000046813,ENSBTAG00000047177,ENSBTAG00000047377,ENSBTAG00000048048,ENSBTAG00000048135
1	!	0.00406	5445	85	45	0.529	0.008	GO:1901564	BP	3	organonitrogen compound metabolic process	1	ENSBTAG00000000042,ENSBTAG00000000604,ENSBTAG00000000648,ENSBTAG00000001027,ENSBTAG00000002215,ENSBTAG00000005043,ENSBTAG00000005355,ENSBTAG00000005970,ENSBTAG00000006045,ENSBTAG00000006085,ENSBTAG00000006165,ENSBTAG00000006256,ENSBTAG00000006374,ENSBTAG00000007554,ENSBTAG00000007605,ENSBTAG00000008240,ENSBTAG00000008703,ENSBTAG00000009211,ENSBTAG00000009615,ENSBTAG00000010057,ENSBTAG00000012441,…
1	!	0.00482	352	351	21	0.06	0.06	GO:0009617	BP	3	response to bacterium	3	ENSBTAG00000000648,ENSBTAG00000001219,ENSBTAG00000002635,ENSBTAG00000005970,ENSBTAG00000012185,ENSBTAG00000014046,ENSBTAG00000014707,ENSBTAG00000014921,ENSBTAG00000018531,ENSBTAG00000018849,ENSBTAG00000019979,ENSBTAG00000027407,ENSBTAG00000039937,ENSBTAG00000046076,ENSBTAG00000046161,ENSBTAG00000046744,ENSBTAG00000046813,ENSBTAG00000047177,ENSBTAG00000047377,ENSBTAG00000048048,ENSBTAG00000048135
1	!	0.00564	72	313	9	0.029	0.125	GO:0072676	BP	26	lymphocyte migration	1	ENSBTAG00000001191,ENSBTAG00000003403,ENSBTAG00000012684,ENSBTAG00000014113,ENSBTAG00000016556,ENSBTAG00000017718,ENSBTAG00000023393,ENSBTAG00000023600,ENSBTAG00000039355
1	!	0.00621	1633	351	56	0.16	0.034	GO:0071310	BP	24	cellular response to organic substance	2	ENSBTAG00000000067,ENSBTAG00000000720,ENSBTAG00000001191,ENSBTAG00000001338,ENSBTAG00000002215,ENSBTAG00000003220,ENSBTAG00000003366,ENSBTAG00000003403,ENSBTAG00000005970,ENSBTAG00000007605,ENSBTAG00000007881,ENSBTAG00000008142,ENSBTAG00000008441,ENSBTAG00000008703,ENSBTAG00000008951,ENSBTAG00000009186,ENSBTAG00000009768,ENSBTAG00000010704,ENSBTAG00000011990,ENSBTAG00000012441,ENSBTAG00000012684,…
1	!	0.00627	221	348	16	0.046	0.072	GO:0002443	BP	3	leukocyte mediated immunity	3	ENSBTAG00000001219,ENSBTAG00000010057,ENSBTAG00000012441,ENSBTAG00000016061,ENSBTAG00000018849,ENSBTAG00000023393,ENSBTAG00000034295,ENSBTAG00000045923,ENSBTAG00000046076,ENSBTAG00000046161,ENSBTAG00000046813,ENSBTAG00000047177,ENSBTAG00000047377,ENSBTAG00000047680,ENSBTAG00000048048,ENSBTAG00000048135
1	!	0.00646	1444	29	11	0.379	0.008	GO:0006508	BP	3	proteolysis	2	ENSBTAG00000001027,ENSBTAG00000005043,ENSBTAG00000010057,ENSBTAG00000012441,ENSBTAG00000012726,ENSBTAG00000013055,ENSBTAG00000014177,ENSBTAG00000016151,ENSBTAG00000021958,ENSBTAG00000038080,ENSBTAG00000046158
1	!	0.00648	103	352	11	0.031	0.107	GO:1903900	BP	3	regulation of viral life cycle	1	ENSBTAG00000006045,ENSBTAG00000007881,ENSBTAG00000008021,ENSBTAG00000008703,ENSBTAG00000009012,ENSBTAG00000014707,ENSBTAG00000014762,ENSBTAG00000016061,ENSBTAG00000017367,ENSBTAG00000030913,ENSBTAG00000045588
1	!	0.00655	124	352	12	0.034	0.097	GO:0006909	BP	40	phagocytosis	1	ENSBTAG00000001219,ENSBTAG00000007450,ENSBTAG00000009012,ENSBTAG00000011990,ENSBTAG00000015978,ENSBTAG00000046076,ENSBTAG00000046161,ENSBTAG00000046813,ENSBTAG00000047177,ENSBTAG00000047377,ENSBTAG00000048048,ENSBTAG00000048135
1	!	0.00889	366	351	21	0.06	0.057	GO:0019221	BP	24	cytokine-mediated signaling pathway	2	ENSBTAG00000001191,ENSBTAG00000001338,ENSBTAG00000003220,ENSBTAG00000003403,ENSBTAG00000008441,ENSBTAG00000010704,ENSBTAG00000012684,ENSBTAG00000014113,ENSBTAG00000014162,ENSBTAG00000014921,ENSBTAG00000015261,ENSBTAG00000016163,ENSBTAG00000017718,ENSBTAG00000019095,ENSBTAG00000019665,ENSBTAG00000021864,ENSBTAG00000027407,ENSBTAG00000034883,ENSBTAG00000039937,ENSBTAG00000046744,ENSBTAG00000047680
1	!	0.00967	280	352	18	0.051	0.064	GO:0043900	BP	3	regulation of multi-organism process	1	ENSBTAG00000002635,ENSBTAG00000003366,ENSBTAG00000005043,ENSBTAG00000006045,ENSBTAG00000006165,ENSBTAG00000007881,ENSBTAG00000008021,ENSBTAG00000008703,ENSBTAG00000009012,ENSBTAG00000009615,ENSBTAG00000014707,ENSBTAG00000014762,ENSBTAG00000016061,ENSBTAG00000017367,ENSBTAG00000020538,ENSBTAG00000030913,ENSBTAG00000045588,ENSBTAG00000046580
1	!	0.0109	1468	349	51	0.146	0.035	GO:0048584	BP	3	positive regulation of response to stimulus	1	ENSBTAG00000000604,ENSBTAG00000001191,ENSBTAG00000001219,ENSBTAG00000002635,ENSBTAG00000003366,ENSBTAG00000004221,ENSBTAG00000004503,ENSBTAG00000004789,ENSBTAG00000005970,ENSBTAG00000007450,ENSBTAG00000008142,ENSBTAG00000008703,ENSBTAG00000011990,ENSBTAG00000012467,ENSBTAG00000012684,ENSBTAG00000013103,ENSBTAG00000014064,ENSBTAG00000014113,ENSBTAG00000014177,ENSBTAG00000014218,ENSBTAG00000014921,…
1	!	0.0129	296	306	17	0.056	0.057	GO:0051249	BP	3	regulation of lymphocyte activation	3	ENSBTAG00000000604,ENSBTAG00000001219,ENSBTAG00000002635,ENSBTAG00000005970,ENSBTAG00000012441,ENSBTAG00000014921,ENSBTAG00000015298,ENSBTAG00000015978,ENSBTAG00000034295,ENSBTAG00000038337,ENSBTAG00000045923,ENSBTAG00000046076,ENSBTAG00000046161,ENSBTAG00000046813,ENSBTAG00000047177,ENSBTAG00000047377,ENSBTAG00000048048
1	!	0.0131	234	348	16	0.046	0.068	GO:0002764	BP	3	immune response-regulating signaling pathway	1	ENSBTAG00000001219,ENSBTAG00000002635,ENSBTAG00000003366,ENSBTAG00000008142,ENSBTAG00000012185,ENSBTAG00000016061,ENSBTAG00000016556,ENSBTAG00000046076,ENSBTAG00000046161,ENSBTAG00000046580,ENSBTAG00000046813,ENSBTAG00000047177,ENSBTAG00000047377,ENSBTAG00000047680,ENSBTAG00000048048,ENSBTAG00000048135
1	!	0.0151	365	306	19	0.062	0.052	GO:0050865	BP	3	regulation of cell activation	1	ENSBTAG00000000604,ENSBTAG00000001219,ENSBTAG00000002635,ENSBTAG00000005970,ENSBTAG00000012441,ENSBTAG00000014046,ENSBTAG00000014921,ENSBTAG00000015298,ENSBTAG00000015978,ENSBTAG00000020755,ENSBTAG00000034295,ENSBTAG00000038337,ENSBTAG00000045923,ENSBTAG00000046076,ENSBTAG00000046161,ENSBTAG00000046813,ENSBTAG00000047177,ENSBTAG00000047377,ENSBTAG00000048048
1	!	0.0166	2	53	2	0.038	1	GO:0032078	BP	4	negative regulation of endodeoxyribonuclease activity	1	ENSBTAG00000021958,ENSBTAG00000027865
1	!	0.0225	44	215	6	0.028	0.136	GO:0002548	BP	49	monocyte chemotaxis	1	ENSBTAG00000001191,ENSBTAG00000006256,ENSBTAG00000012684,ENSBTAG00000014113,ENSBTAG00000015978,ENSBTAG00000017718
1	!	0.0228	342	306	18	0.059	0.053	GO:0002694	BP	3	regulation of leukocyte activation	2	ENSBTAG00000000604,ENSBTAG00000001219,ENSBTAG00000002635,ENSBTAG00000005970,ENSBTAG00000012441,ENSBTAG00000014046,ENSBTAG00000014921,ENSBTAG00000015298,ENSBTAG00000015978,ENSBTAG00000034295,ENSBTAG00000038337,ENSBTAG00000045923,ENSBTAG00000046076,ENSBTAG00000046161,ENSBTAG00000046813,ENSBTAG00000047177,ENSBTAG00000047377,ENSBTAG00000048048
1	!	0.0265	220	348	15	0.043	0.068	GO:0002757	BP	3	immune response-activating signal transduction	2	ENSBTAG00000001219,ENSBTAG00000002635,ENSBTAG00000003366,ENSBTAG00000008142,ENSBTAG00000016061,ENSBTAG00000016556,ENSBTAG00000046076,ENSBTAG00000046161,ENSBTAG00000046580,ENSBTAG00000046813,ENSBTAG00000047177,ENSBTAG00000047377,ENSBTAG00000047680,ENSBTAG00000048048,ENSBTAG00000048135
1	!	0.0276	58	168	6	0.036	0.103	GO:0002526	BP	3	acute inflammatory response	5	ENSBTAG00000010433,ENSBTAG00000014177,ENSBTAG00000018016,ENSBTAG00000018137,ENSBTAG00000019665,ENSBTAG00000022396
1	!	0.0283	501	321	23	0.072	0.046	GO:0046649	BP	3	lymphocyte activation	3	ENSBTAG00000000604,ENSBTAG00000001219,ENSBTAG00000002635,ENSBTAG00000005970,ENSBTAG00000006085,ENSBTAG00000012185,ENSBTAG00000012441,ENSBTAG00000012684,ENSBTAG00000014921,ENSBTAG00000015298,ENSBTAG00000015978,ENSBTAG00000016061,ENSBTAG00000018849,ENSBTAG00000023393,ENSBTAG00000034295,ENSBTAG00000038337,ENSBTAG00000045923,ENSBTAG00000046076,ENSBTAG00000046161,ENSBTAG00000046813,ENSBTAG00000047177,…
1	!	0.0308	576	321	25	0.078	0.043	GO:0045321	BP	3	leukocyte activation	2	ENSBTAG00000000604,ENSBTAG00000001219,ENSBTAG00000002635,ENSBTAG00000005970,ENSBTAG00000006085,ENSBTAG00000011467,ENSBTAG00000012185,ENSBTAG00000012441,ENSBTAG00000012684,ENSBTAG00000014046,ENSBTAG00000014921,ENSBTAG00000015298,ENSBTAG00000015978,ENSBTAG00000016061,ENSBTAG00000018849,ENSBTAG00000023393,ENSBTAG00000034295,ENSBTAG00000038337,ENSBTAG00000045923,ENSBTAG00000046076,ENSBTAG00000046161,…
1	!	0.0309	174	341	13	0.038	0.075	GO:0030198	BP	20	extracellular matrix organization	2	ENSBTAG00000001027,ENSBTAG00000006165,ENSBTAG00000006187,ENSBTAG00000007821,ENSBTAG00000009615,ENSBTAG00000011324,ENSBTAG00000012088,ENSBTAG00000013103,ENSBTAG00000013472,ENSBTAG00000014912,ENSBTAG00000016151,ENSBTAG00000018563,ENSBTAG00000019132
1	!	0.0348	4690	74	35	0.473	0.007	GO:0019538	BP	3	protein metabolic process	1	ENSBTAG00000000648,ENSBTAG00000001027,ENSBTAG00000002215,ENSBTAG00000005043,ENSBTAG00000005355,ENSBTAG00000005970,ENSBTAG00000006045,ENSBTAG00000006085,ENSBTAG00000006165,ENSBTAG00000006256,ENSBTAG00000006374,ENSBTAG00000007554,ENSBTAG00000007605,ENSBTAG00000008240,ENSBTAG00000009615,ENSBTAG00000010057,ENSBTAG00000012441,ENSBTAG00000012684,ENSBTAG00000012726,ENSBTAG00000013055,ENSBTAG00000014177,…
1	!	0.0368	2810	349	80	0.229	0.028	GO:0048583	BP	3	regulation of response to stimulus	1	ENSBTAG00000000042,ENSBTAG00000000604,ENSBTAG00000001191,ENSBTAG00000001219,ENSBTAG00000002635,ENSBTAG00000003329,ENSBTAG00000003366,ENSBTAG00000003403,ENSBTAG00000004221,ENSBTAG00000004503,ENSBTAG00000004789,ENSBTAG00000005043,ENSBTAG00000005970,ENSBTAG00000006045,ENSBTAG00000006256,ENSBTAG00000007450,ENSBTAG00000007554,ENSBTAG00000007881,ENSBTAG00000008142,ENSBTAG00000008441,ENSBTAG00000008703,…
1	!	0.0386	632	70	11	0.157	0.017	GO:0043086	BP	15	negative regulation of catalytic activity	1	ENSBTAG00000001027,ENSBTAG00000005043,ENSBTAG00000007554,ENSBTAG00000009615,ENSBTAG00000012441,ENSBTAG00000015978,ENSBTAG00000016151,ENSBTAG00000018137,ENSBTAG00000021958,ENSBTAG00000027865,ENSBTAG00000045588
1	!	0.0407	1911	351	60	0.171	0.031	GO:0007166	BP	24	cell surface receptor signaling pathway	1	ENSBTAG00000001191,ENSBTAG00000001219,ENSBTAG00000001338,ENSBTAG00000003220,ENSBTAG00000003329,ENSBTAG00000003403,ENSBTAG00000004221,ENSBTAG00000004789,ENSBTAG00000005043,ENSBTAG00000006256,ENSBTAG00000007554,ENSBTAG00000007642,ENSBTAG00000008441,ENSBTAG00000010371,ENSBTAG00000010704,ENSBTAG00000011154,ENSBTAG00000012185,ENSBTAG00000012441,ENSBTAG00000012684,ENSBTAG00000013103,ENSBTAG00000013472,…
1	!	0.0434	149	352	12	0.034	0.081	GO:0043903	BP	3	regulation of symbiosis, encompassing mutualism through parasitism	2	ENSBTAG00000006045,ENSBTAG00000007881,ENSBTAG00000008021,ENSBTAG00000008703,ENSBTAG00000009012,ENSBTAG00000009615,ENSBTAG00000014707,ENSBTAG00000014762,ENSBTAG00000016061,ENSBTAG00000017367,ENSBTAG00000030913,ENSBTAG00000045588
1	!	0.0467	666	321	27	0.084	0.041	GO:0001775	BP	3	cell activation	1	ENSBTAG00000000604,ENSBTAG00000001219,ENSBTAG00000002635,ENSBTAG00000005970,ENSBTAG00000006085,ENSBTAG00000011467,ENSBTAG00000012185,ENSBTAG00000012441,ENSBTAG00000012684,ENSBTAG00000014046,ENSBTAG00000014921,ENSBTAG00000015298,ENSBTAG00000015978,ENSBTAG00000016061,ENSBTAG00000018849,ENSBTAG00000020755,ENSBTAG00000023393,ENSBTAG00000034295,ENSBTAG00000038337,ENSBTAG00000045923,ENSBTAG00000046076,…
1	!	0.0472	208	341	14	0.041	0.067	GO:0043062	BP	20	extracellular structure organization	1	ENSBTAG00000001027,ENSBTAG00000006165,ENSBTAG00000006187,ENSBTAG00000007821,ENSBTAG00000009615,ENSBTAG00000011154,ENSBTAG00000011324,ENSBTAG00000012088,ENSBTAG00000013103,ENSBTAG00000013472,ENSBTAG00000014912,ENSBTAG00000016151,ENSBTAG00000018563,ENSBTAG00000019132
1	!	0.0498	3	53	2	0.038	0.667	GO:0032076	BP	4	negative regulation of deoxyribonuclease activity	1	ENSBTAG00000021958,ENSBTAG00000027865
1	!	2.63e-13	3351	306	113	0.369	0.034	GO:0005576	CC	6	extracellular region	1	ENSBTAG00000000243,ENSBTAG00000000648,ENSBTAG00000000706,ENSBTAG00000000720,ENSBTAG00000001191,ENSBTAG00000001219,ENSBTAG00000001781,ENSBTAG00000002319,ENSBTAG00000002478,ENSBTAG00000002635,ENSBTAG00000003329,ENSBTAG00000003403,ENSBTAG00000003408,ENSBTAG00000003492,ENSBTAG00000004221,ENSBTAG00000004503,ENSBTAG00000004547,ENSBTAG00000005043,ENSBTAG00000006024,ENSBTAG00000006045,ENSBTAG00000006165,…
1	!	3.53e-12	2995	306	103	0.337	0.034	GO:0044421	CC	6	extracellular region part	2	ENSBTAG00000000243,ENSBTAG00000000648,ENSBTAG00000000706,ENSBTAG00000000720,ENSBTAG00000001191,ENSBTAG00000001219,ENSBTAG00000001781,ENSBTAG00000002319,ENSBTAG00000002478,ENSBTAG00000002635,ENSBTAG00000003403,ENSBTAG00000003408,ENSBTAG00000003492,ENSBTAG00000004503,ENSBTAG00000004547,ENSBTAG00000005043,ENSBTAG00000006024,ENSBTAG00000006045,ENSBTAG00000006165,ENSBTAG00000006187,ENSBTAG00000006256,…
1	!	1.82e-11	2860	241	84	0.349	0.029	GO:0005615	CC	6	extracellular space	3	ENSBTAG00000000648,ENSBTAG00000001191,ENSBTAG00000001219,ENSBTAG00000001781,ENSBTAG00000002478,ENSBTAG00000003403,ENSBTAG00000003408,ENSBTAG00000003492,ENSBTAG00000004547,ENSBTAG00000005043,ENSBTAG00000006024,ENSBTAG00000006045,ENSBTAG00000006165,ENSBTAG00000006187,ENSBTAG00000006256,ENSBTAG00000006263,ENSBTAG00000007259,ENSBTAG00000007415,ENSBTAG00000007450,ENSBTAG00000007605,ENSBTAG00000008074,…
1	!	1.88e-09	15	348	9	0.026	0.6	GO:0042571	CC	6	immunoglobulin complex, circulating	2	ENSBTAG00000001219,ENSBTAG00000018531,ENSBTAG00000046076,ENSBTAG00000046161,ENSBTAG00000046813,ENSBTAG00000047177,ENSBTAG00000047377,ENSBTAG00000048048,ENSBTAG00000048135
1	!	3.25e-08	19	348	9	0.026	0.474	GO:0019814	CC	6	immunoglobulin complex	1	ENSBTAG00000001219,ENSBTAG00000018531,ENSBTAG00000046076,ENSBTAG00000046161,ENSBTAG00000046813,ENSBTAG00000047177,ENSBTAG00000047377,ENSBTAG00000048048,ENSBTAG00000048135
1	!	1.37e-05	88	348	13	0.037	0.148	GO:0072562	CC	6	blood microparticle	3	ENSBTAG00000001219,ENSBTAG00000007273,ENSBTAG00000015441,ENSBTAG00000016151,ENSBTAG00000018137,ENSBTAG00000018531,ENSBTAG00000046076,ENSBTAG00000046161,ENSBTAG00000046813,ENSBTAG00000047177,ENSBTAG00000047377,ENSBTAG00000048048,ENSBTAG00000048135
1	!	0.000139	402	293	23	0.078	0.057	GO:0031012	CC	6	extracellular matrix	3	ENSBTAG00000000648,ENSBTAG00000000706,ENSBTAG00000002319,ENSBTAG00000005043,ENSBTAG00000006045,ENSBTAG00000006187,ENSBTAG00000008869,ENSBTAG00000008951,ENSBTAG00000009615,ENSBTAG00000009705,ENSBTAG00000011324,ENSBTAG00000011913,ENSBTAG00000012119,ENSBTAG00000013103,ENSBTAG00000013210,ENSBTAG00000013472,ENSBTAG00000014064,ENSBTAG00000014575,ENSBTAG00000014906,ENSBTAG00000014912,ENSBTAG00000016151,…
1	!	0.000372	179	348	16	0.046	0.089	GO:0009897	CC	10	external side of plasma membrane	2	ENSBTAG00000001219,ENSBTAG00000006045,ENSBTAG00000007273,ENSBTAG00000011154,ENSBTAG00000015978,ENSBTAG00000020755,ENSBTAG00000034295,ENSBTAG00000034883,ENSBTAG00000045923,ENSBTAG00000046076,ENSBTAG00000046161,ENSBTAG00000046813,ENSBTAG00000047177,ENSBTAG00000047377,ENSBTAG00000048048,ENSBTAG00000048135
1	!	0.0021	2108	150	38	0.253	0.018	GO:0070062	CC	6	extracellular exosome	3	ENSBTAG00000001781,ENSBTAG00000004547,ENSBTAG00000005043,ENSBTAG00000006045,ENSBTAG00000006165,ENSBTAG00000006187,ENSBTAG00000006256,ENSBTAG00000006263,ENSBTAG00000007415,ENSBTAG00000007450,ENSBTAG00000007605,ENSBTAG00000008951,ENSBTAG00000009615,ENSBTAG00000011154,ENSBTAG00000011913,ENSBTAG00000012215,ENSBTAG00000012726,ENSBTAG00000013577,ENSBTAG00000013923,ENSBTAG00000014177,ENSBTAG00000014803,…
1	!	0.0025	2123	150	38	0.253	0.018	GO:1903561	CC	6	extracellular vesicle	2	ENSBTAG00000001781,ENSBTAG00000004547,ENSBTAG00000005043,ENSBTAG00000006045,ENSBTAG00000006165,ENSBTAG00000006187,ENSBTAG00000006256,ENSBTAG00000006263,ENSBTAG00000007415,ENSBTAG00000007450,ENSBTAG00000007605,ENSBTAG00000008951,ENSBTAG00000009615,ENSBTAG00000011154,ENSBTAG00000011913,ENSBTAG00000012215,ENSBTAG00000012726,ENSBTAG00000013577,ENSBTAG00000013923,ENSBTAG00000014177,ENSBTAG00000014803,…
1	!	0.00253	2124	150	38	0.253	0.018	GO:0043230	CC	6	extracellular organelle	3	ENSBTAG00000001781,ENSBTAG00000004547,ENSBTAG00000005043,ENSBTAG00000006045,ENSBTAG00000006165,ENSBTAG00000006187,ENSBTAG00000006256,ENSBTAG00000006263,ENSBTAG00000007415,ENSBTAG00000007450,ENSBTAG00000007605,ENSBTAG00000008951,ENSBTAG00000009615,ENSBTAG00000011154,ENSBTAG00000011913,ENSBTAG00000012215,ENSBTAG00000012726,ENSBTAG00000013577,ENSBTAG00000013923,ENSBTAG00000014177,ENSBTAG00000014803,…
1	!	0.00261	2979	83	31	0.373	0.01	GO:0031982	CC	6	vesicle	1	ENSBTAG00000000604,ENSBTAG00000001781,ENSBTAG00000005043,ENSBTAG00000006045,ENSBTAG00000006165,ENSBTAG00000006256,ENSBTAG00000006263,ENSBTAG00000007415,ENSBTAG00000007605,ENSBTAG00000008240,ENSBTAG00000008951,ENSBTAG00000009615,ENSBTAG00000010057,ENSBTAG00000011913,ENSBTAG00000012726,ENSBTAG00000013055,ENSBTAG00000013577,ENSBTAG00000014177,ENSBTAG00000015145,ENSBTAG00000015978,ENSBTAG00000016151,…
1	!	0.00462	509	348	26	0.075	0.051	GO:0009986	CC	10	cell surface	1	ENSBTAG00000001219,ENSBTAG00000006045,ENSBTAG00000007273,ENSBTAG00000008021,ENSBTAG00000009615,ENSBTAG00000011154,ENSBTAG00000014064,ENSBTAG00000015978,ENSBTAG00000017120,ENSBTAG00000017143,ENSBTAG00000018607,ENSBTAG00000019095,ENSBTAG00000020755,ENSBTAG00000026676,ENSBTAG00000032265,ENSBTAG00000034295,ENSBTAG00000034883,ENSBTAG00000045588,ENSBTAG00000045923,ENSBTAG00000046076,ENSBTAG00000046161,…
1	!	0.00667	203	12	4	0.333	0.02	GO:0030141	CC	34	secretory granule	2	ENSBTAG00000010057,ENSBTAG00000013055,ENSBTAG00000020755,ENSBTAG00000038080
1	!	0.0232	45	329	7	0.021	0.156	GO:0044420	CC	6	extracellular matrix component	4	ENSBTAG00000006187,ENSBTAG00000012088,ENSBTAG00000012119,ENSBTAG00000013103,ENSBTAG00000013472,ENSBTAG00000014575,ENSBTAG00000048125
1	!	0.0256	334	348	19	0.055	0.057	GO:0098552	CC	10	side of membrane	1	ENSBTAG00000001219,ENSBTAG00000006045,ENSBTAG00000007273,ENSBTAG00000011154,ENSBTAG00000011990,ENSBTAG00000015978,ENSBTAG00000016739,ENSBTAG00000017751,ENSBTAG00000020755,ENSBTAG00000034295,ENSBTAG00000034883,ENSBTAG00000045923,ENSBTAG00000046076,ENSBTAG00000046161,ENSBTAG00000046813,ENSBTAG00000047177,ENSBTAG00000047377,ENSBTAG00000048048,ENSBTAG00000048135
1	!	0.027	289	12	4	0.333	0.014	GO:0099503	CC	34	secretory vesicle	1	ENSBTAG00000010057,ENSBTAG00000013055,ENSBTAG00000020755,ENSBTAG00000038080
1	!	0.0297	84	329	9	0.027	0.107	GO:0062023	CC	6	collagen-containing extracellular matrix	4	ENSBTAG00000000706,ENSBTAG00000002319,ENSBTAG00000005043,ENSBTAG00000009615,ENSBTAG00000012088,ENSBTAG00000013103,ENSBTAG00000013472,ENSBTAG00000014575,ENSBTAG00000048125
1	!	3.25e-08	19	348	9	0.026	0.474	GO:0034987	MF	21	immunoglobulin receptor binding	2	ENSBTAG00000001219,ENSBTAG00000018531,ENSBTAG00000046076,ENSBTAG00000046161,ENSBTAG00000046813,ENSBTAG00000047177,ENSBTAG00000047377,ENSBTAG00000048048,ENSBTAG00000048135
1	!	2.83e-05	162	12	5	0.417	0.031	GO:0004252	MF	5	serine-type endopeptidase activity	4	ENSBTAG00000010057,ENSBTAG00000013055,ENSBTAG00000021958,ENSBTAG00000038080,ENSBTAG00000046158
1	!	5.22e-05	183	12	5	0.417	0.027	GO:0008236	MF	5	serine-type peptidase activity	3	ENSBTAG00000010057,ENSBTAG00000013055,ENSBTAG00000021958,ENSBTAG00000038080,ENSBTAG00000046158
1	!	5.97e-05	188	12	5	0.417	0.027	GO:0017171	MF	5	serine hydrolase activity	1	ENSBTAG00000010057,ENSBTAG00000013055,ENSBTAG00000021958,ENSBTAG00000038080,ENSBTAG00000046158
1	!	0.000307	47	348	9	0.026	0.191	GO:0003823	MF	16	antigen binding	1	ENSBTAG00000001219,ENSBTAG00000045923,ENSBTAG00000046076,ENSBTAG00000046161,ENSBTAG00000046813,ENSBTAG00000047177,ENSBTAG00000047377,ENSBTAG00000048048,ENSBTAG00000048135
1	!	0.000438	40	63	5	0.079	0.125	GO:0048306	MF	48	calcium-dependent protein binding	1	ENSBTAG00000009615,ENSBTAG00000015145,ENSBTAG00000015978,ENSBTAG00000018137,ENSBTAG00000020755
1	!	0.00399	438	12	5	0.417	0.011	GO:0004175	MF	5	endopeptidase activity	3	ENSBTAG00000010057,ENSBTAG00000013055,ENSBTAG00000021958,ENSBTAG00000038080,ENSBTAG00000046158
1	!	0.0197	607	12	5	0.417	0.008	GO:0070011	MF	5	peptidase activity, acting on L-amino acid peptides	2	ENSBTAG00000010057,ENSBTAG00000013055,ENSBTAG00000021958,ENSBTAG00000038080,ENSBTAG00000046158
1	!	0.0209	2	59	2	0.034	1	GO:0019834	MF	53	phospholipase A2 inhibitor activity	1	ENSBTAG00000009615,ENSBTAG00000015978
1	!	0.0219	14	59	3	0.051	0.214	GO:0098641	MF	29	cadherin binding involved in cell-cell adhesion	1	ENSBTAG00000009615,ENSBTAG00000015145,ENSBTAG00000015978
1	!	0.0222	622	12	5	0.417	0.008	GO:0008233	MF	5	peptidase activity	1	ENSBTAG00000010057,ENSBTAG00000013055,ENSBTAG00000021958,ENSBTAG00000038080,ENSBTAG00000046158
1	!	0.0327	53	291	7	0.024	0.132	GO:0003725	MF	22	double-stranded RNA binding	1	ENSBTAG00000003366,ENSBTAG00000008142,ENSBTAG00000008703,ENSBTAG00000014628,ENSBTAG00000037527,ENSBTAG00000039861,ENSBTAG00000046580
1	!	0.0447	1181	348	42	0.121	0.036	GO:0005102	MF	21	signaling receptor binding	1	ENSBTAG00000000604,ENSBTAG00000001191,ENSBTAG00000001219,ENSBTAG00000003403,ENSBTAG00000004221,ENSBTAG00000004503,ENSBTAG00000005043,ENSBTAG00000006045,ENSBTAG00000007273,ENSBTAG00000007605,ENSBTAG00000010371,ENSBTAG00000010433,ENSBTAG00000012441,ENSBTAG00000012684,ENSBTAG00000014113,ENSBTAG00000014218,ENSBTAG00000014921,ENSBTAG00000016151,ENSBTAG00000016163,ENSBTAG00000017718,ENSBTAG00000018137,…
1	!	0.00852	4	331	2	0.006	0.5	CORUM:712	cor	8	cGMP kinase signaling complex (IP3RI, IRAG, cGKI-beta, alpha-actin, calponin H1, PLN, RhoA)	1	ENSBTAG00000011207,ENSBTAG00000014614
1	!	0.00105	4	9	2	0.222	0.5	HP:0005381	hp	39	Recurrent meningococcal disease	3	ENSBTAG00000014177,ENSBTAG00000046158
1	!	0.00176	5	9	2	0.222	0.4	HP:0005430	hp	39	Recurrent Neisserial infections	2	ENSBTAG00000014177,ENSBTAG00000046158
1	!	0.00217	8	235	4	0.017	0.5	HP:0005474	hp	28	Decreased calvarial ossification	1	ENSBTAG00000008951,ENSBTAG00000013103,ENSBTAG00000013472,ENSBTAG00000014064
1	!	0.00393	23	189	5	0.026	0.217	HP:0002953	hp	47	Vertebral compression fractures	1	ENSBTAG00000000042,ENSBTAG00000001027,ENSBTAG00000006045,ENSBTAG00000009705,ENSBTAG00000014218
1	!	0.00402	4	163	3	0.018	0.75	HP:0040166	hp	2	Abnormality of the periosteum	1	ENSBTAG00000013103,ENSBTAG00000014064,ENSBTAG00000019665
1	!	0.00967	11	9	2	0.222	0.182	HP:0005420	hp	39	Recurrent gram-negative bacterial infections	1	ENSBTAG00000014177,ENSBTAG00000046158
1	!	0.025	125	115	7	0.061	0.056	HP:0002757	hp	1	Recurrent fractures	1	ENSBTAG00000000042,ENSBTAG00000006045,ENSBTAG00000006374,ENSBTAG00000008951,ENSBTAG00000013103,ENSBTAG00000014064,ENSBTAG00000030343
1	!	0.0256	5	235	3	0.013	0.6	HP:0006367	hp	19	Crumpled long bones	1	ENSBTAG00000006045,ENSBTAG00000013103,ENSBTAG00000013472
1	!	0.0256	5	235	3	0.013	0.6	HP:0005758	hp	25	Basilar impression	1	ENSBTAG00000013103,ENSBTAG00000013472,ENSBTAG00000014218
1	!	0.0307	501	189	16	0.085	0.032	HP:0011843	hp	38	Abnormality of skeletal physiology	1	ENSBTAG00000000042,ENSBTAG00000001219,ENSBTAG00000006045,ENSBTAG00000006085,ENSBTAG00000006374,ENSBTAG00000008951,ENSBTAG00000009705,ENSBTAG00000013103,ENSBTAG00000014064,ENSBTAG00000014218,ENSBTAG00000019132,ENSBTAG00000019665,ENSBTAG00000030343,ENSBTAG00000043558,ENSBTAG00000043563,ENSBTAG00000048049
1	!	0.0314	258	129	10	0.078	0.039	HP:0011061	hp	43	Abnormality of dental structure	1	ENSBTAG00000001027,ENSBTAG00000006045,ENSBTAG00000006374,ENSBTAG00000008951,ENSBTAG00000013103,ENSBTAG00000014064,ENSBTAG00000019132,ENSBTAG00000023393,ENSBTAG00000043558,ENSBTAG00000043563
1	!	0.0485	24	9	2	0.222	0.083	HP:0004431	hp	35	Complement deficiency	1	ENSBTAG00000014177,ENSBTAG00000046158
1	!	4.57e-06	154	334	16	0.048	0.104	KEGG:05164	keg	11	Influenza A	1	ENSBTAG00000002581,ENSBTAG00000003366,ENSBTAG00000008142,ENSBTAG00000008441,ENSBTAG00000008703,ENSBTAG00000014628,ENSBTAG00000014921,ENSBTAG00000016061,ENSBTAG00000021077,ENSBTAG00000025441,ENSBTAG00000030913,ENSBTAG00000037527,ENSBTAG00000039035,ENSBTAG00000039861,ENSBTAG00000045923,ENSBTAG00000047680
1	!	3.57e-05	39	19	4	0.211	0.103	KEGG:05332	keg	52	Graft-versus-host disease	1	ENSBTAG00000002581,ENSBTAG00000010057,ENSBTAG00000013055,ENSBTAG00000038080
1	!	5.34e-05	43	19	4	0.211	0.093	KEGG:05330	keg	50	Allograft rejection	1	ENSBTAG00000002581,ENSBTAG00000010057,ENSBTAG00000013055,ENSBTAG00000038080
1	!	9.12e-05	49	19	4	0.211	0.082	KEGG:04940	keg	36	Type I diabetes mellitus	1	ENSBTAG00000002581,ENSBTAG00000010057,ENSBTAG00000013055,ENSBTAG00000038080
1	!	0.000135	54	19	4	0.211	0.074	KEGG:05320	keg	17	Autoimmune thyroid disease	1	ENSBTAG00000002581,ENSBTAG00000010057,ENSBTAG00000013055,ENSBTAG00000038080
1	!	0.000561	131	313	12	0.038	0.092	KEGG:04514	keg	14	Cell adhesion molecules (CAMs)	1	ENSBTAG00000002581,ENSBTAG00000010704,ENSBTAG00000011154,ENSBTAG00000014906,ENSBTAG00000019060,ENSBTAG00000020679,ENSBTAG00000020755,ENSBTAG00000021077,ENSBTAG00000026676,ENSBTAG00000039355,ENSBTAG00000040432,ENSBTAG00000045923
1	!	0.000904	41	313	7	0.022	0.171	KEGG:04672	keg	44	Intestinal immune network for IgA production	1	ENSBTAG00000002581,ENSBTAG00000014921,ENSBTAG00000018849,ENSBTAG00000019095,ENSBTAG00000021077,ENSBTAG00000039355,ENSBTAG00000045923
1	!	0.00137	155	12	4	0.333	0.026	KEGG:05202	keg	33	Transcriptional misregulation in cancer	1	ENSBTAG00000010057,ENSBTAG00000013055,ENSBTAG00000018016,ENSBTAG00000038080
1	!	0.00194	119	334	11	0.033	0.092	KEGG:05162	keg	7	Measles	1	ENSBTAG00000003366,ENSBTAG00000008142,ENSBTAG00000008703,ENSBTAG00000014628,ENSBTAG00000014921,ENSBTAG00000025441,ENSBTAG00000030913,ENSBTAG00000037527,ENSBTAG00000039035,ENSBTAG00000039861,ENSBTAG00000047680
1	!	0.0029	49	308	7	0.023	0.143	KEGG:05150	keg	46	Staphylococcus aureus infection	1	ENSBTAG00000002581,ENSBTAG00000007450,ENSBTAG00000012467,ENSBTAG00000020755,ENSBTAG00000021077,ENSBTAG00000045923,ENSBTAG00000046158
1	!	0.00319	173	334	13	0.039	0.075	KEGG:05168	keg	37	Herpes simplex infection	1	ENSBTAG00000002581,ENSBTAG00000003366,ENSBTAG00000007881,ENSBTAG00000008142,ENSBTAG00000008441,ENSBTAG00000008703,ENSBTAG00000014628,ENSBTAG00000014921,ENSBTAG00000021077,ENSBTAG00000037527,ENSBTAG00000039861,ENSBTAG00000045923,ENSBTAG00000047680
1	!	0.00405	142	82	7	0.085	0.049	KEGG:04141	keg	51	Protein processing in endoplasmic reticulum	1	ENSBTAG00000005355,ENSBTAG00000005970,ENSBTAG00000006045,ENSBTAG00000008703,ENSBTAG00000011913,ENSBTAG00000017143,ENSBTAG00000025441
1	!	0.0105	119	334	10	0.03	0.084	KEGG:05160	keg	9	Hepatitis C	1	ENSBTAG00000003366,ENSBTAG00000007881,ENSBTAG00000008441,ENSBTAG00000008703,ENSBTAG00000014628,ENSBTAG00000019060,ENSBTAG00000037527,ENSBTAG00000039861,ENSBTAG00000040432,ENSBTAG00000047680
1	!	0.011	93	12	3	0.25	0.032	KEGG:04650	keg	18	Natural killer cell mediated cytotoxicity	1	ENSBTAG00000010057,ENSBTAG00000013055,ENSBTAG00000038080
1	!	0.0258	124	12	3	0.25	0.024	KEGG:04210	keg	23	Apoptosis	1	ENSBTAG00000010057,ENSBTAG00000013055,ENSBTAG00000038080
1	!	0.0484	75	120	5	0.042	0.067	KEGG:04610	keg	30	Complement and coagulation cascades	1	ENSBTAG00000007450,ENSBTAG00000014177,ENSBTAG00000016151,ENSBTAG00000018137,ENSBTAG00000046158
1	!	9.43e-09	1657	314	68	0.217	0.041	REAC:R-BTA-168256	rea	13	Immune System	1	ENSBTAG00000000243,ENSBTAG00000000720,ENSBTAG00000001219,ENSBTAG00000002635,ENSBTAG00000003366,ENSBTAG00000003403,ENSBTAG00000003492,ENSBTAG00000004547,ENSBTAG00000006045,ENSBTAG00000006078,ENSBTAG00000006085,ENSBTAG00000006165,ENSBTAG00000007450,ENSBTAG00000007881,ENSBTAG00000008021,ENSBTAG00000008441,ENSBTAG00000008471,ENSBTAG00000008703,ENSBTAG00000008852,ENSBTAG00000009211,ENSBTAG00000009615,…
1	!	1.17e-07	111	328	16	0.049	0.144	REAC:R-BTA-202733	rea	31	Cell surface interactions at the vascular wall	1	ENSBTAG00000001219,ENSBTAG00000004547,ENSBTAG00000007415,ENSBTAG00000011154,ENSBTAG00000018531,ENSBTAG00000019291,ENSBTAG00000020755,ENSBTAG00000026676,ENSBTAG00000031160,ENSBTAG00000039520,ENSBTAG00000046161,ENSBTAG00000047121,ENSBTAG00000047177,ENSBTAG00000047700,ENSBTAG00000048049,ENSBTAG00000048268
1	!	3.52e-07	30	291	9	0.031	0.3	REAC:R-BTA-1169410	rea	13	Antiviral mechanism by IFN-stimulated genes	4	ENSBTAG00000003366,ENSBTAG00000007881,ENSBTAG00000008471,ENSBTAG00000008703,ENSBTAG00000012335,ENSBTAG00000014707,ENSBTAG00000016661,ENSBTAG00000020538,ENSBTAG00000030913
1	!	3.52e-07	30	291	9	0.031	0.3	REAC:R-BTA-1169408	rea	13	ISG15 antiviral mechanism	5	ENSBTAG00000003366,ENSBTAG00000007881,ENSBTAG00000008471,ENSBTAG00000008703,ENSBTAG00000012335,ENSBTAG00000014707,ENSBTAG00000016661,ENSBTAG00000020538,ENSBTAG00000030913
1	!	1.5e-05	265	329	21	0.064	0.079	REAC:R-BTA-1474244	rea	27	Extracellular matrix organization	1	ENSBTAG00000000648,ENSBTAG00000000720,ENSBTAG00000001027,ENSBTAG00000005043,ENSBTAG00000006045,ENSBTAG00000006187,ENSBTAG00000011154,ENSBTAG00000011741,ENSBTAG00000012088,ENSBTAG00000012849,ENSBTAG00000013103,ENSBTAG00000013210,ENSBTAG00000013472,ENSBTAG00000014575,ENSBTAG00000014906,ENSBTAG00000016151,ENSBTAG00000018137,ENSBTAG00000019132,ENSBTAG00000020895,ENSBTAG00000026676,ENSBTAG00000039355
1	!	2.86e-05	10	216	5	0.023	0.5	REAC:R-BTA-5690714	rea	45	CD22 mediated BCR regulation	1	ENSBTAG00000001219,ENSBTAG00000046161,ENSBTAG00000047177,ENSBTAG00000048049,ENSBTAG00000048268
1	!	5.82e-05	67	291	10	0.034	0.149	REAC:R-BTA-913531	rea	13	Interferon Signaling	3	ENSBTAG00000003366,ENSBTAG00000007881,ENSBTAG00000008441,ENSBTAG00000008471,ENSBTAG00000008703,ENSBTAG00000012335,ENSBTAG00000014707,ENSBTAG00000016661,ENSBTAG00000020538,ENSBTAG00000030913
1	!	0.000102	957	305	40	0.131	0.042	REAC:R-BTA-168249	rea	13	Innate Immune System	2	ENSBTAG00000000243,ENSBTAG00000000720,ENSBTAG00000002635,ENSBTAG00000003366,ENSBTAG00000003403,ENSBTAG00000003492,ENSBTAG00000004547,ENSBTAG00000006085,ENSBTAG00000006165,ENSBTAG00000007450,ENSBTAG00000008021,ENSBTAG00000009615,ENSBTAG00000011913,ENSBTAG00000011936,ENSBTAG00000012335,ENSBTAG00000012467,ENSBTAG00000012726,ENSBTAG00000013923,ENSBTAG00000014046,ENSBTAG00000014177,ENSBTAG00000014707,…
1	!	0.000111	24	348	7	0.02	0.292	REAC:R-BTA-166663	rea	13	Initial triggering of complement	4	ENSBTAG00000007450,ENSBTAG00000012467,ENSBTAG00000046158,ENSBTAG00000046161,ENSBTAG00000047177,ENSBTAG00000048135,ENSBTAG00000048268
1	!	0.000619	411	291	22	0.076	0.054	REAC:R-BTA-1280215	rea	13	Cytokine Signaling in Immune system	2	ENSBTAG00000003366,ENSBTAG00000006045,ENSBTAG00000006078,ENSBTAG00000007881,ENSBTAG00000008441,ENSBTAG00000008471,ENSBTAG00000008703,ENSBTAG00000011154,ENSBTAG00000012119,ENSBTAG00000012335,ENSBTAG00000012726,ENSBTAG00000014707,ENSBTAG00000014921,ENSBTAG00000015298,ENSBTAG00000016163,ENSBTAG00000016661,ENSBTAG00000019665,ENSBTAG00000020538,ENSBTAG00000027676,ENSBTAG00000030913,ENSBTAG00000039937,…
1	!	0.000751	58	348	9	0.026	0.155	REAC:R-BTA-166658	rea	13	Complement cascade	3	ENSBTAG00000007450,ENSBTAG00000012467,ENSBTAG00000014177,ENSBTAG00000016151,ENSBTAG00000046158,ENSBTAG00000046161,ENSBTAG00000047177,ENSBTAG00000048135,ENSBTAG00000048268
1	!	0.000903	48	216	7	0.032	0.146	REAC:R-BTA-977606	rea	13	Regulation of Complement cascade	4	ENSBTAG00000007450,ENSBTAG00000014177,ENSBTAG00000016151,ENSBTAG00000046158,ENSBTAG00000046161,ENSBTAG00000047177,ENSBTAG00000048268
1	!	0.00395	16	348	5	0.014	0.312	REAC:R-BTA-166786	rea	13	Creation of C4 and C2 activators	5	ENSBTAG00000012467,ENSBTAG00000046161,ENSBTAG00000047177,ENSBTAG00000048135,ENSBTAG00000048268
1	!	0.00514	25	216	5	0.023	0.2	REAC:R-BTA-2168880	rea	41	Scavenging of heme from plasma	2	ENSBTAG00000018531,ENSBTAG00000046161,ENSBTAG00000047177,ENSBTAG00000047700,ENSBTAG00000048268
1	!	0.0103	10	348	4	0.011	0.4	REAC:R-BTA-173623	rea	13	Classical antibody-mediated complement activation	6	ENSBTAG00000046161,ENSBTAG00000047177,ENSBTAG00000048135,ENSBTAG00000048268
1	!	0.0155	88	326	9	0.028	0.102	REAC:R-BTA-1474290	rea	27	Collagen formation	2	ENSBTAG00000000720,ENSBTAG00000001027,ENSBTAG00000006045,ENSBTAG00000011741,ENSBTAG00000012849,ENSBTAG00000013103,ENSBTAG00000013472,ENSBTAG00000014575,ENSBTAG00000020895
1	!	0.0181	32	216	5	0.023	0.156	REAC:R-BTA-983695	rea	42	Antigen activates B Cell Receptor (BCR) leading to generation of second messengers	1	ENSBTAG00000001219,ENSBTAG00000046161,ENSBTAG00000047177,ENSBTAG00000048049,ENSBTAG00000048268
1	!	0.0189	42	277	6	0.022	0.143	REAC:R-BTA-2173782	rea	41	Binding and Uptake of Ligands by Scavenger Receptors	1	ENSBTAG00000012467,ENSBTAG00000018531,ENSBTAG00000046161,ENSBTAG00000047177,ENSBTAG00000047700,ENSBTAG00000048268
1	!	0.0211	67	253	7	0.028	0.104	REAC:R-BTA-1650814	rea	27	Collagen biosynthesis and modifying enzymes	3	ENSBTAG00000001027,ENSBTAG00000006045,ENSBTAG00000011741,ENSBTAG00000012849,ENSBTAG00000013103,ENSBTAG00000013472,ENSBTAG00000014575
1	!	0.0262	501	232	19	0.082	0.038	REAC:R-BTA-6798695	rea	13	Neutrophil degranulation	3	ENSBTAG00000003403,ENSBTAG00000003492,ENSBTAG00000004547,ENSBTAG00000006085,ENSBTAG00000006165,ENSBTAG00000008021,ENSBTAG00000009615,ENSBTAG00000011913,ENSBTAG00000011936,ENSBTAG00000013923,ENSBTAG00000014046,ENSBTAG00000014898,ENSBTAG00000015145,ENSBTAG00000016218,ENSBTAG00000018189,ENSBTAG00000018223,ENSBTAG00000025441,ENSBTAG00000031647,ENSBTAG00000045588
#INFO:	PARAMETERS: significant = 1
#INFO:	PARAMETERS: analytical = 1
#INFO:	PARAMETERS: user_thr = 1.00
#INFO:	PARAMETERS: organism = btaurus
#INFO:	PARAMETERS: ordered_queries = 1
#INFO:	PARAMETERS: sort_by_structure = 1
#INFO:	User: http
#INFO:	Host: arak-prod
#INFO:	Time: 2018-8-27 12:48:57
#INFO:	Version: r1750_e91_eg38
#INFO:	Effective domain size for CORUM: 151, threshold 0.00924
#INFO:	Effective domain size for GO: 18293, threshold 2.2e-05
#INFO:	Effective domain size for HP: 3726, threshold 4.1e-05
#INFO:	Effective domain size for KEGG: 7007, threshold 0.00055
#INFO:	Effective domain size for REAC: 9110, threshold 0.000159
#INFO:
#INFO:	--- Gene names and descriptions
#INFO:
#INFO:	QUERY:	ENSBTAG00000010057	GZMB	granzyme B [Source:HGNC Symbol;Acc:HGNC:4709]
#INFO:	QUERY:	ENSBTAG00000018223	CHI3L1	chitinase 3 like 1 [Source:HGNC Symbol;Acc:HGNC:1932]
#INFO:	QUERY:	ENSBTAG00000021958	GZMA	granzyme A precursor [Source:RefSeq peptide;Acc:NP_001092565]
#INFO:	QUERY:	ENSBTAG00000046158	CFB	Complement factor B Complement factor B Ba fragment Complement factor B Bb fragment [Source:UniProtKB/Swiss-Prot;Acc:P81187]
#INFO:	QUERY:	ENSBTAG00000018016	NUPR1	nuclear protein 1, transcriptional regulator [Source:VGNC Symbol;Acc:VGNC:32369]
#INFO:	QUERY:	ENSBTAG00000047441	N/A	N/A
#INFO:	QUERY:	ENSBTAG00000020755	SELP	selectin P [Source:VGNC Symbol;Acc:VGNC:34424]
#INFO:	QUERY:	ENSBTAG00000038080	N/A	N/A
#INFO:	QUERY:	ENSBTAG00000014177	C6	complement C6 [Source:HGNC Symbol;Acc:HGNC:1339]
#INFO:	QUERY:	ENSBTAG00000031797	MANF	mesencephalic astrocyte derived neurotrophic factor [Source:VGNC Symbol;Acc:VGNC:31171]
#INFO:	QUERY:	ENSBTAG00000047449	N/A	N/A
#INFO:	QUERY:	ENSBTAG00000013055	N/A	N/A
#INFO:	QUERY:	ENSBTAG00000046744	PALM3	paralemmin 3 [Source:VGNC Symbol;Acc:VGNC:32559]
#INFO:	QUERY:	ENSBTAG00000002215	GFPT2	glutamine-fructose-6-phosphate transaminase 2 [Source:VGNC Symbol;Acc:VGNC:29331]
#INFO:	QUERY:	ENSBTAG00000005043	TIMP1	TIMP metallopeptidase inhibitor 1 [Source:VGNC Symbol;Acc:VGNC:35870]
#INFO:	QUERY:	ENSBTAG00000006256	PTPRO	protein tyrosine phosphatase, receptor type O [Source:VGNC Symbol;Acc:VGNC:33555]
#INFO:	QUERY:	ENSBTAG00000014228	TFEC	transcription factor EC [Source:VGNC Symbol;Acc:VGNC:35789]
#INFO:	QUERY:	ENSBTAG00000044150	UCK2	uridine-cytidine kinase 2 [Source:VGNC Symbol;Acc:VGNC:36635]
#INFO:	QUERY:	ENSBTAG00000002581	BOLA-DYA	N/A
#INFO:	QUERY:	ENSBTAG00000012441	SMAD7	SMAD family member 7 [Source:VGNC Symbol;Acc:VGNC:34980]
#INFO:	QUERY:	ENSBTAG00000038737	P2RY6	pyrimidinergic receptor P2Y6 [Source:VGNC Symbol;Acc:VGNC:32530]
#INFO:	QUERY:	ENSBTAG00000012726	PSMB5	proteasome subunit beta 5 [Source:VGNC Symbol;Acc:VGNC:33449]
#INFO:	QUERY:	ENSBTAG00000012589	HSPE1	10 kDa heat shock protein, mitochondrial [Source:UniProtKB/Swiss-Prot;Acc:P61603]
#INFO:	QUERY:	ENSBTAG00000017120	PHB	prohibitin [Source:VGNC Symbol;Acc:VGNC:32808]
#INFO:	QUERY:	ENSBTAG00000001781	TOMM40	Mitochondrial import receptor subunit TOM40 homolog [Source:UniProtKB/Swiss-Prot;Acc:Q1LZB5]
#INFO:	QUERY:	ENSBTAG00000034295	LAG3	lymphocyte activating 3 [Source:VGNC Symbol;Acc:VGNC:30767]
#INFO:	QUERY:	ENSBTAG00000007415	SLC7A8	solute carrier family 7 member 8 [Source:VGNC Symbol;Acc:VGNC:34933]
#INFO:	QUERY:	ENSBTAG00000001027	SERPINH1	serpin family H member 1 [Source:VGNC Symbol;Acc:VGNC:34480]
#INFO:	QUERY:	ENSBTAG00000016151	VTN	vitronectin [Source:HGNC Symbol;Acc:HGNC:12724]
#INFO:	QUERY:	ENSBTAG00000008793	RNASE1	Ribonuclease pancreatic [Source:UniProtKB/Swiss-Prot;Acc:P61823]
#INFO:	QUERY:	ENSBTAG00000015145	S100A11	S100 calcium binding protein A11 [Source:VGNC Symbol;Acc:VGNC:34238]
#INFO:	QUERY:	ENSBTAG00000018655	MYDGF	myeloid derived growth factor [Source:VGNC Symbol;Acc:VGNC:31790]
#INFO:	QUERY:	ENSBTAG00000025441	HSPA1A	Heat shock 70 kDa protein 1A [Source:UniProtKB/Swiss-Prot;Acc:Q27975]
#INFO:	QUERY:	ENSBTAG00000013126	EMG1	N/A
#INFO:	QUERY:	ENSBTAG00000016739	RASAL1	RAS protein activator like 1 [Source:HGNC Symbol;Acc:HGNC:9873]
#INFO:	QUERY:	ENSBTAG00000023600	APOD	apolipoprotein D [Source:VGNC Symbol;Acc:VGNC:26031]
#INFO:	QUERY:	ENSBTAG00000011138	CCDC58	coiled-coil domain containing 58 [Source:VGNC Symbol;Acc:VGNC:26902]
#INFO:	QUERY:	ENSBTAG00000006085	DDOST	dolichyl-diphosphooligosaccharide--protein glycosyltransferase non-catalytic subunit [Source:VGNC Symbol;Acc:VGNC:27952]
#INFO:	QUERY:	ENSBTAG00000013577	SLC1A5	solute carrier family 1 member 5 [Source:VGNC Symbol;Acc:VGNC:34715]
#INFO:	QUERY:	ENSBTAG00000010496	STAG3	cohesin subunit SA-3 [Source:RefSeq peptide;Acc:NP_001179340]
#INFO:	QUERY:	ENSBTAG00000031933	ALOX12E	N/A
#INFO:	QUERY:	ENSBTAG00000039340	SCN4B	sodium voltage-gated channel beta subunit 4 [Source:VGNC Symbol;Acc:VGNC:34351]
#INFO:	QUERY:	ENSBTAG00000023611	ZBTB32	zinc finger and BTB domain containing 32 [Source:VGNC Symbol;Acc:VGNC:37072]
#INFO:	QUERY:	ENSBTAG00000045588	N/A	N/A
#INFO:	QUERY:	ENSBTAG00000006078	N/A	N/A
#INFO:	QUERY:	ENSBTAG00000018339	ATP5G1	ATP synthase F(0) complex subunit C1, mitochondrial [Source:UniProtKB/Swiss-Prot;Acc:P32876]
#INFO:	QUERY:	ENSBTAG00000007605	FKBP4	FK506 binding protein 4 [Source:VGNC Symbol;Acc:VGNC:29023]
#INFO:	QUERY:	ENSBTAG00000008074	C1QTNF6	C1q and TNF related 6 [Source:VGNC Symbol;Acc:VGNC:26626]
#INFO:	QUERY:	ENSBTAG00000039937	TNFRSF8	TNF receptor superfamily member 8 [Source:VGNC Symbol;Acc:VGNC:36170]
#INFO:	QUERY:	ENSBTAG00000006374	NHP2	NHP2 ribonucleoprotein [Source:VGNC Symbol;Acc:VGNC:32070]
#INFO:	QUERY:	ENSBTAG00000003220	ACKR1	atypical chemokine receptor 1 (Duffy blood group) [Source:HGNC Symbol;Acc:HGNC:4035]
#INFO:	QUERY:	ENSBTAG00000021325	SLC19A3	solute carrier family 19 member 3 [Source:HGNC Symbol;Acc:HGNC:16266]
#INFO:	QUERY:	ENSBTAG00000027865	GZMA	Granzyme A [Source:UniProtKB/Swiss-Prot;Acc:Q7YRZ7]
#INFO:	QUERY:	ENSBTAG00000000648	ADAMTS5	ADAM metallopeptidase with thrombospondin type 1 motif 5 [Source:HGNC Symbol;Acc:HGNC:221]
#INFO:	QUERY:	ENSBTAG00000015978	ANXA1	annexin A1 [Source:RefSeq peptide;Acc:NP_786978]
#INFO:	QUERY:	ENSBTAG00000011913	CKAP4	cytoskeleton associated protein 4 [Source:VGNC Symbol;Acc:VGNC:27382]
#INFO:	QUERY:	ENSBTAG00000039962	DCTPP1	dCTP pyrophosphatase 1 [Source:VGNC Symbol;Acc:VGNC:27934]
#INFO:	QUERY:	ENSBTAG00000011741	COL13A1	collagen type XIII alpha 1 chain [Source:VGNC Symbol;Acc:VGNC:27555]
#INFO:	QUERY:	ENSBTAG00000009615	ANXA2	Annexin A2 [Source:UniProtKB/Swiss-Prot;Acc:P04272]
#INFO:	QUERY:	ENSBTAG00000006165	PRDX4	peroxiredoxin 4 [Source:VGNC Symbol;Acc:VGNC:33302]
#INFO:	QUERY:	ENSBTAG00000008951	ALPL	alkaline phosphatase, liver/bone/kidney [Source:VGNC Symbol;Acc:VGNC:25850]
#INFO:	QUERY:	ENSBTAG00000023659	MT2	Metallothionein-2 [Source:UniProtKB/Swiss-Prot;Acc:P68301]
#INFO:	QUERY:	ENSBTAG00000018137	A2M	Alpha-2-macroglobulin [Source:UniProtKB/Swiss-Prot;Acc:Q7SIH1]
#INFO:	QUERY:	ENSBTAG00000005355	BAG2	BCL2 associated athanogene 2 [Source:VGNC Symbol;Acc:VGNC:26406]
#INFO:	QUERY:	ENSBTAG00000035147	C17ORF67	chromosome 17 open reading frame 67 [Source:HGNC Symbol;Acc:HGNC:27900]
#INFO:	QUERY:	ENSBTAG00000005970	XBP1	X-box-binding protein 1 X-box-binding protein 1, cytoplasmic form X-box-binding protein 1, luminal form [Source:UniProtKB/Swiss-Prot;Acc:Q3SZZ2]
#INFO:	QUERY:	ENSBTAG00000021864	TXNDC17	thioredoxin domain containing 17 [Source:VGNC Symbol;Acc:VGNC:36538]
#INFO:	QUERY:	ENSBTAG00000014898	HK3	hexokinase 3 [Source:VGNC Symbol;Acc:VGNC:29866]
#INFO:	QUERY:	ENSBTAG00000008240	GALNT15	polypeptide N-acetylgalactosaminyltransferase 15 [Source:VGNC Symbol;Acc:VGNC:29228]
#INFO:	QUERY:	ENSBTAG00000007554	IFI6	interferon alpha inducible protein 6 [Source:VGNC Symbol;Acc:VGNC:30047]
#INFO:	QUERY:	ENSBTAG00000008852	SIGLEC10	sialic acid-binding Ig-like lectin 10 precursor [Source:RefSeq peptide;Acc:NP_001193206]
#INFO:	QUERY:	ENSBTAG00000012684	CCL19	C-C motif chemokine ligand 19 [Source:VGNC Symbol;Acc:VGNC:26946]
#INFO:	QUERY:	ENSBTAG00000000042	PYCR1	pyrroline-5-carboxylate reductase 1 [Source:VGNC Symbol;Acc:VGNC:33586]
#INFO:	QUERY:	ENSBTAG00000006045	P4HB	prolyl 4-hydroxylase subunit beta [Source:VGNC Symbol;Acc:VGNC:32538]
#INFO:	QUERY:	ENSBTAG00000007642	ADORA3	Adenosine receptor A3 [Source:UniProtKB/Swiss-Prot;Acc:Q0VC81]
#INFO:	QUERY:	ENSBTAG00000006263	GP2	glycoprotein 2 [Source:VGNC Symbol;Acc:VGNC:29505]
#INFO:	QUERY:	ENSBTAG00000020679	CNTN1	contactin 1 [Source:VGNC Symbol;Acc:VGNC:27536]
#INFO:	QUERY:	ENSBTAG00000014529	GBP4	N/A
#INFO:	QUERY:	ENSBTAG00000010433	M-SAA3.2	N/A
#INFO:	QUERY:	ENSBTAG00000000604	GPNMB	glycoprotein nmb [Source:VGNC Symbol;Acc:VGNC:29541]
#INFO:	QUERY:	ENSBTAG00000017143	PDIA4	protein disulfide isomerase family A member 4 [Source:VGNC Symbol;Acc:VGNC:32698]
#INFO:	QUERY:	ENSBTAG00000008703	EIF2AK2	eukaryotic translation initiation factor 2 alpha kinase 2 [Source:VGNC Symbol;Acc:VGNC:28381]
#INFO:	QUERY:	ENSBTAG00000021961	SPR	sepiapterin reductase [Source:HGNC Symbol;Acc:HGNC:11257]
#INFO:	QUERY:	ENSBTAG00000009211	UBE2S	ubiquitin conjugating enzyme E2 S [Source:VGNC Symbol;Acc:VGNC:36595]
#INFO:	QUERY:	ENSBTAG00000043563	ND5	NADH dehydrogenase subunit 5 (mitochondrion) [Source:RefSeq peptide;Acc:YP_209215]
#INFO:	QUERY:	ENSBTAG00000011981	MYBL1	MYB proto-oncogene like 1 [Source:VGNC Symbol;Acc:VGNC:31778]
#INFO:	QUERY:	ENSBTAG00000005997	N/A	N/A
#INFO:	QUERY:	ENSBTAG00000006187	MFAP4	microfibril associated protein 4 [Source:VGNC Symbol;Acc:VGNC:31424]
#INFO:	QUERY:	ENSBTAG00000005150	HMGB3	High mobility group protein B3 [Source:UniProtKB/Swiss-Prot;Acc:Q32L31]
#INFO:	QUERY:	ENSBTAG00000017751	RGS9	regulator of G protein signaling 9 [Source:VGNC Symbol;Acc:VGNC:33926]
#INFO:	QUERY:	ENSBTAG00000043558	ND1	NADH dehydrogenase subunit 1 (mitochondrion) [Source:RefSeq peptide;Acc:YP_209205]
#INFO:	QUERY:	ENSBTAG00000046648	CPA4	carboxypeptidase A4 [Source:HGNC Symbol;Acc:HGNC:15740]
#INFO:	QUERY:	ENSBTAG00000003120	ZNF385B	zinc finger protein 385B [Source:VGNC Symbol;Acc:VGNC:37264]
#INFO:	QUERY:	ENSBTAG00000010339	ABHD11	abhydrolase domain containing 11 [Source:VGNC Symbol;Acc:VGNC:25489]
#INFO:	QUERY:	ENSBTAG00000032450	N/A	N/A
#INFO:	QUERY:	ENSBTAG00000014762	ISG20	interferon stimulated exonuclease gene 20 [Source:VGNC Symbol;Acc:VGNC:30294]
#INFO:	QUERY:	ENSBTAG00000000706	ADAMTS1	ADAM metallopeptidase with thrombospondin type 1 motif 1 [Source:VGNC Symbol;Acc:VGNC:25614]
#INFO:	QUERY:	ENSBTAG00000004547	OLR1	oxidized low density lipoprotein receptor 1 [Source:VGNC Symbol;Acc:VGNC:32427]
#INFO:	QUERY:	ENSBTAG00000014146	SPCS3	signal peptidase complex subunit 3 [Source:HGNC Symbol;Acc:HGNC:26212]
#INFO:	QUERY:	ENSBTAG00000013849	RGS13	regulator of G protein signaling 13 [Source:VGNC Symbol;Acc:VGNC:33913]
#INFO:	QUERY:	ENSBTAG00000030343	FGF23	fibroblast growth factor 23 [Source:VGNC Symbol;Acc:VGNC:28978]
#INFO:	QUERY:	ENSBTAG00000011467	BATF2	basic leucine zipper ATF-like transcription factor 2 [Source:VGNC Symbol;Acc:VGNC:26426]
#INFO:	QUERY:	ENSBTAG00000016556	GCSAM	germinal center associated signaling and motility [Source:VGNC Symbol;Acc:VGNC:29293]
#INFO:	QUERY:	ENSBTAG00000001219	N/A	N/A
#INFO:	QUERY:	ENSBTAG00000020750	AFF2	AF4/FMR2 family member 2 [Source:VGNC Symbol;Acc:VGNC:25711]
#INFO:	QUERY:	ENSBTAG00000016819	FABP3	fatty acid binding protein 3 [Source:VGNC Symbol;Acc:VGNC:28697]
#INFO:	QUERY:	ENSBTAG00000020283	DUSP5	dual specificity phosphatase 5 [Source:VGNC Symbol;Acc:VGNC:28261]
#INFO:	QUERY:	ENSBTAG00000018531	JCHAIN	joining chain of multimeric IgA and IgM [Source:VGNC Symbol;Acc:VGNC:30373]
#INFO:	QUERY:	ENSBTAG00000047904	N/A	N/A
#INFO:	QUERY:	ENSBTAG00000003152	N/A	interferon alpha-inducible protein 27 [Source:RefSeq peptide;Acc:NP_001033139]
#INFO:	QUERY:	ENSBTAG00000047801	CRELD2	cysteine rich with EGF like domains 2 [Source:VGNC Symbol;Acc:VGNC:27705]
#INFO:	QUERY:	ENSBTAG00000012419	BCL2L15	BCL2 like 15 [Source:VGNC Symbol;Acc:VGNC:26449]
#INFO:	QUERY:	ENSBTAG00000047529	N/A	N/A
#INFO:	QUERY:	ENSBTAG00000014064	FGFR2	fibroblast growth factor receptor 2 [Source:VGNC Symbol;Acc:VGNC:28987]
#INFO:	QUERY:	ENSBTAG00000013103	COL1A1	collagen type I alpha 1 chain [Source:VGNC Symbol;Acc:VGNC:27560]
#INFO:	QUERY:	ENSBTAG00000019024	JAZF1	JAZF zinc finger 1 [Source:VGNC Symbol;Acc:VGNC:30372]
#INFO:	QUERY:	ENSBTAG00000038067	MT1A	Metallothionein-1A [Source:UniProtKB/Swiss-Prot;Acc:P67983]
#INFO:	QUERY:	ENSBTAG00000015539	RAPGEF5	Rap guanine nucleotide exchange factor 5 [Source:VGNC Symbol;Acc:VGNC:33726]
#INFO:	QUERY:	ENSBTAG00000045923	BOLA-DIB	N/A
#INFO:	QUERY:	ENSBTAG00000007450	C2	complement C2 [Source:HGNC Symbol;Acc:HGNC:1248]
#INFO:	QUERY:	ENSBTAG00000013510	TOR2A	Torsin-2A [Source:UniProtKB/Swiss-Prot;Acc:A4FUH1]
#INFO:	QUERY:	ENSBTAG00000038337	MZB1	marginal zone B and B1 cell specific protein [Source:VGNC Symbol;Acc:VGNC:31849]
#INFO:	QUERY:	ENSBTAG00000023393	AIRE	autoimmune regulator [Source:HGNC Symbol;Acc:HGNC:360]
#INFO:	QUERY:	ENSBTAG00000011154	SDC1	syndecan 1 [Source:VGNC Symbol;Acc:VGNC:34378]
#INFO:	QUERY:	ENSBTAG00000008607	ARID3A	AT-rich interaction domain 3A [Source:VGNC Symbol;Acc:VGNC:26126]
#INFO:	QUERY:	ENSBTAG00000048030	N/A	N/A
#INFO:	QUERY:	ENSBTAG00000032026	GMPPB	GDP-mannose pyrophosphorylase B [Source:VGNC Symbol;Acc:VGNC:29441]
#INFO:	QUERY:	ENSBTAG00000045907	N/A	tumor necrosis factor ligand superfamily member 13B [Source:RefSeq peptide;Acc:NP_001107978]
#INFO:	QUERY:	ENSBTAG00000019132	DMP1	dentin matrix acidic phosphoprotein 1 [Source:VGNC Symbol;Acc:VGNC:28108]
#INFO:	QUERY:	ENSBTAG00000008160	MBOAT2	membrane bound O-acyltransferase domain containing 2 [Source:VGNC Symbol;Acc:VGNC:31287]
#INFO:	QUERY:	ENSBTAG00000026148	N/A	N/A
#INFO:	QUERY:	ENSBTAG00000047816	N/A	N/A
#INFO:	QUERY:	ENSBTAG00000047265	N/A	N/A
#INFO:	QUERY:	ENSBTAG00000011241	HPDL	4-hydroxyphenylpyruvate dioxygenase like [Source:VGNC Symbol;Acc:VGNC:29940]
#INFO:	QUERY:	ENSBTAG00000011954	SEC11C	SEC11 homolog C, signal peptidase complex subunit [Source:VGNC Symbol;Acc:VGNC:34402]
#INFO:	QUERY:	ENSBTAG00000004685	SRGAP3	SLIT-ROBO Rho GTPase activating protein 3 [Source:VGNC Symbol;Acc:VGNC:35279]
#INFO:	QUERY:	ENSBTAG00000012215	CPNE7	copine 7 [Source:VGNC Symbol;Acc:VGNC:27663]
#INFO:	QUERY:	ENSBTAG00000014912	FMOD	fibromodulin [Source:VGNC Symbol;Acc:VGNC:29054]
#INFO:	QUERY:	ENSBTAG00000017287	DRAM1	DNA damage regulated autophagy modulator 1 [Source:VGNC Symbol;Acc:VGNC:28201]
#INFO:	QUERY:	ENSBTAG00000047700	N/A	N/A
#INFO:	QUERY:	ENSBTAG00000048049	N/A	N/A
#INFO:	QUERY:	ENSBTAG00000034883	CCR4	C-C motif chemokine receptor 4 [Source:VGNC Symbol;Acc:VGNC:26985]
#INFO:	QUERY:	ENSBTAG00000023730	TUBB3	Tubulin beta-3 chain [Source:UniProtKB/Swiss-Prot;Acc:Q2T9S0]
#INFO:	QUERY:	ENSBTAG00000004558	MGC165862	chromosome 15 open reading frame 48 [Source:HGNC Symbol;Acc:HGNC:29898]
#INFO:	QUERY:	ENSBTAG00000013210	ADAMTS4	ADAM metallopeptidase with thrombospondin type 1 motif 4 [Source:VGNC Symbol;Acc:VGNC:25627]
#INFO:	QUERY:	ENSBTAG00000040088	SLC9B2	solute carrier family 9 member B2 [Source:VGNC Symbol;Acc:VGNC:34948]
#INFO:	QUERY:	ENSBTAG00000031647	LRG1	leucine rich alpha-2-glycoprotein 1 [Source:VGNC Symbol;Acc:VGNC:30980]
#INFO:	QUERY:	ENSBTAG00000014803	CPZ	carboxypeptidase Z [Source:VGNC Symbol;Acc:VGNC:27683]
#INFO:	QUERY:	ENSBTAG00000013923	QPCT	glutaminyl-peptide cyclotransferase [Source:VGNC Symbol;Acc:VGNC:33598]
#INFO:	QUERY:	ENSBTAG00000019554	FBP2	fructose-bisphosphatase 2 [Source:VGNC Symbol;Acc:VGNC:28888]
#INFO:	QUERY:	ENSBTAG00000015438	N/A	N/A
#INFO:	QUERY:	ENSBTAG00000012849	COL4A1	collagen type IV alpha 1 chain [Source:HGNC Symbol;Acc:HGNC:2202]
#INFO:	QUERY:	ENSBTAG00000038277	N/A	N/A
#INFO:	QUERY:	ENSBTAG00000003408	N/A	N/A
#INFO:	QUERY:	ENSBTAG00000047543	N/A	N/A
#INFO:	QUERY:	ENSBTAG00000011936	ATP8B4	ATPase phospholipid transporting 8B4 (putative) [Source:HGNC Symbol;Acc:HGNC:13536]
#INFO:	QUERY:	ENSBTAG00000001191	CCL17	C-C motif chemokine ligand 17 [Source:VGNC Symbol;Acc:VGNC:26945]
#INFO:	QUERY:	ENSBTAG00000048125	ENTPD2	ectonucleoside triphosphate diphosphohydrolase 2 [Source:VGNC Symbol;Acc:VGNC:28509]
#INFO:	QUERY:	ENSBTAG00000014538	HPCAL4	hippocalcin like 4 [Source:VGNC Symbol;Acc:VGNC:29938]
#INFO:	QUERY:	ENSBTAG00000020665	GFRA2	GDNF family receptor alpha 2 [Source:VGNC Symbol;Acc:VGNC:29333]
#INFO:	QUERY:	ENSBTAG00000014113	CCL8	C-C motif chemokine 8 [Source:UniProtKB/Swiss-Prot;Acc:Q09141]
#INFO:	QUERY:	ENSBTAG00000003833	SLC35G2	solute carrier family 35 member G2 [Source:VGNC Symbol;Acc:VGNC:34837]
#INFO:	QUERY:	ENSBTAG00000019665	IL1RN	interleukin 1 receptor antagonist [Source:VGNC Symbol;Acc:VGNC:30136]
#INFO:	QUERY:	ENSBTAG00000032517	BCL7A	BCL tumor suppressor 7A [Source:HGNC Symbol;Acc:HGNC:1004]
#INFO:	QUERY:	ENSBTAG00000002319	HMCN2	hemicentin 2 [Source:HGNC Symbol;Acc:HGNC:21293]
#INFO:	QUERY:	ENSBTAG00000021287	SLC16A7	solute carrier family 16 member 7 [Source:VGNC Symbol;Acc:VGNC:34693]
#INFO:	QUERY:	ENSBTAG00000047177	N/A	N/A
#INFO:	QUERY:	ENSBTAG00000022396	SAA3	N/A
#INFO:	QUERY:	ENSBTAG00000046010	BHLHA15	basic helix-loop-helix family member a15 [Source:VGNC Symbol;Acc:VGNC:26482]
#INFO:	QUERY:	ENSBTAG00000021359	N/A	N/A
#INFO:	QUERY:	ENSBTAG00000023635	CLEC6A	C-type lectin domain containing 6A [Source:VGNC Symbol;Acc:VGNC:27436]
#INFO:	QUERY:	ENSBTAG00000039122	PLA2G5	phospholipase A2 group V [Source:VGNC Symbol;Acc:VGNC:32963]
#INFO:	QUERY:	ENSBTAG00000048048	N/A	N/A
#INFO:	QUERY:	ENSBTAG00000003492	N/A	N/A
#INFO:	QUERY:	ENSBTAG00000007732	ARPP21	cAMP-regulated phosphoprotein 21 [Source:UniProtKB/Swiss-Prot;Acc:Q7M2N1]
#INFO:	QUERY:	ENSBTAG00000035975	SCIMP	SLP adaptor and CSK interacting membrane protein [Source:VGNC Symbol;Acc:VGNC:34338]
#INFO:	QUERY:	ENSBTAG00000039861	OAS1Y	N/A
#INFO:	QUERY:	ENSBTAG00000010704	LRRC4	leucine rich repeat containing 4 [Source:VGNC Symbol;Acc:VGNC:31014]
#INFO:	QUERY:	ENSBTAG00000006523	N/A	superoxide dismutase [Source:RefSeq peptide;Acc:NP_963285]
#INFO:	QUERY:	ENSBTAG00000037634	N/A	N/A
#INFO:	QUERY:	ENSBTAG00000016042	TM6SF2	transmembrane 6 superfamily member 2 [Source:VGNC Symbol;Acc:VGNC:35909]
#INFO:	QUERY:	ENSBTAG00000014707	ISG15	ISG15 ubiquitin-like modifier [Source:VGNC Symbol;Acc:VGNC:30293]
#INFO:	QUERY:	ENSBTAG00000039657	HIST1H2AC	histone cluster 1 H2A family member c [Source:HGNC Symbol;Acc:HGNC:4733]
#INFO:	QUERY:	ENSBTAG00000018189	CSTB	N/A
#INFO:	QUERY:	ENSBTAG00000034349	IFI44	interferon induced protein 44 [Source:VGNC Symbol;Acc:VGNC:30045]
#INFO:	QUERY:	ENSBTAG00000009705	SERPINF1	serpin family F member 1 [Source:VGNC Symbol;Acc:VGNC:34478]
#INFO:	QUERY:	ENSBTAG00000048268	N/A	N/A
#INFO:	QUERY:	ENSBTAG00000019015	IFITM3	Bos taurus interferon induced transmembrane protein 3 (1-8U) (IFITM3), mRNA. [Source:RefSeq mRNA;Acc:NM_181867]
#INFO:	QUERY:	ENSBTAG00000014218	DKK1	dickkopf WNT signaling pathway inhibitor 1 [Source:VGNC Symbol;Acc:VGNC:28079]
#INFO:	QUERY:	ENSBTAG00000003329	FST	follistatin [Source:VGNC Symbol;Acc:VGNC:29134]
#INFO:	QUERY:	ENSBTAG00000016218	PTGES2	prostaglandin E synthase 2 [Source:VGNC Symbol;Acc:VGNC:33506]
#INFO:	QUERY:	ENSBTAG00000002035	ARL5C	ADP ribosylation factor like GTPase 5C [Source:HGNC Symbol;Acc:HGNC:31111]
#INFO:	QUERY:	ENSBTAG00000025258	N/A	N/A
#INFO:	QUERY:	ENSBTAG00000006024	ISLR	immunoglobulin superfamily containing leucine rich repeat [Source:VGNC Symbol;Acc:VGNC:30298]
#INFO:	QUERY:	ENSBTAG00000011465	MYBPH	myosin binding protein H [Source:VGNC Symbol;Acc:VGNC:31782]
#INFO:	QUERY:	ENSBTAG00000018607	TSPEAR	thrombospondin type laminin G domain and EAR repeats [Source:VGNC Symbol;Acc:VGNC:36444]
#INFO:	QUERY:	ENSBTAG00000014046	BPI	bactericidal permeability-increasing protein precursor [Source:RefSeq peptide;Acc:NP_776320]
#INFO:	QUERY:	ENSBTAG00000009562	ZNF593	zinc finger protein 593 [Source:HGNC Symbol;Acc:HGNC:30943]
#INFO:	QUERY:	ENSBTAG00000010498	SLC40A1	solute carrier family 40 member 1 [Source:VGNC Symbol;Acc:VGNC:34872]
#INFO:	QUERY:	ENSBTAG00000018849	AICDA	activation induced cytidine deaminase [Source:VGNC Symbol;Acc:VGNC:25757]
#INFO:	QUERY:	ENSBTAG00000021092	ATP6V0D2	ATPase H+ transporting V0 subunit d2 [Source:VGNC Symbol;Acc:VGNC:26313]
#INFO:	QUERY:	ENSBTAG00000019095	CCR10	C-C motif chemokine receptor 10 [Source:VGNC Symbol;Acc:VGNC:26983]
#INFO:	QUERY:	ENSBTAG00000002478	AGMAT	agmatinase [Source:VGNC Symbol;Acc:VGNC:25730]
#INFO:	QUERY:	ENSBTAG00000017367	IFIT5	interferon induced protein with tetratricopeptide repeats 5 [Source:VGNC Symbol;Acc:VGNC:30051]
#INFO:	QUERY:	ENSBTAG00000012036	HR	HR, lysine demethylase and nuclear receptor corepressor [Source:VGNC Symbol;Acc:VGNC:29950]
#INFO:	QUERY:	ENSBTAG00000031160	N/A	N/A
#INFO:	QUERY:	ENSBTAG00000046322	N/A	N/A
#INFO:	QUERY:	ENSBTAG00000012185	CLEC4E	C-type lectin domain family 4 member E [Source:VGNC Symbol;Acc:VGNC:27432]
#INFO:	QUERY:	ENSBTAG00000014020	RTKN2	rhotekin 2 [Source:VGNC Symbol;Acc:VGNC:34198]
#INFO:	QUERY:	ENSBTAG00000002824	DPEP3	dipeptidase 3 [Source:HGNC Symbol;Acc:HGNC:23029]
#INFO:	QUERY:	ENSBTAG00000006549	CALHM6	calcium homeostasis modulator family member 6 [Source:VGNC Symbol;Acc:VGNC:26712]
#INFO:	QUERY:	ENSBTAG00000025101	ASGR2	asialoglycoprotein receptor 2 [Source:HGNC Symbol;Acc:HGNC:743]
#INFO:	QUERY:	ENSBTAG00000032265	RTP4	N/A
#INFO:	QUERY:	ENSBTAG00000047986	N/A	N/A
#INFO:	QUERY:	ENSBTAG00000017718	CCL22	C-C motif chemokine ligand 22 [Source:VGNC Symbol;Acc:VGNC:26949]
#INFO:	QUERY:	ENSBTAG00000046161	N/A	N/A
#INFO:	QUERY:	ENSBTAG00000015441	ACTG2	actin, gamma-enteric smooth muscle [Source:RefSeq peptide;Acc:NP_001013610]
#INFO:	QUERY:	ENSBTAG00000020269	MISP	mitotic spindle positioning [Source:VGNC Symbol;Acc:VGNC:31486]
#INFO:	QUERY:	ENSBTAG00000016388	SLCO4A1	solute carrier organic anion transporter family member 4A1 [Source:VGNC Symbol;Acc:VGNC:34954]
#INFO:	QUERY:	ENSBTAG00000016163	OSM	oncostatin M [Source:VGNC Symbol;Acc:VGNC:32474]
#INFO:	QUERY:	ENSBTAG00000037832	ASPHD2	aspartate beta-hydroxylase domain containing 2 [Source:VGNC Symbol;Acc:VGNC:26221]
#INFO:	QUERY:	ENSBTAG00000008021	N/A	N/A
#INFO:	QUERY:	ENSBTAG00000044125	N/A	N/A
#INFO:	QUERY:	ENSBTAG00000039426	DPEP2	dipeptidase 2 [Source:HGNC Symbol;Acc:HGNC:23028]
#INFO:	QUERY:	ENSBTAG00000039035	N/A	N/A
#INFO:	QUERY:	ENSBTAG00000027676	IL18BP	interleukin 18 binding protein [Source:HGNC Symbol;Acc:HGNC:5987]
#INFO:	QUERY:	ENSBTAG00000003595	FAM216B	family with sequence similarity 216 member B [Source:VGNC Symbol;Acc:VGNC:28796]
#INFO:	QUERY:	ENSBTAG00000025496	SORD	sorbitol dehydrogenase [Source:VGNC Symbol;Acc:VGNC:35131]
#INFO:	QUERY:	ENSBTAG00000011079	MGC137708	uncharacterized protein C19orf48 homolog [Source:RefSeq peptide;Acc:NP_001039692]
#INFO:	QUERY:	ENSBTAG00000038148	SOWAHB	sosondowah ankyrin repeat domain family member B [Source:VGNC Symbol;Acc:VGNC:35138]
#INFO:	QUERY:	ENSBTAG00000039556	WIPI1	WD repeat domain, phosphoinositide interacting 1 [Source:VGNC Symbol;Acc:VGNC:36942]
#INFO:	QUERY:	ENSBTAG00000003403	PADI2	peptidyl arginine deiminase 2 [Source:VGNC Symbol;Acc:VGNC:32546]
#INFO:	QUERY:	ENSBTAG00000021949	NEFL	neurofilament light [Source:VGNC Symbol;Acc:VGNC:31986]
#INFO:	QUERY:	ENSBTAG00000014906	VCAN	versican [Source:VGNC Symbol;Acc:VGNC:36778]
#INFO:	QUERY:	ENSBTAG00000013472	COL1A2	collagen type I alpha 2 chain [Source:VGNC Symbol;Acc:VGNC:27561]
#INFO:	QUERY:	ENSBTAG00000045857	MCRIP2	MAPK regulated corepressor interacting protein 2 [Source:HGNC Symbol;Acc:HGNC:14142]
#INFO:	QUERY:	ENSBTAG00000014229	SYT17	synaptotagmin 17 [Source:VGNC Symbol;Acc:VGNC:35540]
#INFO:	QUERY:	ENSBTAG00000011324	EMILIN1	elastin microfibril interfacer 1 [Source:VGNC Symbol;Acc:VGNC:28473]
#INFO:	QUERY:	ENSBTAG00000007259	ELFN2	extracellular leucine rich repeat and fibronectin type III domain containing 2 [Source:HGNC Symbol;Acc:HGNC:29396]
#INFO:	QUERY:	ENSBTAG00000014628	OAS2	2'-5'-oligoadenylate synthetase 2 [Source:VGNC Symbol;Acc:VGNC:32391]
#INFO:	QUERY:	ENSBTAG00000019060	CLDN11	claudin 11 [Source:HGNC Symbol;Acc:HGNC:8514]
#INFO:	QUERY:	ENSBTAG00000000242	N/A	N/A
#INFO:	QUERY:	ENSBTAG00000021607	NDUFAF2	NADH:ubiquinone oxidoreductase complex assembly factor 2 [Source:VGNC Symbol;Acc:VGNC:31954]
#INFO:	QUERY:	ENSBTAG00000020127	TKTL1	transketolase like 1 [Source:VGNC Symbol;Acc:VGNC:35885]
#INFO:	QUERY:	ENSBTAG00000019979	CMPK2	cytidine/uridine monophosphate kinase 2 [Source:VGNC Symbol;Acc:VGNC:27481]
#INFO:	QUERY:	ENSBTAG00000012335	UBA7	ubiquitin like modifier activating enzyme 7 [Source:VGNC Symbol;Acc:VGNC:36566]
#INFO:	QUERY:	ENSBTAG00000015298	TNFRSF13B	TNF receptor superfamily member 13B [Source:HGNC Symbol;Acc:HGNC:18153]
#INFO:	QUERY:	ENSBTAG00000013036	YDJC	YdjC chitooligosaccharide deacetylase homolog [Source:VGNC Symbol;Acc:VGNC:37019]
#INFO:	QUERY:	ENSBTAG00000008471	MX2	MX dynamin like GTPase 2 [Source:HGNC Symbol;Acc:HGNC:7533]
#INFO:	QUERY:	ENSBTAG00000037527	OAS1Z	2',5'-oligoadenylate synthetase 1, 40/46kDa [Source:RefSeq peptide;Acc:NP_835209]
#INFO:	QUERY:	ENSBTAG00000020536	HERC6	HECT and RLD domain containing E3 ubiquitin protein ligase family member 6 [Source:VGNC Symbol;Acc:VGNC:29815]
#INFO:	QUERY:	ENSBTAG00000048184	N/A	N/A
#INFO:	QUERY:	ENSBTAG00000014575	COL4A5	collagen type IV alpha 5 chain [Source:HGNC Symbol;Acc:HGNC:2207]
#INFO:	QUERY:	ENSBTAG00000018062	KIAA1522	KIAA1522 [Source:VGNC Symbol;Acc:VGNC:30570]
#INFO:	QUERY:	ENSBTAG00000046813	N/A	N/A
#INFO:	QUERY:	ENSBTAG00000045854	N/A	N/A
#INFO:	QUERY:	ENSBTAG00000001338	CCR3	C-C motif chemokine receptor 3 [Source:VGNC Symbol;Acc:VGNC:26984]
#INFO:	QUERY:	ENSBTAG00000008441	SOCS3	suppressor of cytokine signaling 3 [Source:VGNC Symbol;Acc:VGNC:35121]
#INFO:	QUERY:	ENSBTAG00000014921	IL6	interleukin 6 [Source:VGNC Symbol;Acc:VGNC:30166]
#INFO:	QUERY:	ENSBTAG00000008428	UPP1	uridine phosphorylase 1 [Source:VGNC Symbol;Acc:VGNC:36688]
#INFO:	QUERY:	ENSBTAG00000030913	MX1	MX dynamin like GTPase 1 [Source:VGNC Symbol;Acc:VGNC:31770]
#INFO:	QUERY:	ENSBTAG00000034678	N/A	N/A
#INFO:	QUERY:	ENSBTAG00000046580	DHX58	DExH-box helicase 58 [Source:VGNC Symbol;Acc:VGNC:28058]
#INFO:	QUERY:	ENSBTAG00000007280	N/A	N/A
#INFO:	QUERY:	ENSBTAG00000015086	HSD11B1	hydroxysteroid 11-beta dehydrogenase 1 [Source:VGNC Symbol;Acc:VGNC:29965]
#INFO:	QUERY:	ENSBTAG00000040432	CLDN3	claudin 3 [Source:VGNC Symbol;Acc:VGNC:27414]
#INFO:	QUERY:	ENSBTAG00000046076	N/A	N/A
#INFO:	QUERY:	ENSBTAG00000016661	USP18	N/A
#INFO:	QUERY:	ENSBTAG00000039520	SIRPB1	N/A
#INFO:	QUERY:	ENSBTAG00000009186	PAX9	paired box 9 [Source:VGNC Symbol;Acc:VGNC:32600]
#INFO:	QUERY:	ENSBTAG00000007881	IFIT1	interferon induced protein with tetratricopeptide repeats 1 [Source:HGNC Symbol;Acc:HGNC:5407]
#INFO:	QUERY:	ENSBTAG00000004221	ESM1	endothelial cell specific molecule 1 [Source:VGNC Symbol;Acc:VGNC:28602]
#INFO:	QUERY:	ENSBTAG00000004789	LGR6	leucine rich repeat containing G protein-coupled receptor 6 [Source:HGNC Symbol;Acc:HGNC:19719]
#INFO:	QUERY:	ENSBTAG00000000067	SDF2L1	stromal cell derived factor 2 like 1 [Source:VGNC Symbol;Acc:VGNC:34386]
#INFO:	QUERY:	ENSBTAG00000007883	N/A	N/A
#INFO:	QUERY:	ENSBTAG00000020538	HERC5	HECT and RLD domain containing E3 ubiquitin protein ligase 5 [Source:VGNC Symbol;Acc:VGNC:29814]
#INFO:	QUERY:	ENSBTAG00000012467	MASP1	mannan binding lectin serine peptidase 1 [Source:VGNC Symbol;Acc:VGNC:31255]
#INFO:	QUERY:	ENSBTAG00000015261	CARD14	caspase recruitment domain family member 14 [Source:VGNC Symbol;Acc:VGNC:26762]
#INFO:	QUERY:	ENSBTAG00000008869	GPC2	glypican 2 [Source:VGNC Symbol;Acc:VGNC:29524]
#INFO:	QUERY:	ENSBTAG00000017895	CLEC10A	C-type lectin domain containing 10A [Source:HGNC Symbol;Acc:HGNC:16916]
#INFO:	QUERY:	ENSBTAG00000029076	5S_RRNA	5S ribosomal RNA [Source:RFAM;Acc:RF00001]
#INFO:	QUERY:	ENSBTAG00000017056	PKLR	pyruvate kinase L/R [Source:VGNC Symbol;Acc:VGNC:32943]
#INFO:	QUERY:	ENSBTAG00000012119	PTPRZ1	protein tyrosine phosphatase, receptor type Z1 [Source:VGNC Symbol;Acc:VGNC:33560]
#INFO:	QUERY:	ENSBTAG00000004503	NPY	neuropeptide Y [Source:VGNC Symbol;Acc:VGNC:32222]
#INFO:	QUERY:	ENSBTAG00000012406	ZBP1	Z-DNA binding protein 1 [Source:VGNC Symbol;Acc:VGNC:37056]
#INFO:	QUERY:	ENSBTAG00000005247	FRMD3	FERM domain containing 3 [Source:VGNC Symbol;Acc:VGNC:29113]
#INFO:	QUERY:	ENSBTAG00000009768	IFIT3	interferon induced protein with tetratricopeptide repeats 3 [Source:VGNC Symbol;Acc:VGNC:30050]
#INFO:	QUERY:	ENSBTAG00000015061	N/A	N/A
#INFO:	QUERY:	ENSBTAG00000014614	ACTA2	Actin, aortic smooth muscle [Source:UniProtKB/Swiss-Prot;Acc:P62739]
#INFO:	QUERY:	ENSBTAG00000008142	IFIH1	interferon induced with helicase C domain 1 [Source:VGNC Symbol;Acc:VGNC:30048]
#INFO:	QUERY:	ENSBTAG00000003366	DDX58	DExD/H-box helicase 58 [Source:VGNC Symbol;Acc:VGNC:27979]
#INFO:	QUERY:	ENSBTAG00000030932	IFI44L	interferon induced protein 44 like [Source:VGNC Symbol;Acc:VGNC:30046]
#INFO:	QUERY:	ENSBTAG00000026676	SDC3	syndecan 3 [Source:VGNC Symbol;Acc:VGNC:34380]
#INFO:	QUERY:	ENSBTAG00000003275	ANK1	ankyrin 1 [Source:HGNC Symbol;Acc:HGNC:492]
#INFO:	QUERY:	ENSBTAG00000024091	MALL	mal, T-cell differentiation protein like [Source:VGNC Symbol;Acc:VGNC:31154]
#INFO:	QUERY:	ENSBTAG00000034918	IFIT2	interferon induced protein with tetratricopeptide repeats 2 [Source:VGNC Symbol;Acc:VGNC:30049]
#INFO:	QUERY:	ENSBTAG00000047570	N/A	N/A
#INFO:	QUERY:	ENSBTAG00000000243	HEBP2	heme binding protein 2 [Source:VGNC Symbol;Acc:VGNC:29798]
#INFO:	QUERY:	ENSBTAG00000004048	MCHR1	melanin concentrating hormone receptor 1 [Source:VGNC Symbol;Acc:VGNC:31305]
#INFO:	QUERY:	ENSBTAG00000011343	XAF1	XIAP associated factor 1 [Source:VGNC Symbol;Acc:VGNC:36982]
#INFO:	QUERY:	ENSBTAG00000007821	NPHS1	NPHS1, nephrin [Source:HGNC Symbol;Acc:HGNC:7908]
#INFO:	QUERY:	ENSBTAG00000004680	SLC13A5	solute carrier family 13 member 5 [Source:VGNC Symbol;Acc:VGNC:34677]
#INFO:	QUERY:	ENSBTAG00000047121	N/A	N/A
#INFO:	QUERY:	ENSBTAG00000002635	PGLYRP1	peptidoglycan recognition protein 1 [Source:VGNC Symbol;Acc:VGNC:32791]
#INFO:	QUERY:	ENSBTAG00000000720	CTSL1	cathepsin L [Source:HGNC Symbol;Acc:HGNC:2537]
#INFO:	QUERY:	ENSBTAG00000047377	N/A	N/A
#INFO:	QUERY:	ENSBTAG00000020402	TDRD9	tudor domain containing 9 [Source:VGNC Symbol;Acc:VGNC:35722]
#INFO:	QUERY:	ENSBTAG00000021077	BOLA-DQB	N/A
#INFO:	QUERY:	ENSBTAG00000019018	N/A	N/A
#INFO:	QUERY:	ENSBTAG00000004732	SPTB	spectrin beta, erythrocytic [Source:VGNC Symbol;Acc:VGNC:35252]
#INFO:	QUERY:	ENSBTAG00000037800	APOBEC3Z1	N/A
#INFO:	QUERY:	ENSBTAG00000026977	PTPRQ	protein tyrosine phosphatase, receptor type Q [Source:VGNC Symbol;Acc:VGNC:33556]
#INFO:	QUERY:	ENSBTAG00000039355	MADCAM1	mucosal vascular addressin cell adhesion molecule 1 [Source:VGNC Symbol;Acc:VGNC:31133]
#INFO:	QUERY:	ENSBTAG00000022489	N/A	N/A
#INFO:	QUERY:	ENSBTAG00000005168	CROCC2	ciliary rootlet coiled-coil, rootletin family member 2 [Source:HGNC Symbol;Acc:HGNC:51677]
#INFO:	QUERY:	ENSBTAG00000014533	KEL	Kell blood group, metallo-endopeptidase [Source:VGNC Symbol;Acc:VGNC:30538]
#INFO:	QUERY:	ENSBTAG00000002092	PI16	peptidase inhibitor 16 [Source:VGNC Symbol;Acc:VGNC:32853]
#INFO:	QUERY:	ENSBTAG00000014162	ACKR2	atypical chemokine receptor 2 [Source:VGNC Symbol;Acc:VGNC:25540]
#INFO:	QUERY:	ENSBTAG00000008017	UNC79	unc-79 homolog, NALCN channel complex subunit [Source:VGNC Symbol;Acc:VGNC:36675]
#INFO:	QUERY:	ENSBTAG00000008406	TREX1	three prime repair exonuclease 1 [Source:VGNC Symbol;Acc:VGNC:36303]
#INFO:	QUERY:	ENSBTAG00000016061	RSAD2	radical S-adenosyl methionine domain containing 2 [Source:VGNC Symbol;Acc:VGNC:34176]
#INFO:	QUERY:	ENSBTAG00000024177	N/A	Histone H2B type 1 [Source:UniProtKB/Swiss-Prot;Acc:P62808]
#INFO:	QUERY:	ENSBTAG00000047302	N/A	N/A
#INFO:	QUERY:	ENSBTAG00000016433	FANCB	Fanconi anemia complementation group B [Source:VGNC Symbol;Acc:VGNC:28853]
#INFO:	QUERY:	ENSBTAG00000004948	FAM84A	family with sequence similarity 84 member A [Source:VGNC Symbol;Acc:VGNC:28840]
#INFO:	QUERY:	ENSBTAG00000020895	LOXL4	lysyl oxidase homolog 4 precursor [Source:RefSeq peptide;Acc:NP_776809]
#INFO:	QUERY:	ENSBTAG00000006676	FIBIN	Fin bud initiation factor homolog [Source:UniProtKB/Swiss-Prot;Acc:Q5E9H1]
#INFO:	QUERY:	ENSBTAG00000019291	GRB14	growth factor receptor bound protein 14 [Source:VGNC Symbol;Acc:VGNC:29630]
#INFO:	QUERY:	ENSBTAG00000012088	FBLN1	fibulin 1 [Source:VGNC Symbol;Acc:VGNC:28881]
#INFO:	QUERY:	ENSBTAG00000038330	N/A	N/A
#INFO:	QUERY:	ENSBTAG00000011207	CNN1	calponin 1 [Source:VGNC Symbol;Acc:VGNC:27508]
#INFO:	QUERY:	ENSBTAG00000010371	CHAC1	ChaC glutathione specific gamma-glutamylcyclotransferase 1 [Source:VGNC Symbol;Acc:VGNC:27262]
#INFO:	QUERY:	ENSBTAG00000031279	SELENOM	selenoprotein M precursor [Source:RefSeq peptide;Acc:NP_001156643]
#INFO:	QUERY:	ENSBTAG00000047680	IRF7	interferon regulatory factor 7 [Source:VGNC Symbol;Acc:VGNC:30278]
#INFO:	QUERY:	ENSBTAG00000017684	NMUR1	neuromedin U receptor 1 [Source:VGNC Symbol;Acc:VGNC:32140]
#INFO:	QUERY:	ENSBTAG00000005063	THEM6	thioesterase superfamily member 6 [Source:VGNC Symbol;Acc:VGNC:35834]
#INFO:	QUERY:	ENSBTAG00000007273	TF	transferrin [Source:HGNC Symbol;Acc:HGNC:11740]
#INFO:	QUERY:	ENSBTAG00000014705	HES4	hes family bHLH transcription factor 4 [Source:VGNC Symbol;Acc:VGNC:29821]
#INFO:	QUERY:	ENSBTAG00000018432	SLC6A15	solute carrier family 6 member 15 [Source:VGNC Symbol;Acc:VGNC:34918]
#INFO:	QUERY:	ENSBTAG00000036298	N/A	N/A
#INFO:	QUERY:	ENSBTAG00000018563	SFRP2	secreted frizzled related protein 2 [Source:VGNC Symbol;Acc:VGNC:34521]
#INFO:	QUERY:	ENSBTAG00000039803	MYO7B	myosin VIIB [Source:VGNC Symbol;Acc:VGNC:31831]
#INFO:	QUERY:	ENSBTAG00000031327	TRMT61A	tRNA methyltransferase 61A [Source:VGNC Symbol;Acc:VGNC:36375]
#INFO:	QUERY:	ENSBTAG00000031814	SDS	serine dehydratase [Source:VGNC Symbol;Acc:VGNC:34399]
#INFO:	QUERY:	ENSBTAG00000032591	CTHRC1	collagen triple helix repeat containing 1 [Source:VGNC Symbol;Acc:VGNC:27796]
#INFO:	QUERY:	ENSBTAG00000004560	CLEC4F	C-type lectin domain family 4 member F [Source:VGNC Symbol;Acc:VGNC:27433]
#INFO:	QUERY:	ENSBTAG00000011990	ALOX15	arachidonate 15-lipoxygenase [Source:VGNC Symbol;Acc:VGNC:25843]
#INFO:	QUERY:	ENSBTAG00000048135	N/A	N/A
#INFO:	QUERY:	ENSBTAG00000034220	CDKN2A	cyclin dependent kinase inhibitor 2A [Source:HGNC Symbol;Acc:HGNC:1787]
#INFO:	QUERY:	ENSBTAG00000010986	N/A	N/A
#INFO:	QUERY:	ENSBTAG00000027407	TNFRSF6B	TNF receptor superfamily member 6b [Source:VGNC Symbol;Acc:VGNC:36169]
#INFO:	QUERY:	ENSBTAG00000009012	PTX3	pentraxin 3 [Source:VGNC Symbol;Acc:VGNC:33566]
#INFO:	QUERY:	ENSBTAG00000046014	GPR146	G protein-coupled receptor 146 [Source:VGNC Symbol;Acc:VGNC:29555]
#INFO:	QUERY:	ENSBTAG00000046611	N/A	N/A
