# Supplementary material for: Experimental challenge with bovine respiratory syncytial virus in dairy calves: bronchial lymph node transcriptome response
Source: Sci Rep. 2019 Oct 14;9:14736. doi: 10.1038/s41598-019-51094-z (PMC6791843; doi:10.1038/s41598-019-51094-z)
Supplement: Supplementary file 14 — Supplementary Table 14. [file 41598_2019_51094_MOESM14_ESM.xlsx]

## Sheet: Sheet0
Experimental challenge with bovine respiratory syncytial virus in dairy calves: bronchial lymph node transcriptome response
Dayle Johnston, Bernadette Earley, Matthew S. McCabe, Ken Lemon, Catherine Duffy, Michael McMenamy, S. Louise Cosby, JaeWoo Kim, Gordon Blackshields, Jeremy F. Taylor and Sinead M. Waters
Supplementary Table S14. Enriched canonical pathways (IPA analysis) among the DEG in common between the present study and the Tizioto et al. (2015) study.
© 2000-2018 QIAGEN. All rights reserved.
Ingenuity Canonical Pathways	-log(B-H p-value)	Ratio	z-score	Molecules
Interferon Signaling	2.82	0.167	2.449	OAS1,IFIT1,IFIT3,ISG15,MX1,IFI6
Role of Pattern Recognition Receptors in Recognition of Bacteria and Viruses	2.82	0.073	1.633	EIF2AK2,FGFR2,OAS1,OSM,IRF7,IFIH1,CLEC6A,OAS2,DDX58,PTX3
Activation of IRF by Cytosolic Pattern Recognition Receptors	2.82	0.111	1.134	DHX58,IRF7,ISG15,IFIH1,DDX58,ZBP1,IFIT2
Acute Phase Response Signaling	2.18	0.0568	1.633	A2M,SOD2,SAA1,OSM,CFB,IL1RN,C2,TF,SOCS3,SERPINF1
FXR/RXR Activation	1.9	0.0635	#NUM!	SAA1,IL1RN,TF,VTN,PKLR,APOD,SERPINF1,SDC1
Granulocyte Adhesion and Diapedesis	1.57	0.0497	#NUM!	CCL19,CCL22,CCL8,IL1RN,CLDN11,CLDN3,CCL17,SDC3,SDC1
Hepatic Fibrosis / Hepatic Stellate Cell Activation	1.54	0.0481	#NUM!	A2M,FGFR2,COL4A1,SMAD7,COL1A2,ACTA2,COL1A1,TIMP1,COL13A1
Agranulocyte Adhesion and Diapedesis	1.5	0.0466	#NUM!	CCL19,CCL22,CCL8,IL1RN,CLDN11,CLDN3,ACTA2,CCL17,ACTG2
Atherosclerosis Signaling	1.43	0.0551	#NUM!	IL1RN,APOD,COL1A2,COL1A1,PLA2G5,CCR3,ALOX15
Complement System	1.43	0.108	#NUM!	MASP1,CFB,C2,C6
Salvage Pathways of Pyrimidine Ribonucleotides	1.39	0.0619	1.633	EIF2AK2,UCK2,AICDA,APOBEC3A,UPP1,CMPK2
Eicosanoid Signaling	1.39	0.0746	#NUM!	PTGES2,DPEP3,DPEP2,PLA2G5,ALOX15
Role of RIG1-like Receptors in Antiviral Innate Immunity	1.26	0.0909	1	DHX58,IRF7,IFIH1,DDX58
Salvage Pathways of Pyrimidine Deoxyribonucleotides	1.04	0.25	#NUM!	AICDA,APOBEC3A
LXR/RXR Activation	1.04	0.0496	1.633	SAA1,IL1RN,TF,VTN,APOD,SERPINF1
IL-6 Signaling	0.854	0.0448	0	A2M,ABCB1,FGFR2,IL1RN,SOCS3,COL1A1
Sertoli Cell-Sertoli Cell Junction Signaling	0.779	0.038	#NUM!	A2M,CLDN11,CLDN3,TUBB3,ACTA2,ACTG2,SPTB
Role of Osteoblasts, Osteoclasts and Chondrocytes in Rheumatoid Arthritis	0.77	0.0343	#NUM!	FGFR2,ALPL,ADAMTS4,IL1RN,ADAMTS5,SFRP2,COL1A1,DKK1
Leukotriene Biosynthesis	0.734	0.154	#NUM!	DPEP3,DPEP2
Sorbitol Degradation I	0.715	1	#NUM!	SORD
Inhibition of Matrix Metalloproteases	0.715	0.0769	#NUM!	A2M,TIMP1,SDC1
Pyrimidine Ribonucleotides Interconversion	0.568	0.0667	#NUM!	CMPK2,ANXA1,ENTPD2
Pyrimidine Ribonucleotides De Novo Biosynthesis	0.538	0.0638	#NUM!	CMPK2,ANXA1,ENTPD2
Graft-versus-Host Disease Signaling	0.532	0.0625	#NUM!	IL1RN,HLA-DQB1,GZMB
GP6 Signaling Pathway	0.476	0.0373	0.447	FGFR2,COL4A1,COL1A2,COL1A1,COL13A1
Docosahexaenoic Acid (DHA) Signaling	0.476	0.0577	#NUM!	FGFR2,SERPINF1,ALOX15
Unfolded protein response	0.413	0.0536	#NUM!	XBP1,HSPA6,P4HB
Tetrahydrobiopterin Biosynthesis I	0.413	0.333	#NUM!	SPR
Tetrahydrobiopterin Biosynthesis II	0.413	0.333	#NUM!	SPR
L-serine Degradation	0.413	0.333	#NUM!	SDS
Role of JAK family kinases in IL-6-type Cytokine Signaling	0.404	0.08	#NUM!	OSM,SOCS3
Th2 Pathway	0.4	0.0333	-1	FGFR2,HLA-DQB1,SOCS3,CCR4,CCR3
Glycolysis I	0.4	0.0769	#NUM!	PKLR,FBP2
Clathrin-mediated Endocytosis Signaling	0.363	0.029	#NUM!	FGFR2,TF,APOD,ACTA2,FGF23,ACTG2
Proline Biosynthesis I	0.363	0.25	#NUM!	PYCR1
Role of Macrophages, Fibroblasts and Endothelial Cells in Rheumatoid Arthritis	0.363	0.025	#NUM!	FGFR2,TNFSF13B,OSM,ADAMTS4,IL1RN,SOCS3,SFRP2,DKK1
Leukocyte Extravasation Signaling	0.363	0.0284	0	FGFR2,CLDN11,CLDN3,ACTA2,TIMP1,ACTG2
Osteoarthritis Pathway	0.363	0.0283	2.236	ALPL,ADAMTS4,SMAD7,ADAMTS5,ANXA2,DKK1
Remodeling of Epithelial Adherens Junctions	0.345	0.0435	#NUM!	TUBB3,ACTA2,ACTG2
MSP-RON Signaling Pathway	0.315	0.0417	#NUM!	FGFR2,ACTA2,ACTG2
Mitochondrial Dysfunction	0.315	0.0292	#NUM!	ATP5MC1,SOD2,MT-ND5,MT-ND1,NDUFAF2
Agrin Interactions at Neuromuscular Junction	0.315	0.04	#NUM!	PKLR,ACTA2,ACTG2
Glioma Invasiveness Signaling	0.315	0.0395	#NUM!	FGFR2,VTN,TIMP1
Proline Biosynthesis II (from Arginine)	0.315	0.167	#NUM!	PYCR1
Arginine Degradation VI (Arginase 2 Pathway)	0.315	0.167	#NUM!	PYCR1
UDP-N-acetyl-D-glucosamine Biosynthesis II	0.315	0.167	#NUM!	GFPT2
GDP-mannose Biosynthesis	0.315	0.167	#NUM!	GMPPB
Germ Cell-Sertoli Cell Junction Signaling	0.301	0.0279	#NUM!	A2M,FGFR2,TUBB3,ACTA2,ACTG2
Antigen Presentation Pathway	0.281	0.0526	#NUM!	HLA-DQB1,PSMB5
Pentose Phosphate Pathway (Non-oxidative Branch)	0.281	0.143	#NUM!	TKTL1
Th1 and Th2 Activation Pathway	0.281	0.027	#NUM!	FGFR2,HLA-DQB1,SOCS3,CCR4,CCR3
Oncostatin M Signaling	0.273	0.05	#NUM!	CHI3L1,OSM
Growth Hormone Signaling	0.273	0.0353	#NUM!	A2M,FGFR2,SOCS3
Mechanisms of Viral Exit from Host Cells	0.273	0.0488	#NUM!	ACTA2,ACTG2
Leptin Signaling in Obesity	0.273	0.0349	#NUM!	FGFR2,SOCS3,NPY
Superoxide Radicals Degradation	0.273	0.125	#NUM!	SOD2
Intrinsic Prothrombin Activation Pathway	0.273	0.0476	#NUM!	COL1A2,COL1A1
Dendritic Cell Maturation	0.273	0.0258	1.342	FGFR2,IL1RN,HLA-DQB1,COL1A2,COL1A1
Role of p14/p19ARF in Tumor Suppression	0.273	0.0465	#NUM!	FGFR2,CDKN2A
Altered T Cell and B Cell Signaling in Rheumatoid Arthritis	0.273	0.0333	#NUM!	TNFSF13B,IL1RN,HLA-DQB1
Prostanoid Biosynthesis	0.273	0.111	#NUM!	PTGES2
D-myo-inositol (1,4,5,6)-Tetrakisphosphate Biosynthesis	0.273	0.0278	2	ALPL,DUSP5,SOCS3,PTPRO
D-myo-inositol (3,4,5,6)-tetrakisphosphate Biosynthesis	0.273	0.0278	2	ALPL,DUSP5,SOCS3,PTPRO
IL-9 Signaling	0.273	0.0444	#NUM!	FGFR2,SOCS3
3-phosphoinositide Biosynthesis	0.273	0.0249	1.342	FGFR2,ALPL,DUSP5,SOCS3,PTPRO
PEDF Signaling	0.273	0.0323	#NUM!	FGFR2,SOD2,SERPINF1
Glycine Betaine Degradation	0.258	0.1	#NUM!	SDS
Autoimmune Thyroid Disease Signaling	0.251	0.0417	#NUM!	HLA-DQB1,GZMB
Primary Immunodeficiency Signaling	0.243	0.0408	#NUM!	AIRE,AICDA
Pentose Phosphate Pathway	0.239	0.0909	#NUM!	TKTL1
3-phosphoinositide Degradation	0.212	0.0253	2	ALPL,DUSP5,SOCS3,PTPRO
FAK Signaling	0.202	0.0286	#NUM!	FGFR2,ACTA2,ACTG2
D-myo-inositol-5-phosphate Metabolism	0.202	0.0247	2	ALPL,DUSP5,SOCS3,PTPRO
Oxidative Phosphorylation	0.202	0.0275	#NUM!	ATP5MC1,MT-ND5,MT-ND1
VEGF Signaling	0.202	0.0275	#NUM!	FGFR2,ACTA2,ACTG2
Tight Junction Signaling	0.202	0.024	#NUM!	CLDN11,CLDN3,ACTA2,ACTG2
Isoleucine Degradation I	0.202	0.0714	#NUM!	SDS
Colanic Acid Building Blocks Biosynthesis	0.202	0.0714	#NUM!	GMPPB
γ-glutamyl Cycle	0.202	0.0714	#NUM!	CHAC1
p53 Signaling	0.202	0.027	#NUM!	FGFR2,DRAM1,CDKN2A
Type I Diabetes Mellitus Signaling	0.202	0.027	#NUM!	HLA-DQB1,SOCS3,GZMB
Sirtuin Signaling Pathway	0.202	0.0205	1	ATP5MC1,SOD2,MT-ND5,MT-ND1,TOMM40,NDUFAF2
Superpathway of Inositol Phosphate Compounds	0.182	0.0212	1.342	FGFR2,ALPL,DUSP5,SOCS3,PTPRO
Melanoma Signaling	0.182	0.0328	#NUM!	FGFR2,CDKN2A
Virus Entry via Endocytic Pathways	0.182	0.0259	#NUM!	FGFR2,ACTA2,ACTG2
Granzyme B Signaling	0.182	0.0625	#NUM!	GZMB
autophagy	0.182	0.0323	#NUM!	WIPI1,CTSL
Paxillin Signaling	0.172	0.0252	#NUM!	FGFR2,ACTA2,ACTG2
Neuroprotective Role of THOP1 in Alzheimer's Disease	0.17	0.025	#NUM!	MASP1,GZMA,GZMB
Valine Degradation I	0.153	0.0556	#NUM!	SDS
NF-κB Signaling	0.141	0.0214	1	EIF2AK2,FGFR2,TNFSF13B,IL1RN
IL-10 Signaling	0.139	0.029	#NUM!	IL1RN,SOCS3
Granzyme A Signaling	0.139	0.05	#NUM!	GZMA
Caveolar-mediated Endocytosis Signaling	0.139	0.0282	#NUM!	ACTA2,ACTG2
Maturity Onset Diabetes of Young (MODY) Signaling	0.139	0.0476	#NUM!	PKLR
Endoplasmic Reticulum Stress Pathway	0.139	0.0476	#NUM!	XBP1
Th1 Pathway	0.139	0.0222	#NUM!	FGFR2,HLA-DQB1,SOCS3
NRF2-mediated Oxidative Stress Response	0.139	0.0201	#NUM!	FGFR2,SOD2,ACTA2,ACTG2
Hypoxia Signaling in the Cardiovascular System	0.139	0.0267	#NUM!	UBE2S,P4HB
Protein Ubiquitination Pathway	0.139	0.0189	#NUM!	UBE2S,PSMB5,USP18,HSPA6,HSPE1
CCR3 Signaling in Eosinophils	0.139	0.0221	#NUM!	FGFR2,PLA2G5,CCR3
Myc Mediated Apoptosis Signaling	0.139	0.0263	#NUM!	FGFR2,CDKN2A
Toll-like Receptor Signaling	0.139	0.0263	#NUM!	EIF2AK2,IL1RN
Gap Junction Signaling	0.139	0.0199	#NUM!	FGFR2,TUBB3,ACTA2,ACTG2
Iron homeostasis signaling pathway	0.139	0.0219	#NUM!	ATP6V0D2,SLC40A1,TF
Role of Lipids/Lipid Rafts in the Pathogenesis of Influenza	0.139	0.0435	#NUM!	RSAD2
Pyrimidine Deoxyribonucleotides De Novo Biosynthesis I	0.139	0.0435	#NUM!	CMPK2
Role of JAK1 and JAK3 in γc Cytokine Signaling	0.139	0.026	#NUM!	FGFR2,SOCS3
VDR/RXR Activation	0.139	0.0256	#NUM!	HR,COL13A1
IL-22 Signaling	0.139	0.0417	#NUM!	SOCS3
Tumoricidal Function of Hepatic Natural Killer Cells	0.139	0.0417	#NUM!	GZMB
CDP-diacylglycerol Biosynthesis I	0.139	0.0417	#NUM!	MBOAT2
Glucocorticoid Receptor Signaling	0.139	0.0174	#NUM!	A2M,FGFR2,IL1RN,HSPA6,FKBP4,ANXA1
GDNF Family Ligand-Receptor Interactions	0.139	0.0244	#NUM!	FGFR2,GFRA2
BMP signaling pathway	0.139	0.0244	#NUM!	SMAD7,FST
IL-12 Signaling and Production in Macrophages	0.139	0.0205	#NUM!	FGFR2,APOD,ALOX15
Phosphatidylglycerol Biosynthesis II (Non-plastidic)	0.139	0.0385	#NUM!	MBOAT2
Gluconeogenesis I	0.139	0.0385	#NUM!	FBP2
Non-Small Cell Lung Cancer Signaling	0.139	0.0241	#NUM!	FGFR2,CDKN2A
Angiopoietin Signaling	0.139	0.0238	#NUM!	FGFR2,GRB14
Phagosome Maturation	0.139	0.0203	#NUM!	ATP6V0D2,TUBB3,CTSL
Allograft Rejection Signaling	0.139	0.0235	#NUM!	HLA-DQB1,GZMB
Epithelial Adherens Junction Signaling	0.139	0.02	#NUM!	TUBB3,ACTA2,ACTG2
Erythropoietin Signaling	0.139	0.023	#NUM!	FGFR2,SOCS3
Type II Diabetes Mellitus Signaling	0.139	0.0195	#NUM!	FGFR2,PKLR,SOCS3
Prolactin Signaling	0.139	0.0225	#NUM!	FGFR2,SOCS3
Crosstalk between Dendritic Cells and Natural Killer Cells	0.139	0.0225	#NUM!	ACTA2,ACTG2
JAK/Stat Signaling	0.139	0.0225	#NUM!	FGFR2,SOCS3
Regulation of Actin-based Motility by Rho	0.139	0.0222	#NUM!	ACTA2,ACTG2
IL-17 Signaling	0.139	0.022	#NUM!	FGFR2,TIMP1
FGF Signaling	0.139	0.022	#NUM!	FGFR2,FGF23
EIF2 Signaling	0.139	0.0176	#NUM!	EIF2AK2,FGFR2,ACTA2,ACTG2
Fcγ Receptor-mediated Phagocytosis in Macrophages and Monocytes	0.139	0.0215	#NUM!	ACTA2,ACTG2
NF-κB Activation by Viruses	0.139	0.0215	#NUM!	EIF2AK2,FGFR2
Death Receptor Signaling	0.139	0.0215	#NUM!	ACTA2,ACTG2
TGF-β Signaling	0.139	0.0215	#NUM!	IRF7,SMAD7
Hepatic Cholestasis	0.139	0.0187	#NUM!	ABCB1,OSM,IL1RN
Bladder Cancer Signaling	0.139	0.0213	#NUM!	CDKN2A,FGF23
VEGF Family Ligand-Receptor Interactions	0.139	0.0213	#NUM!	FGFR2,PLA2G5
Cytotoxic T Lymphocyte-mediated Apoptosis of Target Cells	0.139	0.0312	#NUM!	GZMB
Fatty Acid β-oxidation I	0.139	0.0312	#NUM!	SDS
Communication between Innate and Adaptive Immune Cells	0.139	0.0211	#NUM!	TNFSF13B,IL1RN
IL-4 Signaling	0.139	0.0211	#NUM!	FGFR2,HLA-DQB1
Actin Cytoskeleton Signaling	0.139	0.0172	#NUM!	FGFR2,ACTA2,FGF23,ACTG2
Systemic Lupus Erythematosus Signaling	0.139	0.0172	#NUM!	FGFR2,TNFSF13B,IL1RN,C6
PDGF Signaling	0.139	0.0208	#NUM!	EIF2AK2,FGFR2
Inhibition of Angiogenesis by TSP1	0.139	0.0294	#NUM!	SDC1
Role of JAK2 in Hormone-like Cytokine Signaling	0.139	0.0294	#NUM!	SOCS3
Aldosterone Signaling in Epithelial Cells	0.139	0.0179	#NUM!	FGFR2,HSPA6,HSPE1
Axonal Guidance Signaling	0.139	0.0153	#NUM!	FGFR2,ADAMTS4,TUBB3,ADAMTS5,SRGAP3,ADAMTS1,KEL
Neuroinflammation Signaling Pathway	0.139	0.0161	0.447	FGFR2,SOD2,IRF7,HLA-DQB1,PLA2G5
Coagulation System	0.139	0.0286	#NUM!	A2M
MIF-mediated Glucocorticoid Regulation	0.139	0.0286	#NUM!	PLA2G5
Tec Kinase Signaling	0.136	0.0176	#NUM!	FGFR2,ACTA2,ACTG2
B Cell Development	0.135	0.0278	#NUM!	HLA-DQB1
Wnt/β-catenin Signaling	0.133	0.0174	#NUM!	CDKN2A,SFRP2,DKK1
STAT3 Pathway	0.132	0.0194	#NUM!	FGFR2,SOCS3
Notch Signaling	0.124	0.0263	#NUM!	CNTN1
Huntington's Disease Signaling	0.121	0.016	#NUM!	ATP5MC1,FGFR2,UBE2S,HSPA6
Role of PKR in Interferon Induction and Antiviral Response	0.107	0.0244	#NUM!	EIF2AK2
B Cell Activating Factor Signaling	0.107	0.0244	#NUM!	TNFSF13B
Amyotrophic Lateral Sclerosis Signaling	0.107	0.018	#NUM!	FGFR2,NEFL
Chronic Myeloid Leukemia Signaling	0.107	0.0179	#NUM!	FGFR2,CDKN2A
IGF-1 Signaling	0.107	0.0179	#NUM!	FGFR2,SOCS3
MIF Regulation of Innate Immunity	0.107	0.0233	#NUM!	PLA2G5
Role of Hypercytokinemia/hyperchemokinemia in the Pathogenesis of Influenza	0.107	0.0233	#NUM!	IL1RN
Serotonin Receptor Signaling	0.107	0.0233	#NUM!	SPR
Role of Oct4 in Mammalian Embryonic Stem Cell Pluripotency	0.0974	0.0217	#NUM!	PHB
Triacylglycerol Biosynthesis	0.0974	0.0217	#NUM!	MBOAT2
HGF Signaling	0.0974	0.0168	#NUM!	FGFR2,CDKN2A
Regulation of the Epithelial-Mesenchymal Transition Pathway	0.0974	0.0154	#NUM!	FGFR2,CLDN3,FGF23
Glioma Signaling	0.0974	0.0167	#NUM!	FGFR2,CDKN2A
Pancreatic Adenocarcinoma Signaling	0.0974	0.0167	#NUM!	FGFR2,CDKN2A
p38 MAPK Signaling	0.0974	0.0167	#NUM!	IL1RN,PLA2G5
ILK Signaling	0.0943	0.0152	#NUM!	FGFR2,ACTA2,ACTG2
iCOS-iCOSL Signaling in T Helper Cells	0.0928	0.0163	#NUM!	FGFR2,HLA-DQB1
Gαi Signaling	0.0928	0.0163	#NUM!	ADORA3,CCR4
RhoA Signaling	0.0919	0.0161	#NUM!	ACTA2,ACTG2
Fc Epsilon RI Signaling	0.0919	0.016	#NUM!	FGFR2,PLA2G5
Cell Cycle: G2/M DNA Damage Checkpoint Regulation	0.0919	0.02	#NUM!	CDKN2A
G-Protein Coupled Receptor Signaling	0.0868	0.0142	#NUM!	FGFR2,HCAR3,ADORA3,CCR4
Role of Tissue Factor in Cancer	0.081	0.0154	#NUM!	FGFR2,P4HB
Cellular Effects of Sildenafil (Viagra)	0.081	0.0153	#NUM!	ACTA2,ACTG2
Phagosome Formation	0.081	0.0153	#NUM!	FGFR2,VTN
Role of Cytokines in Mediating Communication between Immune Cells	0.081	0.0185	#NUM!	IL1RN
CD28 Signaling in T Helper Cells	0.081	0.0152	#NUM!	FGFR2,HLA-DQB1
Cancer Drug Resistance By Drug Efflux	0.0794	0.0182	#NUM!	ABCB1
Adipogenesis pathway	0.0788	0.0149	#NUM!	FGFR2,XBP1
14-3-3-mediated Signaling	0.0717	0.0146	#NUM!	FGFR2,TUBB3
Integrin Signaling	0.0717	0.0137	#NUM!	FGFR2,ACTA2,ACTG2
HMGB1 Signaling	0.0717	0.0144	#NUM!	FGFR2,OSM
Nur77 Signaling in T Lymphocytes	0.0717	0.0169	#NUM!	HLA-DQB1
P2Y Purigenic Receptor Signaling Pathway	0.0717	0.0143	#NUM!	FGFR2,P2RY6
Ephrin A Signaling	0.0717	0.0167	#NUM!	FGFR2
LPS/IL-1 Mediated Inhibition of RXR Function	0.0717	0.0135	#NUM!	ABCB1,IL1RN,FABP3
PCP pathway	0.0702	0.0164	#NUM!	CTHRC1
Human Embryonic Stem Cell Pluripotency	0.0702	0.014	#NUM!	FGFR2,SMAD7
Phospholipases	0.0691	0.0161	#NUM!	PLA2G5
cAMP-mediated signaling	0.0688	0.0132	#NUM!	HCAR3,ADORA3,CCR4
Insulin Receptor Signaling	0.0688	0.0136	#NUM!	FGFR2,SOCS3
PXR/RXR Activation	0.0688	0.0154	#NUM!	ABCB1
Pyridoxal 5'-phosphate Salvage Pathway	0.0688	0.0154	#NUM!	EIF2AK2
Hereditary Breast Cancer Signaling	0.0688	0.0133	#NUM!	FGFR2,FANCB
Ovarian Cancer Signaling	0.0688	0.0133	#NUM!	FGFR2,CDKN2A
Calcium-induced T Lymphocyte Apoptosis	0.0688	0.0152	#NUM!	HLA-DQB1
UVB-Induced MAPK Signaling	0.0688	0.0152	#NUM!	FGFR2
Lymphotoxin β Receptor Signaling	0.0688	0.0149	#NUM!	FGFR2
Cell Cycle: G1/S Checkpoint Regulation	0.0688	0.0149	#NUM!	CDKN2A
EGF Signaling	0.0672	0.0147	#NUM!	FGFR2
Role of IL-17A in Arthritis	0.0672	0.0145	#NUM!	FGFR2
CNTF Signaling	0.0672	0.0143	#NUM!	FGFR2
Endometrial Cancer Signaling	0.0672	0.0143	#NUM!	FGFR2
IL-2 Signaling	0.0672	0.0143	#NUM!	FGFR2
Thrombopoietin Signaling	0.0654	0.0141	#NUM!	FGFR2
T Helper Cell Differentiation	0.06	0.0137	#NUM!	HLA-DQB1
ErbB2-ErbB3 Signaling	0.0575	0.0133	#NUM!	FGFR2
Chemokine Signaling	0.0575	0.013	#NUM!	CCR3
Dopamine Receptor Signaling	0.0575	0.013	#NUM!	SPR
Role of MAPK Signaling in the Pathogenesis of Influenza	0.0575	0.0128	#NUM!	PLA2G5
IL-17A Signaling in Airway Cells	0.0575	0.0128	#NUM!	FGFR2
ErbB4 Signaling	0.0575	0.0128	#NUM!	FGFR2
CD40 Signaling	0.0575	0.0127	#NUM!	FGFR2
Role of PI3K/AKT Signaling in the Pathogenesis of Influenza	0.0575	0.0127	#NUM!	FGFR2
GM-CSF Signaling	0.0575	0.0127	#NUM!	FGFR2
Natural Killer Cell Signaling	0	0.00781	#NUM!	FGFR2
Synaptic Long Term Depression	0	0.00556	#NUM!	PLA2G5
Aryl Hydrocarbon Receptor Signaling	0	0.00709	#NUM!	CDKN2A
Ceramide Signaling	0	0.0101	#NUM!	FGFR2
TR/RXR Activation	0	0.0102	#NUM!	FGFR2
Role of BRCA1 in DNA Damage Response	0	0.0125	#NUM!	FANCB
RAR Activation	0	0.00526	#NUM!	SMAD7
IL-8 Signaling	0	0.00493	#NUM!	FGFR2
Role of NFAT in Regulation of the Immune Response	0	0.0104	#NUM!	FGFR2,HLA-DQB1
FcγRIIB Signaling in B Lymphocytes	0	0.0118	#NUM!	FGFR2
LPS-stimulated MAPK Signaling	0	0.0108	#NUM!	FGFR2
IL-3 Signaling	0	0.0112	#NUM!	FGFR2
fMLP Signaling in Neutrophils	0	0.00775	#NUM!	FGFR2
CXCR4 Signaling	0	0.00585	#NUM!	FGFR2
CTLA4 Signaling in Cytotoxic T Lymphocytes	0	0.0101	#NUM!	FGFR2
IL-15 Signaling	0	0.0122	#NUM!	FGFR2
Reelin Signaling in Neurons	0	0.0109	#NUM!	FGFR2
HIF1α Signaling	0	0.00806	#NUM!	FGFR2
Neuropathic Pain Signaling In Dorsal Horn Neurons	0	0.0087	#NUM!	FGFR2
Endothelin-1 Signaling	0	0.0102	#NUM!	FGFR2,PLA2G5
Relaxin Signaling	0	0.00633	#NUM!	FGFR2
Factors Promoting Cardiogenesis in Vertebrates	0	0.0109	#NUM!	DKK1
Renin-Angiotensin Signaling	0	0.00781	#NUM!	FGFR2
Thrombin Signaling	0	0.00476	#NUM!	FGFR2
Cardiac Hypertrophy Signaling	0	0.00415	#NUM!	FGFR2
Molecular Mechanisms of Cancer	0	0.00761	#NUM!	FGFR2,SMAD7,CDKN2A
FLT3 Signaling in Hematopoietic Progenitor Cells	0	0.0108	#NUM!	FGFR2
Cholecystokinin/Gastrin-mediated Signaling	0	0.00935	#NUM!	IL1RN
Melanocyte Development and Pigmentation Signaling	0	0.00962	#NUM!	FGFR2
Antiproliferative Role of Somatostatin Receptor 2	0	0.0123	#NUM!	FGFR2
Role of NANOG in Mammalian Embryonic Stem Cell Pluripotency	0	0.00781	#NUM!	FGFR2
CREB Signaling in Neurons	0	0.00459	#NUM!	FGFR2
Prostate Cancer Signaling	0	0.00971	#NUM!	FGFR2
Renal Cell Carcinoma Signaling	0	0.0114	#NUM!	FGFR2
Small Cell Lung Cancer Signaling	0	0.0118	#NUM!	FGFR2
Acute Myeloid Leukemia Signaling	0	0.0101	#NUM!	FGFR2
Production of Nitric Oxide and Reactive Oxygen Species in Macrophages	0	0.0103	#NUM!	FGFR2,APOD
Gα12/13 Signaling	0	0.00709	#NUM!	FGFR2
p70S6K Signaling	0	0.00725	#NUM!	FGFR2
Colorectal Cancer Metastasis Signaling	0	0.00394	#NUM!	FGFR2
mTOR Signaling	0	0.00483	#NUM!	FGFR2
Sphingosine-1-phosphate Signaling	0	0.008	#NUM!	FGFR2
Cdc42 Signaling	0	0.00599	#NUM!	HLA-DQB1
AMPK Signaling	0	0.00463	#NUM!	FGFR2
PAK Signaling	0	0.00935	#NUM!	FGFR2
Rac Signaling	0	0.00813	#NUM!	FGFR2
Phospholipase C Signaling	0	0.0041	#NUM!	PLA2G5
HER-2 Signaling in Breast Cancer	0	0.0106	#NUM!	FGFR2
Protein Kinase A Signaling	0	0.00998	0	PTPRZ1,DUSP5,PTPRO,PTPRQ
Regulation of eIF4 and p70S6K Signaling	0	0.00613	#NUM!	FGFR2
Estrogen-Dependent Breast Cancer Signaling	0	0.0116	#NUM!	FGFR2
Role of NFAT in Cardiac Hypertrophy	0	0.00444	#NUM!	FGFR2
Breast Cancer Regulation by Stathmin1	0	0.00948	#NUM!	FGFR2,TUBB3
RANK Signaling in Osteoclasts	0	0.0098	#NUM!	FGFR2
Glioblastoma Multiforme Signaling	0	0.0119	#NUM!	FGFR2,CDKN2A
PKCθ Signaling in T Lymphocytes	0	0.0121	#NUM!	FGFR2,HLA-DQB1
OX40 Signaling Pathway	0	0.011	#NUM!	HLA-DQB1
Cyclins and Cell Cycle Regulation	0	0.0123	#NUM!	CDKN2A
NGF Signaling	0	0.008	#NUM!	FGFR2
Signaling by Rho Family GTPases	0	0.0119	#NUM!	FGFR2,ACTA2,ACTG2
RhoGDI Signaling	0	0.0113	#NUM!	ACTA2,ACTG2
Telomerase Signaling	0	0.00855	#NUM!	FGFR2
Mouse Embryonic Stem Cell Pluripotency	0	0.00893	#NUM!	FGFR2
eNOS Signaling	0	0.0116	#NUM!	FGFR2,HSPA6
ErbB Signaling	0	0.00962	#NUM!	FGFR2
Antioxidant Action of Vitamin C	0	0.00926	#NUM!	PLA2G5
Gαq Signaling	0	0.00621	#NUM!	FGFR2
Gαs Signaling	0	0.00909	#NUM!	HCAR3
Sperm Motility	0	0.00787	#NUM!	PLA2G5
UVA-Induced MAPK Signaling	0	0.00893	#NUM!	FGFR2
ERK/MAPK Signaling	0	0.0098	#NUM!	FGFR2,PLA2G5
SAPK/JNK Signaling	0	0.00909	#NUM!	FGFR2
PTEN Signaling	0	0.008	#NUM!	FGFR2
Nitric Oxide Signaling in the Cardiovascular System	0	0.00885	#NUM!	FGFR2
Xenobiotic Metabolism Signaling	0	0.00676	#NUM!	ABCB1,FGFR2
B Cell Receptor Signaling	0	0.00515	#NUM!	FGFR2
Neurotrophin/TRK Signaling	0	0.012	#NUM!	FGFR2
PPAR Signaling	0	0.0099	#NUM!	IL1RN
T Cell Receptor Signaling	0	0.0087	#NUM!	FGFR2
Gustation Pathway	0	0.00649	#NUM!	P2RY6
Macropinocytosis Signaling	0	0.0115	#NUM!	FGFR2
Sumoylation Pathway	0	0.0104	#NUM!	ISG20
IL-7 Signaling Pathway	0	0.011	#NUM!	FGFR2
Adrenomedullin signaling pathway	0	0.01	#NUM!	FGFR2,IL1RN
Calcium Signaling	0	0.00485	#NUM!	ACTA2
