# Supplementary material for: Experimental challenge with bovine respiratory syncytial virus in dairy calves: bronchial lymph node transcriptome response
Source: Sci Rep. 2019 Oct 14;9:14736. doi: 10.1038/s41598-019-51094-z (PMC6791843; doi:10.1038/s41598-019-51094-z)
Supplement: Supplementary file 15 — Supplementary Table S15. [file 41598_2019_51094_MOESM15_ESM.xlsx]

## Sheet: Sheet0
Experimental challenge with bovine respiratory syncytial virus in dairy calves: bronchial lymph node transcriptome response
Dayle Johnston, Bernadette Earley, Matthew S. McCabe, Ken Lemon, Catherine Duffy, Michael McMenamy, S. Louise Cosby, JaeWoo Kim, Gordon Blackshields, Jeremy F. Taylor and Sinead M. Waters
Supplementary Table S15. Enriched biological functions (IPA analysis) among the DEG in common between the present study and the Tizioto et al. (2015) study.
© 2000-2018 QIAGEN. All rights reserved.
Categories	Diseases or Functions Annotation	p-Value	Predicted Activation State	Activation z-score	Flags	Molecules	# Molecules
Antimicrobial Response, Inflammatory Response	Antimicrobial response	3.43e-15	Increased	2.025	bias	ADAMTS4,ADAMTS5,AICDA,APOBEC3A,BPI,CCL19,CCL22,CCL8,CLEC4E,CLEC6A,DDX58,DHX58,EIF2AK2,HIST1H2BC,HIST1H2BJ,IFI44,IFI44L,IFIH1,IFIT1,IFIT2,IFIT3,IFIT5,IRF7,ISG15,ISG20,JCHAIN,MX1,MX2,OAS1,OAS2,OSM,PGLYRP1,RSAD2,RTP4,SOCS3	35
Immunological Disease	Systemic autoimmune syndrome	1.35e-13		-0.129		ABCB1,ACTA2,ADAMTS4,AIRE,ALOX15,ALPL,ANXA1,APOBEC3A,BPI,C1QTNF6,C2,CALHM6,CCL17,CCL19,CCL22,CCL8,CCR4,CFB,CHI3L1,CLEC4E,CLEC6A,COL1A2,COL4A1,CPA5,EIF2AK2,GBP2,GPNMB,GZMA,GZMB,HCAR3,HERC6,HIST1H2AC,HLA-DQB1,HSD11B1,IFI44,IFIH1,IFIT1,IFIT2,IFIT3,IL18BP,IL1RN,IRF7,ISG15,LGR6,MT-ND1,MX1,MYBL1,MZB1,NPHS1,OAS1,OAS2,OSM,PGLYRP1,PTPRO,RTP4,SAA1,SDC1,SDC3,SIGLEC10,SOCS3,SOD2,STAG3,TIMP1,TNFRSF6B,TNFSF13B,…	70
Dermatological Diseases and Conditions, Organismal Injury and Abnormalities	Psoriasis	7.34e-13				A2M,ACKR2,ACTA2,ADORA3,ANXA1,ANXA2,APOBEC3A,APOD,CALHM6,CARD14,CNN1,COL1A2,CTSL,DDX58,FGFR2,GBP2,GZMB,HERC6,HSPE1,IFI44,IFI44L,IFI6,IFIT1,IFIT3,IL1RN,IRF7,ISG15,ISG20,MALL,MANF,MX1,OAS1,OAS2,OSM,P4HB,PHB,RSAD2,RTP4,S100A11,SOCS3,SOD2,TF,UPP1	43
Antimicrobial Response, Inflammatory Response	Antiviral response	2.28e-12	Increased	2.025	bias	APOBEC3A,CCL19,CCL22,CCL8,DDX58,DHX58,EIF2AK2,IFI44,IFI44L,IFIH1,IFIT1,IFIT2,IFIT3,IFIT5,IRF7,ISG15,ISG20,MX1,MX2,OAS1,OAS2,OSM,RSAD2,RTP4,SOCS3	25
Metabolic Disease	Glucose metabolism disorder	5.58e-12	Decreased	-2.027		A2M,ACTA2,ALOX15,ALPL,ANXA1,ANXA2,APOD,BPI,C1QTNF6,C2,CALHM6,CCL19,CCL22,CDKN2A,CFB,CHI3L1,CLEC6A,COL13A1,COL1A1,COL1A2,COL4A1,CTHRC1,CTSL,DKK1,EIF2AK2,FABP3,FGF23,FGFR2,FKBP4,GBP2,GPNMB,GRB14,GZMA,HCAR3,HERC6,HLA-DQB1,HSD11B1,IFI44,IFIH1,IFIT1,IFIT2,IFIT3,IL18BP,IL1RN,IRF7,JAZF1,MCHR1,MZB1,NPHS1,NPY,OAS1,OLR1,OSM,PHB,PKLR,PSMB5,PTPRO,RSAD2,RTP4,SERPINF1,SIGLEC10,SOCS3,SOD2,TF,TIMP1,TNFSF13B,XAF1…	69
Endocrine System Disorders, Gastrointestinal Disease, Metabolic Disease, Organismal Injury and Abnormalities	Diabetes mellitus	3.51e-11	Decreased	-2.364		A2M,ACTA2,ALOX15,ALPL,ANXA1,ANXA2,APOD,BPI,C1QTNF6,C2,CALHM6,CCL19,CCL22,CDKN2A,CFB,CHI3L1,CLEC6A,COL13A1,COL1A1,COL1A2,COL4A1,CTSL,DKK1,GBP2,GPNMB,GZMA,HCAR3,HERC6,HLA-DQB1,HSD11B1,IFI44,IFIH1,IFIT1,IFIT2,IFIT3,IL18BP,IL1RN,IRF7,JAZF1,MCHR1,MZB1,NPHS1,NPY,OAS1,OLR1,PKLR,PSMB5,PTPRO,RSAD2,RTP4,SERPINF1,SIGLEC10,SOCS3,SOD2,TF,TIMP1,TNFSF13B,XAF1,XBP1,ZBP1	60
Cancer, Hematological Disease, Immunological Disease, Organismal Injury and Abnormalities	Mature T-cell neoplasm	9.9e-11				ANXA1,CCL19,CCL22,CCL8,CCR3,CCR4,CDKN2A,COL1A1,COL1A2,COL4A1,DUSP5,GBP2,GZMB,IFI44,IFI44L,IFI6,IFIT2,IFIT3,IRF7,ISG15,ISG20,MX1,OAS1,OAS2,PSMB5,RSAD2,SDC1,SERPINF1,SERPINH1,SLC16A7,TIMP1,TNFRSF8,TUBB3,VTN	34
Cellular Movement	Cell movement of blood cells	2.27e-10		0.668		ACKR1,ACKR2,ADORA3,AIRE,ALOX15,ANXA1,ANXA2,C2,C6,CCL17,CCL19,CCL22,CCL8,CCR10,CCR3,CCR4,CFB,CHI3L1,CLEC10A,CLEC4E,COL1A1,COL4A1,DDX58,DKK1,GZMB,IL18BP,IL1RN,IRF7,LAG3,Madcam1,MT-ND1,NPY,OLR1,OSM,P2RY6,PGLYRP1,PLA2G5,PTPRO,PTX3,QPCT,SAA1,SDC1,SERPINF1,SMAD7,SOCS3,SOD2,TIMP1,TNFRSF6B,TNFRSF8,TNFSF13B,VCAN,VTN	52
Cellular Movement, Immune Cell Trafficking	Leukocyte migration	4.85e-10		0.758		ACKR1,ACKR2,ADORA3,AIRE,ALOX15,ANXA1,ANXA2,C2,C6,CCL17,CCL19,CCL22,CCL8,CCR10,CCR3,CCR4,CFB,CHI3L1,CLEC10A,CLEC4E,COL1A1,COL4A1,DDX58,DKK1,IL18BP,IL1RN,IRF7,LAG3,Madcam1,MT-ND1,NPY,OLR1,OSM,P2RY6,PGLYRP1,PLA2G5,PTPRO,PTX3,QPCT,SAA1,SDC1,SERPINF1,SMAD7,SOCS3,SOD2,TIMP1,TNFRSF6B,TNFRSF8,TNFSF13B,VCAN,VTN	51
Connective Tissue Disorders, Inflammatory Disease, Organismal Injury and Abnormalities, Skeletal and Muscular Disorders	Rheumatic Disease	7.18e-10		0.457		ABCB1,ACTA2,ADAMTS1,ADAMTS4,ADAMTS5,ADORA3,ALOX15,ALPL,ANXA1,BPI,C1QTNF6,C2,C6,CCL17,CCL19,CCL22,CCL8,CCR4,CDKN2A,CFB,CHI3L1,CLEC4E,COL1A1,CPA5,CTSL,FGFR2,FMOD,GBP2,GZMA,GZMB,HCAR3,HIST1H2AC,HLA-DQB1,HSPE1,IFIH1,IFIT1,IL18BP,IL1RN,ISG15,MT-ND1,MX1,NPY,OAS1,OSM,PGLYRP1,PTX3,SAA1,SCN4B,SDC1,SDC3,SOCS3,SOD2,TF,TIMP1,TNFRSF6B,TNFSF13B,TREX1,TUBB3,VTN,XBP1,ZBP1	61
Inflammatory Response, Organismal Injury and Abnormalities	Inflammation of organ	1.57e-09		0.19		ABCB1,ACKR1,ACKR2,ACTA2,ADORA3,AIRE,ALOX15,ANXA1,C6,CCL17,CCL22,CCL8,CCR10,CCR3,CCR4,CDKN2A,CFB,CLEC4E,COL1A1,COL1A2,COL4A1,CPNE7,CTSL,DDX58,DKK1,EIF2AK2,FGFR2,FKBP4,GBP2,GZMB,HLA-DQB1,HSD11B1,IFIH1,IL18BP,IL1RN,IRF7,KEL,MX1,NPY,OSM,P4HB,PGLYRP1,PHB,PSMB5,PTPRZ1,S100A11,SDC1,SIGLEC10,SLC19A3,SMAD7,SOCS3,SOD2,TF,TIMP1,TKTL1,TNFRSF6B,TNFRSF8,TNFSF13B,TREX1,TUBB3,UBA7,UPP1,USP18,XBP1	64
Cancer, Hematological Disease, Immunological Disease, Organismal Injury and Abnormalities	T-cell non-Hodgkin lymphoma	2.66e-09				ADORA3,ANXA1,CCL19,CCL22,CCL8,CCR3,CCR4,CDKN2A,COL1A1,COL1A2,COL4A1,DUSP5,GZMB,IFI44,IFI44L,IFI6,IFIT2,IFIT3,IRF7,ISG15,ISG20,MX1,OAS1,OAS2,PSMB5,RSAD2,SDC1,SERPINF1,SERPINH1,TIMP1,TNFRSF8,TUBB3,VTN	33
Infectious Diseases	Tuberculosis	5.48e-09				ANXA1,BPI,CCL8,GBP2,IFI44,IFI44L,IFI6,IFIH1,IFIT1,IFIT2,IFIT3,IFIT5,IRF7,MX1,OAS1,OAS2	16
Cellular Movement	Cell movement	9.05e-09		1.126		A2M,ACKR1,ACKR2,ACTA2,ADAMTS1,ADAMTS5,ADORA3,AIRE,ALOX15,ANXA1,ANXA2,C2,C6,CCL17,CCL19,CCL22,CCL8,CCR10,CCR3,CCR4,CDKN2A,CFB,CHI3L1,CLDN11,CLDN3,CLEC10A,CLEC4E,CNN1,CNTN1,COL1A1,COL4A1,CTSL,DDX58,DKK1,DMP1,DRAM1,DUSP5,EIF2AK2,FGFR2,FKBP4,FMOD,FST,GBP2,GCSAM,GPNMB,GZMB,IFIT2,IL18BP,IL1RN,IRF7,LAG3,LGR6,Madcam1,MT-ND1,MX1,MYBPH,NPY,OLR1,OSM,P2RY6,P4HB,PGLYRP1,PHB,PLA2G5,PTPRO,PTPRZ1,PTX3,QPCT,S100A…	87
Cellular Movement, Hematological System Development and Function, Immune Cell Trafficking	Migration of mononuclear leukocytes	1.38e-08		-0.254		ACKR1,ACKR2,AIRE,ANXA1,ANXA2,C6,CCL17,CCL19,CCL22,CCL8,CCR10,CCR3,CCR4,COL1A1,COL4A1,DDX58,DKK1,IL18BP,LAG3,Madcam1,OSM,QPCT,SAA1,SERPINF1,SOCS3,TIMP1,TNFRSF6B,TNFRSF8,TNFSF13B	29
Inflammatory Response	Inflammatory response	2.1e-08		-0.039		ABCB1,ACKR1,ACKR2,ADORA3,ALOX15,ANXA1,ANXA2,BPI,C6,CCL17,CCL19,CCL22,CCL8,CCR10,CCR3,CCR4,CHI3L1,CLEC4E,IL1RN,ISG15,MT-ND1,MYDGF,NPY,NUPR1,OLR1,OSM,P2RY6,PGLYRP1,PLA2G5,PTPRO,PTX3,SAA1,SDC1,SERPINF1,SLC1A5,SMAD7,SOCS3,TNFRSF6B,TREX1,TUBB3,USP18,VTN,XBP1,ZBP1	44
Cellular Movement, Hematological System Development and Function, Immune Cell Trafficking	Cell movement of leukocytes	2.62e-08		0.338		ACKR1,ACKR2,ADORA3,AIRE,ANXA1,ANXA2,C2,C6,CCL17,CCL19,CCL22,CCL8,CCR10,CCR3,CCR4,CFB,COL1A1,COL4A1,DDX58,DKK1,IL18BP,IL1RN,LAG3,Madcam1,MT-ND1,NPY,OSM,P2RY6,PGLYRP1,PLA2G5,PTPRO,PTX3,QPCT,SAA1,SDC1,SERPINF1,SMAD7,SOCS3,TIMP1,TNFRSF6B,TNFRSF8,TNFSF13B,VCAN,VTN	44
Cancer, Dermatological Diseases and Conditions, Hematological Disease, Immunological Disease, Organismal Injury and Abnormalities	Non-Hodgkin cutaneous lymphoma	2.91e-08				ANXA1,CCL8,CCR4,GBP2,IFI44,IFI6,IRF7,ISG15,ISG20,MX1,OAS1,OAS2,PSMB5,RSAD2,TNFRSF8,TUBB3	16
Cancer, Dermatological Diseases and Conditions, Hematological Disease, Immunological Disease, Organismal Injury and Abnormalities	Cutaneous T-cell lymphoma	3.45e-08				ANXA1,CCL8,CCR4,IFI44,IFI6,IRF7,ISG15,ISG20,MX1,OAS1,OAS2,PSMB5,RSAD2,TNFRSF8,TUBB3	15
Infectious Diseases	Bacterial Infections	5.8e-08		0.146		ANXA1,ASGR2,BPI,CCL8,CCR4,CDKN2A,CTSL,FGFR2,GBP2,GZMA,IFI44,IFI44L,IFI6,IFIH1,IFIT1,IFIT2,IFIT3,IFIT5,IL1RN,IRF7,JCHAIN,MX1,OAS1,OAS2,P2RY6,PTPRZ1,SDC1,TIMP1,TNFRSF6B,USP18	30
Cancer, Hematological Disease, Immunological Disease, Organismal Injury and Abnormalities	T-cell malignant neoplasm	5.8e-08				ADORA3,ANXA1,CCL19,CCL22,CCL8,CCR3,CCR4,CDKN2A,COL1A1,COL1A2,COL4A1,DUSP5,GBP2,GZMB,IFI44,IFI44L,IFI6,IFIT2,IFIT3,IRF7,ISG15,ISG20,MX1,OAS1,OAS2,PSMB5,RSAD2,SDC1,SERPINF1,SERPINH1,SLC16A7,TIMP1,TNFRSF8,TUBB3,VTN	35
Endocrine System Disorders, Gastrointestinal Disease, Immunological Disease, Metabolic Disease, Organismal Injury and Abnormalities	Insulin-dependent diabetes mellitus	8.87e-08				ACTA2,ANXA1,C1QTNF6,CALHM6,CCL19,CCL22,CFB,CLEC6A,COL1A2,GBP2,GPNMB,GZMA,HERC6,HLA-DQB1,HSD11B1,IFI44,IFIH1,IFIT2,IFIT3,IL18BP,IRF7,MZB1,NPHS1,OAS1,PTPRO,RTP4,SIGLEC10,TNFSF13B,XAF1,ZBP1	30
Cellular Movement, Hematological System Development and Function, Immune Cell Trafficking	Cell movement of mononuclear leukocytes	1.72e-07		0.227		ACKR1,ACKR2,AIRE,ANXA1,ANXA2,C6,CCL17,CCL19,CCL22,CCL8,CCR10,CCR3,CCR4,COL1A1,COL4A1,DDX58,DKK1,IL18BP,LAG3,Madcam1,OSM,PTPRO,QPCT,SAA1,SERPINF1,SOCS3,TIMP1,TNFRSF6B,TNFRSF8,TNFSF13B,VTN	31
Hematological System Development and Function, Tissue Morphology	Quantity of blood cells	1.88e-07		1.174		ABCB1,ACKR2,ADORA3,AICDA,AIRE,ALOX15,ALPL,ARID3A,C6,CALHM6,CCL19,CCL22,CCR3,CCR4,CDKN2A,CHI3L1,CLEC10A,CLEC4E,DDX58,DKK1,DUSP5,EIF2AK2,FGF23,FGFR2,HLA-DQB1,HSD11B1,IL18BP,IL1RN,ISG15,JCHAIN,KEL,LAG3,Madcam1,MYBL1,NPY,OSM,PGLYRP1,PKLR,SAA1,SDC1,SIGLEC10,SOCS3,SPTB,TF,TIMP1,TNFRSF6B,TNFRSF8,TNFSF13B,VTN,XBP1	50
Cellular Movement, Hematological System Development and Function, Immune Cell Trafficking	Lymphocyte migration	1.91e-07		-0.49		ACKR1,ACKR2,AIRE,ANXA1,C6,CCL17,CCL19,CCL22,CCL8,CCR10,CCR3,CCR4,COL1A1,COL4A1,DDX58,DKK1,IL18BP,LAG3,Madcam1,OSM,SAA1,SOCS3,TIMP1,TNFRSF6B,TNFRSF8,TNFSF13B	26
Cell Death and Survival	Cell death	2.02e-07		-0.224		A2M,ABCB1,ADAMTS1,ADORA3,AICDA,AIRE,ALOX15,ANXA1,ANXA2,ATP6V0D2,BPI,C6,CARD14,CCL19,CCR3,CDKN2A,CFB,CHI3L1,CLDN3,CLEC10A,COL1A1,COL4A1,CTSL,DDX58,DHX58,DKK1,DMP1,DRAM1,DUSP5,EIF2AK2,EMG1,FABP3,FBLN1,FGFR2,FKBP4,FMOD,FST,GFRA2,GP2,GZMA,GZMB,HEBP2,HLA-DQB1,HSPE1,IFI6,IFIH1,IFIT2,IFIT3,IL1RN,IRF7,ISG15,ISG20,LAG3,MANF,MX1,MYBL1,MYDGF,MZB1,NEFL,NPHS1,NPY,NUPR1,OAS1,OLR1,OSM,P4HB,PAX9,PGLYRP1,PHB,PKLR…	111
Hematological System Development and Function, Tissue Morphology	Quantity of leukocytes	2.64e-07		1.15		ABCB1,ACKR2,ADORA3,AICDA,AIRE,ALOX15,ALPL,ARID3A,C6,CALHM6,CCL19,CCL22,CCR3,CCR4,CDKN2A,CHI3L1,CLEC10A,CLEC4E,DDX58,DKK1,DUSP5,FGF23,FGFR2,HLA-DQB1,HSD11B1,IL18BP,IL1RN,ISG15,JCHAIN,LAG3,Madcam1,MYBL1,NPY,OSM,PGLYRP1,SAA1,SDC1,SIGLEC10,SOCS3,TF,TIMP1,TNFRSF6B,TNFRSF8,TNFSF13B,VTN,XBP1	46
Tissue Morphology	Quantity of cells	3.38e-07	Increased	2.488		A2M,ABCB1,ACKR2,ADAMTS1,ADAMTS4,ADORA3,AICDA,AIRE,ALOX15,ALPL,ANXA1,APOD,ARID3A,C6,CALHM6,CCL19,CCL22,CCR3,CCR4,CDKN2A,CHI3L1,CLEC10A,CLEC4E,CNN1,COL1A1,DDX58,DKK1,DUSP5,EIF2AK2,FGF23,FGFR2,FST,GFRA2,GPNMB,HLA-DQB1,HSD11B1,IL18BP,IL1RN,ISG15,JCHAIN,KEL,LAG3,Madcam1,MYBL1,NEFL,NPY,OSM,P2RY6,PGLYRP1,PKLR,PLA2G5,PSMB5,PTPRZ1,SAA1,SDC1,SDC3,SERPINF1,SIGLEC10,SOCS3,SOD2,SPTB,TF,TIMP1,TNFRSF6B,TNFRSF8,…	71
Connective Tissue Disorders, Organismal Injury and Abnormalities, Skeletal and Muscular Disorders	Non-traumatic arthropathy	4.59e-07		0.028		ABCB1,ACTA2,ADAMTS1,ADAMTS4,ADAMTS5,ALOX15,ALPL,ANXA1,C1QTNF6,C2,CCL17,CCL19,CCL22,CCL8,CCR4,CDKN2A,CFB,CHI3L1,CLEC4E,CPA5,FMOD,GBP2,GZMA,GZMB,HIST1H2AC,HLA-DQB1,IL18BP,IL1RN,OSM,PGLYRP1,PTX3,SAA1,SCN4B,SDC1,SDC3,SOCS3,SOD2,TF,TIMP1,TNFRSF6B,TNFSF13B,TUBB3,XBP1	43
Endocrine System Disorders, Gastrointestinal Disease, Metabolic Disease, Organismal Injury and Abnormalities	Experimentally-induced diabetes	5.68e-07				A2M,ANXA1,ANXA2,C2,COL4A1,GBP2,GPNMB,IL1RN,MCHR1,RSAD2,TF,TIMP1,XBP1	13
Cell-To-Cell Signaling and Interaction	Activation of cells	7.69e-07	Increased	2.088		AICDA,ANXA1,ANXA2,BPI,C6,CCL17,CCL22,CCL8,CDKN2A,CHI3L1,CLEC4E,CTSL,DDOST,DDX58,DKK1,EIF2AK2,ENTPD2,FMOD,GP2,GPNMB,GZMA,GZMB,HLA-DQB1,HSD11B1,IL1RN,IRF7,LAG3,NPY,OSM,P2RY6,PLA2G5,SAA1,SERPINF1,SIGLEC10,SLC6A15,SPTB,TF,TIMP1,TNFRSF6B,TNFRSF8,TNFSF13B,TOMM40,USP18,VCAN,VTN,ZBP1	46
Connective Tissue Disorders, Inflammatory Disease, Inflammatory Response, Organismal Injury and Abnormalities, Skeletal and Muscular Disorders	Osteoarthritis	9.09e-07				ADAMTS1,ADAMTS4,ADAMTS5,ALOX15,ANXA1,CDKN2A,FMOD,IL1RN,PTX3,SCN4B,SDC1,SDC3,SOD2,TF,TIMP1,TNFRSF6B,TNFSF13B,TUBB3,XBP1	19
Infectious Diseases	Viral Infection	1.05e-06		-1.535	bias	ABCB1,ACTA2,ADAMTS5,ADORA3,ANXA1,ANXA2,ASGR2,BPI,C2,CARD14,CCL17,CCL22,CCL8,CCR4,CDKN2A,CLDN3,CLEC10A,CLEC4E,CTSL,DDOST,DDX58,DHX58,DKK1,EIF2AK2,FGFR2,GPR146,GZMA,HERC5,HIST1H2AC,HLA-DQB1,HMCN2,HSPA6,IFI6,IFIH1,IFIT1,IFIT2,IFIT3,IL1RN,IRF7,ISG15,ISG20,JCHAIN,KEL,MX1,MX2,NDUFAF2,OAS1,OAS2,P2RY6,PGLYRP1,PTX3,RSAD2,SDC1,SOCS3,SPCS3,TIMP1,TOR2A,TRMT61A,TUBB3,UBA7,VTN,XBP1,ZBP1	63
Cell Death and Survival	Apoptosis	1.37e-06		-0.418		A2M,ABCB1,ADAMTS1,ADORA3,AIRE,ALOX15,ANXA1,ANXA2,ATP6V0D2,BPI,C6,CARD14,CCL19,CDKN2A,CHI3L1,COL1A1,COL4A1,CTSL,DDX58,DHX58,DKK1,DMP1,DRAM1,DUSP5,EIF2AK2,FBLN1,FGFR2,FKBP4,FMOD,FST,GP2,GZMA,GZMB,HEBP2,HLA-DQB1,HSPE1,IFI6,IFIH1,IFIT2,IFIT3,IL1RN,IRF7,ISG15,LAG3,MX1,MYBL1,MYDGF,MZB1,NEFL,NPHS1,NUPR1,OAS1,OLR1,OSM,P4HB,PAX9,PGLYRP1,PHB,PLA2G5,PRDX4,PTPRO,PTPRQ,PTPRZ1,RNASE1,S100A11,SAA1,SDC1,SDF2L1,S…	90
Cellular Movement	Migration of cells	1.37e-06		1.014		A2M,ACKR1,ACKR2,ACTA2,ADAMTS1,ADORA3,AIRE,ALOX15,ANXA1,ANXA2,C2,C6,CCL17,CCL19,CCL22,CCL8,CCR10,CCR3,CCR4,CDKN2A,CFB,CHI3L1,CLDN11,CLEC10A,CLEC4E,CNTN1,COL1A1,COL4A1,CTSL,DDX58,DKK1,DMP1,DUSP5,EIF2AK2,FGFR2,FKBP4,FMOD,GPNMB,GZMB,IFIT2,IL18BP,IL1RN,IRF7,LAG3,LGR6,Madcam1,MT-ND1,NPY,OLR1,OSM,P2RY6,PGLYRP1,PHB,PLA2G5,PTPRO,PTPRZ1,PTX3,QPCT,S100A11,SAA1,SDC1,SDC3,SERPINF1,SFRP2,SMAD7,SOCS3,SOD2,TIMP1…	74
Cardiovascular System Development and Function, Organismal Development	Vasculogenesis	3.22e-06		0.187		ADAMTS1,ALOX15,ANXA1,ANXA2,BPI,C6,CCR3,CDKN2A,CFB,CHI3L1,COL13A1,COL1A1,COL4A1,DKK1,DMP1,FBLN1,FGFR2,HLA-DQB1,IL18BP,IL1RN,LRG1,MYDGF,NPY,OLR1,OSM,PTPRZ1,PTX3,SAA1,SERPINF1,SERPINH1,SFRP2,SMAD7,SOCS3,TF,TIMP1,TNFRSF6B,TUBB3,VTN,XBP1	39
Connective Tissue Disorders, Inflammatory Disease, Inflammatory Response, Organismal Injury and Abnormalities, Skeletal and Muscular Disorders	Inflammation of joint	4.11e-06		1.116		ABCB1,ACTA2,ADAMTS1,ADAMTS4,ADAMTS5,ADORA3,ALOX15,ALPL,ANXA1,C1QTNF6,C2,C6,CCL17,CCL19,CCL22,CCL8,CCR4,CDKN2A,CFB,CHI3L1,CLEC4E,CPA5,FMOD,GBP2,GZMA,GZMB,HIST1H2AC,HLA-DQB1,IL18BP,IL1RN,NPY,OSM,PGLYRP1,PTX3,SAA1,SCN4B,SDC1,SDC3,SOCS3,SOD2,TF,TIMP1,TNFRSF6B,TNFSF13B,TUBB3,XBP1	46
Inflammatory Response	Inflammation of absolute anatomical region	4.11e-06		-0.436		ABCB1,ACKR1,ACKR2,ACTA2,ADORA3,AIRE,ALOX15,ANXA1,C6,CCL17,CCL22,CCL8,CCR10,CCR4,CDKN2A,CFB,CLEC4E,COL1A1,COL1A2,DDX58,FGFR2,GBP2,HLA-DQB1,HSD11B1,IL18BP,IL1RN,NPY,OSM,P2RY6,P4HB,PHB,PTPRZ1,SDC1,SLC19A3,SMAD7,SOCS3,SOD2,TF,TIMP1,TKTL1,TNFRSF6B,TNFSF13B,TREX1,UBA7,UPP1,USP18,XBP1	47
Cancer, Organismal Injury and Abnormalities	Secondary tumor	4.16e-06		-0.342		ABCB1,ACTA2,ADAMTS1,ALPL,ANXA1,ANXA2,CALHM6,CCL19,CCL8,CCR10,CCR4,CDKN2A,CLDN3,CNN1,COL4A1,CTHRC1,DDX58,DKK1,FGFR2,FST,GPNMB,IL18BP,IL1RN,IRF7,ISLR,MX1,MYBPH,PHB,PSMB5,PTPRZ1,PTX3,QPCT,RNASE1,S100A11,SDC1,SERPINF1,SMAD7,SOCS3,SOD2,TIMP1,TNFRSF8,TUBB3,VCAN	43
Cancer, Organismal Injury and Abnormalities	Carcinoma	4.18e-06		-0.1		A2M,ABCB1,ABHD11,ACTA2,ACTG2,ADAMTS1,ADAMTS4,ADAMTS5,ADORA3,AICDA,AIRE,ALOX15,ALPL,ANXA1,ANXA2,APOBEC3A,APOD,ARID3A,ASGR2,ASPHD2,ATP6V0D2,ATP8B4,BAG2,BATF2,BHLHA15,BPI,C15orf48,C1QTNF6,C2,C6,CALHM6,CARD14,CCDC58,CCL17,CCL19,CCL22,CCL8,CCR10,CCR3,CCR4,CDKN2A,CFB,CHAC1,CHI3L1,CKAP4,CLDN11,CLDN3,CLEC10A,CLEC4E,CLEC4F,CLEC6A,CMPK2,CNN1,CNTN1,COL13A1,COL1A1,COL1A2,COL4A1,CPA5,CPNE7,CPZ,CRELD2,CTHRC1,C…	244
Cancer, Hematological Disease, Organismal Injury and Abnormalities	Lymphocytic neoplasm	4.39e-06		-1.403		ABCB1,ADORA3,AICDA,AIRE,ALPL,ANXA1,ANXA2,ATP6V0D2,BAG2,BCL7A,CCL17,CCL19,CCL22,CCL8,CCR3,CCR4,CDKN2A,CHI3L1,COL1A1,COL1A2,COL4A1,CPA5,CRELD2,CTSL,DDX58,DKK1,DUSP5,FANCB,FGFR2,GBP2,GZMB,HCAR3,IFI44,IFI44L,IFI6,IFIT2,IFIT3,IL1RN,IRF7,ISG15,ISG20,JCHAIN,LAG3,MX1,MYO7B,OAS1,OAS2,PSMB5,PTGES2,PTPRZ1,RNF213,RSAD2,SDC1,SERPINF1,SERPINH1,SIGLEC10,SLC16A7,SMAD7,SOD2,SORD,TF,TIMP1,TNFRSF8,TUBB3,VCAN,VTN,XB…	67
Cancer, Hematological Disease, Immunological Disease, Organismal Injury and Abnormalities	Neoplasia of leukocytes	4.71e-06		-1.403		ABCB1,ADORA3,AICDA,AIRE,ALPL,ANXA1,ANXA2,ATP6V0D2,BAG2,BCL7A,CCL17,CCL19,CCL22,CCL8,CCR3,CCR4,CDKN2A,CHI3L1,COL1A1,COL1A2,COL4A1,CPA5,CRELD2,CTSL,DDX58,DKK1,DUSP5,FANCB,FGFR2,GBP2,GZMB,HCAR3,IFI44,IFI44L,IFI6,IFIT2,IFIT3,IL1RN,IRF7,ISG15,ISG20,JCHAIN,LAG3,MX1,MYO7B,OAS1,OAS2,PSMB5,PTGES2,PTPRZ1,RNF213,RSAD2,SDC1,SERPINF1,SERPINH1,SIGLEC10,SLC16A7,SMAD7,SOD2,SORD,TF,TIMP1,TNFRSF8,TUBB3,VCAN,VTN,XB…	67
Hematological Disease, Immunological Disease	Lymphoproliferative disorder	4.71e-06		-1.403		ABCB1,ADORA3,AICDA,AIRE,ALPL,ANXA1,ANXA2,ATP6V0D2,BAG2,BCL7A,CCL17,CCL19,CCL22,CCL8,CCR3,CCR4,CDKN2A,CHI3L1,COL1A1,COL1A2,COL4A1,CPA5,CRELD2,CTSL,DDX58,DKK1,DUSP5,FANCB,FGFR2,GBP2,GZMB,HCAR3,IFI44,IFI44L,IFI6,IFIT2,IFIT3,IL1RN,IRF7,ISG15,ISG20,JCHAIN,LAG3,MX1,MYO7B,OAS1,OAS2,PSMB5,PTGES2,PTPRZ1,RNF213,RSAD2,SDC1,SERPINF1,SERPINH1,SIGLEC10,SLC16A7,SMAD7,SOD2,SORD,TF,TIMP1,TNFRSF8,TUBB3,VCAN,VTN,XB…	67
Inflammatory Disease	Chronic inflammatory disorder	4.9e-06		0.979		ABCB1,ACTA2,ADAMTS4,ADORA3,ALOX15,ALPL,ANXA1,BPI,C1QTNF6,C2,CCL17,CCL19,CCL22,CCL8,CCR10,CCR4,CDKN2A,CFB,CHI3L1,CLEC4E,COL1A1,COL1A2,CPA5,CTSL,FGFR2,GBP2,GZMA,GZMB,HIST1H2AC,HLA-DQB1,HSD11B1,IL18BP,IL1RN,OSM,P4HB,PGLYRP1,PSMB5,SAA1,SDC1,SDC3,SMAD7,SOCS3,TF,TIMP1,TNFRSF6B,TNFSF13B,UBA7,XBP1	48
Dermatological Diseases and Conditions, Inflammatory Disease, Inflammatory Response, Organismal Injury and Abnormalities	Dermatitis	4.99e-06		-1.095		ACKR2,ALOX15,ANXA1,CCL17,CCL22,CCR3,CCR4,CPNE7,CTSL,EIF2AK2,FKBP4,GZMB,HLA-DQB1,IL1RN,KEL,MX1,OSM,PGLYRP1,PSMB5,S100A11,SMAD7,SOCS3,TIMP1,TNFRSF8,TREX1,TUBB3	26
Cancer, Organismal Injury and Abnormalities	Lymphatic system tumor	5.23e-06		-1.415		ABCB1,ADORA3,AICDA,AIRE,ALPL,ANXA1,ANXA2,ATP6V0D2,BAG2,BCL7A,CCL17,CCL19,CCL22,CCL8,CCR3,CCR4,CDKN2A,CHI3L1,COL1A1,COL1A2,COL4A1,CPA5,CRELD2,CTSL,DDX58,DKK1,DUSP5,FANCB,FGFR2,GBP2,GZMB,HCAR3,IFI44,IFI44L,IFI6,IFIT2,IFIT3,IL1RN,IRF7,ISG15,ISG20,JCHAIN,LAG3,MX1,MYO7B,OAS1,OAS2,PSMB5,PTGES2,PTPRZ1,QPCT,RNF213,RSAD2,SDC1,SERPINF1,SERPINH1,SIGLEC10,SLC16A7,SMAD7,SOD2,SORD,TF,TIMP1,TNFRSF8,TUBB3,VCAN,V…	68
Cell-To-Cell Signaling and Interaction, Cellular Movement, Hematological System Development and Function, Immune Cell Trafficking	Recruitment of leukocytes	5.31e-06		-0.283		ACKR1,ADORA3,ALOX15,ANXA1,CCL17,CCL19,CCL22,CCR3,CCR4,CHI3L1,CLEC10A,CLEC4E,DDX58,DKK1,IL1RN,IRF7,OLR1,OSM,PTX3,SDC1,SOD2,TNFRSF8	22
Connective Tissue Disorders, Immunological Disease, Inflammatory Disease, Organismal Injury and Abnormalities, Skeletal and Muscular Disorders	Lupus erythematosus	7.72e-06				ABCB1,ANXA1,BPI,C2,CFB,CTSL,GBP2,GZMA,GZMB,HCAR3,HSPE1,IFIT1,ISG15,MT-ND1,MX1,OAS1,SOD2,TNFSF13B,TREX1,ZBP1	20
Cancer, Organismal Injury and Abnormalities	Non-melanoma solid tumor	7.72e-06		-0.706		A2M,ABCB1,ABHD11,ACKR1,ACTA2,ACTG2,ADAMTS1,ADAMTS4,ADAMTS5,ADORA3,AICDA,AIRE,ALOX15,ALPL,ANXA1,ANXA2,APOBEC3A,APOD,ARID3A,ASGR2,ASPHD2,ATP6V0D2,ATP8B4,BAG2,BATF2,BCL7A,BHLHA15,BPI,C15orf48,C1QTNF6,C2,C6,CALHM6,CARD14,CCDC58,CCL17,CCL19,CCL22,CCL8,CCR10,CCR3,CCR4,CDKN2A,CFB,CHAC1,CHI3L1,CKAP4,CLDN11,CLDN3,CLEC10A,CLEC4E,CLEC4F,CLEC6A,CMPK2,CNN1,CNTN1,COL13A1,COL1A1,COL1A2,COL4A1,CPA5,CPNE7,CPZ,CRE…	246
Cancer, Organismal Injury and Abnormalities	Abdominal carcinoma	7.72e-06		0.391		A2M,ABCB1,ABHD11,ACTA2,ACTG2,ADAMTS1,ADAMTS4,ADAMTS5,ADORA3,AICDA,AIRE,ALOX15,ALPL,ANXA1,ANXA2,APOBEC3A,APOD,ARID3A,ASGR2,ASPHD2,ATP6V0D2,ATP8B4,BAG2,BATF2,BHLHA15,BPI,C15orf48,C1QTNF6,C2,C6,CALHM6,CARD14,CCDC58,CCL19,CCL22,CCL8,CCR10,CCR3,CCR4,CDKN2A,CFB,CHAC1,CHI3L1,CKAP4,CLDN11,CLDN3,CLEC4E,CLEC4F,CLEC6A,CMPK2,CNN1,CNTN1,COL13A1,COL1A1,COL1A2,COL4A1,CPA5,CPNE7,CPZ,CRELD2,CTHRC1,CTSL,DCTPP1,DDO…	235
Cancer, Organismal Injury and Abnormalities	Adenocarcinoma	1.03e-05				A2M,ABCB1,ABHD11,ACTA2,ACTG2,ADAMTS1,ADAMTS4,ADAMTS5,ADORA3,AICDA,AIRE,ALOX15,ALPL,ANXA1,ANXA2,APOBEC3A,APOD,ARID3A,ASGR2,ASPHD2,ATP6V0D2,ATP8B4,BATF2,BPI,C15orf48,C1QTNF6,C2,C6,CALHM6,CARD14,CCDC58,CCL17,CCL22,CCL8,CCR10,CCR3,CCR4,CDKN2A,CFB,CHAC1,CHI3L1,CKAP4,CLDN11,CLDN3,CLEC10A,CLEC4E,CLEC4F,CLEC6A,CMPK2,CNN1,CNTN1,COL13A1,COL1A1,COL1A2,COL4A1,CPA5,CPNE7,CPZ,CRELD2,CTHRC1,CTSL,DCTPP1,DDOST,DD…	228
Cell Signaling	Replication of viral replicon	1.05e-05	Decreased	-2.945		APOBEC3A,EIF2AK2,IFIT1,IFIT5,ISG15,ISG20,MX1,OAS1,RSAD2	9
Cell-mediated Immune Response, Cellular Movement, Hematological System Development and Function, Immune Cell Trafficking	Cell movement of T lymphocytes	1.2e-05		-1.35		ACKR1,ACKR2,AIRE,C6,CCL17,CCL19,CCL22,CCL8,CCR3,CCR4,COL1A1,COL4A1,IL18BP,LAG3,SAA1,SOCS3,TNFRSF6B,TNFRSF8	18
Cancer, Hematological Disease, Immunological Disease, Organismal Injury and Abnormalities	Lymphoma	1.34e-05		-1.09		ADORA3,AICDA,AIRE,ANXA1,ANXA2,BAG2,BCL7A,CCL19,CCL22,CCL8,CCR3,CCR4,CDKN2A,CHI3L1,COL1A1,COL1A2,COL4A1,CRELD2,CTSL,DUSP5,FANCB,FGFR2,GBP2,GZMB,IFI44,IFI44L,IFI6,IFIT2,IFIT3,IRF7,ISG15,ISG20,MX1,MYO7B,OAS1,OAS2,PSMB5,PTGES2,PTPRZ1,RNF213,RSAD2,SDC1,SERPINF1,SERPINH1,SIGLEC10,SLC16A7,SOD2,SORD,TIMP1,TNFRSF8,TUBB3,VTN	52
Cellular Movement	Cell movement of myeloid cells	1.64e-05		0.654		ACKR1,ANXA1,ANXA2,C2,C6,CCL17,CCL19,CCL22,CCL8,CCR3,CFB,COL1A1,COL4A1,IL1RN,MT-ND1,OSM,P2RY6,PLA2G5,PTPRO,PTX3,QPCT,SAA1,SDC1,SERPINF1,SMAD7,SOCS3,TIMP1,TNFRSF6B,VCAN,VTN	30
Lymphoid Tissue Structure and Development, Tissue Morphology	Quantity of lymphatic system cells	1.64e-05		1.791		ABCB1,ACKR2,AICDA,AIRE,ALOX15,ARID3A,CALHM6,CCL19,CCR4,CDKN2A,CHI3L1,CLEC10A,CLEC4E,DDX58,DUSP5,FGF23,FGFR2,HLA-DQB1,ISG15,JCHAIN,LAG3,Madcam1,MYBL1,NPY,OSM,PGLYRP1,SAA1,SDC1,SIGLEC10,SOCS3,SOD2,TIMP1,TNFRSF6B,TNFRSF8,TNFSF13B,TREX1,XBP1	37
Cellular Movement, Hematological System Development and Function, Immune Cell Trafficking, Inflammatory Response	Cell movement of phagocytes	1.92e-05		-0.149		ACKR1,ADORA3,ANXA1,ANXA2,C2,C6,CCL17,CCL19,CCL22,CCL8,CCR3,CFB,COL1A1,COL4A1,IL1RN,MT-ND1,NPY,P2RY6,PTPRO,PTX3,QPCT,SAA1,SDC1,SERPINF1,SMAD7,SOCS3,TIMP1,TNFRSF6B,VCAN,VTN	30
Cell Death and Survival	Necrosis	1.98e-05		-0.987		A2M,ABCB1,ADAMTS1,ADORA3,AICDA,ALOX15,ANXA1,ANXA2,BPI,CARD14,CCL19,CDKN2A,CHI3L1,CLEC10A,COL1A1,COL4A1,DDX58,DHX58,DKK1,DMP1,DRAM1,DUSP5,EIF2AK2,EMG1,FABP3,FBLN1,FGFR2,FKBP4,FMOD,FST,GFRA2,GP2,GZMA,GZMB,HLA-DQB1,HSPE1,IFI6,IFIH1,IL1RN,IRF7,ISG15,LAG3,MANF,MX1,MYBL1,MZB1,NEFL,NPHS1,NPY,NUPR1,OLR1,OSM,P4HB,PGLYRP1,PHB,PLA2G5,PSMB5,PTPRO,PTPRQ,RNASE1,S100A11,SAA1,SDC1,SERPINF1,SERPINH1,SFRP2,SLC19A3…	87
Infectious Diseases	Infection of mammalia	1.99e-05	Decreased	-2.359	bias	ASGR2,CCR4,CLEC4E,CLEC6A,DDX58,DHX58,EIF2AK2,GBP2,GZMA,HLA-DQB1,IFIH1,IFIT2,IL1RN,IRF7,ISG15,JCHAIN,PTX3,SDC1,TIMP1,TNFRSF6B,USP18	21
Cellular Movement, Hematological System Development and Function, Immune Cell Trafficking, Inflammatory Response	Migration of phagocytes	2.01e-05		-0.173		ACKR1,ANXA1,ANXA2,CCL17,CCL19,CCL22,CCL8,COL1A1,COL4A1,IL1RN,NPY,P2RY6,QPCT,SAA1,SDC1,SERPINF1,TIMP1,VCAN,VTN	19
Cancer, Organismal Injury and Abnormalities	Advanced malignant tumor	2.55e-05		-0.342		ABCB1,ACTA2,ADAMTS1,ALPL,ANXA1,ANXA2,CALHM6,CCL19,CCL8,CCR10,CCR4,CDKN2A,CLDN3,CNN1,COL4A1,CTHRC1,DDX58,DKK1,FGFR2,FST,GPNMB,HSD11B1,IL18BP,IL1RN,IRF7,ISLR,MX1,MYBPH,PHB,PSMB5,PTPRZ1,PTX3,QPCT,RNASE1,S100A11,SDC1,SERPINF1,SMAD7,SOCS3,SOD2,TIMP1,TNFRSF8,TUBB3,VCAN	44
Cardiovascular System Development and Function, Organismal Development	Angiogenesis	2.57e-05		0.627		ADAMTS1,ALOX15,ANXA1,ANXA2,BPI,C6,CCR3,CDKN2A,CFB,CHI3L1,COL13A1,COL1A1,COL1A2,COL4A1,DKK1,DMP1,ESM1,FBLN1,FGFR2,HLA-DQB1,IL18BP,IL1RN,LRG1,MYDGF,NPY,OLR1,OSM,PTPRZ1,PTX3,RNF213,SAA1,SERPINF1,SERPINH1,SFRP2,SMAD7,SOCS3,TF,TIMP1,TNFRSF6B,TUBB3,VTN,XBP1	42
Cancer, Hematological Disease, Immunological Disease, Organismal Injury and Abnormalities	Non-Hodgkin lymphoma	3.51e-05				ADORA3,ANXA1,ANXA2,BCL7A,CCL19,CCL22,CCL8,CCR3,CCR4,CDKN2A,COL1A1,COL1A2,COL4A1,CRELD2,CTSL,DUSP5,FANCB,FGFR2,GBP2,GZMB,IFI44,IFI44L,IFI6,IFIT2,IFIT3,IRF7,ISG15,ISG20,MX1,OAS1,OAS2,PSMB5,PTGES2,PTPRZ1,RNF213,RSAD2,SDC1,SERPINF1,SERPINH1,SIGLEC10,SLC16A7,TIMP1,TNFRSF8,TUBB3,VTN	45
Cancer, Organismal Injury and Abnormalities	Abdominal adenocarcinoma	3.53e-05				A2M,ABCB1,ABHD11,ACTA2,ACTG2,ADAMTS1,ADAMTS4,ADAMTS5,ADORA3,AICDA,AIRE,ALOX15,ALPL,ANXA1,ANXA2,APOBEC3A,APOD,ARID3A,ASGR2,ASPHD2,ATP6V0D2,ATP8B4,BATF2,BPI,C15orf48,C1QTNF6,C2,C6,CALHM6,CARD14,CCDC58,CCL22,CCL8,CCR10,CCR3,CCR4,CDKN2A,CFB,CHAC1,CHI3L1,CKAP4,CLDN11,CLDN3,CLEC4E,CLEC4F,CLEC6A,CMPK2,CNN1,CNTN1,COL13A1,COL1A1,COL1A2,COL4A1,CPA5,CPNE7,CPZ,CRELD2,CTHRC1,CTSL,DCTPP1,DDOST,DDX58,DHX58,DKK1…	223
Cancer, Organismal Injury and Abnormalities, Reproductive System Disease	Uterine serous papillary cancer	4.06e-05				ABCB1,ACTG2,ANXA2,APOD,CDKN2A,CFB,CLDN3,CNN1,DKK1,EMILIN1,FBLN1,GZMA,ISG15,MFAP4,SAA1,UBE2S	16
Cardiovascular System Development and Function	Development of vasculature	4.06e-05		0.627		ACTA2,ADAMTS1,ALOX15,ANXA1,ANXA2,BPI,C6,CCR3,CDKN2A,CFB,CHI3L1,CNN1,COL13A1,COL1A1,COL1A2,COL4A1,DKK1,DMP1,ESM1,FBLN1,FGFR2,FMOD,HLA-DQB1,IL18BP,IL1RN,LRG1,MYDGF,NPY,OLR1,OSM,PTPRZ1,PTX3,RNF213,SAA1,SERPINF1,SERPINH1,SFRP2,SMAD7,SOCS3,TF,TIMP1,TNFRSF6B,TUBB3,VTN,XBP1	45
Neurological Disease	Progressive neurological disorder	4.78e-05		1.455		ABCB1,ADAMTS1,ADORA3,ANXA1,ANXA2,APOD,CCR4,COL1A1,COL1A2,FABP3,FBLN1,FBP2,FGFR2,GPNMB,HLA-DQB1,IFIT1,IRF7,ISG15,MT-ND1,MT-ND5,MX1,NEFL,OAS1,RSAD2,SCN4B,SOD2,SPR,TF,TIMP1,TUBB3,XBP1	31
Connective Tissue Disorders, Organismal Injury and Abnormalities	Dupuytren contracture	4.96e-05				ADAMTS1,ADAMTS4,ADAMTS5,COL13A1,COL1A1,COL1A2,COL4A1,FST,TIMP1	9
Connective Tissue Disorders, Immunological Disease, Inflammatory Disease, Organismal Injury and Abnormalities, Skeletal and Muscular Disorders	Systemic lupus erythematosus	5.63e-05				ABCB1,ANXA1,BPI,C2,CFB,GBP2,GZMA,GZMB,HCAR3,IFIT1,ISG15,MT-ND1,MX1,OAS1,SOD2,TNFSF13B,TREX1,ZBP1	18
Inflammatory Response	Immune response of cells	5.63e-05	Increased	2.848		ABCB1,ADORA3,ALOX15,ANXA1,CCL19,CCL22,CDKN2A,CLEC6A,DDX58,DHX58,EIF2AK2,GZMB,HLA-DQB1,IFIH1,IRF7,ISG15,NPY,OSM,PGLYRP1,PLA2G5,PTX3,SAA1,SLC1A5,SMAD7,SOCS3,TNFRSF6B,TREX1,VTN,XBP1	29
Neurological Disease	Progressive motor neuropathy	5.63e-05	Increased	2.138		ABCB1,ADAMTS1,ADORA3,ANXA1,ANXA2,APOD,CCR4,COL1A1,COL1A2,FABP3,FBLN1,FBP2,GPNMB,HLA-DQB1,IFIT1,IRF7,ISG15,MT-ND1,MT-ND5,MX1,NEFL,OAS1,RSAD2,SCN4B,SOD2,TF,TIMP1,XBP1	28
Gastrointestinal Disease, Inflammatory Disease, Inflammatory Response, Organismal Injury and Abnormalities	Colitis	5.71e-05		-0.845		ABCB1,ACKR2,ADORA3,ALOX15,ANXA1,CFB,COL1A1,COL1A2,DDX58,FGFR2,GBP2,HSD11B1,IL1RN,PHB,SMAD7,SOCS3,TF,TKTL1,TREX1,UBA7,XBP1	21
Cell-To-Cell Signaling and Interaction, Inflammatory Response	Immune response of antigen presenting cells	5.86e-05		1.444		ALOX15,ANXA1,CCL19,CCL22,CLEC6A,DDX58,ISG15,PGLYRP1,PLA2G5,PTX3,SAA1,SOCS3,TNFRSF6B,VTN,XBP1	15
Cancer, Organismal Injury and Abnormalities	Neoplasia of cells	5.95e-05		0.06		ABCB1,ACTA2,ADAMTS1,ADORA3,AICDA,AIRE,ALPL,ANXA1,ANXA2,APOD,ARID3A,ATP6V0D2,ATP8B4,BAG2,BCL7A,BPI,C6,CALHM6,CCL17,CCL19,CCL22,CCL8,CCR3,CCR4,CDKN2A,CFB,CHI3L1,CLEC4F,CMPK2,CNN1,CNTN1,COL1A1,COL1A2,COL4A1,CPA5,CPNE7,CPZ,CRELD2,CTHRC1,CTSL,DDX58,DHX58,DKK1,DPEP2,DPEP3,DUSP5,EIF2AK2,EMILIN1,ENTPD2,FANCB,FBLN1,FGFR2,FST,GBP2,GP2,GPC2,GPNMB,GZMB,HCAR3,HERC6,HLA-DQB1,IFI44,IFI44L,IFI6,IFIT1,IFIT2,IFIT3…	123
Endocrine System Disorders, Gastrointestinal Disease, Metabolic Disease, Organismal Injury and Abnormalities	Diabetic complication	6.27e-05				APOD,CDKN2A,CHI3L1,COL13A1,COL1A1,COL1A2,COL4A1,CTSL,DKK1,IFIT1,NPHS1,OAS1,OLR1,PKLR,PTPRO,SERPINF1,SOD2	17
Cell-To-Cell Signaling and Interaction, Hematological System Development and Function, Immune Cell Trafficking, Inflammatory Response	Activation of leukocytes	7e-05	Increased	2.137		AICDA,ANXA1,ANXA2,BPI,C6,CCL17,CCL22,CCL8,CHI3L1,CLEC4E,CTSL,DDOST,DDX58,GP2,GPNMB,GZMA,HLA-DQB1,HSD11B1,IL1RN,LAG3,NPY,OSM,PLA2G5,SAA1,SERPINF1,SIGLEC10,TNFRSF6B,TNFSF13B,TOMM40,USP18,VCAN,VTN	32
Dermatological Diseases and Conditions, Organismal Injury and Abnormalities	Chronic psoriasis	7.34e-05				CNN1,CTSL,HSPE1,IFIT1,IRF7,MALL,MANF,MX1,PHB,S100A11,SOD2,UPP1	12
Cell-To-Cell Signaling and Interaction, Cell-mediated Immune Response, Cellular Movement, Hematological System Development and Function, Immune Cell Trafficking	Recruitment of Th2 cells	8.3e-05	Decreased	-2	bias	CCL17,CCL22,CCR3,CCR4	4
Cell-To-Cell Signaling and Interaction, Cell-mediated Immune Response, Cellular Movement, Hematological System Development and Function, Immune Cell Trafficking	Recruitment of T lymphocytes	8.3e-05		0.099	bias	CCL17,CCL19,CCL22,CCR3,CCR4,DDX58,DKK1,OSM,TNFRSF8	9
Cancer, Hematological Disease, Immunological Disease, Organismal Injury and Abnormalities	Lymphocytic cancer	8.74e-05		-1.09		ADORA3,AICDA,AIRE,ANXA1,ANXA2,ATP6V0D2,BAG2,BCL7A,CCL17,CCL19,CCL22,CCL8,CCR3,CCR4,CDKN2A,CHI3L1,COL1A1,COL1A2,COL4A1,CRELD2,CTSL,DDX58,DKK1,DUSP5,FANCB,FGFR2,GBP2,GZMB,IFI44,IFI44L,IFI6,IFIT2,IFIT3,IRF7,ISG15,ISG20,JCHAIN,LAG3,MX1,MYO7B,OAS1,OAS2,PSMB5,PTGES2,PTPRZ1,RNF213,RSAD2,SDC1,SERPINF1,SERPINH1,SIGLEC10,SLC16A7,SMAD7,SOD2,SORD,TF,TIMP1,TNFRSF8,TUBB3,VCAN,VTN	61
Cancer, Hematological Disease, Organismal Injury and Abnormalities	Hematologic cancer	9.53e-05		-1.229		ABCB1,ADAMTS5,ADORA3,AICDA,AIRE,ALOX15,ALPL,ANXA1,ANXA2,ATP6V0D2,BAG2,BCL7A,C6,CARD14,CCL17,CCL19,CCL22,CCL8,CCR3,CCR4,CDKN2A,CHI3L1,COL1A1,COL1A2,COL4A1,CPA5,CRELD2,CTSL,DDX58,DKK1,DUSP5,EIF2AK2,ENTPD2,FANCB,FGFR2,GBP2,GZMB,HCAR3,HLA-DQB1,HSPA6,IFI44,IFI44L,IFI6,IFIT2,IFIT3,IL1RN,IRF7,ISG15,ISG20,JCHAIN,LAG3,MT-ND1,MT-ND5,MX1,MYO7B,NPHS1,OAS1,OAS2,P2RY6,PRDX4,PSMB5,PTGES2,PTPRZ1,RASAL1,RNF213,RS…	84
Gastrointestinal Disease, Inflammatory Response	Inflammation of gastrointestinal tract	0.0001		-0.221		ABCB1,ACKR2,ADORA3,AIRE,ALOX15,ANXA1,CFB,COL1A1,COL1A2,DDX58,FGFR2,GBP2,HSD11B1,IL1RN,PHB,SMAD7,SOCS3,TF,TKTL1,TNFSF13B,TREX1,UBA7,XBP1	23
Connective Tissue Disorders, Immunological Disease, Inflammatory Disease, Inflammatory Response, Organismal Injury and Abnormalities, Skeletal and Muscular Disorders	Rheumatoid arthritis	0.0001		0.625		ABCB1,ACTA2,ADAMTS4,ALOX15,ALPL,ANXA1,C1QTNF6,C2,CCL17,CCL19,CCL22,CCL8,CCR4,CFB,CHI3L1,CLEC4E,CPA5,GBP2,GZMA,GZMB,HIST1H2AC,HLA-DQB1,IL18BP,IL1RN,OSM,PGLYRP1,SAA1,SDC1,SDC3,SOCS3,TIMP1,TNFRSF6B,TNFSF13B,XBP1	34
Cancer, Organismal Injury and Abnormalities	Lymphoreticular neoplasm	0.000105		-0.921		ABCB1,ADAMTS5,ADORA3,AICDA,AIRE,ALOX15,ANXA1,ANXA2,BAG2,BCL7A,C6,CARD14,CCL17,CCL19,CCL22,CCL8,CCR3,CCR4,CDKN2A,CHI3L1,COL1A1,COL1A2,COL4A1,CRELD2,CTSL,DDX58,DUSP5,EIF2AK2,ENTPD2,FANCB,FGFR2,GBP2,GZMB,HLA-DQB1,HSPA6,IFI44,IFI44L,IFI6,IFIT2,IFIT3,IRF7,ISG15,ISG20,MT-ND1,MT-ND5,MX1,MYO7B,NPHS1,OAS1,OAS2,P2RY6,PRDX4,PSMB5,PTGES2,PTPRZ1,RASAL1,RNF213,RSAD2,SDC1,SERPINF1,SERPINH1,SIGLEC10,SLC16A7,SLC6…	75
Cell-To-Cell Signaling and Interaction, Hematological System Development and Function	Activation of blood cells	0.000105		1.686		AICDA,ANXA1,ANXA2,BPI,C6,CCL17,CCL22,CCL8,CHI3L1,CLEC4E,CTSL,DDOST,DDX58,ENTPD2,GP2,GPNMB,GZMA,HLA-DQB1,HSD11B1,IL1RN,LAG3,NPY,OSM,PLA2G5,SAA1,SERPINF1,SIGLEC10,TNFRSF6B,TNFSF13B,TOMM40,USP18,VCAN,VTN	33
Immunological Disease	Allergy	0.000106		-1.067		ADORA3,ANXA1,CCL17,CCL22,CCR3,CCR4,CPNE7,CTSL,FKBP4,GZMB,HLA-DQB1,IL18BP,IL1RN,KEL,MX1,OSM,P4HB,PTGES2,S100A11,SMAD7,SOCS3,TIMP1,TNFRSF8	23
Hematological System Development and Function, Tissue Morphology	Quantity of mononuclear leukocytes	0.000106		1.632		ABCB1,ACKR2,AICDA,AIRE,ARID3A,CALHM6,CCL19,CCR3,CCR4,CDKN2A,CHI3L1,CLEC10A,CLEC4E,DDX58,DUSP5,FGF23,FGFR2,HLA-DQB1,ISG15,JCHAIN,LAG3,Madcam1,MYBL1,NPY,OSM,PGLYRP1,SAA1,SDC1,SIGLEC10,SOCS3,TNFRSF6B,TNFRSF8,TNFSF13B,XBP1	34
Infectious Diseases	Replication of Murine herpesvirus 4	0.000106	Decreased	-2.236	bias	DDX58,IFIH1,ISG20,MX2,OAS1	5
Hematological System Development and Function, Lymphoid Tissue Structure and Development, Tissue Morphology	Quantity of lymphocytes	0.000118		1.762		ABCB1,ACKR2,AICDA,AIRE,ARID3A,CALHM6,CCL19,CCR4,CDKN2A,CHI3L1,CLEC10A,CLEC4E,DDX58,DUSP5,FGF23,FGFR2,HLA-DQB1,ISG15,JCHAIN,LAG3,Madcam1,MYBL1,NPY,OSM,PGLYRP1,SAA1,SDC1,SIGLEC10,SOCS3,TNFRSF6B,TNFRSF8,TNFSF13B,XBP1	33
Cancer, Organismal Injury and Abnormalities	Nonhematologic malignant neoplasm	0.000118		-0.701		A2M,ABCB1,ABHD11,ACTA2,ACTG2,ADAMTS1,ADAMTS4,ADAMTS5,ADORA3,AGMAT,AICDA,AIRE,ALOX15,ALPL,ANXA1,ANXA2,APOBEC3A,APOD,ARID3A,ASGR2,ASPHD2,ATP6V0D2,ATP8B4,BAG2,BATF2,BHLHA15,BPI,C15orf48,C1QTNF6,C2,C6,CALHM6,CARD14,CCDC58,CCL17,CCL19,CCL22,CCL8,CCR10,CCR3,CCR4,CDKN2A,CFB,CHAC1,CHI3L1,CKAP4,CLDN11,CLDN3,CLEC10A,CLEC4E,CLEC4F,CLEC6A,CMPK2,CNN1,CNTN1,COL13A1,COL1A1,COL1A2,COL4A1,CPA5,CPNE7,CPZ,CRELD2,CT…	246
Cancer, Organismal Injury and Abnormalities	Non-hematological solid tumor	0.000128		-0.953		A2M,ABCB1,ABHD11,ACKR1,ACTA2,ACTG2,ADAMTS1,ADAMTS4,ADAMTS5,ADORA3,AGMAT,AICDA,AIRE,ALOX15,ALPL,ANXA1,ANXA2,APOBEC3A,APOD,ARID3A,ASGR2,ASPHD2,ATP6V0D2,ATP8B4,BAG2,BATF2,BHLHA15,BPI,C15orf48,C1QTNF6,C2,C6,CALHM6,CARD14,CCDC58,CCL17,CCL19,CCL22,CCL8,CCR10,CCR3,CCR4,CDKN2A,CFB,CHAC1,CHI3L1,CKAP4,CLDN11,CLDN3,CLEC10A,CLEC4E,CLEC4F,CLEC6A,CMPK2,CNN1,CNTN1,COL13A1,COL1A1,COL1A2,COL4A1,CPA5,CPNE7,CPZ,CRE…	247
Cellular Movement, Immune Cell Trafficking, Lymphoid Tissue Structure and Development	Chemotaxis of splenocytes	0.00014		-1.091	bias	CCL17,CCL19,CCL22,CCR4	4
Cell-To-Cell Signaling and Interaction, Inflammatory Response	Immune response of macrophages	0.000142		1.324		ALOX15,ANXA1,CCL22,CLEC6A,DDX58,ISG15,PGLYRP1,PLA2G5,PTX3,SAA1,TNFRSF6B,VTN,XBP1	13
Cancer, Hematological Disease, Immunological Disease, Organismal Injury and Abnormalities	Multiple myeloma	0.000142				ABCB1,ALPL,CCL17,CDKN2A,CPA5,DKK1,FGFR2,HCAR3,IFIT2,IFIT3,IL1RN,PSMB5,SDC1,SOD2,TIMP1,TUBB3,XBP1	17
Cell-To-Cell Signaling and Interaction, Cellular Movement, Hematological System Development and Function, Immune Cell Trafficking	Recruitment of lymphocytes	0.000142		0.419	bias	CCL17,CCL19,CCL22,CCR3,CCR4,CLEC4E,DDX58,DKK1,OSM,TNFRSF8	10
Hematological Disease	Blood protein disorder	0.000143				A2M,ABCB1,AICDA,ALPL,ANXA2,CCL17,CDKN2A,CPA5,CTSL,DKK1,FGFR2,GBP2,HCAR3,IFIT2,IFIT3,IL1RN,JCHAIN,PSMB5,PTPRZ1,SDC1,SMAD7,SOD2,TF,TIMP1,TUBB3,XBP1	26
Molecular Transport	Quantity of metal	0.000144		-0.108		A2M,ACKR1,ACKR2,ADAMTS1,ANXA2,CCL17,CCL19,CCL22,CCL8,CCR10,CCR3,CCR4,ENTPD2,FGF23,MCHR1,NMUR1,NPHS1,NPY,OSM,PLA2G5,SAA1,SLC40A1,TF,TFEC,TOR2A	25
Protein Synthesis	Production of protein	0.000144	Increased	2.318		ABCB1,AICDA,AIRE,ARID3A,CCR10,CCR4,CHI3L1,CLEC4E,DDX58,HLA-DQB1,JCHAIN,Madcam1,MYBL1,PGLYRP1,RSAD2,SDC1,SIGLEC10,TNFSF13B,TREX1	19
Cell-To-Cell Signaling and Interaction, Inflammatory Response	Immune response of phagocytes	0.000154		1.509		ALOX15,ANXA1,CCL19,CCL22,CLEC6A,DDX58,ISG15,OSM,PGLYRP1,PLA2G5,PTX3,SAA1,TNFRSF6B,VTN,XBP1	15
Cell-To-Cell Signaling and Interaction, Inflammatory Response	Immune response of leukocytes	0.000162		1.365		ALOX15,ANXA1,CCL19,CCL22,CLEC6A,DDX58,HLA-DQB1,ISG15,OSM,PGLYRP1,PLA2G5,PTX3,SAA1,SLC1A5,SOCS3,TNFRSF6B,TREX1,VTN,XBP1	19
Cancer, Organismal Injury and Abnormalities	Abdominal cancer	0.000163		0.76		A2M,ABCB1,ABHD11,ACTA2,ACTG2,ADAMTS1,ADAMTS4,ADAMTS5,ADORA3,AICDA,AIRE,ALOX15,ALPL,ANXA1,ANXA2,APOBEC3A,APOD,ARID3A,ASGR2,ASPHD2,ATP6V0D2,ATP8B4,BAG2,BATF2,BHLHA15,BPI,C15orf48,C1QTNF6,C2,C6,CALHM6,CARD14,CCDC58,CCL19,CCL22,CCL8,CCR10,CCR3,CCR4,CDKN2A,CFB,CHAC1,CHI3L1,CKAP4,CLDN11,CLDN3,CLEC4E,CLEC4F,CLEC6A,CMPK2,CNN1,CNTN1,COL13A1,COL1A1,COL1A2,COL4A1,CPA5,CPNE7,CPZ,CRELD2,CTHRC1,CTSL,DCTPP1,DDO…	236
Cellular Movement	Cell movement of tumor cell lines	0.000167		0.853		A2M,ACKR1,ACTA2,ADAMTS5,ANXA1,ANXA2,CCL17,CCL19,CCL22,CCL8,CCR4,CDKN2A,CLDN3,CNN1,COL1A1,CTSL,DDX58,DRAM1,DUSP5,EIF2AK2,FGFR2,GBP2,GCSAM,GZMB,IFIT2,MX1,MYBPH,OSM,PHB,PTPRZ1,S100A11,SDC1,SDC3,SERPINF1,SOCS3,SOD2,TIMP1,TNFRSF8,VCAN,VTN	40
Cellular Movement	Cellular infiltration	0.000173		0.15		ACKR1,AIRE,ANXA1,C2,C6,CCL19,CCL22,CCR4,CFB,FST,IL18BP,IL1RN,LAG3,OSM,P4HB,PGLYRP1,PLA2G5,PTX3,SAA1,SMAD7,SOCS3,TIMP1,TNFRSF6B,TNFRSF8	24
Connective Tissue Development and Function, Tissue Development	Growth of connective tissue	0.000176		0.663		ANXA2,ARID3A,CDKN2A,COL1A1,CTHRC1,DKK1,DMP1,EIF2AK2,FBLN1,FGF23,FGFR2,FST,GP2,NPY,NUPR1,OSM,PRDX4,PTPRZ1,S100A11,SAA1,SERPINF1,SERPINH1,SMAD7,SOCS3,SOD2,TF,TIMP1,TNFSF13B,VCAN,VTN	30
Cell Death and Survival	Cell death of blood cells	0.000184		1.947		ABCB1,ADORA3,AICDA,ANXA1,CCL19,CDKN2A,CHI3L1,CLEC10A,COL1A1,DHX58,DRAM1,DUSP5,EIF2AK2,GP2,GZMA,GZMB,IFIH1,IL1RN,ISG15,LAG3,MX1,MZB1,OSM,SERPINF1,SMAD7,SOD2,TIMP1,TNFRSF6B,TNFRSF8,TNFSF13B,XBP1	31
Cancer, Hematological Disease, Immunological Disease, Organismal Injury and Abnormalities	Plasma cell dyscrasia	0.000188				ABCB1,ALPL,ANXA2,CCL17,CDKN2A,CPA5,CTSL,DKK1,FGFR2,GBP2,HCAR3,IFIT2,IFIT3,IL1RN,JCHAIN,PSMB5,PTPRZ1,SDC1,SMAD7,SOD2,TF,TIMP1,TUBB3,XBP1	24
Gastrointestinal Disease, Inflammatory Disease	Gastroenteritis	0.000195		-0.513		ABCB1,ACKR2,ADORA3,AIRE,ALOX15,ANXA1,CFB,COL1A1,COL1A2,DDX58,FGFR2,GBP2,HSD11B1,IL1RN,PHB,SMAD7,SOCS3,TF,TKTL1,TREX1,UBA7,XBP1	22
Post-Translational Modification, Protein Folding, Protein Trafficking	Conjugation of protein	0.000209		0.218		HERC5,ISG15,UBA7,USP18	4
Cell Morphology	Contractility of fibroblasts	0.000209		0		ACTA2,ADAMTS5,SMAD7,VCAN	4
Cellular Growth and Proliferation, Connective Tissue Development and Function, Tissue Development	Proliferation of connective tissue cells	0.000209		0.078		ANXA2,ARID3A,CDKN2A,COL1A1,CTHRC1,DKK1,DMP1,EIF2AK2,FBLN1,FGF23,FGFR2,FST,NPY,NUPR1,OSM,PRDX4,PTPRZ1,S100A11,SAA1,SERPINF1,SERPINH1,SMAD7,SOCS3,SOD2,TF,TIMP1,VCAN,VTN	28
Inflammatory Response	Inflammation of body cavity	0.000209		-0.744		ABCB1,ACKR1,ACKR2,ACTA2,ADORA3,AIRE,ALOX15,ANXA1,CCL17,CCL22,CCL8,CCR10,CCR4,CDKN2A,CFB,COL1A1,COL1A2,DDX58,FGFR2,GBP2,HLA-DQB1,HSD11B1,IL1RN,OSM,P4HB,PHB,SLC19A3,SMAD7,SOCS3,SOD2,TF,TIMP1,TKTL1,TREX1,UBA7,XBP1	36
Cellular Movement, Hematological System Development and Function, Immune Cell Trafficking	Cellular infiltration by leukocytes	0.000215		-0.004		ACKR1,AIRE,ANXA1,C2,C6,CCL19,CCL22,CCR4,CFB,IL18BP,IL1RN,LAG3,OSM,PGLYRP1,PLA2G5,PTX3,SAA1,SMAD7,SOCS3,TIMP1,TNFRSF6B,TNFRSF8	22
Dermatological Diseases and Conditions, Immunological Disease, Inflammatory Disease, Inflammatory Response, Organismal Injury and Abnormalities	Atopic dermatitis	0.000231				ANXA1,CCL17,CCL22,CCR3,CCR4,CPNE7,CTSL,FKBP4,GZMB,IL1RN,KEL,MX1,OSM,S100A11,TIMP1,TNFRSF8	16
Cancer, Organismal Injury and Abnormalities	Extracranial solid tumor	0.00031		-0.589		A2M,ABCB1,ABHD11,ACKR2,ACTA2,ACTG2,ADAMTS1,ADAMTS4,ADAMTS5,ADORA3,AGMAT,AICDA,AIRE,Alox12e,ALOX15,ALPL,ANXA1,ANXA2,APOBEC3A,APOD,ARID3A,ASGR2,ASPHD2,ATP6V0D2,ATP8B4,BAG2,BATF2,BHLHA15,BPI,C15orf48,C1QTNF6,C2,C6,CALHM6,CARD14,CCDC58,CCL17,CCL19,CCL22,CCL8,CCR10,CCR3,CCR4,CDKN2A,CFB,CHAC1,CHI3L1,CKAP4,CLDN11,CLDN3,CLEC10A,CLEC4E,CLEC4F,CLEC6A,CMPK2,CNN1,CNTN1,COL13A1,COL1A1,COL1A2,COL4A1,CPA5,CPNE7…	251
Cell-To-Cell Signaling and Interaction, Cellular Movement, Hematological System Development and Function, Immune Cell Trafficking	Recruitment of mononuclear leukocytes	0.000313		0.742	bias	ANXA1,CCL17,CCL19,CCL22,CCR3,CCR4,CLEC4E,DDX58,DKK1,OSM,TNFRSF8	11
Cancer, Organismal Injury and Abnormalities	Benign Tumors	0.000313				ABCB1,ACKR1,ACTA2,ANXA1,ANXA2,CDKN2A,CLDN11,COL13A1,COL1A1,COL1A2,COL4A1,DUSP5,FANCB,FBLN1,FGFR2,FMOD,IFI44L,IFIH1,IFIT1,IFIT3,ISLR,JCHAIN,MYBL1,RNASE1,S100A11,SOCS3,SOD2,SORD,TIMP1,TNFSF13B,TUBB3,UBE2S,VCAN,VTN,XAF1	35
Cellular Movement, Hematological System Development and Function, Immune Cell Trafficking	Cell movement of antigen presenting cells	0.000315		-1.204		ACKR1,ACKR2,ADORA3,ANXA1,C6,CCL17,CCL19,CCL22,CCR3,IL1RN,NPY,P2RY6,PTX3,SAA1,SDC1,SMAD7,TIMP1,TNFRSF6B,VCAN,VTN	20
Immunological Disease	Hypersensitive reaction	0.000315		-0.928		ANXA1,CCL17,CCL22,CCR3,CCR4,CLEC4E,CPNE7,CTSL,EIF2AK2,FKBP4,GZMB,HLA-DQB1,IL1RN,KEL,MX1,OSM,PTGES2,S100A11,SDC1,SOD2,TIMP1,TNFRSF8	22
Cell Signaling, Molecular Transport, Vitamin and Mineral Metabolism	Quantity of Ca2+	0.000315		0.14		A2M,ACKR1,ACKR2,ANXA2,CCL17,CCL19,CCL22,CCL8,CCR10,CCR3,CCR4,ENTPD2,FGF23,MCHR1,NMUR1,NPHS1,NPY,PLA2G5,SAA1,TFEC,TOR2A	21
Cell-To-Cell Signaling and Interaction, Hematological System Development and Function, Immune Cell Trafficking, Inflammatory Response	Activation of phagocytes	0.000315		1.252		ANXA1,ANXA2,BPI,C6,CCL17,CCL22,CCL8,CHI3L1,CLEC4E,GZMA,HSD11B1,IL1RN,NPY,OSM,PLA2G5,SAA1,SERPINF1,TNFRSF6B,USP18,VTN	20
Cell-To-Cell Signaling and Interaction, Hematological System Development and Function	Activation of myeloid cells	0.000315		0.834		ANXA1,ANXA2,BPI,C6,CCL17,CCL22,CCL8,CHI3L1,CLEC4E,GZMA,HSD11B1,IL1RN,NPY,PLA2G5,SAA1,SERPINF1,TNFRSF6B,USP18,VTN	19
Cellular Function and Maintenance	Cellular homeostasis	0.000315		1.163		A2M,ACKR1,ADAMTS1,AIRE,ALOX15,ANXA1,ANXA2,BHLHA15,BPI,CCL17,CCL19,CCL22,CCL8,CCR10,CCR3,CCR4,CDKN2A,CLEC4E,CLEC6A,COL4A1,CTSL,DKK1,DMP1,DRAM1,EIF2AK2,FGF23,GZMA,GZMB,HLA-DQB1,HSD11B1,IFI6,IL1RN,KEL,LAG3,MCHR1,NPY,NUPR1,OAS1,OSM,PHB,PYCR1,RNASE1,RSAD2,SAA1,SERPINH1,SLC13A5,SLC40A1,SMAD7,SOCS3,SOD2,TF,TNFRSF8,TNFSF13B,USP18,VTN,XBP1	56
Cancer, Organismal Injury and Abnormalities	Solid tumor	0.000339		-0.787		A2M,ABCB1,ABHD11,ACKR1,ACKR2,ACTA2,ACTG2,ADAMTS1,ADAMTS4,ADAMTS5,ADORA3,AGMAT,AICDA,AIRE,Alox12e,ALOX15,ALPL,ANXA1,ANXA2,APOBEC3A,APOD,ARID3A,ASGR2,ASPHD2,ATP6V0D2,ATP8B4,BAG2,BATF2,BCL7A,BHLHA15,BPI,C15orf48,C1QTNF6,C2,C6,CALHM6,CARD14,CCDC58,CCL17,CCL19,CCL22,CCL8,CCR10,CCR3,CCR4,CDKN2A,CFB,CHAC1,CHI3L1,CKAP4,CLDN11,CLDN3,CLEC10A,CLEC4E,CLEC4F,CLEC6A,CMPK2,CNN1,CNTN1,COL13A1,COL1A1,COL1A2,COL4A…	253
Cellular Development, Cellular Growth and Proliferation, Nervous System Development and Function	Proliferation of oligodendrocytes	0.000339		1.039		CDKN2A,CLDN11,CNTN1,PTPRZ1,TF,VTN	6
Cell Death and Survival	Cell death of immune cells	0.000354		1.976		ADORA3,AICDA,ANXA1,CCL19,CDKN2A,CHI3L1,CLEC10A,COL1A1,DHX58,DRAM1,DUSP5,EIF2AK2,GP2,GZMA,GZMB,IFIH1,IL1RN,ISG15,LAG3,MX1,MZB1,SERPINF1,SMAD7,SOD2,TIMP1,TNFRSF6B,TNFRSF8,TNFSF13B,XBP1	29
Humoral Immune Response, Protein Synthesis	Quantity of immunoglobulin	0.000394		1.934		ABCB1,AICDA,AIRE,ARID3A,CCR10,CCR4,CHI3L1,CLEC4E,HLA-DQB1,JCHAIN,Madcam1,MYBL1,RSAD2,SDC1,SIGLEC10,TNFSF13B,TREX1	17
Cancer, Gastrointestinal Disease, Organismal Injury and Abnormalities	Oral cancer	0.000397				ANXA1,CCL19,CCL8,CDKN2A,CHI3L1,CNN1,COL1A1,COL4A1,CTHRC1,FGFR2,GBP2,IFIT2,IL1RN,RASAL1,TIMP1,TUBB3	16
Cell Death and Survival	Cell death of tumor cell lines	0.000405		-1.508		ABCB1,ALOX15,ANXA2,CARD14,CDKN2A,COL1A1,COL4A1,DDX58,DKK1,DRAM1,EIF2AK2,EMG1,FBLN1,FGFR2,FST,GZMB,HLA-DQB1,IFI6,IFIH1,IL1RN,LAG3,MYBL1,NPY,NUPR1,OSM,P4HB,PGLYRP1,PHB,PTPRO,PTPRQ,RNASE1,S100A11,SAA1,SDC1,SERPINF1,SFRP2,SLC9B2,SMAD7,SOCS3,SOD2,TF,TIMP1,TNFRSF6B,TNFRSF8,TNFSF13B,TRMT61A,TUBB3,UBA7,UBE2S,USP18,VCAN,VTN,XAF1,XBP1,ZNF385B	55
Molecular Transport	Quantity of metal ion	0.000405		0.4		A2M,ACKR1,ACKR2,ADAMTS1,ANXA2,CCL17,CCL19,CCL22,CCL8,CCR10,CCR3,CCR4,ENTPD2,FGF23,MCHR1,NMUR1,NPHS1,NPY,PLA2G5,SAA1,TFEC,TOR2A	22
Dermatological Diseases and Conditions, Immunological Disease, Inflammatory Disease, Organismal Injury and Abnormalities	Lichen planus	0.000413				ATP5MC1,CCL17,CCL19,CCL22,COL1A1,HLA-DQB1,IFI6,IFIT1,MX1	9
Cell-To-Cell Signaling and Interaction, Cellular Movement, Hematological System Development and Function, Immune Cell Trafficking, Inflammatory Response	Recruitment of neutrophils	0.000426		-0.867		ACKR1,ADORA3,ALOX15,ANXA1,CCL19,CCL22,CHI3L1,CLEC10A,CLEC4E,IL1RN,OLR1,PTX3,SOD2	13
Dermatological Diseases and Conditions, Inflammatory Disease, Organismal Injury and Abnormalities, Skeletal and Muscular Disorders	Juvenile dermatomyositis	0.000426				COL1A1,COL1A2,COL4A1,EMILIN1,S100A11,SDC3,SERPINH1	7
Cancer, Hematological Disease, Organismal Injury and Abnormalities	Hematologic cancer of cells	0.000426		-1.09		ADORA3,AICDA,AIRE,ANXA1,ANXA2,ATP6V0D2,BAG2,BCL7A,CCL17,CCL19,CCL22,CCL8,CCR3,CCR4,CDKN2A,CHI3L1,COL1A1,COL1A2,COL4A1,CRELD2,CTSL,DDX58,DUSP5,FANCB,FGFR2,GBP2,GZMB,IFI44,IFI44L,IFI6,IFIT2,IFIT3,IRF7,ISG15,ISG20,LAG3,MX1,MYO7B,OAS1,OAS2,PSMB5,PTGES2,PTPRZ1,RNF213,RSAD2,SDC1,SERPINF1,SERPINH1,SIGLEC10,SLC16A7,SOD2,SORD,TIMP1,TNFRSF8,TUBB3,VCAN,VTN	57
Cell-To-Cell Signaling and Interaction, Hematological System Development and Function	Interaction of mononuclear leukocytes	0.000426		0.188		ALOX15,ANXA1,BPI,CCL17,CCL19,CCL22,CCR3,CLEC10A,Madcam1,NPY,OSM,SAA1,TNFRSF6B,TNFRSF8	14
Cellular Movement	Trafficking of cells	0.000443				ACKR2,ANXA1,CCL19,CCL22,CCR10,CCR3,CCR4,EMILIN1	8
Cell-To-Cell Signaling and Interaction, Cell-mediated Immune Response, Cellular Movement, Hematological System Development and Function, Immune Cell Trafficking	Recruitment of memory T lymphocytes	0.000446				CCL17,CCL22,CCR4	3
Cancer, Organismal Injury and Abnormalities	Advanced malignant solid tumor	0.000459		-0.711		ABCB1,ACTA2,ADAMTS1,ALPL,ANXA1,ANXA2,CCL19,CDKN2A,CLDN3,COL4A1,DKK1,FGFR2,FST,GPNMB,HSD11B1,IL1RN,IRF7,ISLR,MX1,MYBPH,PSMB5,PTPRZ1,PTX3,QPCT,RNASE1,S100A11,SDC1,SOD2,TNFRSF8,TUBB3,VCAN	31
Cellular Movement, Hematological System Development and Function, Hematopoiesis	Chemotaxis of hematopoietic progenitor cells	0.000483				CCL19,CCL22,CCL8,CCR3,CCR4	5
Inflammatory Response	Innate immune response	0.000507				APOBEC3A,CLEC4E,CLEC6A,DDX58,EIF2AK2,IFIH1,IFIT2,IRF7,ISG15,JCHAIN,MX1,PTX3,ZBP1	13
Cardiovascular System Development and Function	Neovascularization	0.00051		-0.799		ALOX15,ANXA2,C6,CFB,FGFR2,IL1RN,NPY,RNF213,SERPINF1,SOCS3,TIMP1,TNFRSF6B	12
Cell-To-Cell Signaling and Interaction, Cellular Movement, Hematological System Development and Function, Immune Cell Trafficking	Recruitment of granulocytes	0.000523		-1.113		ACKR1,ADORA3,ALOX15,ANXA1,CCL19,CCL22,CCR3,CHI3L1,CLEC10A,CLEC4E,IL1RN,OLR1,PTX3,SOD2	14
Organismal Development	Morphology of body cavity	0.00053				ABCB1,ACTG2,ADAMTS1,ADORA3,AIRE,ALOX15,ALPL,ARID3A,CDKN2A,CLEC4E,CNN1,COL1A1,CTHRC1,DDX58,DHX58,DKK1,DUSP5,ENTPD2,FABP3,FBLN1,FGF23,FGFR2,FKBP4,FMOD,FST,GCSAM,HLA-DQB1,HSD11B1,IL1RN,IRF7,LAG3,Madcam1,MFAP4,MYBL1,MZB1,NUPR1,OSM,P2RY6,PAX9,PTX3,SLC13A5,SLC19A3,SMAD7,SOCS3,SOD2,TF,TIMP1,TNFRSF8,TNFSF13B,TREX1,XBP1	51
Infectious Diseases	Replication of Hepatitis C virus	0.00055	Decreased	-2.689		DDX58,EIF2AK2,IFI6,IFIT1,ISG15,RSAD2,SOCS3,UBA7	8
Developmental Disorder, Hereditary Disorder, Organismal Injury and Abnormalities, Skeletal and Muscular Disorders	Autosomal dominant Emery-Dreifuss muscular dystrophy	0.000556				COL1A1,COL1A2,COL4A1,EMILIN1,S100A11,SDC3,SERPINH1	7
Inflammatory Response	Interferon response	0.000574				DDX58,EIF2AK2,IFIH1,IRF7,TREX1	5
Cancer, Organismal Injury and Abnormalities	Metastatic solid tumor	0.000574		-0.711		ABCB1,ACTA2,ADAMTS1,ALPL,ANXA1,ANXA2,CCL19,CDKN2A,CLDN3,COL4A1,DKK1,FGFR2,FST,GPNMB,IL1RN,IRF7,ISLR,MX1,MYBPH,PSMB5,PTPRZ1,PTX3,QPCT,RNASE1,S100A11,SDC1,SOD2,TUBB3	28
Cell-mediated Immune Response, Cellular Movement, Hematological System Development and Function, Immune Cell Trafficking	Infiltration by T lymphocytes	0.000586		-0.419		ACKR1,C6,CCL19,CCL22,CCR4,IL18BP,LAG3,SAA1,TNFRSF6B,TNFRSF8	10
Immunological Disease	Atopy	0.000586				ANXA1,CCL17,CCL22,CCR3,CCR4,CPNE7,CTSL,FKBP4,GZMB,IL1RN,KEL,MX1,OSM,PTGES2,S100A11,SOCS3,TIMP1,TNFRSF8	18
Carbohydrate Metabolism, Energy Production	Synthesis of pyruvic acid	0.000586				FBP2,IL1RN,PKLR,SDS	4
Organismal Injury and Abnormalities	Benign lesion	0.000586		0.115		ABCB1,ACKR1,ACTA2,ANXA1,ANXA2,CDKN2A,CLDN11,COL13A1,COL1A1,COL1A2,COL4A1,DUSP5,FANCB,FBLN1,FGFR2,FMOD,IFI44L,IFIH1,IFIT1,IFIT3,ISLR,JCHAIN,MYBL1,RNASE1,S100A11,SDC1,SOCS3,SOD2,SORD,TIMP1,TNFSF13B,TUBB3,UBE2S,UNC79,VCAN,VTN,XAF1	37
Cancer, Gastrointestinal Disease, Organismal Injury and Abnormalities	Digestive system cancer	0.000586		0.464		A2M,ABCB1,ABHD11,ACTA2,ACTG2,ADAMTS1,ADAMTS4,ADAMTS5,ADORA3,AICDA,AIRE,ALOX15,ALPL,ANXA1,ANXA2,APOBEC3A,APOD,ARID3A,ASPHD2,ATP6V0D2,ATP8B4,BAG2,BATF2,BPI,C15orf48,C1QTNF6,C2,C6,CALHM6,CARD14,CCL19,CCL22,CCL8,CCR10,CCR3,CCR4,CDKN2A,CFB,CHAC1,CHI3L1,CKAP4,CLDN11,CLDN3,CLEC4E,CLEC4F,CLEC6A,CMPK2,CNN1,CNTN1,COL13A1,COL1A1,COL1A2,COL4A1,CPA5,CPNE7,CPZ,CRELD2,CTHRC1,CTSL,DCTPP1,DDOST,DDX58,DHX58,DKK1,D…	222
Cell-mediated Immune Response, Cellular Movement, Hematological System Development and Function, Immune Cell Trafficking, Lymphoid Tissue Structure and Development	Homing of helper T lymphocytes	0.000678				ACKR2,CCL17,CCL22,CCR3,CCR4	5
Cell-mediated Immune Response, Cellular Movement, Hematological System Development and Function, Immune Cell Trafficking, Inflammatory Response, Lymphoid Tissue Structure and Development	Chemotaxis of T lymphocytes	0.000687		-1.318	bias	ACKR2,CCL17,CCL19,CCL22,CCL8,CCR3,CCR4,SOCS3,TNFRSF6B	9
Cancer, Organismal Injury and Abnormalities	Cancer of cells	0.000687		-0.193		ABCB1,ACTA2,ADAMTS1,ADORA3,AICDA,AIRE,ANXA1,ANXA2,APOD,ATP6V0D2,ATP8B4,BAG2,BCL7A,BPI,C6,CALHM6,CCL17,CCL19,CCL22,CCL8,CCR3,CCR4,CDKN2A,CFB,CHI3L1,CLEC4F,CMPK2,CNN1,CNTN1,COL1A1,COL1A2,COL4A1,CPNE7,CPZ,CRELD2,CTHRC1,CTSL,DDX58,DHX58,DKK1,DPEP2,DPEP3,DUSP5,EMILIN1,ENTPD2,FANCB,FBLN1,FGFR2,FST,GBP2,GP2,GPC2,GPNMB,GZMB,HERC6,HLA-DQB1,IFI44,IFI44L,IFI6,IFIT1,IFIT2,IFIT3,IL1RN,IRF7,ISG15,ISG20,JAZF1,J…	115
Cancer, Organismal Injury and Abnormalities	Abdominal neoplasm	0.000774		0.66		A2M,ABCB1,ABHD11,ACTA2,ACTG2,ADAMTS1,ADAMTS4,ADAMTS5,ADORA3,AGMAT,AICDA,AIRE,ALOX15,ALPL,ANXA1,ANXA2,APOBEC3A,APOD,ARID3A,ASGR2,ASPHD2,ATP6V0D2,ATP8B4,BAG2,BATF2,BHLHA15,BPI,C15orf48,C1QTNF6,C2,C6,CALHM6,CARD14,CCDC58,CCL19,CCL22,CCL8,CCR10,CCR3,CCR4,CDKN2A,CFB,CHAC1,CHI3L1,CKAP4,CLDN11,CLDN3,CLEC4E,CLEC4F,CLEC6A,CMPK2,CNN1,CNTN1,COL13A1,COL1A1,COL1A2,COL4A1,CPA5,CPNE7,CPZ,CRELD2,CTHRC1,CTSL,DCTP…	241
Molecular Transport	Secretion of molecule	0.000774		-1.087		A2M,ABCB1,ADORA3,ANXA1,ANXA2,CLEC4E,CLEC6A,FGF23,FST,HSD11B1,IL1RN,MCHR1,NPY,OLR1,OSM,P4HB,PDIA4,PHB,PLA2G5,PTGES2,RSAD2,SAA1,SOCS3,SOD2,TM6SF2	25
Connective Tissue Disorders, Metabolic Disease, Organismal Injury and Abnormalities, Skeletal and Muscular Disorders	Metabolic bone disease	0.000774				ADAMTS4,ALPL,COL1A1,COL1A2,DMP1,FGF23,SERPINF1,SERPINH1	8
Neurological Disease, Skeletal and Muscular Disorders	Neuromuscular disease	0.000858		1.539		A2M,ABCB1,ADORA3,ANXA1,ANXA2,APOD,BCL7A,CCR10,CCR4,CFB,CHI3L1,COL13A1,CPA5,DUSP5,FKBP4,HLA-DQB1,IFIT1,IL1RN,IRF7,ISG15,LRG1,MT-ND1,MT-ND5,MX1,NEFL,NPY,OAS1,PSMB5,RSAD2,SCN4B,TF,UCK2,VCAN,XBP1,ZNF385B	35
Cancer, Organismal Injury and Abnormalities	Cancer of secretory structure	0.00087				A2M,ABCB1,ADAMTS1,ADAMTS4,ADAMTS5,ADORA3,AICDA,AIRE,ALOX15,ALPL,ANXA1,ANXA2,APOD,ATP8B4,BPI,C2,C6,CCL17,CCL22,CCR10,CCR3,CCR4,CDKN2A,CFB,CHAC1,CHI3L1,CKAP4,CLDN11,CLEC4F,CMPK2,CNTN1,COL13A1,COL1A1,COL1A2,COL4A1,CPNE7,CPZ,CTHRC1,DDX58,DHX58,DKK1,DMP1,DUSP5,EIF2AK2,EMILIN1,ENTPD2,FAM84A,FBLN1,FBP2,FGFR2,FIBIN,FKBP4,FMOD,GBP2,GP2,GPNMB,GPR146,GZMA,GZMB,HCAR3,HEBP2,HERC5,HERC6,HMGB3,IFI44,IFI44L,IFIH…	130
Cell-To-Cell Signaling and Interaction, Cellular Movement, Immune Cell Trafficking	Attraction of mononuclear leukocytes	0.000874		-0.715	bias	ANXA1,CCL17,CCL19,CCL22,CCR3,CCR4	6
Metabolic Disease	Amyloidosis	0.000887				A2M,ACTA2,ALOX15,APOD,CDKN2A,CFB,CHI3L1,CNN1,EIF2AK2,FGFR2,GBP2,GPNMB,HSD11B1,HSPA6,MT-ND1,NEFL,NPY,OLR1,PSMB5,PTPRZ1,QPCT,SAA1,SDC1,SOD2,TF,TIMP1,XBP1	27
Cancer, Organismal Injury and Abnormalities	Subcutaneous tumor	0.000906				CLDN11,COL13A1,COL1A1,COL1A2,COL4A1,FGFR2,FMOD,IFI44L,IFIH1,IFIT1,IFIT3,MYBL1,NUPR1,S100A11,SOCS3,SOD2,TUBB3,VCAN,XAF1	19
Gastrointestinal Disease, Inflammatory Disease, Inflammatory Response, Organismal Injury and Abnormalities	Ulcerative colitis	0.000914				ABCB1,ADORA3,ANXA1,COL1A1,COL1A2,FGFR2,GBP2,HSD11B1,SMAD7,SOCS3,TF,UBA7,XBP1	13
Antimicrobial Response	Inhibition of virus	0.000974		0.453	bias	A2M,CCL17,CCL22,EIF2AK2,GZMA,MX1	6
Cellular Movement	Chemotaxis	0.000974		-0.472	bias	A2M,ACKR1,ACKR2,ADORA3,ANXA1,ANXA2,CCL17,CCL19,CCL22,CCL8,CCR10,CCR3,CCR4,MT-ND1,NPY,OSM,PTPRO,PTPRZ1,SAA1,SERPINF1,SERPINH1,SOCS3,TNFRSF6B,TNFRSF8,VTN	25
Organismal Survival	Survival of organism	0.00102		0.295		ABCB1,ACTG2,AICDA,ALOX15,ANXA1,CCR4,CDKN2A,CFB,CLEC10A,CNTN1,DDX58,DHX58,DKK1,FST,GZMA,IL1RN,IRF7,LAG3,MX1,OLR1,PHB,PTX3,RSAD2,SLC40A1,SOCS3,SOD2,TNFRSF8,TNFSF13B,TREX1,TUBB3,XBP1	31
Inflammatory Response	Type I interferon response	0.00104				DDX58,IFIH1,IRF7,TREX1	4
Cell-To-Cell Signaling and Interaction	Response of myeloid cells	0.00105		1.367		ALOX15,ANXA1,CCL22,CLEC6A,DDX58,ISG15,OSM,PGLYRP1,PLA2G5,PTX3,SAA1,TNFRSF6B,VTN,XBP1	14
Hematological System Development and Function, Tissue Development	Accumulation of blood cells	0.00105		-0.718		ACKR2,AICDA,ANXA1,C6,CCL17,CCL22,CCR3,FGFR2,IL1RN,OSM,P4HB,PTX3,SMAD7,TIMP1,TNFRSF8,XBP1	16
Connective Tissue Disorders, Hereditary Disorder, Organismal Injury and Abnormalities	Hereditary connective tissue disorder	0.0011				ACTA2,ADAMTS4,ALPL,ANXA1,ATP6V0D2,CNN1,COL1A1,COL1A2,COL4A1,DDX58,DMP1,EMG1,FGF23,FGFR2,IFIH1,MASP1,MFAP4,P4HB,PYCR1,SERPINF1,SERPINH1,TREX1,TUBB3,USP18	24
Cellular Movement, Hematological System Development and Function, Immune Cell Trafficking, Inflammatory Response, Lymphoid Tissue Structure and Development	Chemotaxis of lymphocytes	0.0011		-1.361	bias	ACKR2,CCL17,CCL19,CCL22,CCL8,CCR3,CCR4,SAA1,SOCS3,TNFRSF6B	10
Immunological Disease	Immediate hypersensitivity	0.0011				ANXA1,CCL17,CCL22,CCR3,CCR4,CPNE7,CTSL,FKBP4,GZMB,IL1RN,KEL,MX1,OSM,PTGES2,S100A11,TIMP1,TNFRSF8	17
Cardiovascular System Development and Function, Cellular Development, Cellular Function and Maintenance, Cellular Growth and Proliferation, Organismal Development, Tissue Development	Endothelial cell development	0.00115		0.349		ADAMTS1,ANXA2,BPI,CCR3,CDKN2A,COL1A1,COL4A1,DKK1,DMP1,FGFR2,IL1RN,LRG1,MYDGF,OSM,SAA1,SERPINF1,TNFRSF6B,VTN,XBP1	19
Gastrointestinal Disease, Immunological Disease, Ophthalmic Disease, Organismal Injury and Abnormalities	Sjögren syndrome	0.0012				CCL19,CCL22,GBP2,IFIH1,IFIT3,OSM,SOCS3,TIMP1,TNFSF13B	9
Infectious Diseases	Replication of virus	0.00122	Decreased	-2.83		CCL22,CLDN3,DDX58,DKK1,EIF2AK2,FGFR2,GPR146,HERC5,IFI6,IFIH1,IFIT1,IRF7,ISG15,ISG20,MX1,MX2,OAS1,P2RY6,PTX3,RSAD2,SOCS3,TRMT61A,UBA7,ZBP1	24
Cell-To-Cell Signaling and Interaction	Adhesion of blood cells	0.00128		-0.901		A2M,ALOX15,ANXA1,BPI,CCL17,CCL19,CCL22,CCR3,CLEC10A,GZMB,Madcam1,NPY,OLR1,OSM,PTX3,SAA1,TNFRSF6B,TNFRSF8,VTN	19
Cancer, Organismal Injury and Abnormalities	Benign connective or soft tissue neoplasm	0.00128				CDKN2A,CLDN11,COL13A1,COL1A1,COL1A2,COL4A1,FGFR2,FMOD,IFI44L,IFIH1,IFIT1,IFIT3,MYBL1,S100A11,SOCS3,SOD2,TUBB3,VCAN,XAF1	19
Antimicrobial Response, Inflammatory Response	Antiviral response of cells	0.0013		1.706	bias	DDX58,DHX58,EIF2AK2,IFIH1,OSM,SOCS3	6
Cell-mediated Immune Response, Cellular Movement, Hematological System Development and Function, Immune Cell Trafficking, Inflammatory Response, Lymphoid Tissue Structure and Development	Chemotaxis of helper T lymphocytes	0.0013				ACKR2,CCL17,CCL22,CCR4	4
Cancer, Organismal Injury and Abnormalities	Malignant solid tumor	0.0013		-0.717		A2M,ABCB1,ABHD11,ACTA2,ACTG2,ADAMTS1,ADAMTS4,ADAMTS5,ADORA3,AGMAT,AICDA,AIRE,ALOX15,ALPL,ANXA1,ANXA2,APOBEC3A,APOD,ARID3A,ASGR2,ASPHD2,ATP6V0D2,ATP8B4,BAG2,BATF2,BCL7A,BHLHA15,BPI,C15orf48,C1QTNF6,C2,C6,CALHM6,CARD14,CCDC58,CCL17,CCL19,CCL22,CCL8,CCR10,CCR3,CCR4,CDKN2A,CFB,CHAC1,CHI3L1,CKAP4,CLDN11,CLDN3,CLEC10A,CLEC4E,CLEC4F,CLEC6A,CMPK2,CNN1,CNTN1,COL13A1,COL1A1,COL1A2,COL4A1,CPA5,CPNE7,CPZ,CRE…	247
Cancer, Hematological Disease, Immunological Disease, Organismal Injury and Abnormalities	Angioimmunoblastic T-cell lymphoma	0.00136				CCL19,CCL22,CDKN2A,PSMB5,SDC1,SERPINF1,SERPINH1,TIMP1,TNFRSF8,TUBB3,VTN	11
Dermatological Diseases and Conditions, Inflammatory Disease, Organismal Injury and Abnormalities, Skeletal and Muscular Disorders	Dermatomyositis	0.00139				COL1A1,COL1A2,COL4A1,EMILIN1,GBP2,IFIT3,S100A11,SDC3,SERPINH1	9
Cancer, Hematological Disease, Immunological Disease, Organismal Injury and Abnormalities	Peripheral T-cell lymphoma	0.0014				CDKN2A,COL1A2,COL4A1,IFI44,IFI44L,IFIT2,IFIT3,ISG15,PSMB5,TNFRSF8,TUBB3	11
Cell-To-Cell Signaling and Interaction, Cellular Movement, Hematological System Development and Function, Immune Cell Trafficking	Attraction of T lymphocytes	0.0014		-1.452	bias	CCL17,CCL19,CCL22,CCR3,CCR4	5
Cellular Development, Cellular Growth and Proliferation, Nervous System Development and Function	Proliferation of oligodendrocyte precursor cells	0.0014		1.477		CDKN2A,CNTN1,PTPRZ1,TF,VTN	5
Humoral Immune Response, Inflammatory Response	Complement activation	0.0014				C2,C6,CFB,FMOD,JCHAIN,MASP1	6
Cancer, Organismal Injury and Abnormalities, Skeletal and Muscular Disorders	Smooth muscle tumor	0.0014				ACTG2,CDKN2A,CLDN11,CTSL,FGFR2,FMOD,IFI44L,IFIH1,IFIT1,IFIT3,MYBL1,S100A11,SOCS3,SOD2,TUBB3,VCAN,XAF1	17
Cell-To-Cell Signaling and Interaction, Cellular Function and Maintenance, Hematological System Development and Function, Inflammatory Response	Phagocytosis by macrophages	0.0014		1.609		ALOX15,ANXA1,CLEC6A,ISG15,PGLYRP1,PLA2G5,PTX3,SAA1,VTN,XBP1	10
Infectious Diseases	Replication of Herpesviridae	0.00141	Decreased	-2.646		DDX58,IFIH1,ISG20,MX2,OAS1,RSAD2,ZBP1	7
Cancer, Organismal Injury and Abnormalities	Growth of tumor	0.00141		0.764		ADAMTS1,ADORA3,AICDA,ANXA1,ANXA2,BATF2,CDKN2A,CHI3L1,COL4A1,DKK1,FGFR2,FST,GPNMB,GZMA,HMGB3,IL1RN,LRRC4,NPY,NUPR1,OLR1,OSM,PHB,PYCR1,SERPINF1,SFRP2,SLC1A5,SMAD7,SOCS3,SOD2,TIMP1,TNFSF13B,TUBB3,VCAN,XBP1	34
Cancer, Organismal Injury and Abnormalities	Visceral metastasis	0.00143		-0.049		ACTA2,ADAMTS1,ANXA1,ANXA2,CDKN2A,CLDN3,COL4A1,DKK1,FGFR2,FST,GPNMB,ISLR,MX1,MYBPH,PTPRZ1,PTX3,QPCT,SDC1,SOD2,TUBB3	20
Cell Death and Survival	Apoptosis of leukocytes	0.00143		0.747		ADORA3,ANXA1,CCL19,CDKN2A,CHI3L1,COL1A1,DHX58,DUSP5,EIF2AK2,GP2,GZMA,GZMB,IL1RN,ISG15,SERPINF1,SMAD7,SOD2,TIMP1,TNFRSF6B,TNFRSF8,TNFSF13B	21
Cellular Movement, Hematological System Development and Function, Immune Cell Trafficking, Inflammatory Response	Chemotaxis of mononuclear leukocytes	0.00143		-0.786	bias	ACKR2,ANXA1,CCL17,CCL19,CCL22,CCL8,CCR3,CCR4,PTPRO,SAA1,SOCS3,TNFRSF6B	12
Cell-To-Cell Signaling and Interaction, Cellular Movement, Immune Cell Trafficking	Attraction of leukocytes	0.00151		-0.262	bias	ANXA1,CCL17,CCL19,CCL22,CCR3,CCR4,VCAN	7
Cell Death and Survival	Apoptosis of tumor cell lines	0.00153		-1.7		ABCB1,ALOX15,ANXA2,CARD14,CDKN2A,COL1A1,COL4A1,DDX58,DKK1,EIF2AK2,FBLN1,FGFR2,FST,GZMB,HLA-DQB1,IFI6,LAG3,MYBL1,NUPR1,OSM,P4HB,PHB,PTPRO,PTPRQ,RNASE1,S100A11,SDC1,SERPINF1,SFRP2,SMAD7,SOCS3,SOD2,TF,TIMP1,TNFRSF6B,TNFRSF8,TNFSF13B,UBA7,USP18,VCAN,VTN,XAF1,XBP1,ZNF385B	44
Hematological System Development and Function, Immune Cell Trafficking, Inflammatory Response, Tissue Development	Accumulation of leukocytes	0.00154		-0.954		ACKR2,AICDA,ANXA1,C6,CCL17,CCL22,CCR3,FGFR2,IL1RN,OSM,PTX3,SMAD7,TIMP1,TNFRSF8,XBP1	15
Hematological System Development and Function, Tissue Morphology	Quantity of granulocytes	0.00154		-0.581		ABCB1,ADORA3,ALOX15,C6,CCL22,CCR3,CCR4,CLEC10A,CLEC4E,DDX58,DUSP5,IL18BP,PGLYRP1,SOCS3,TF,TIMP1,VTN	17
Cancer, Organismal Injury and Abnormalities	Cancer	0.00166		0.164		A2M,ABCB1,ABHD11,ACTA2,ACTG2,ADAMTS1,ADAMTS4,ADAMTS5,ADORA3,AGMAT,AICDA,AIRE,ALOX15,ALPL,ANXA1,ANXA2,APOBEC3A,APOD,ARID3A,ASGR2,ASPHD2,ATP6V0D2,ATP8B4,BAG2,BATF2,BCL7A,BHLHA15,BPI,C15orf48,C1QTNF6,C2,C6,CALHM6,CARD14,CCDC58,CCL17,CCL19,CCL22,CCL8,CCR10,CCR3,CCR4,CDKN2A,CFB,CHAC1,CHI3L1,CKAP4,CLDN11,CLDN3,CLEC10A,CLEC4E,CLEC4F,CLEC6A,CMPK2,CNN1,CNTN1,COL13A1,COL1A1,COL1A2,COL4A1,CPA5,CPNE7,CPZ,CRE…	248
Infectious Diseases	Replication of RNA virus	0.00167	Decreased	-2.239		CCL22,CLDN3,DDX58,DKK1,EIF2AK2,FGFR2,GPR146,HERC5,IFI6,IFIH1,IFIT1,IRF7,ISG15,ISG20,MX1,OAS1,P2RY6,PTX3,RSAD2,SOCS3,TRMT61A,UBA7	22
Cell Death and Survival	Cell survival	0.00178	Increased	2.117	bias	ABCB1,ADAMTS1,ADORA3,AICDA,APOBEC3A,APOD,CDKN2A,CHI3L1,CLDN3,COL1A1,DKK1,DUSP5,FGFR2,GFRA2,GPNMB,GZMB,HSPA6,IFIH1,IL1RN,MX1,NEFL,NPHS1,NPY,NUPR1,OLR1,OSM,P4HB,PHB,PKLR,PSMB5,PTPRO,PTPRZ1,SDC1,SERPINF1,SFRP2,SLC1A5,SLC40A1,SMAD7,SOCS3,SOD2,TF,TIMP1,TNFRSF8,TNFSF13B,TUBB3,USP18,VCAN,VTN,XAF1,XBP1	50
Hematological System Development and Function, Lymphoid Tissue Structure and Development, Organ Morphology, Organismal Development, Tissue Morphology	Morphology of marginal zone of spleen	0.00181				AIRE,HLA-DQB1,MYBL1,TNFSF13B,TREX1	5
Cell Death and Survival	Apoptosis of blood cells	0.00197		0.696		ADORA3,ANXA1,CCL19,CDKN2A,CHI3L1,COL1A1,DHX58,DUSP5,EIF2AK2,GP2,GZMA,GZMB,IL1RN,ISG15,OSM,SERPINF1,SMAD7,SOD2,TIMP1,TNFRSF6B,TNFRSF8,TNFSF13B	22
Antimicrobial Response, Inflammatory Response	Antibacterial response	0.00198				ADAMTS4,ADAMTS5,AICDA,BPI,CLEC4E,HIST1H2BC,HIST1H2BJ,ISG15,JCHAIN,PGLYRP1	10
Tissue Development	Accumulation of cells	0.00198		-0.636		ACKR2,AICDA,ANXA1,C6,CCL17,CCL22,CCR3,CDKN2A,FGFR2,IL1RN,OSM,P4HB,PTX3,SMAD7,TIMP1,TNFRSF8,XBP1	17
Cell-To-Cell Signaling and Interaction	Binding of blood cells	0.00202		-0.604		A2M,ACKR1,ALOX15,ANXA1,BPI,CCL17,CCL19,CCL22,CCR3,CLEC10A,GZMB,Madcam1,NPY,OLR1,OSM,PTX3,SAA1,TNFRSF6B,TNFRSF8,VTN	20
Cell-To-Cell Signaling and Interaction, Cellular Movement	Recruitment of myeloid cells	0.00202		-0.833		ACKR1,ADORA3,ALOX15,ANXA1,CCL19,CCL22,CCR3,CHI3L1,CLEC10A,CLEC4E,IL1RN,IRF7,OLR1,PTX3,SOD2	15
Cellular Movement, Hematological System Development and Function, Immune Cell Trafficking	Cellular infiltration by mononuclear leukocytes	0.00219		-0.267		ACKR1,C6,CCL19,CCL22,CCR4,IL18BP,LAG3,OSM,SAA1,TIMP1,TNFRSF6B,TNFRSF8	12
Cellular Assembly and Organization, Cellular Function and Maintenance	Organization of fibrils	0.00221				ANXA2,COL1A1,COL1A2,MFAP4,SERPINH1,SFRP2	6
Hematological System Development and Function, Tissue Morphology	Quantity of myeloid cells	0.00221		-0.198		ABCB1,ADORA3,AIRE,ALOX15,ARID3A,C6,CCL22,CCR3,CCR4,CLEC10A,CLEC4E,DDX58,DKK1,DUSP5,HSD11B1,IL18BP,NPY,PGLYRP1,SOCS3,TF,TIMP1,VTN	22
Cellular Movement, Hematological System Development and Function, Immune Cell Trafficking	Cellular infiltration by lymphocytes	0.00223		-0.51		ACKR1,C6,CCL19,CCL22,CCR4,IL18BP,LAG3,SAA1,TIMP1,TNFRSF6B,TNFRSF8	11
Cellular Growth and Proliferation, Lymphoid Tissue Structure and Development	Proliferation of lymphatic system cells	0.00224		-0.724		A2M,AIRE,ANXA1,CCL17,CCL19,CCL22,CDKN2A,CHI3L1,CLEC10A,DUSP5,EIF2AK2,GP2,GPNMB,HLA-DQB1,HR,IL1RN,ISG15,ISG20,LAG3,MYBL1,MYDGF,NPY,PTGES2,PTPRO,SDC1,SIGLEC10,SMAD7,SOCS3,TNFRSF6B,TNFSF13B,ZBTB32	31
Connective Tissue Disorders, Dermatological Diseases and Conditions, Developmental Disorder, Hereditary Disorder, Metabolic Disease, Organismal Injury and Abnormalities, Skeletal and Muscular Disorders	Ehlers-Danlos syndrome type VII	0.00243				ADAMTS4,COL1A1,COL1A2	3
Cancer, Organismal Injury and Abnormalities, Skeletal and Muscular Disorders	Leiomyosarcoma	0.00249				ACTG2,CDKN2A,CTSL,FGFR2,S100A11,TUBB3,VCAN	7
Cell-To-Cell Signaling and Interaction, Hematological System Development and Function	Binding of mononuclear leukocytes	0.00249		-0.315		ALOX15,ANXA1,BPI,CCL17,CCL19,CCL22,CCR3,CLEC10A,Madcam1,NPY,OSM,TNFRSF6B	12
Cancer, Gastrointestinal Disease, Organismal Injury and Abnormalities	Digestive organ tumor	0.00249		0.015		A2M,ABCB1,ABHD11,ACTA2,ACTG2,ADAMTS1,ADAMTS4,ADAMTS5,ADORA3,AGMAT,AICDA,AIRE,ALOX15,ALPL,ANXA1,ANXA2,APOBEC3A,APOD,ARID3A,ASPHD2,ATP6V0D2,ATP8B4,BAG2,BATF2,BHLHA15,BPI,C15orf48,C1QTNF6,C2,C6,CALHM6,CARD14,CCL19,CCL22,CCL8,CCR10,CCR3,CCR4,CDKN2A,CFB,CHAC1,CHI3L1,CKAP4,CLDN11,CLDN3,CLEC4E,CLEC4F,CLEC6A,CMPK2,CNN1,CNTN1,COL13A1,COL1A1,COL1A2,COL4A1,CPA5,CPNE7,CPZ,CRELD2,CTHRC1,CTSL,DCTPP1,DDOST,DDX5…	232
Cancer, Organismal Injury and Abnormalities, Reproductive System Disease	Female genital tract serous carcinoma	0.00249				ABCB1,ACTG2,ANXA2,APOD,CDKN2A,CFB,CLDN3,CNN1,DKK1,EMILIN1,FBLN1,GZMA,HSD11B1,ISG15,MFAP4,SAA1,TUBB3,UBE2S,VCAN	19
Cell-To-Cell Signaling and Interaction, Cellular Movement, Hematological System Development and Function, Immune Cell Trafficking, Inflammatory Response	Recruitment of phagocytes	0.00252		-0.451		ACKR1,ADORA3,ALOX15,ANXA1,CCL19,CCL22,CHI3L1,CLEC10A,CLEC4E,IL1RN,OLR1,OSM,PTX3,SOD2	14
Hematological System Development and Function	Hemostasis	0.00264		-1.894		ABCB1,ANXA2,ASGR2,BPI,CCL17,CCL22,ENTPD2,GZMB,PLA2G5,SAA1,SERPINF1,VCAN,VTN	13
Gastrointestinal Disease, Inflammatory Disease	Inflammatory Bowel Disease	0.0027				ABCB1,ADORA3,ANXA1,BPI,CCL17,COL1A1,COL1A2,FGFR2,GBP2,HSD11B1,IL1RN,SMAD7,SOCS3,TF,TNFRSF6B,UBA7,XBP1	17
Neurological Disease, Organismal Injury and Abnormalities, Psychological Disorders	Cerebral degeneration	0.00274				ADAMTS1,ANXA1,COL1A1,COL1A2,FABP3,FBLN1,FBP2,GPNMB,NEFL,SCN4B,SOD2,TF,TIMP1,TUBB3	14
Endocrine System Disorders, Gastrointestinal Disease, Metabolic Disease, Organismal Injury and Abnormalities, Renal and Urological Disease	Diabetic nephropathy	0.00275				APOD,CDKN2A,CHI3L1,CTSL,DKK1,IFIT1,NPHS1,OAS1,OLR1,PKLR,PTPRO	11
Cell-To-Cell Signaling and Interaction, Hematological System Development and Function, Immune Cell Trafficking, Inflammatory Response	Activation of antigen presenting cells	0.00293		1.673		ANXA2,BPI,C6,CCL22,CHI3L1,CLEC4E,CTSL,HLA-DQB1,IL1RN,NPY,OSM,PLA2G5,SERPINF1,TNFRSF6B,USP18,VTN	16
Hematological Disease, Immunological Disease, Inflammatory Disease	Eosinophilic inflammation	0.00304				ALOX15,ANXA1,APOBEC3A,CCR3,CCR4,JCHAIN,OSM,P4HB,TNFSF13B	9
Cell Death and Survival	Cell viability	0.00307	Increased	2.121	bias	ABCB1,ADAMTS1,ADORA3,AICDA,APOBEC3A,APOD,CDKN2A,CHI3L1,CLDN3,COL1A1,DKK1,DUSP5,FGFR2,GFRA2,GPNMB,HSPA6,IFIH1,IL1RN,MX1,NEFL,NPHS1,NPY,NUPR1,OLR1,OSM,P4HB,PHB,PKLR,PTPRO,PTPRZ1,SDC1,SERPINF1,SFRP2,SLC1A5,SLC40A1,SOCS3,SOD2,TF,TIMP1,TNFRSF8,TNFSF13B,TUBB3,USP18,VCAN,VTN,XAF1,XBP1	47
Cellular Movement, Hematological System Development and Function, Immune Cell Trafficking	Trafficking of leukocytes	0.00307				ANXA1,CCL19,CCL22,CCR10,CCR3,CCR4	6
Neurological Disease, Organismal Injury and Abnormalities, Psychological Disorders	Amyotrophic lateral sclerosis	0.00325				ADAMTS1,ANXA1,COL1A1,COL1A2,FABP3,FBLN1,FBP2,GPNMB,NEFL,SCN4B,SOD2,TF,TIMP1	13
Cancer, Hematological Disease, Immunological Disease, Organismal Injury and Abnormalities	B-cell neoplasm	0.00326		-1.091		ABCB1,ADORA3,AICDA,AIRE,ALPL,ANXA1,ANXA2,ATP6V0D2,BCL7A,CCL17,CDKN2A,CHI3L1,COL1A1,COL1A2,CPA5,CRELD2,CTSL,DDX58,DKK1,FANCB,FGFR2,GBP2,HCAR3,IFIT2,IFIT3,IL1RN,JCHAIN,LAG3,PSMB5,PTGES2,PTPRZ1,RNF213,SDC1,SIGLEC10,SLC16A7,SMAD7,SOD2,TF,TIMP1,TNFRSF8,TUBB3,VCAN,VTN,XBP1	44
Cellular Movement	Invasion of cells	0.00339	Increased	2.552		A2M,ACTA2,ADAMTS1,ANXA1,ANXA2,BATF2,CCL19,CDKN2A,CHI3L1,CLDN3,CTSL,DDX58,DKK1,DRAM1,EIF2AK2,ESM1,FBLN1,FGFR2,FMOD,FST,GZMB,HMGB3,IFIT2,MX1,OSM,PHB,PTPRZ1,S100A11,SAA1,SDC1,SMAD7,SOD2,TIMP1,VCAN,VTN	35
Neurological Disease, Organismal Injury and Abnormalities, Psychological Disorders	Tauopathy	0.00339				A2M,ACTA2,ALOX15,APOD,CDKN2A,CFB,CHI3L1,CNN1,EIF2AK2,GBP2,HSD11B1,HSPA6,MT-ND1,NEFL,NPY,OLR1,PTPRZ1,QPCT,SCN4B,SDC1,SOD2,TF,TIMP1,TUBB3,XBP1	25
Cell-mediated Immune Response, Cellular Movement, Hematological System Development and Function, Immune Cell Trafficking, Inflammatory Response, Lymphoid Tissue Structure and Development	Chemotaxis of Th2 cells	0.00355				CCL17,CCL22,CCR4	3
Cell-To-Cell Signaling and Interaction	Binding of lymphatic system cells	0.00382		-0.753		ACKR2,ANXA1,ANXA2,CCL17,CCL19,CCL22,CCR3,CLEC10A,Madcam1,NPY,OSM	11
Cardiovascular System Development and Function	Vascularization	0.00388		-1.167		ADAMTS1,ALOX15,ANXA2,C6,CFB,FGFR2,IL1RN,NPY,RNF213,SERPINF1,SOCS3,TIMP1,TNFRSF6B	13
Organismal Injury and Abnormalities, Reproductive System Disease	Benign pelvic disease	0.004				ACKR1,ACTA2,CCL19,CCL22,CCR10,CLDN11,CNTN1,DKK1,FGFR2,FMOD,FST,GBP2,GZMA,IFI44L,IFIH1,IFIT1,IFIT3,ISG20,SMAD7,SOCS3,SOD2,TNFSF13B,VCAN,XAF1	24
Cell-To-Cell Signaling and Interaction, Hematological System Development and Function	Interaction of lymphocytes	0.00409		-0.063		ANXA1,CCL17,CCL19,CCL22,CCR3,CLEC10A,Madcam1,NPY,OSM,SAA1,TNFRSF8	11
Cell-To-Cell Signaling and Interaction, Inflammatory Response	Immune response of peritoneal macrophages	0.00411		0.277		CCL22,ISG15,SAA1,VTN,XBP1	5
Cell-To-Cell Signaling and Interaction, Hematological System Development and Function, Immune Cell Trafficking, Inflammatory Response	Activation of macrophages	0.0042		1.27		ANXA2,BPI,C6,CCL22,CHI3L1,CLEC4E,IL1RN,NPY,PLA2G5,SERPINF1,TNFRSF6B,USP18,VTN	13
Hematological System Development and Function, Tissue Development	Accumulation of myeloid cells	0.0042		-0.792		ANXA1,C6,CCL17,CCR3,FGFR2,IL1RN,OSM,PTX3,SMAD7,TIMP1,XBP1	11
Cellular Function and Maintenance	Ion homeostasis of cells	0.00421		1.445		A2M,ACKR1,ADAMTS1,ANXA1,ANXA2,CCL17,CCL19,CCL22,CCL8,CCR10,CCR3,CCR4,DMP1,FGF23,KEL,MCHR1,NPY,SAA1,SLC40A1,SOD2,TF,TNFRSF8,VTN,XBP1	24
Organismal Injury and Abnormalities	Ulcer	0.0043				ABCB1,ANXA1,COL13A1,COL1A1,COL1A2,COL4A1,CTSL,IL1RN,XBP1	9
Hematological System Development and Function, Lymphoid Tissue Structure and Development, Organ Morphology, Organismal Development, Tissue Morphology	Morphology of spleen component	0.00436				AIRE,ALOX15,CDKN2A,HLA-DQB1,MYBL1,TNFSF13B,TREX1	7
Cellular Growth and Proliferation	Inhibition of cells	0.00448		1.015	bias	ADORA3,ANXA1,CDKN2A,GZMA,IL1RN,LAG3,NPY,OSM,SDC1,TIMP1	10
Cell Death and Survival	Cell death of mononuclear leukocytes	0.00455		-0.485		ADORA3,CCL19,CDKN2A,CHI3L1,CLEC10A,COL1A1,DHX58,DRAM1,DUSP5,EIF2AK2,GP2,GZMA,GZMB,LAG3,SMAD7,TIMP1,TNFRSF6B,TNFSF13B	18
Cardiovascular System Development and Function, Cellular Development, Cellular Function and Maintenance, Cellular Growth and Proliferation, Organismal Development, Tissue Development	Proliferation of endothelial cells	0.00461		-0.04		ADAMTS1,BPI,CCR3,CDKN2A,COL4A1,DKK1,DMP1,FGFR2,IL1RN,LRG1,MYDGF,OSM,SAA1,SERPINF1,TNFRSF6B,XBP1	16
Connective Tissue Disorders, Developmental Disorder, Hereditary Disorder, Metabolic Disease, Organismal Injury and Abnormalities, Skeletal and Muscular Disorders	Osteogenesis imperfecta	0.00466				COL1A1,COL1A2,SERPINF1,SERPINH1	4
Cell-mediated Immune Response, Cellular Movement, Hematological System Development and Function, Immune Cell Trafficking	Cellular infiltration by TREG cells	0.00466				CCL22,CCR4,LAG3	3
Cellular Movement, Hematological System Development and Function, Hematopoiesis, Humoral Immune Response, Immune Cell Trafficking, Inflammatory Response, Lymphoid Tissue Structure and Development	Chemotaxis of pre-B lymphocytes	0.00466				CCL19,CCL8,CCR3	3
Cell-mediated Immune Response, Cellular Movement, Hematological System Development and Function, Immune Cell Trafficking	Migration of Th2 cells	0.00466				CCL17,CCL22,CCR4	3
Hereditary Disorder, Ophthalmic Disease, Organismal Injury and Abnormalities	Age-related macular degeneration type 14	0.00466				C2,CFB	2
Connective Tissue Disorders, Developmental Disorder, Hereditary Disorder, Metabolic Disease, Organismal Injury and Abnormalities, Skeletal and Muscular Disorders	Autosomal dominant osteogenesis imperfecta type III	0.00466				COL1A1,COL1A2	2
Connective Tissue Disorders, Developmental Disorder, Hereditary Disorder, Metabolic Disease, Organismal Injury and Abnormalities, Skeletal and Muscular Disorders	Autosomal dominant osteogenesis imperfecta with normal sclerae, dominant form	0.00466				COL1A1,COL1A2	2
Cell Morphology	Contractility of dermal fibroblasts	0.00466				ADAMTS5,VCAN	2
Gastrointestinal Disease, Organ Morphology, Organismal Injury and Abnormalities	Destruction of salivary gland	0.00466				ANXA1,TNFSF13B	2
Connective Tissue Disorders, Developmental Disorder, Hereditary Disorder, Metabolic Disease, Organismal Injury and Abnormalities, Skeletal and Muscular Disorders	Dominant perinatal lethal osteogenesis imperfecta	0.00466				COL1A1,COL1A2	2
Post-Translational Modification	Isgylation of protein	0.00466				ISG15,UBA7	2
Cellular Movement, Inflammatory Response	Mobility of bone marrow-derived dendritic cells	0.00466				CCL17,CCL19	2
Connective Tissue Disorders, Dermatological Diseases and Conditions, Developmental Disorder, Hereditary Disorder, Metabolic Disease, Organismal Injury and Abnormalities, Skeletal and Muscular Disorders	OI/EDS combined syndrome	0.00466				COL1A1,COL1A2	2
Connective Tissue Disorders, Developmental Disorder, Hereditary Disorder, Metabolic Disease, Organismal Injury and Abnormalities, Skeletal and Muscular Disorders	Osteogenesis imperfecta type IVB	0.00466				COL1A1,COL1A2	2
Cell-To-Cell Signaling and Interaction, Cell-mediated Immune Response, Cellular Movement, Hematological System Development and Function, Immune Cell Trafficking	Recruitment of Th2 memory cells	0.00466				CCL17,CCL22	2
Cell Cycle	S phase of neuroglia	0.00466				SDC3,SOD2	2
Cardiovascular Disease, Connective Tissue Disorders, Developmental Disorder, Hereditary Disorder, Organismal Injury and Abnormalities, Skeletal and Muscular Disorders	Singleton-Merten syndrome	0.00466				DDX58,IFIH1	2
Cell-mediated Immune Response, Cellular Movement, Hematological System Development and Function, Immune Cell Trafficking	Trafficking of regulatory T lymphocytes	0.00466				CCL22,CCR4	2
Cell Morphology, Organ Morphology, Organismal Injury and Abnormalities, Skeletal and Muscular Disorders, Skeletal and Muscular System Development and Function, Tissue Morphology	Abnormal morphology of skeletal muscle cells	0.0047				COL13A1,FST,HSD11B1,KEL,SOD2	5
Cellular Development, Cellular Growth and Proliferation, Digestive System Development and Function, Hepatic System Development and Function, Organ Development	Proliferation of liver cells	0.00478		0		COL1A1,FGFR2,FST,IL1RN,OSM,SERPINH1,SMAD7,SOCS3,TF,TIMP1,XBP1	11
Cellular Development, Cellular Growth and Proliferation, Hematological System Development and Function, Lymphoid Tissue Structure and Development	Proliferation of lymphocytes	0.00486		-0.871		A2M,AIRE,ANXA1,CCL17,CCL19,CCL22,CDKN2A,CLEC10A,DUSP5,EIF2AK2,GP2,GPNMB,HLA-DQB1,HR,IL1RN,ISG15,ISG20,LAG3,MYBL1,MYDGF,NPY,SDC1,SIGLEC10,SMAD7,SOCS3,TNFRSF6B,TNFSF13B,ZBTB32	28
Gastrointestinal Disease, Inflammatory Disease, Inflammatory Response, Organismal Injury and Abnormalities	Experimental colitis	0.0052		-1.664		ACKR2,CFB,IL1RN,PHB,SMAD7,SOCS3,XBP1	7
Cell-To-Cell Signaling and Interaction	Binding of muscle cells	0.0052		0.555		ACTA2,ALOX15,CKAP4,NPY,VTN	5
Cell-To-Cell Signaling and Interaction	Binding of tumor cell lines	0.0052		-0.052		ALOX15,ANXA1,ANXA2,ASGR2,CDKN2A,EMILIN1,ESM1,FGFR2,GPNMB,GZMB,OSM,PTPRZ1,SDC1,SERPINF1,TNFRSF6B,TNFRSF8,VCAN,VTN	18
Connective Tissue Development and Function, Tissue Morphology	Quantity of connective tissue	0.00546		1.976		ADAMTS1,ALOX15,ALPL,ARID3A,CDKN2A,CLEC10A,COL1A1,DKK1,EIF2AK2,FGF23,FGFR2,GPNMB,HSD11B1,IL1RN,KEL,MCHR1,NPY,PAX9,PKLR,SDC3,SLC13A5,SOCS3,SOD2,SPTB	24
Humoral Immune Response, Protein Synthesis	Quantity of IgG	0.00549		0.916		ABCB1,AICDA,ARID3A,CCR4,CLEC4E,HLA-DQB1,JCHAIN,MYBL1,RSAD2,SDC1,SIGLEC10,TREX1	12
Digestive System Development and Function, Gastrointestinal Disease, Hepatic System Development and Function, Hepatic System Disease, Inflammatory Disease, Inflammatory Response, Organ Development, Organismal Injury and Abnormalities	Inflammation of liver	0.00565		0.211		ACKR1,ACTA2,ADORA3,AIRE,CCL22,CCL8,CCR10,CDKN2A,DDX58,GBP2,IL1RN,SLC19A3,SOCS3,SOD2,TIMP1,XBP1	16
Hematological System Development and Function, Immune Cell Trafficking, Inflammatory Response, Tissue Development	Accumulation of granulocytes	0.00579		-0.99		ANXA1,CCL17,CCR3,FGFR2,IL1RN,OSM,PTX3,XBP1	8
Cancer, Endocrine System Disorders, Organismal Injury and Abnormalities	Thyroid gland nonmedullary carcinoma	0.00582				ADAMTS1,CCL17,CDKN2A,FGFR2,GBP2,MT-ND1,MT-ND5,S100A11,SERPINF1,TIMP1	10
Organismal Survival	Morbidity or mortality	0.00586	Decreased	-2.253	bias	ABCB1,ACTA2,ADAMTS1,ADAMTS4,ADORA3,AICDA,AIRE,ALOX15,ALPL,ANXA1,ANXA2,APOD,ARID3A,ASGR2,BATF2,CCL22,CCR10,CCR4,CDKN2A,CFB,CLEC4E,CLEC6A,CNTN1,COL13A1,COL1A1,COL4A1,DDX58,DHX58,DKK1,EIF2AK2,FABP3,FBLN1,FGF23,FGFR2,FKBP4,FST,GPNMB,GZMA,HSPE1,IFIH1,IFIT2,IL1RN,IRF7,ISG15,JCHAIN,MT-ND1,NPY,NUPR1,OSM,PHB,PLA2G5,PTX3,SDC1,SERPINH1,SFRP2,SLC19A3,SLC40A1,SMAD7,SOCS3,SOD2,SPR,SRGAP3,TF,TIMP1,TNFRSF6B,TNFS…	71
Cancer, Endocrine System Disorders, Organismal Injury and Abnormalities	Follicular papillary thyroid carcinoma	0.00606				ADAMTS1,FGFR2,SERPINF1,TIMP1	4
Cancer, Organismal Injury and Abnormalities, Tumor Morphology	Progression of tumor	0.00606		-0.762		ABCB1,ADAMTS1,ANXA1,ANXA2,CCL19,CDKN2A,CLDN3,COL1A1,COL1A2,FGFR2,GZMB,PSMB5,SERPINF1,TIMP1,TUBB3	15
Hematological System Development and Function, Inflammatory Response, Tissue Morphology	Quantity of phagocytes	0.00606		0.547		ABCB1,AIRE,C6,CCL19,CCL22,CCR3,CCR4,CLEC10A,CLEC4E,HSD11B1,IL18BP,IL1RN,NPY,PGLYRP1,SOCS3,TF,TIMP1,VTN,XBP1	19
Cell-mediated Immune Response, Cellular Movement, Hematological System Development and Function, Hematopoiesis, Immune Cell Trafficking, Inflammatory Response, Lymphoid Tissue Structure and Development	Chemotaxis of thymocytes	0.00616				CCL19,CCL22,CCR4	3
Infectious Diseases	Replication of Vesicular stomatitis Indiana virus	0.00616				DDX58,IFIH1,P2RY6	3
Cancer, Endocrine System Disorders, Organismal Injury and Abnormalities	Differentiated thyroid cancer	0.00616				ADAMTS1,CCL17,CDKN2A,FGFR2,GBP2,MT-ND1,MT-ND5,S100A11,SERPINF1,TIMP1	10
Cellular Development, Cellular Growth and Proliferation, Hematological System Development and Function, Hematopoiesis, Lymphoid Tissue Structure and Development, Tissue Development	Leukopoiesis	0.00616		1.39		AIRE,ALOX15,ANXA1,ARID3A,BATF2,CCL17,CCL19,CDKN2A,CLEC4E,CLEC6A,DDX58,DKK1,DUSP5,FST,HLA-DQB1,IL1RN,IRF7,MYBL1,MZB1,OSM,RSAD2,SIGLEC10,SMAD7,SOCS3,TIMP1,TNFRSF6B,TNFRSF8,TNFSF13B,USP18,XBP1	30
Cellular Assembly and Organization, Cellular Function and Maintenance	Organization of collagen fibrils	0.00616				ANXA2,COL1A1,COL1A2,SERPINH1,SFRP2	5
Cellular Compromise, Cellular Function and Maintenance	Endoplasmic reticulum stress response	0.00633				ALOX15,BHLHA15,COL4A1,EIF2AK2,HSPA6,HSPE1,P4HB,SDF2L1,SERPINH1,XBP1	10
Cellular Function and Maintenance	Function of leukocytes	0.00633				ABCB1,ADORA3,AIRE,CCR3,CHI3L1,CLEC4E,CLEC6A,DDX58,DUSP5,GPNMB,GZMA,HLA-DQB1,IFIH1,IRF7,JCHAIN,LAG3,P2RY6,PLA2G5,TNFRSF6B,TNFSF13B	20
Cell Death and Survival	Cell death of T lymphocytes	0.00637		-0.968		CCL19,CDKN2A,CHI3L1,CLEC10A,COL1A1,DHX58,DRAM1,DUSP5,GP2,GZMA,GZMB,LAG3,SMAD7,TNFRSF6B,TNFSF13B	15
Cell-mediated Immune Response, Cellular Movement, Hematological System Development and Function, Immune Cell Trafficking	Cell movement of regulatory T lymphocytes	0.00687		-1.869	bias	CCL17,CCL22,CCR4,LAG3	4
Cell-mediated Immune Response, Cellular Movement, Hematological System Development and Function, Immune Cell Trafficking	Cell movement of thymocytes	0.00687				AIRE,CCL19,CCL22,CCR4	4
Hematological System Development and Function, Humoral Immune Response, Lymphoid Tissue Structure and Development, Tissue Morphology	Quantity of plasma cells	0.00687		1.196		JCHAIN,Madcam1,SDC1,SIGLEC10,TNFSF13B,XBP1	6
Nutritional Disease	Weight loss	0.00687		-0.941		ACKR2,CNTN1,DDX58,HSD11B1,IL1RN,MCHR1,MYDGF,NEFL,NPY,PHB,SOCS3,TIMP1,TKTL1	13
Cellular Development, Cellular Growth and Proliferation	Proliferation of blood cells	0.00703		-0.436		A2M,ABCB1,AIRE,ANXA1,CCL17,CCL19,CCL22,CDKN2A,CLEC10A,DUSP5,EIF2AK2,GP2,GPNMB,HLA-DQB1,HR,IL1RN,ISG15,ISG20,LAG3,MYBL1,MYDGF,NPY,PTPRO,SDC1,SFRP2,SIGLEC10,SMAD7,SOCS3,TNFRSF6B,TNFSF13B,ZBTB32	31
Protein Degradation, Protein Synthesis	Catabolism of protein	0.00724		1.461		ADAMTS4,ALOX15,ASGR2,BAG2,CDKN2A,CPZ,CTSL,DPEP3,EIF2AK2,GZMB,IL1RN,OLR1,PHB,PSMB5,RNF213,SDC1,SMAD7,SOCS3,SOD2,SPCS3,TF,USP18,VTN,XBP1	24
Organismal Injury and Abnormalities	Wound	0.00729				ACTA2,ALOX15,ANXA1,ANXA2,CFB,COL1A1,EMILIN1,FGFR2,FST,OSM,SDC1,SOD2	12
Cell Death and Survival	Cell death of lymphocytes	0.0073		-0.215		CCL19,CDKN2A,CHI3L1,CLEC10A,COL1A1,DHX58,DRAM1,DUSP5,EIF2AK2,GP2,GZMA,GZMB,LAG3,SMAD7,TIMP1,TNFRSF6B,TNFSF13B	17
Cellular Movement, Hematological System Development and Function, Immune Cell Trafficking, Inflammatory Response	Cell movement of monocytes	0.00745		0.556	bias	ANXA1,ANXA2,CCL17,CCL22,CCL8,COL1A1,COL4A1,PTPRO,QPCT,SERPINF1	10
Cellular Movement, Hematological System Development and Function, Immune Cell Trafficking, Inflammatory Response	Migration of monocytes	0.00778		0.391		ANXA2,CCL22,CCL8,COL1A1,COL4A1,QPCT,SERPINF1	7
Ophthalmic Disease, Organismal Injury and Abnormalities	Exfoliative glaucoma	0.00778				ADORA3,APOD,SAA1,TIMP1	4
Cancer, Endocrine System Disorders, Organismal Injury and Abnormalities	Follicular thyroid carcinoma	0.00778				ADAMTS1,CDKN2A,FGFR2,MT-ND1,SERPINF1,TIMP1	6
Cellular Movement, Hematological System Development and Function, Immune Cell Trafficking	Cell movement of granulocytes	0.00786		0.327		ACKR1,ANXA1,C2,CCL17,CCL19,CCL8,CCR3,CFB,IL1RN,MT-ND1,OSM,PLA2G5,PTX3,SAA1,SOCS3,TIMP1,VTN	17
Lymphoid Tissue Structure and Development, Tissue Morphology	Quantity of lymphoid tissue	0.00801		0.58		ABCB1,AICDA,AIRE,ARID3A,CDKN2A,DDX58,DUSP5,GCSAM,HLA-DQB1,LAG3,MYBL1,NPY,OSM,SIGLEC10,TNFRSF8,TNFSF13B,TREX1	17
Cancer, Dermatological Diseases and Conditions, Organismal Injury and Abnormalities	Skin carcinoma	0.00816				ABCB1,AICDA,ASGR2,ATP8B4,C6,CCL8,CDKN2A,CLEC4F,CMPK2,COL1A2,COL4A1,CPNE7,CTSL,DHX58,DMP1,DPEP3,ENTPD2,FGFR2,HERC6,HSPA6,IFI44,IFI6,IRF7,ISG15,ISG20,JAZF1,LOXL4,MASP1,MX1,MYO7B,OAS1,OAS2,PI16,PTPRO,RNF213,RSAD2,SOD2,TUBB3,UNC79,VCAN,ZNF385B	41
Cell Death and Survival	Apoptosis of connective tissue cells	0.0083		-0.731		CDKN2A,DDX58,DKK1,DMP1,EIF2AK2,FGFR2,GZMA,GZMB,NUPR1,OLR1,SAA1,SERPINH1,TIMP1,TNFRSF6B	14
Embryonic Development, Hair and Skin Development and Function, Organ Development, Organismal Development, Tissue Development	Formation of skin	0.00844		-0.128		ACKR2,ANXA1,CDKN2A,COL1A1,COL1A2,CTSL,DKK1,FGFR2,FST,GFRA2,HR,Madcam1,OSM,SMAD7,SOD2,VCAN	16
Cellular Movement, Hematological System Development and Function, Immune Cell Trafficking	Migration of antigen presenting cells	0.00844		-0.934		CCL17,CCL19,CCL22,IL1RN,NPY,P2RY6,SDC1,TIMP1,VCAN,VTN	10
Hematological System Development and Function, Lymphoid Tissue Structure and Development, Tissue Morphology	Quantity of T lymphocytes	0.00851		0.151		ABCB1,ACKR2,AIRE,CCL19,CCR4,CDKN2A,CHI3L1,CLEC10A,DDX58,DUSP5,FGFR2,HLA-DQB1,LAG3,NPY,OSM,PGLYRP1,SAA1,SIGLEC10,SOCS3,TNFRSF6B,TNFRSF8,TNFSF13B	22
Cellular Movement	Cellular infiltration by myeloid cells	0.00851		0.129		ACKR1,ANXA1,C2,C6,CCL19,CFB,IL1RN,OSM,PLA2G5,PTX3,SAA1,SMAD7,SOCS3,TIMP1,TNFRSF6B	15
Developmental Disorder, Hereditary Disorder, Organismal Injury and Abnormalities, Skeletal and Muscular Disorders	Duchenne muscular dystrophy	0.00866				COL1A1,COL1A2,COL4A1,EMILIN1,HLA-DQB1,S100A11,SDC3,SERPINH1	8
Cell-To-Cell Signaling and Interaction, Hematological System Development and Function, Immune Cell Trafficking	Adhesion of immune cells	0.0087		-0.166		A2M,ALOX15,ANXA1,BPI,CCL17,CCL19,CCL22,CCR3,CLEC10A,Madcam1,NPY,OLR1,OSM,TNFRSF6B,TNFRSF8,VTN	16
Molecular Transport	Transport of molecule	0.00876		-0.502		A2M,ABCB1,ADORA3,ANXA1,ANXA2,ATP6V0D2,BHLHA15,CCL8,CLEC4E,CLEC6A,CNTN1,COL1A1,FABP3,FGF23,FKBP4,FST,HSD11B1,Ifi27,IL1RN,MCHR1,MX2,NMUR1,NPY,OLR1,OSM,P2RY6,P4HB,PDIA4,PHB,PLA2G5,PTGES2,RSAD2,SAA1,SCN4B,SERPINF1,SLC13A5,SLC16A7,SLC19A3,SLC1A5,SLC40A1,SLC6A15,SLC7A8,SLC9B2,SOCS3,SOD2,TF,TM6SF2,TOMM40	48
Metabolic Disease, Neurological Disease, Organismal Injury and Abnormalities, Psychological Disorders	Alzheimer disease	0.00899				A2M,ACTA2,ALOX15,APOD,CDKN2A,CFB,CHI3L1,CNN1,EIF2AK2,GBP2,HSD11B1,HSPA6,MT-ND1,NEFL,NPY,OLR1,PTPRZ1,QPCT,SDC1,SOD2,TF,TIMP1,XBP1	23
Cell-To-Cell Signaling and Interaction, Hematological System Development and Function	Interaction of leukocytes	0.00903		0.137		A2M,ALOX15,ANXA1,BPI,CCL17,CCL19,CCL22,CCR3,CLEC10A,Madcam1,NPY,OLR1,OSM,SAA1,TNFRSF6B,TNFRSF8,VTN	17
Cancer, Organismal Injury and Abnormalities, Reproductive System Disease	Mammary tumor	0.00929		-0.471		ABCB1,ACTA2,ADAMTS1,ADAMTS4,ADAMTS5,ADORA3,AICDA,ALOX15,ALPL,ANXA1,APOD,BAG2,BPI,C2,CCL17,CCL19,CCR4,CDKN2A,CHI3L1,CKAP4,CLDN3,CLEC10A,CMPK2,CNN1,CNTN1,COL1A1,COL1A2,DCTPP1,DHX58,DKK1,DPEP3,EIF2AK2,EMILIN1,ENTPD2,FBLN1,FGFR2,FIBIN,GBP2,GFPT2,GPNMB,HERC5,HMGB3,IFIH1,IFIT1,IRF7,MANF,MT-ND1,MT-ND5,MYO7B,NPHS1,OSM,P4HB,PHB,PTPRO,PTPRZ1,PYCR1,QPCT,RAPGEF5,RNF213,SDC1,SERPINF1,SFRP2,SLC40A1,SLC6A15,SOD…	78
Cellular Development, Digestive System Development and Function, Hepatic System Development and Function	Differentiation of liver	0.00929		1.103		FGF23,OSM,SMAD7,SOCS3,XBP1	5
Organismal Injury and Abnormalities	Dysplasia	0.00951				ABCB1,ADAMTS4,ADORA3,AIRE,ALPL,ANXA1,CCL17,CDKN2A,COL1A1,COL1A2,DDX58,EIF2AK2,FGFR2,GBP2,IFIH1,MT-ND1,MT-ND5,RASAL1,SERPINF1,SERPINH1,SMAD7,TUBB3	22
Organismal Injury and Abnormalities, Tissue Morphology	Size of lesion	0.00955				ADORA3,ALOX15,ANXA1,APOD,CCL19,CDKN2A,IL18BP,IL1RN,MYDGF,OLR1,OSM,PLA2G5,PTX3,SLC16A7,SOCS3,TIMP1	16
Cell Death and Survival	Cell death of connective tissue cells	0.00975		-0.698		ABCB1,CDKN2A,DDX58,DKK1,DMP1,EIF2AK2,FGFR2,FKBP4,GZMA,GZMB,IRF7,NUPR1,OLR1,P4HB,PGLYRP1,SAA1,SERPINH1,SFRP2,SOD2,TIMP1,TNFRSF6B,USP18,XBP1	23
Hematological System Development and Function, Organismal Functions	Coagulation of blood	0.00976		-1.966		ABCB1,ANXA2,ASGR2,BPI,CCL17,CCL22,ENTPD2,SERPINF1,VCAN,VTN	10
Cell-mediated Immune Response, Cellular Movement, Hematological System Development and Function, Immune Cell Trafficking	Migration of regulatory T lymphocytes	0.00978				CCL17,CCL22,CCR4	3
Hematological Disease, Immunological Disease	Eosinophilia	0.0101				ALOX15,ANXA1,APOBEC3A,CCL17,CCR3,CCR4,JCHAIN,OSM,P4HB,TNFSF13B	10
Cancer, Endocrine System Disorders, Organismal Injury and Abnormalities	Papillary thyroid carcinoma	0.0101				ADAMTS1,CCL17,FGFR2,GBP2,MT-ND1,MT-ND5,S100A11,SERPINF1,TIMP1	9
Cancer, Organismal Injury and Abnormalities, Reproductive System Disease	Breast cancer	0.0102				ABCB1,ACTA2,ADAMTS1,ADAMTS4,ADAMTS5,ADORA3,AICDA,ALOX15,ALPL,ANXA1,APOD,BAG2,BPI,C2,CCL17,CCL19,CCR4,CDKN2A,CHI3L1,CKAP4,CLDN3,CLEC10A,CMPK2,CNN1,CNTN1,COL1A1,COL1A2,DCTPP1,DHX58,DKK1,DPEP3,EIF2AK2,EMILIN1,ENTPD2,FBLN1,FGFR2,FIBIN,GBP2,GFPT2,HERC5,IFIH1,IFIT1,IRF7,MANF,MT-ND1,MT-ND5,MYO7B,NPHS1,P4HB,PHB,PTPRO,PTPRZ1,PYCR1,QPCT,RAPGEF5,RNF213,SDC1,SERPINF1,SFRP2,SLC40A1,SLC6A15,SOD2,STAG3,SYT17,TD…	75
Cancer, Gastrointestinal Disease, Organismal Injury and Abnormalities	Gastrointestinal tumor	0.0102		0.152		A2M,ABCB1,ABHD11,ACTA2,ACTG2,ADAMTS1,ADAMTS4,ADAMTS5,ADORA3,AICDA,AIRE,ALOX15,ALPL,ANXA1,ANXA2,APOBEC3A,APOD,ARID3A,ASPHD2,ATP6V0D2,ATP8B4,BATF2,BPI,C15orf48,C1QTNF6,C2,C6,CALHM6,CARD14,CCL19,CCL8,CCR10,CCR3,CCR4,CDKN2A,CFB,CHAC1,CHI3L1,CKAP4,CLDN11,CLDN3,CLEC4E,CLEC4F,CLEC6A,CMPK2,CNN1,CNTN1,COL1A1,COL1A2,COL4A1,CPA5,CPNE7,CPZ,CRELD2,CTHRC1,CTSL,DCTPP1,DDOST,DDX58,DKK1,DPEP2,DPEP3,DRAM1,DUSP5,EI…	202
Infectious Diseases	Replication of Rhabdoviridae	0.0103	Decreased	-2.248		DDX58,GPR146,IFIH1,ISG20,OAS1,P2RY6	6
Dermatological Diseases and Conditions, Organismal Injury and Abnormalities	Skin lesion	0.0105		-0.132		A2M,ABCB1,ACKR2,ADAMTS4,ADAMTS5,ADORA3,AGMAT,AICDA,AIRE,Alox12e,ALOX15,ALPL,ANXA1,ANXA2,APOD,ASGR2,ASPHD2,ATP6V0D2,ATP8B4,BATF2,BPI,C2,C6,CCL8,CCR10,CCR3,CCR4,CDKN2A,CFB,CHAC1,CHI3L1,CKAP4,CLDN3,CLEC10A,CLEC4E,CLEC4F,CLEC6A,CMPK2,CNN1,CNTN1,COL13A1,COL1A1,COL1A2,COL4A1,CPA5,CPNE7,CPZ,CTSL,DDOST,DDX58,DHX58,DMP1,DPEP2,DPEP3,DUSP5,ELFN2,EMILIN1,ENTPD2,FAM216B,FBLN1,FGF23,FGFR2,FKBP4,FMOD,GBP2,GFRA2…	149
Cell-To-Cell Signaling and Interaction, Cellular Function and Maintenance, Hematological System Development and Function, Inflammatory Response	Phagocytosis by peritoneal macrophages	0.0109		0.762		ISG15,SAA1,VTN,XBP1	4
Embryonic Development, Hair and Skin Development and Function, Organ Development, Organ Morphology, Organismal Development, Tissue Development	Thickness of epidermis	0.0109				ACKR2,FGFR2,OSM,SOD2	4
Cell-To-Cell Signaling and Interaction, Cellular Function and Maintenance, Hematological System Development and Function, Inflammatory Response	Efferocytosis of neutrophils	0.0109				SAA1,VTN	2
Endocrine System Disorders, Organismal Injury and Abnormalities	Hyperplastic thyroid nodule	0.0109				MT-ND1,MT-ND5	2
Cellular Growth and Proliferation, Connective Tissue Development and Function	Inhibition of fibroblasts	0.0109				CDKN2A,TIMP1	2
Antimicrobial Response	Inhibition of vesicular stomatitis virus	0.0109				EIF2AK2,MX1	2
Connective Tissue Disorders, Developmental Disorder, Hereditary Disorder, Metabolic Disease, Organismal Injury and Abnormalities, Skeletal and Muscular Disorders	Osteogenesis imperfecta type I	0.0109				COL1A1,COL1A2	2
Carbohydrate Metabolism	Recruitment of carbohydrate	0.0109				VCAN,VTN	2
Cell-mediated Immune Response, Cellular Movement, Hematological System Development and Function, Immune Cell Trafficking	Trafficking of Th2 cells	0.0109				CCR3,CCR4	2
Hereditary Disorder, Organismal Injury and Abnormalities, Skeletal and Muscular Disorders	Autosomal dominant myopathy	0.0111				ACTA2,COL1A1,COL1A2,COL4A1,EMILIN1,NEFL,S100A11,SDC3,SERPINH1,TUBB3	10
Cancer, Dermatological Diseases and Conditions, Organismal Injury and Abnormalities	Skin tumor	0.0115				A2M,ABCB1,ACKR2,ADAMTS4,ADAMTS5,ADORA3,AGMAT,AICDA,AIRE,Alox12e,ALOX15,ALPL,ANXA1,ANXA2,APOD,ASGR2,ASPHD2,ATP6V0D2,ATP8B4,BATF2,BPI,C2,C6,CCL8,CCR10,CCR3,CCR4,CDKN2A,CFB,CHAC1,CHI3L1,CKAP4,CLDN3,CLEC10A,CLEC4E,CLEC4F,CLEC6A,CMPK2,CNN1,CNTN1,COL13A1,COL1A1,COL1A2,COL4A1,CPA5,CPNE7,CPZ,CTSL,DDOST,DDX58,DHX58,DMP1,DPEP2,DPEP3,DUSP5,ELFN2,EMILIN1,ENTPD2,FAM216B,FBLN1,FGF23,FGFR2,FKBP4,FMOD,GBP2,GFRA2…	148
Cancer, Organismal Injury and Abnormalities	Genitourinary tumor	0.0116		0.222		A2M,ABCB1,ABHD11,ACTA2,ACTG2,ADAMTS1,ADAMTS4,ADAMTS5,ADORA3,AICDA,AIRE,ALOX15,ALPL,ANXA1,ANXA2,APOBEC3A,APOD,ARID3A,ASGR2,ATP8B4,BAG2,BHLHA15,BPI,C2,C6,CCDC58,CCL17,CCL19,CCR3,CCR4,CDKN2A,CFB,CHAC1,CHI3L1,CKAP4,CLDN11,CLDN3,CLEC10A,CLEC4F,CMPK2,CNN1,CNTN1,COL13A1,COL1A1,COL1A2,COL4A1,CPNE7,CPZ,CTSL,DCTPP1,DDX58,DHX58,DKK1,DPEP3,DUSP5,EIF2AK2,EMILIN1,ENTPD2,FAM84A,FBLN1,FBP2,FGFR2,FIBIN,FKBP4,FMOD…	170
Neurological Disease, Organismal Injury and Abnormalities, Psychological Disorders	Dementia	0.0116				A2M,ACTA2,ALOX15,APOD,CDKN2A,CFB,CHI3L1,CNN1,EIF2AK2,GBP2,HSD11B1,HSPA6,MT-ND1,MT-ND5,NEFL,NPY,OLR1,PTPRZ1,QPCT,SDC1,SOD2,TF,TIMP1,XBP1	24
Connective Tissue Development and Function, Connective Tissue Disorders, Organismal Injury and Abnormalities, Tissue Morphology	Abnormal morphology of elastic tissue	0.0118				ACTA2,COL1A1,IL1RN	3
Connective Tissue Disorders, Infectious Diseases, Organismal Injury and Abnormalities	Infection of fibroblasts	0.0118				DDX58,EIF2AK2,MX1	3
Hematological System Development and Function, Immunological Disease, Lymphoid Tissue Structure and Development, Organ Morphology, Organismal Development, Organismal Injury and Abnormalities, Tissue Morphology	Abnormal morphology of marginal zone of spleen	0.0119				AIRE,HLA-DQB1,MYBL1,TREX1	4
Cell-To-Cell Signaling and Interaction, Cellular Movement, Immune Cell Trafficking	Attraction of antigen presenting cells	0.0119		-0.025	bias	CCL17,CCL19,CCL22,VCAN	4
Cell-mediated Immune Response, Cellular Movement, Hematological System Development and Function, Immune Cell Trafficking	Trafficking of T lymphocytes	0.0119				CCL22,CCR10,CCR3,CCR4	4
Tissue Morphology	Degradation of connective tissue	0.0119		0.728		A2M,ADAMTS4,ADAMTS5,CFB,DKK1,IL1RN,OSM	7
Infectious Diseases	Parasitic Infection	0.012		-1.091		ACKR1,ANXA1,CFB,EIF2AK2,GBP2,GZMA,HLA-DQB1,JCHAIN,SDC1,SOCS3	10
Skeletal and Muscular Disorders	Progressive myopathy	0.012				ACTA2,COL1A1,COL1A2,COL4A1,EMILIN1,FGFR2,HLA-DQB1,S100A11,SDC3,SERPINH1	10
Cell-To-Cell Signaling and Interaction, Cellular Movement, Immune Cell Trafficking	Attraction of phagocytes	0.0121		0.52	bias	ANXA1,CCL17,CCL19,CCL22,VCAN	5
Cancer, Organismal Injury and Abnormalities	Malignant genitourinary solid tumor	0.0122				A2M,ABCB1,ABHD11,ACTA2,ACTG2,ADAMTS1,ADAMTS4,ADAMTS5,ADORA3,AICDA,AIRE,ALOX15,ALPL,ANXA1,ANXA2,APOBEC3A,APOD,ARID3A,ASGR2,ATP8B4,BAG2,BHLHA15,BPI,C2,C6,CCDC58,CCL17,CCL19,CCR3,CCR4,CDKN2A,CFB,CHAC1,CHI3L1,CKAP4,CLDN11,CLDN3,CLEC10A,CLEC4F,CMPK2,CNN1,CNTN1,COL13A1,COL1A1,COL1A2,COL4A1,CPNE7,CPZ,CTSL,DCTPP1,DDX58,DHX58,DKK1,DPEP3,DUSP5,EIF2AK2,EMILIN1,ENTPD2,FAM84A,FBLN1,FBP2,FGFR2,FIBIN,FKBP4,GBP2…	167
Organismal Injury and Abnormalities, Tissue Morphology	Volume of lesion	0.0123				ANXA1,CCL19,CDKN2A,IL18BP,IL1RN,OLR1,SLC16A7,TIMP1	8
Connective Tissue Disorders, Organismal Injury and Abnormalities	Damage of connective tissue	0.0124		0.728		ADAMTS4,ADAMTS5,CFB,DKK1,IL1RN,OSM,VCAN	7
Tissue Development	Development of epithelial tissue	0.0124		-0.097		ADAMTS1,ANXA2,BPI,CCR3,CDKN2A,CLDN3,COL1A1,COL4A1,DKK1,DMP1,FGFR2,IL1RN,LRG1,MYDGF,OSM,SAA1,SERPINF1,TIMP1,TNFRSF6B,VTN,XBP1	21
Inflammatory Disease, Inflammatory Response, Organismal Injury and Abnormalities, Renal and Urological Disease	Nephritis	0.0129		1.556		CCL22,CFB,COL4A1,CTSL,DKK1,HLA-DQB1,IFIH1,IL1RN,IRF7,PSMB5,SIGLEC10,SLC19A3,SMAD7,TNFSF13B,TREX1	15
Cellular Movement	Homing of tumor cell lines	0.0132		-0.61	bias	ACKR1,ANXA2,CCL17,CCL19,CCL22,CCL8,PTPRZ1,TNFRSF8,VTN	9
Cellular Development, Cellular Growth and Proliferation	Cell proliferation of tumor cell lines	0.0132		-0.425		A2M,ABCB1,ADAMTS1,ADAMTS4,ADAMTS5,ADORA3,ANXA1,ANXA2,ARID3A,BATF2,CCL17,CCL22,CCR4,CDKN2A,CNN1,COL1A1,DDX58,DKK1,DUSP5,EMILIN1,FGFR2,FKBP4,FST,GZMB,HSD11B1,IL1RN,MASP1,MYBL1,NDUFAF2,NPY,OSM,PHB,PTPRO,PTPRQ,PTPRZ1,PYCR1,RASAL1,S100A11,SERPINF1,SMAD7,SOCS3,SOD2,TF,TNFRSF8,TNFSF13B,TRMT61A,TUBB3,USP18,VCAN,VTN,XBP1	51
Cellular Movement	Cell movement of lymphoma cell lines	0.0132		-0.68	bias	ACKR1,CCL17,CCL22,CCL8,GCSAM,TNFRSF8	6
Connective Tissue Disorders, Organismal Injury and Abnormalities, Skeletal and Muscular Disorders	Bone lesion	0.0134				ABCB1,ADAMTS5,AIRE,ALPL,CDKN2A,COL1A1,COL1A2,FGFR2,IRF7,SERPINF1,SERPINH1,TUBB3,XBP1	13
Cancer, Organismal Injury and Abnormalities	Angiogenesis of tumor	0.0143		0.612		ADAMTS1,ANXA2,CDKN2A,CHI3L1,COL4A1,FGFR2,IL1RN,TIMP1	8
Humoral Immune Response, Protein Synthesis	Quantity of IgG1	0.0143		1.294		ABCB1,AICDA,ARID3A,CCR4,HLA-DQB1,MYBL1,RSAD2,SDC1	8
Cancer, Gastrointestinal Disease, Organismal Injury and Abnormalities	Gastrointestinal tract cancer	0.0145		0.152		A2M,ABCB1,ABHD11,ACTA2,ACTG2,ADAMTS1,ADAMTS4,ADAMTS5,ADORA3,AICDA,AIRE,ALOX15,ALPL,ANXA1,ANXA2,APOBEC3A,APOD,ARID3A,ASPHD2,ATP6V0D2,ATP8B4,BATF2,BPI,C15orf48,C1QTNF6,C2,C6,CALHM6,CARD14,CCL19,CCL8,CCR10,CCR3,CCR4,CDKN2A,CFB,CHAC1,CHI3L1,CKAP4,CLDN11,CLDN3,CLEC4E,CLEC4F,CLEC6A,CMPK2,CNN1,CNTN1,COL1A1,COL1A2,COL4A1,CPA5,CPNE7,CPZ,CRELD2,CTHRC1,CTSL,DCTPP1,DDOST,DKK1,DPEP2,DPEP3,DRAM1,DUSP5,EIF2AK2,…	198
Cardiovascular Disease, Organismal Injury and Abnormalities	Infarction	0.0145		-0.478		ACTA2,ADORA3,ANXA1,APOD,C6,IL1RN,MYDGF,NEFL,NPY,OLR1,OSM,PLA2G5,PTX3,SLC16A7,TIMP1,TUBB3	16
Developmental Disorder, Hereditary Disorder, Metabolic Disease, Neurological Disease, Organismal Injury and Abnormalities, Psychological Disorders	Familial Alzheimer disease	0.0145				ACTA2,MT-ND1,OLR1,SDC1	4
Organismal Injury and Abnormalities	Calcinosis	0.0147				ALPL,FGF23,ISG15,SOD2,TIMP1,USP18	6
Cellular Movement, Hematological System Development and Function	Cell movement of hematopoietic progenitor cells	0.0147				AIRE,CCL19,CCL22,CCL8,CCR3,CCR4	6
Organismal Development, Organismal Injury and Abnormalities	Abnormal morphology of abdomen	0.0147				ABCB1,ADAMTS1,AIRE,ALOX15,ALPL,CDKN2A,COL1A1,CTHRC1,DDX58,DHX58,FGFR2,FKBP4,GCSAM,HLA-DQB1,HSD11B1,LAG3,Madcam1,MYBL1,NUPR1,PTX3,SFRP2,SLC13A5,SLC19A3,SOCS3,SOD2,TNFSF13B,TREX1,XBP1	28
Cancer, Hematological Disease, Immunological Disease, Organismal Injury and Abnormalities	Mature B-cell neoplasm	0.0153				ABCB1,AICDA,ALPL,ANXA1,ANXA2,ATP6V0D2,BCL7A,CCL17,CDKN2A,COL1A1,COL1A2,CPA5,CRELD2,CTSL,DDX58,DKK1,FANCB,FGFR2,GBP2,HCAR3,IFIT2,IFIT3,IL1RN,JCHAIN,PSMB5,PTGES2,PTPRZ1,SDC1,SIGLEC10,SLC16A7,SMAD7,SOD2,TF,TIMP1,TNFRSF8,TUBB3,VCAN,VTN,XBP1	39
Nutritional Disease, Organismal Injury and Abnormalities	Cachexia	0.0153		1.342	bias	ABCB1,AIRE,ALPL,CNTN1,SLC19A3,TUBB3,XBP1	7
Organismal Development	Abnormal morphology of body cavity	0.0153				ABCB1,ADAMTS1,AIRE,ALOX15,ALPL,ARID3A,CDKN2A,CLEC4E,COL1A1,CTHRC1,DDX58,DHX58,ENTPD2,FBLN1,FGFR2,FKBP4,FMOD,GCSAM,HLA-DQB1,HSD11B1,IL1RN,LAG3,Madcam1,MFAP4,MYBL1,NUPR1,PTX3,SLC13A5,SLC19A3,SMAD7,SOCS3,SOD2,TNFRSF8,TNFSF13B,TREX1,XBP1	36
Cancer, Organismal Injury and Abnormalities	Cancer of head	0.0153				ADAMTS4,ADAMTS5,ANXA1,CCL19,CCL8,CDKN2A,CHI3L1,CNN1,COL1A1,COL4A1,CTHRC1,FGFR2,GBP2,IFIT2,IL1RN,RASAL1,TIMP1,TUBB3	18
Developmental Disorder, Hereditary Disorder, Organismal Injury and Abnormalities, Skeletal and Muscular Disorders	Progressive muscular dystrophy	0.0158				ACTA2,COL1A1,COL1A2,COL4A1,EMILIN1,HLA-DQB1,S100A11,SDC3,SERPINH1	9
Inflammatory Disease, Neurological Disease	Inflammatory demyelinating disease	0.0159	Increased	2.433	bias	ABCB1,ANXA1,CCR4,HLA-DQB1,IFIT1,IRF7,ISG15,MX1,OAS1,RSAD2,TIMP1,XBP1	12
Embryonic Development, Hair and Skin Development and Function, Organ Development, Organismal Development, Tissue Development	Formation of hair follicle	0.0159				CTSL,DKK1,FGFR2,FST,GFRA2,HR,VCAN	7
Inflammatory Response, Organismal Injury and Abnormalities, Reproductive System Disease	Inflammation of reproductive system	0.0159				AIRE,IL1RN,OSM,TF	4
Cardiovascular Disease	Vascular lesion	0.0162		-1.109		ACTA2,ALOX15,CDKN2A,COL1A1,CTSL,GZMB,PLA2G5,PTX3,SDC1,SOCS3,TIMP1,VCAN	12
Inflammatory Response	Antibody response	0.0162		1.067		ACKR1,AIRE,HLA-DQB1,IFIH1,JCHAIN,MYBL1,MZB1,TNFSF13B,XBP1	9
Cancer, Organismal Injury and Abnormalities, Reproductive System Disease	Invasive breast carcinoma	0.0164				ACTA2,ADAMTS1,ADAMTS4,ADAMTS5,ANXA1,APOD,CDKN2A,CNN1,COL1A2,FGFR2,MT-ND1,PYCR1,TUBB3	13
Cell-To-Cell Signaling and Interaction, Skeletal and Muscular System Development and Function	Binding of vascular smooth muscle cells	0.0166				ALOX15,CKAP4,VTN	3
Lipid Metabolism, Small Molecule Biochemistry	Inhibition of lipid	0.0166				BPI,FGF23,XBP1	3
Cancer, Organismal Injury and Abnormalities, Skeletal and Muscular Disorders	Leiomyoma	0.0167				CLDN11,FGFR2,FMOD,IFI44L,IFIH1,IFIT1,IFIT3,MYBL1,S100A11,SOCS3,SOD2,VCAN,XAF1	13
Cancer, Organismal Injury and Abnormalities	Connective or soft tissue tumor	0.0168		-1.468		ABCB1,ACTA2,ACTG2,ADAMTS5,ALPL,BHLHA15,CDKN2A,CLDN11,CLDN3,CNN1,COL13A1,COL1A1,COL1A2,COL4A1,CPZ,CTSL,DDX58,FGFR2,FMOD,GP2,GRB14,IFI44L,IFIH1,IFIT1,IFIT3,IL1RN,IRF7,ISLR,LAG3,MCRIP2,MYBL1,NMUR1,OSM,S100A11,SLC9B2,SOCS3,SOD2,TIMP1,TNFRSF6B,TNFRSF8,TOMM40,TUBB3,UNC79,VCAN,XAF1	45
Connective Tissue Disorders, Developmental Disorder, Organismal Injury and Abnormalities, Skeletal and Muscular Disorders	Dysplasia of bone	0.0169				AIRE,COL1A1,COL1A2,FGFR2,SERPINF1,SERPINH1	6
Cancer, Dermatological Diseases and Conditions, Organismal Injury and Abnormalities	Skin cancer	0.017				A2M,ABCB1,ADAMTS4,ADAMTS5,ADORA3,AGMAT,AICDA,AIRE,ALOX15,ALPL,ANXA1,ANXA2,APOD,ASGR2,ASPHD2,ATP6V0D2,ATP8B4,BATF2,BPI,C2,C6,CCL8,CCR10,CCR3,CCR4,CDKN2A,CFB,CHAC1,CHI3L1,CKAP4,CLDN3,CLEC10A,CLEC4E,CLEC4F,CLEC6A,CMPK2,CNN1,CNTN1,COL13A1,COL1A1,COL1A2,COL4A1,CPA5,CPNE7,CPZ,CTSL,DDOST,DDX58,DHX58,DMP1,DPEP2,DPEP3,DUSP5,ELFN2,EMILIN1,ENTPD2,FAM216B,FBLN1,FGF23,FGFR2,FKBP4,FMOD,GBP2,GFRA2,GP2,GPNMB,GRB…	146
Cellular Movement, Hematological System Development and Function, Immune Cell Trafficking, Inflammatory Response	Cell movement of macrophages	0.0173		-0.553		ACKR1,ANXA1,C6,CCL22,IL1RN,P2RY6,PTX3,SAA1,SDC1,SMAD7,TNFRSF6B,VCAN,VTN	13
Cellular Movement	Cell movement of sarcoma cell lines	0.0179		1.026		CDKN2A,S100A11,SDC1,SERPINF1,SOD2,VCAN,VTN	7
Cancer, Dermatological Diseases and Conditions, Organismal Injury and Abnormalities	Hyperplasia of skin	0.0179				CTSL,EMILIN1,HR,MALL,MX1,PHB,SMAD7,UPP1	8
Cell-To-Cell Signaling and Interaction, Cellular Function and Maintenance, Hematological System Development and Function	Phagocytosis of granulocytes	0.0179		1.253	bias	ANXA1,CLEC6A,PTX3,SAA1,VTN	5
Cancer, Organismal Injury and Abnormalities, Respiratory Disease	Advanced lung tumor	0.0179		0.16		ABCB1,ADAMTS1,ANXA1,ANXA2,CLDN3,FGFR2,GPNMB,MYBPH,PTPRZ1,RNASE1,SOD2,TUBB3	12
Cell-To-Cell Signaling and Interaction, Hematological System Development and Function, Immune Cell Trafficking, Inflammatory Response	Activation of lymphocytes	0.0182		1.833		AICDA,ANXA1,CCL22,CCL8,DDOST,DDX58,GP2,GPNMB,GZMA,IL1RN,LAG3,NPY,OSM,SAA1,SIGLEC10,TNFRSF6B,TNFSF13B,TOMM40	18
Cellular Movement, Organismal Injury and Abnormalities, Respiratory Disease	Cellular infiltration of lung	0.0183				ANXA1,C2,CFB,OSM,P4HB,SOCS3	6
Cardiovascular Disease, Hereditary Disorder, Neurological Disease, Organismal Injury and Abnormalities	Hereditary cerebral small vessel disease	0.0183				ACTA2,COL4A1	2
Inflammatory Response	Inflammatory response of skin	0.0183				ACKR2,CCR10	2
Cancer, Organismal Functions, Organismal Injury and Abnormalities, Tumor Morphology	Inhibition of melanoma	0.0183				CDKN2A,SDC1	2
Cardiovascular Disease, Neurological Disease, Organismal Injury and Abnormalities	Moyamoya disease	0.0183				ACTA2,RNF213	2
Endocrine System Disorders, Gastrointestinal Disease, Organismal Injury and Abnormalities	Pancreatic ductal lesion	0.0183				BHLHA15,SMAD7	2
Cancer, Gastrointestinal Disease, Organismal Injury and Abnormalities, Tumor Morphology	Progression of gastric carcinoma	0.0183				COL1A1,COL1A2	2
Cellular Response to Therapeutics	Sensitivity of T lymphocytes	0.0183				CCL22,CCR4	2
Cellular Development, Cellular Growth and Proliferation, Connective Tissue Development and Function, Tissue Development	Cell proliferation of fibroblasts	0.0186		0.173		ANXA2,ARID3A,CDKN2A,DKK1,NUPR1,OSM,PRDX4,PTPRZ1,SERPINF1,SMAD7,SOCS3,SOD2,TIMP1,VCAN,VTN	15
Cell-To-Cell Signaling and Interaction, Skeletal and Muscular System Development and Function	Binding of smooth muscle cells	0.0187		1.067		ALOX15,CKAP4,NPY,VTN	4
Cell Death and Survival, DNA Replication, Recombination, and Repair	Fragmentation of DNA fragment	0.0187		0.651		EIF2AK2,GZMA,GZMB,SOD2,TREX1	5
Skeletal and Muscular System Development and Function	Quantity of bone	0.0187		-0.528		ALOX15,COL1A1,COL1A2,CTHRC1,DKK1,FGFR2,FST,GPNMB,HSD11B1,IL1RN,PAX9,SFRP2	12
Cell-To-Cell Signaling and Interaction, Hematological System Development and Function	Binding of lymphocytes	0.0195		-0.686		ANXA1,CCL17,CCL19,CCL22,CCR3,CLEC10A,Madcam1,NPY,OSM	9
Cell Death and Survival	Apoptosis of mononuclear leukocytes	0.0196		-0.074		ADORA3,CCL19,CDKN2A,CHI3L1,COL1A1,DHX58,DUSP5,EIF2AK2,GP2,GZMA,GZMB,SMAD7,TIMP1,TNFRSF6B,TNFSF13B	15
Cellular Movement, Hematological System Development and Function, Immune Cell Trafficking, Inflammatory Response	Cellular infiltration by phagocytes	0.0196		0.135		ACKR1,ANXA1,C2,C6,CCL19,CFB,IL1RN,PTX3,SAA1,SMAD7,SOCS3,TIMP1,TNFRSF6B	13
Cellular Development, Connective Tissue Development and Function, Tissue Development	Differentiation of connective tissue cells	0.0197		1.555		A2M,ATP6V0D2,CTHRC1,DKK1,EIF2AK2,FGF23,FGFR2,GPNMB,HSD11B1,LRG1,NPY,OSM,PTPRQ,SERPINF1,SFRP2,SLC1A5,SMAD7,SOCS3,SOD2,TF,TIMP1,Wfdc21,XBP1	23
Cellular Movement	Cell movement of melanoma cell lines	0.02		-0.993		CDKN2A,CNN1,GBP2,MX1,S100A11,SDC1,VCAN,VTN	8
Cardiovascular System Development and Function, Organismal Development	Vascularization of absolute anatomical region	0.02		-1.431		ADAMTS1,C6,CFB,FGFR2,NPY,SERPINF1,SOCS3,TIMP1	8
Hematological System Development and Function, Hypersensitivity Response, Immune Cell Trafficking, Inflammatory Response, Tissue Development	Accumulation of eosinophils	0.0203		-0.849		CCL17,CCR3,IL1RN,OSM	4
Cellular Movement	Migration of keratinocyte cancer cell lines	0.0203		-1.067		FGFR2,GZMB,SDC1,SERPINF1	4
Cellular Development, Cellular Growth and Proliferation, Hematological System Development and Function, Lymphoid Tissue Structure and Development	Cell proliferation of T lymphocytes	0.0204		-0.649		A2M,AIRE,ANXA1,CCL17,CCL19,CCL22,CDKN2A,CLEC10A,DUSP5,EIF2AK2,GP2,GPNMB,HLA-DQB1,HR,ISG20,LAG3,MYDGF,NPY,SOCS3,TNFRSF6B,TNFSF13B,ZBTB32	22
Cancer, Organismal Injury and Abnormalities	Primary carcinoma	0.0206				ALPL,CDKN2A,CLDN3,DDX58,FGFR2,MT-ND5,TF,TUBB3	8
Cellular Movement	Migration of tumor cell lines	0.0206		0.824		A2M,ACTA2,ANXA1,ANXA2,CCL17,CCL19,CCL22,CCR4,CDKN2A,CTSL,DDX58,DUSP5,EIF2AK2,FGFR2,GZMB,IFIT2,OSM,PHB,PTPRZ1,S100A11,SDC1,SDC3,SERPINF1,SOCS3,SOD2,TIMP1,VCAN,VTN	28
Cellular Movement, Hematological System Development and Function, Immune Cell Trafficking	Cellular infiltration by granulocytes	0.0207		-0.216		ACKR1,ANXA1,C2,CCL19,CFB,IL1RN,OSM,PLA2G5,PTX3,SOCS3,TIMP1	11
Cellular Movement	Migration of breast cancer cell lines	0.021		1.567		ANXA1,ANXA2,CCL17,CTSL,DUSP5,EIF2AK2,FGFR2,GZMB,OSM,S100A11,SDC1,TIMP1,VTN	13
Connective Tissue Development and Function, Skeletal and Muscular System Development and Function, Tissue Development	Size of bone	0.021				ALPL,COL1A1,COL1A2,CTHRC1,DKK1,DMP1,FGF23,FGFR2,GPNMB,IL1RN,ISG15,P2RY6,SFRP2	13
Cancer, Gastrointestinal Disease, Organismal Injury and Abnormalities	Large intestine neoplasm	0.0218		0.152		A2M,ABCB1,ABHD11,ACTA2,ACTG2,ADAMTS1,ADAMTS4,ADAMTS5,ADORA3,AICDA,AIRE,ALOX15,ALPL,ANXA1,ANXA2,APOBEC3A,APOD,ARID3A,ASPHD2,ATP6V0D2,ATP8B4,BATF2,BPI,C15orf48,C1QTNF6,C2,C6,CALHM6,CARD14,CCL8,CCR10,CCR3,CCR4,CDKN2A,CFB,CHAC1,CKAP4,CLDN11,CLDN3,CLEC4E,CLEC4F,CLEC6A,CMPK2,CNN1,CNTN1,COL1A1,COL1A2,COL4A1,CPA5,CPNE7,CPZ,CRELD2,CTHRC1,CTSL,DCTPP1,DDOST,DKK1,DPEP2,DPEP3,DRAM1,DUSP5,EIF2AK2,ELFN2,EMILIN1…	192
Immunological Disease, Inflammatory Disease, Inflammatory Response, Neurological Disease, Organismal Injury and Abnormalities	Experimental autoimmune encephalomyelitis	0.0219		-0.011		ACKR2,C6,CCR4,CLEC4E,HLA-DQB1,IL18BP,IL1RN,NPY,PTPRZ1,SDC1,TIMP1,TNFRSF6B,USP18,XBP1	14
Cell Death and Survival	Apoptosis of eye cell lines	0.0219				ALOX15,SERPINF1,XBP1	3
Developmental Disorder, Hereditary Disorder, Immunological Disease, Organismal Injury and Abnormalities	Complement component deficiency	0.0219				C2,C6,CFB	3
Inflammatory Disease, Inflammatory Response, Organismal Injury and Abnormalities, Renal and Urological Disease	Crescentic glomerulonephritis	0.0219				CCL22,IL1RN,SMAD7	3
Cell Cycle, Cellular Development, Hair and Skin Development and Function	Senescence of keratinocytes	0.0219				CDKN2A,SMAD7,SOD2	3
Connective Tissue Development and Function	Adipogenesis	0.0221		-0.052		A2M,DKK1,FGFR2,NPY,OSM,PKLR,SELENOM,SERPINF1,XBP1	9
Cell-To-Cell Signaling and Interaction, Hematological System Development and Function	Aggregation of blood cells	0.0225		-1.07		CCL17,CCL22,CCR4,OLR1,P4HB,PHB,PTX3,SERPINF1,TIMP1,TNFRSF8,VTN	11
Cell-To-Cell Signaling and Interaction	Binding of lymphoma cell lines	0.0227		0.551		ANXA1,ANXA2,SDC1,TNFRSF6B,TNFRSF8,VCAN	6
Cellular Development, Connective Tissue Development and Function, Tissue Development	Differentiation of adipocytes	0.0229		0.263		A2M,HSD11B1,LRG1,NPY,PTPRQ,SERPINF1,SFRP2,SMAD7,SOD2,TIMP1,Wfdc21,XBP1	12
Cellular Movement, Hematological System Development and Function, Immune Cell Trafficking, Inflammatory Response	Chemotaxis of leukocytes	0.0233		-1.099	bias	ACKR2,ADORA3,ANXA1,CCL17,CCL19,CCL22,CCL8,CCR3,CCR4,MT-ND1,PTPRO,SAA1,SOCS3,TNFRSF6B,VTN	15
Cardiovascular System Development and Function	Neovascularization of organ	0.0234		-1.132		ALOX15,C6,CFB,FGFR2,SERPINF1,SOCS3,TIMP1	7
Cancer, Organismal Injury and Abnormalities, Tissue Morphology, Tumor Morphology	Volume of tumor	0.0234				ANXA1,CCL19,CDKN2A,IL18BP,TIMP1	5
Inflammatory Disease, Respiratory Disease	Asthma	0.0235				ACTA2,ADORA3,ALOX15,ANXA1,CCR3,CHI3L1,CPA5,IL1RN,SOCS3,TNFRSF8,TUBB3	11
Dermatological Diseases and Conditions, Organismal Injury and Abnormalities	Burn	0.0237				ANXA1,COL13A1,COL1A1,COL1A2,COL4A1,IL1RN	6
Gastrointestinal Disease, Hepatic System Disease, Organismal Injury and Abnormalities	Fibrosis of liver	0.0239		-1.067		COL1A1,COL1A2,FGFR2,OSM,SMAD7,SOCS3,TIMP1,XBP1	8
Connective Tissue Disorders, Developmental Disorder, Hereditary Disorder, Organismal Injury and Abnormalities, Skeletal and Muscular Disorders	Familial skeletal dysplasia	0.0246				ADAMTS4,ALPL,COL1A1,COL1A2,DDX58,FGFR2,IFIH1,SERPINF1,SERPINH1	9
Cardiovascular System Development and Function, Tissue Morphology	Permeability of vascular system	0.0246		-0.834		ACTA2,ADORA3,ALOX15,ANXA1,IL18BP,PTX3,RNASE1,SERPINF1,TIMP1	9
Inflammatory Response, Neurological Disease	Inflammation of central nervous system	0.025		-0.245		ACKR2,ANXA1,C6,CCR4,CLEC4E,HLA-DQB1,IL18BP,IL1RN,NPY,PTPRZ1,SDC1,TIMP1,TNFRSF6B,UPP1,USP18,XBP1	16
Gastrointestinal Disease, Organismal Injury and Abnormalities	Abnormality of submandibular gland	0.0251				AIRE,FGFR2,TNFSF13B	3
Cell-To-Cell Signaling and Interaction, Cellular Movement, Immune Cell Trafficking	Attraction of dendritic cells	0.0251				CCL17,CCL19,CCL22	3
Cellular Function and Maintenance	Compartmentalization of cells	0.0251				CCL19,CCR3,CCR4	3
Connective Tissue Disorders, Organismal Injury and Abnormalities	Advanced Dupuytren contracture	0.0255				COL13A1,COL1A1,COL1A2,COL4A1	4
Cellular Movement	Chemotaxis of lymphoma cell lines	0.0255				ACKR1,CCL22,CCL8,TNFRSF8	4
Connective Tissue Disorders, Developmental Disorder, Hereditary Disorder, Organismal Injury and Abnormalities, Skeletal and Muscular Disorders	Marfan syndrome	0.0255				ACTA2,CNN1,COL1A2,MFAP4	4
Cancer, Organismal Injury and Abnormalities, Reproductive System Disease	Peyronie disease	0.0255				COL13A1,COL1A1,COL1A2,COL4A1	4
Cancer, Organismal Injury and Abnormalities, Reproductive System Disease	Prostatic intraepithelial tumor	0.0258				ANXA2,CDKN2A,CFB,FGFR2,GBP2,SOCS3,VCAN	7
Cardiovascular System Development and Function, Organismal Development, Visual System Development and Function	Vascularization of eye	0.0258		-1.132		ADAMTS1,C6,CFB,FGFR2,SERPINF1,SOCS3,TIMP1	7
Cancer, Gastrointestinal Disease, Inflammatory Disease, Organismal Injury and Abnormalities	Barrett syndrome	0.0259				CDKN2A,CTHRC1,FABP3,SOD2,TIMP1	5
Cell Signaling, Molecular Transport, Vitamin and Mineral Metabolism	Mobilization of Ca2+	0.0262		0.423		A2M,ANXA1,CCL17,CCL19,CCL22,CCL8,CCR10,CCR3,CCR4,MCHR1,NMUR1,NPY,PLA2G5,SAA1	14
Cellular Movement	Chemotaxis of tumor cell lines	0.0262		-0.61	bias	ACKR1,ANXA2,CCL17,CCL19,CCL22,CCL8,PTPRZ1,TNFRSF8	8
Connective Tissue Disorders, Developmental Disorder, Organismal Injury and Abnormalities, Skeletal and Muscular Disorders	Dysplasia of skeleton	0.0262				ADAMTS4,AIRE,ALPL,COL1A1,COL1A2,DDX58,FGFR2,IFIH1,SERPINF1,SERPINH1	10
Carbohydrate Metabolism, Energy Production	Accumulation of pyruvic acid	0.0262				FBP2,IL1RN	2
Connective Tissue Disorders, Dermatological Diseases and Conditions, Developmental Disorder, Hereditary Disorder, Metabolic Disease, Organismal Injury and Abnormalities, Skeletal and Muscular Disorders	Autosomal dominant Ehlers-Danlos syndrome type VII	0.0262				COL1A1,COL1A2	2
Connective Tissue Disorders, Immunological Disease, Inflammatory Disease, Inflammatory Response, Organismal Injury and Abnormalities, Skeletal and Muscular Disorders	Chronic phase rheumatoid arthritis	0.0262				SDC1,SDC3	2
Cellular Function and Maintenance	Clearance by phagocytes	0.0262				ANXA2,PTX3	2
Cancer, Cellular Development, Cellular Growth and Proliferation, Organismal Injury and Abnormalities, Tumor Morphology	Colony formation of chronic myelogenous leukemia cells	0.0262				CDKN2A,IL1RN	2
Cell-To-Cell Signaling and Interaction	Detachment of endothelial cells	0.0262				BPI,GZMB	2
Cardiovascular Disease, Hematological Disease, Organismal Injury and Abnormalities	Development of thrombus	0.0262				COL1A1,SPTB	2
Infectious Diseases	Entrance of human herpesvirus 1	0.0262				EIF2AK2,SDC1	2
Infectious Diseases, Neurological Disease, Organismal Injury and Abnormalities	Infection of brain	0.0262				GBP2,P2RY6	2
Cell-To-Cell Signaling and Interaction, Hematological System Development and Function, Inflammatory Response	Inflammatory response of T lymphocytes	0.0262				SLC1A5,SOCS3	2
Antimicrobial Response	Inhibition of Influenza virus	0.0262				A2M,MX1	2
Gastrointestinal Disease, Hepatic System Disease, Organismal Injury and Abnormalities	Liver lesion	0.0264		-1.153		A2M,ABCB1,ACKR1,ACTA2,ACTG2,ADAMTS1,ADAMTS4,ADAMTS5,ADORA3,AGMAT,AICDA,AIRE,ALPL,ANXA1,ANXA2,APOBEC3A,ARID3A,ASPHD2,ATP6V0D2,ATP8B4,BAG2,BATF2,BHLHA15,BPI,C2,CALHM6,CARD14,CCL19,CCL22,CCL8,CCR10,CCR3,CCR4,CDKN2A,CFB,CKAP4,CLEC4E,CNN1,CNTN1,COL13A1,COL1A1,COL1A2,COL4A1,CPNE7,CPZ,CRELD2,CTHRC1,DCTPP1,DDX58,DKK1,DMP1,DPEP2,DPEP3,EIF2AK2,ELFN2,ENTPD2,ESM1,FAM84A,FBLN1,FBP2,FGFR2,FMOD,GBP2,GFPT2,GFRA2…	171
Cardiovascular Disease, Organismal Injury and Abnormalities, Skeletal and Muscular Disorders	Myocardial infarction	0.027		-0.128		ACTA2,ADORA3,APOD,C6,IL1RN,MYDGF,NPY,OLR1,PLA2G5,PTX3,TUBB3	11
Hematological System Development and Function, Inflammatory Response, Tissue Morphology	Quantity of neutrophils	0.027		0.736		ABCB1,C6,CCR4,CLEC10A,CLEC4E,IL18BP,PGLYRP1,SOCS3,TF,TIMP1,VTN	11
Inflammatory Response	Anti-inflammatory response	0.0278				ADORA3,ANXA1,IL1RN	3
Cellular Development, Cellular Growth and Proliferation, Digestive System Development and Function, Embryonic Development, Hematological System Development and Function, Hematopoiesis, Hepatic System Development and Function, Organ Development, Organismal Development, Tissue Development	Hematopoiesis of liver	0.0278				FGF23,SOCS3,XBP1	3
Cancer, Organismal Injury and Abnormalities, Reproductive System Disease	TNM stage II breast cancer	0.0278				CMPK2,COL1A2,FGFR2	3
Cancer, Organismal Injury and Abnormalities	Melanoma	0.028		-1.346		A2M,ABCB1,ADAMTS1,ADAMTS4,ADAMTS5,ADORA3,AGMAT,AICDA,AIRE,ALOX15,ALPL,ANXA1,ANXA2,APOD,ASGR2,ASPHD2,ATP6V0D2,ATP8B4,BATF2,BPI,C2,C6,CCL22,CCL8,CCR10,CCR3,CCR4,CDKN2A,CFB,CHAC1,CHI3L1,CKAP4,CLEC10A,CLEC4E,CLEC4F,CLEC6A,CMPK2,CNN1,CNTN1,COL13A1,COL1A1,COL1A2,COL4A1,CPA5,CPNE7,CPZ,CTSL,DDOST,DDX58,DMP1,DPEP2,DPEP3,EIF2AK2,ELFN2,EMILIN1,ENTPD2,FAM216B,FANCB,FBLN1,FGF23,FGFR2,FKBP4,FMOD,GBP2,GFPT2,GFR…	159
Inflammatory Disease, Inflammatory Response, Neurological Disease, Organismal Injury and Abnormalities	Encephalitis	0.028		-0.245		ACKR2,C6,CCR4,CLEC4E,HLA-DQB1,IL18BP,IL1RN,NPY,PTPRZ1,SDC1,TIMP1,TNFRSF6B,UPP1,USP18,XBP1	15
Gastrointestinal Disease, Hematological Disease, Immunological Disease, Inflammatory Disease, Organismal Injury and Abnormalities	Eosinophilia of esophagus	0.028				ALOX15,APOBEC3A,CCR3,JCHAIN,TNFSF13B	5
Cell-mediated Immune Response, Cellular Movement, Hematological System Development and Function, Immune Cell Trafficking	Movement of CD4+ T-lymphocytes	0.028		-0.094		CCL17,CCL19,CCR4,LAG3,SAA1	5
Cellular Function and Maintenance	Internalization of cells	0.028		1.501	bias	ALOX15,ANXA1,CLEC6A,ISG15,PGLYRP1,PLA2G5,PTX3,SAA1,SLC9B2,VTN,XBP1	11
Hematological System Development and Function, Immune Cell Trafficking, Inflammatory Response, Tissue Development	Accumulation of antigen presenting cells	0.0282		-0.159		C6,FGFR2,IL1RN,PTX3,SMAD7,TIMP1	6
Cancer, Organismal Injury and Abnormalities	Mesenchymal tumor	0.0284				ABCB1,CDKN2A,COL13A1,COL1A1,COL1A2,COL4A1,FGFR2,LAG3,TUBB3	9
Cardiovascular System Development and Function, Cellular Movement	Migration of vascular endothelial cells	0.0284		1.386		ADAMTS1,ANXA1,ANXA2,DKK1,DMP1,PTPRZ1,SAA1,TIMP1,TNFRSF6B	9
Neurological Disease, Organismal Injury and Abnormalities, Psychological Disorders	Disorder of basal ganglia	0.0289				A2M,ABCB1,ADORA3,ANXA2,APOD,BCL7A,CHI3L1,CPA5,DUSP5,FKBP4,IFIH1,ISG15,LRG1,MT-ND1,MT-ND5,NEFL,NPY,SCN4B,SLC19A3,SOD2,TREX1,TUBB3,UCK2,UPP1,VCAN,ZNF385B	26
Cell-To-Cell Signaling and Interaction, Hematological System Development and Function	Interaction of T lymphocytes	0.0291		-0.698		ANXA1,CCL17,CCL19,CCL22,CCR3,CLEC10A,NPY,TNFRSF8	8
Cellular Movement	Invasion of tumor cell lines	0.0291		1.532		A2M,ACTA2,ADAMTS1,ANXA1,BATF2,CCL19,CDKN2A,CLDN3,DDX58,DKK1,DRAM1,EIF2AK2,ESM1,FBLN1,FGFR2,IFIT2,MX1,PHB,PTPRZ1,S100A11,SAA1,SMAD7,SOD2,TIMP1,VCAN,VTN	26
Hereditary Disorder, Immunological Disease, Organismal Injury and Abnormalities	Familial autoimmune disease	0.0292				AIRE,COL13A1,COL4A1,HLA-DQB1,OAS1,TREX1	6
Cellular Movement	Migration of leukemia cell lines	0.0292		-0.447	bias	CCL17,CCL19,CCL22,CCR4,TIMP1,VTN	6
Cardiovascular System Development and Function, Cell Morphology, Cellular Development, Organismal Development, Tissue Development	Tubulation of endothelial cells	0.0295		0.128		ANXA1,CDKN2A,COL1A1,OLR1,PTPRZ1,SAA1,SERPINF1	7
Cancer, Organismal Injury and Abnormalities	Primary tumor	0.03				ALPL,CCL19,CDKN2A,CHI3L1,CLDN3,COL4A1,DDX58,FGFR2,MT-ND5,MYO7B,PSMB5,SORD,TF,TNFRSF8,TUBB3,VCAN	16
Cell Death and Survival, Gastrointestinal Disease, Hepatic System Disease, Organismal Injury and Abnormalities	Necrosis of liver	0.0303		-1.655		IL1RN,OSM,SAA1,SERPINH1,SLC19A3,SOCS3,SOD2,TIMP1,TNFRSF6B,TREX1,XBP1	11
Cellular Movement	Cell movement of breast cancer cell lines	0.0303	Increased	2.217		ADAMTS5,ANXA1,ANXA2,CCL17,CTSL,DUSP5,EIF2AK2,FGFR2,GZMB,OSM,S100A11,SDC1,TIMP1,VTN	14
Connective Tissue Disorders, Organismal Injury and Abnormalities, Skeletal and Muscular Disorders, Tissue Morphology	Damage of cartilage tissue	0.0304		0.728		ADAMTS4,ADAMTS5,CFB,DKK1,IL1RN,OSM	6
Cellular Assembly and Organization	Quantity of fibrils	0.0307		0		FMOD,SAA1,SERPINH1,SOD2	4
Cell Death and Survival	Apoptosis of lymphocytes	0.0307		0.211		CCL19,CDKN2A,CHI3L1,COL1A1,DHX58,DUSP5,EIF2AK2,GP2,GZMA,GZMB,SMAD7,TIMP1,TNFRSF6B,TNFSF13B	14
Cell-To-Cell Signaling and Interaction	Adhesion of muscle cells	0.0308				ACTA2,ALOX15,VTN	3
Cellular Growth and Proliferation, Organ Development, Visual System Development and Function	Proliferation of eye cells	0.0308				ALOX15,CDKN2A,NPY	3
Lipid Metabolism, Molecular Transport, Small Molecule Biochemistry	Release of phospholipid	0.0308				ABCB1,PLA2G5,SAA1	3
Hereditary Disorder, Immunological Disease, Organismal Injury and Abnormalities	Wiskott-Aldrich syndrome	0.0308				IFIT1,MX1,OAS1	3
Cardiovascular Disease, Organismal Injury and Abnormalities, Tissue Morphology	Size of infarct	0.031				ADORA3,ANXA1,APOD,IL1RN,MYDGF,OLR1,OSM,PLA2G5,SLC16A7	9
Endocrine System Development and Function, Molecular Transport, Small Molecule Biochemistry	Secretion of hormone	0.0313		-1.481		ANXA1,FGF23,FST,MCHR1,NPY,OSM,PHB	7
Cell-To-Cell Signaling and Interaction	Adhesion of tumor cell lines	0.0319		-0.327		ALOX15,ANXA1,ANXA2,CDKN2A,EMILIN1,FGFR2,GPNMB,GZMB,PTPRZ1,SDC1,TNFRSF6B,VCAN,VTN	13
Cellular Assembly and Organization, Cellular Function and Maintenance	Organization of filaments	0.0322				ANXA2,COL1A1,COL1A2,MFAP4,MYBPH,NEFL,SERPINH1,SFRP2,TF,VTN	10
Hematological System Development and Function, Immune Cell Trafficking, Inflammatory Response, Tissue Development	Accumulation of phagocytes	0.0322		-0.626		ANXA1,C6,FGFR2,IL1RN,PTX3,SMAD7,TIMP1,XBP1	8
Cell Morphology	Polarization of T lymphocytes	0.0322		-0.762	bias	CCL17,CCL19,CCL22,NPY,SOCS3	5
Cellular Movement, Hematological System Development and Function, Immune Cell Trafficking, Inflammatory Response	Migration of macrophages	0.0326		-0.391	bias	CCL22,IL1RN,P2RY6,SDC1,VCAN,VTN	6
Cellular Growth and Proliferation	Clonogenicity of tumor cell lines	0.0326		0		ACTA2,CDKN2A,PTPRZ1,TIMP1	4
Cellular Development, Cellular Growth and Proliferation, Hematological System Development and Function, Humoral Immune Response, Lymphoid Tissue Structure and Development	Expansion of B lymphocytes	0.0326				LAG3,MYBL1,SIGLEC10,TNFSF13B	4
Cellular Movement	Cell movement of leukemia cell lines	0.033		-0.115	bias	ANXA2,CCL17,CCL19,CCL22,CCL8,CCR4,TIMP1,VTN	8
Cancer, Gastrointestinal Disease, Organismal Injury and Abnormalities	Malignant neoplasm of large intestine	0.033		0.152		A2M,ABCB1,ABHD11,ACTA2,ACTG2,ADAMTS1,ADAMTS4,ADAMTS5,ADORA3,AICDA,AIRE,ALOX15,ALPL,ANXA1,ANXA2,APOBEC3A,APOD,ARID3A,ASPHD2,ATP6V0D2,ATP8B4,BATF2,BPI,C15orf48,C1QTNF6,C2,C6,CALHM6,CARD14,CCL8,CCR10,CCR3,CCR4,CDKN2A,CFB,CHAC1,CKAP4,CLDN11,CLDN3,CLEC4E,CLEC4F,CLEC6A,CMPK2,CNTN1,COL1A1,COL1A2,COL4A1,CPA5,CPNE7,CPZ,CRELD2,CTHRC1,CTSL,DCTPP1,DDOST,DKK1,DPEP2,DPEP3,DRAM1,DUSP5,EIF2AK2,ELFN2,EMILIN1,ENTP…	190
Inflammatory Disease, Neurological Disease, Skeletal and Muscular Disorders	Multiple Sclerosis	0.033	Increased	2.433	bias	ABCB1,ANXA1,CCR4,HLA-DQB1,IFIT1,IRF7,ISG15,MX1,OAS1,RSAD2,XBP1	11
Cardiovascular System Development and Function, Tissue Morphology	Permeability of vasculature	0.0331		-1.042		ACTA2,ADORA3,ALOX15,IL18BP,PTX3,SERPINF1,TIMP1	7
Infectious Diseases	Replication of HIV-1	0.0331		1.132		CCL22,CLDN3,DKK1,EIF2AK2,HERC5,IRF7,SOCS3	7
Cell Death and Survival	Apoptosis of lymphoblasts	0.0344				COL1A1,EIF2AK2,GZMB	3
Cell-mediated Immune Response, Cellular Movement, Hematological System Development and Function, Immune Cell Trafficking	Migration of CD4+ T-lymphocytes	0.0344				CCL17,CCL19,CCR4	3
Cancer, Organismal Injury and Abnormalities	Serous adenocarcinoma	0.0344				ABCB1,ACTG2,ADORA3,ANXA2,APOD,CDKN2A,CFB,CKAP4,CLDN3,CNN1,DKK1,EMILIN1,FBLN1,FGFR2,GZMA,HPDL,HSD11B1,IFI44L,IFIH1,ISG15,MFAP4,MYO7B,SAA1,SDS,TUBB3,UBA7,UBE2S,USP18,VCAN	29
